# Supplementary material for: Integrated multiplexed assays of variant effect reveal determinants of catechol-O-methyltransferase gene expression
Source: Mol Syst Biol. 2024 Feb 14;20(5):2. doi: 10.1038/s44320-024-00018-9 (PMC11066095; doi:10.1038/s44320-024-00018-9)
Supplement: Supplementary file 2 — Data Set EV1 [file 44320_2024_18_MOESM2_ESM.zip › MSB-2023-12096_DatasetEV1/README]

Dataset EV1: Transcription factor binding sites created or altered by significant variants on RNA abundance

Description: Top transcription factor binding sites generated or abrogated by variants significantly effecting RNA abundance (FDR < 0.1).
