# Supplementary material for: Integrated multiplexed assays of variant effect reveal determinants of catechol-O-methyltransferase gene expression
Source: Mol Syst Biol. 2024 Feb 14;20(5):2. doi: 10.1038/s44320-024-00018-9 (PMC11066095; doi:10.1038/s44320-024-00018-9)
Supplement: Supplementary file 2 — Data Set EV1 [file 44320_2024_18_MOESM2_ESM.zip › MSB-2023-12096_DatasetEV1/Dataset_EV1.xls]

## Sheet: Sheet1
Dataset EV1: Transcription factor binding sites created or altered by significant variants on RNA abundance
ROI	VAR_ID	REF	ALT	AA_CHANGE	RNA_effect	RNA_FDR	TFBS_type	TF_gene	TFBS	TF_strand	TF_relScore_variant	TF_relScore_template
ROI_1	pDEST_HC_Rec_Bxb_v2_UTR5_Flag_COMT_moxGFP_LPS:4846:AG:GT	AG	GT	p.Q57R	-2.54715	0.0915684	TFBS_generated	HIF1A	ACGCTC	-	0.806495	0.42256
ROI_1	pDEST_HC_Rec_Bxb_v2_UTR5_Flag_COMT_moxGFP_LPS:4860:C:G	C	G	p.H62D	3.16686	0.0647413	TFBS_generated	MEIS3	ACGACGT	+	0.806226	0.62405
ROI_1	pDEST_HC_Rec_Bxb_v2_UTR5_Flag_COMT_moxGFP_LPS:4860:C:T	C	T	p.H62Y	4.19108	0.039478	TFBS_generated	NKX6-1	TAGTTCA	-	0.803595	0.622331
ROI_1	pDEST_HC_Rec_Bxb_v2_UTR5_Flag_COMT_moxGFP_LPS:4860:CA:AC	CA	AC	p.H62T	2.65753	0.0871544	TFBS_generated	KLF6	GAACACCGT	+	0.813347	0.482634
ROI_1	pDEST_HC_Rec_Bxb_v2_UTR5_Flag_COMT_moxGFP_LPS:4860:CA:GG	CA	GG	p.H62G	2.94919	0.0728424	TFBS_generated	MEIS1	CGCCG	-	0.853094	0.442317
ROI_1	pDEST_HC_Rec_Bxb_v2_UTR5_Flag_COMT_moxGFP_LPS:4860:CA:TT	CA	TT	p.H62F	5.33284	0.0157869	TFBS_generated	NKX2-3	GAACTTCG	+	0.844786	0.477582
ROI_1	pDEST_HC_Rec_Bxb_v2_UTR5_Flag_COMT_moxGFP_LPS:4860:CAC:GAA	CAC	GAA	p.H62E	2.97658	0.0625243	TFBS_generated	HOXB3	CACTTC	-	0.802964	0.388968
ROI_1	pDEST_HC_Rec_Bxb_v2_UTR5_Flag_COMT_moxGFP_LPS:4860:CAC:GGG	CAC	GGG	p.H62G	3.11644	0.0953847	TFBS_generated	VEZF1	ACCCCG	-	0.830839	0.299461
ROI_1	pDEST_HC_Rec_Bxb_v2_UTR5_Flag_COMT_moxGFP_LPS:4860:CAC:TAT	CAC	TAT	p.H62Y	2.49454	0.099823	TFBS_generated	VAX2	CACATA	-	0.834597	0.419416
ROI_1	pDEST_HC_Rec_Bxb_v2_UTR5_Flag_COMT_moxGFP_LPS:4860:CAC:TGG	CAC	TGG	p.H62W	2.71447	0.0942103	TFBS_generated	ZNF354C	ACCCAG	-	0.834158	0.309405
ROI_1	pDEST_HC_Rec_Bxb_v2_UTR5_Flag_COMT_moxGFP_LPS:4861:A:T	A	T	p.H62L	3.94834	0.0345098	TFBS_generated	NKX2-8	AACCTCGT	+	0.829689	0.655554
ROI_1	pDEST_HC_Rec_Bxb_v2_UTR5_Flag_COMT_moxGFP_LPS:4861:AC:CA	AC	CA	p.H62P	3.0159	0.0740754	TFBS_generated	MEIS1	ACCCA	+	0.82455	0.353747
ROI_1	pDEST_HC_Rec_Bxb_v2_UTR5_Flag_COMT_moxGFP_LPS:4861:AC:CT	AC	CT	p.H62P	3.07774	0.0981217	TFBS_generated	NR2C2	CCTGTG	+	0.80432	0.552191
ROI_1	pDEST_HC_Rec_Bxb_v2_UTR5_Flag_COMT_moxGFP_LPS:4861:AC:GG	AC	GG	p.H62R	6.18809	0.0131045	TFBS_generated	HIC2	GCACCC	-	0.864721	0.428378
ROI_1	pDEST_HC_Rec_Bxb_v2_UTR5_Flag_COMT_moxGFP_LPS:4861:AC:TA	AC	TA	p.H62L	3.04326	0.0993099	TFBS_generated	ZKSCAN1	GCACTAGGT	-	0.834194	0.474289
ROI_1	pDEST_HC_Rec_Bxb_v2_UTR5_Flag_COMT_moxGFP_LPS:4863:G:C	G	C	p.V63L	2.52757	0.0975039	TFBS_generated	ASCL1	GCAGCAGG	-	0.886624	0.65734
ROI_1	pDEST_HC_Rec_Bxb_v2_UTR5_Flag_COMT_moxGFP_LPS:4863:GTG:AAC	GTG	AAC	p.V63N	3.01419	0.0694552	TFBS_generated	GSX2	CAGGTTG	-	0.835306	0.337522
ROI_1	pDEST_HC_Rec_Bxb_v2_UTR5_Flag_COMT_moxGFP_LPS:4863:GTG:CGC	GTG	CGC	p.V63R	2.77774	0.0935875	TFBS_generated	KLF6	CACCGCCTG	+	0.812724	0.295497
ROI_1	pDEST_HC_Rec_Bxb_v2_UTR5_Flag_COMT_moxGFP_LPS:4863:GTG:CTC	GTG	CTC	p.V63L	4.7132	0.0249263	TFBS_generated	SNAI1	GCAGGAG	-	0.870628	0.462121
ROI_1	pDEST_HC_Rec_Bxb_v2_UTR5_Flag_COMT_moxGFP_LPS:4863:GTG:TGC	GTG	TGC	p.V63C	3.29188	0.0797535	TFBS_generated	MEIS1	AGGCA	-	0.873237	0.429207
ROI_1	pDEST_HC_Rec_Bxb_v2_UTR5_Flag_COMT_moxGFP_LPS:4864:TG:AA	TG	AA	p.V63E	2.86309	0.0881338	TFBS_generated	HOXA7	CAGTTC	-	0.838119	0.45666
ROI_1	pDEST_HC_Rec_Bxb_v2_UTR5_Flag_COMT_moxGFP_LPS:4865:G:C	G	C	p.V63V	4.98565	0.0205161	TFBS_generated	ETV4	GCAGGACGT	-	0.865544	0.651875
ROI_1	pDEST_HC_Rec_Bxb_v2_UTR5_Flag_COMT_moxGFP_LPS:4881:CC:GG	CC	GG	p.P69G	-2.94077	0.0859886	TFBS_generated	SP9	TCCCGCCCTC	-	0.924676	0.53096
ROI_1	pDEST_HC_Rec_Bxb_v2_UTR5_Flag_COMT_moxGFP_LPS:4896:AG:CA	AG	CA	p.S74H	-2.72439	0.0873701	TFBS_generated	ARNT::HIF1A	ACGTG	-	1	0.571382
ROI_2	pDEST_HC_Rec_Bxb_v2_UTR5_Flag_COMT_moxGFP_LPS:5082:CT:GG	CT	GG	p.L136G	2.97734	0.0775579	TFBS_generated	NFATC3	GGGGAT	+	0.865529	0.380936
ROI_2	pDEST_HC_Rec_Bxb_v2_UTR5_Flag_COMT_moxGFP_LPS:5091:ATC:TTA	ATC	TTA	p.I139L	2.60561	0.0978576	TFBS_generated	GSC	TAAGGT	-	0.803898	0.301056
ROI_2	pDEST_HC_Rec_Bxb_v2_UTR5_Flag_COMT_moxGFP_LPS:5106:GA:CT	GA	CT	p.D144L	2.61791	0.0984171	TFBS_generated	NKX2-3	CCCCTCTG	+	0.809513	0.442309
ROI_2	pDEST_HC_Rec_Bxb_v2_UTR5_Flag_COMT_moxGFP_LPS:5109:TGT:CTC	TGT	CTC	p.C145L	2.69183	0.0976406	TFBS_generated	SP5	CCTCGC	+	0.932747	0.518132
ROI_2	pDEST_HC_Rec_Bxb_v2_UTR5_Flag_COMT_moxGFP_LPS:5131:TG:CT	TG	CT	p.M152T	7.94557	0.00426456	TFBS_generated	NR1I3	CGGACTGT	+	0.877174	0.52997
ROI_1	pDEST_HC_Rec_Bxb_v2_UTR5_Flag_COMT_moxGFP_LPS:4846:AG:GT	AG	GT	p.Q57R	-2.54715	0.0915684	TFBS_abrogated	FIGLA	CGTCGC	+	0.457866	0.80105
ROI_1	pDEST_HC_Rec_Bxb_v2_UTR5_Flag_COMT_moxGFP_LPS:4860:C:G	C	G	p.H62D	3.16686	0.0647413	TFBS_abrogated	TBX5	ACGTCGTT	-	0.550153	0.804917
ROI_1	pDEST_HC_Rec_Bxb_v2_UTR5_Flag_COMT_moxGFP_LPS:4860:C:T	C	T	p.H62Y	4.19108	0.039478	TFBS_abrogated	ARNT::HIF1A	ACGTA	-	0.785691	1
ROI_1	pDEST_HC_Rec_Bxb_v2_UTR5_Flag_COMT_moxGFP_LPS:4860:CA:AC	CA	AC	p.H62T	2.65753	0.0871544	TFBS_abrogated	ARNT::HIF1A	ACGGT	-	0.571382	1
ROI_1	pDEST_HC_Rec_Bxb_v2_UTR5_Flag_COMT_moxGFP_LPS:4860:CA:GG	CA	GG	p.H62G	2.94919	0.0728424	TFBS_abrogated	SNAI1	GCACGCC	-	0.448636	0.924479
ROI_1	pDEST_HC_Rec_Bxb_v2_UTR5_Flag_COMT_moxGFP_LPS:4860:CA:TT	CA	TT	p.H62F	5.33284	0.0157869	TFBS_abrogated	ARNT::HIF1A	ACGAA	-	0.571382	1
ROI_1	pDEST_HC_Rec_Bxb_v2_UTR5_Flag_COMT_moxGFP_LPS:4860:CAC:GAA	CAC	GAA	p.H62E	2.97658	0.0625243	TFBS_abrogated	ARNT::HIF1A	ACTTC	-	0.571382	1
ROI_1	pDEST_HC_Rec_Bxb_v2_UTR5_Flag_COMT_moxGFP_LPS:4860:CAC:GGG	CAC	GGG	p.H62G	3.11644	0.0953847	TFBS_abrogated	SNAI1	GCACCCC	-	0.27805	0.924479
ROI_1	pDEST_HC_Rec_Bxb_v2_UTR5_Flag_COMT_moxGFP_LPS:4860:CAC:TAT	CAC	TAT	p.H62Y	2.49454	0.099823	TFBS_abrogated	ARNT::HIF1A	ACATA	-	0.571382	1
ROI_1	pDEST_HC_Rec_Bxb_v2_UTR5_Flag_COMT_moxGFP_LPS:4860:CAC:TGG	CAC	TGG	p.H62W	2.71447	0.0942103	TFBS_abrogated	ARNT::HIF1A	ACCCA	-	0.357072	1
ROI_1	pDEST_HC_Rec_Bxb_v2_UTR5_Flag_COMT_moxGFP_LPS:4861:A:T	A	T	p.H62L	3.94834	0.0345098	TFBS_abrogated	MEIS1	CCTCG	+	0.602259	0.83766
ROI_1	pDEST_HC_Rec_Bxb_v2_UTR5_Flag_COMT_moxGFP_LPS:4861:AC:CA	AC	CA	p.H62P	3.0159	0.0740754	TFBS_abrogated	HIF1A	CAGTGC	+	0.570799	1
ROI_1	pDEST_HC_Rec_Bxb_v2_UTR5_Flag_COMT_moxGFP_LPS:4861:AC:CT	AC	CT	p.H62P	3.07774	0.0981217	TFBS_abrogated	ARNT::HIF1A	ACAGG	-	0.571382	1
ROI_1	pDEST_HC_Rec_Bxb_v2_UTR5_Flag_COMT_moxGFP_LPS:4861:AC:GG	AC	GG	p.H62R	6.18809	0.0131045	TFBS_abrogated	ARNT::HIF1A	ACCCG	-	0.571382	1
ROI_1	pDEST_HC_Rec_Bxb_v2_UTR5_Flag_COMT_moxGFP_LPS:4861:AC:TA	AC	TA	p.H62L	3.04326	0.0993099	TFBS_abrogated	MEIS1	CCTAG	+	0.366857	0.83766
ROI_1	pDEST_HC_Rec_Bxb_v2_UTR5_Flag_COMT_moxGFP_LPS:4863:G:C	G	C	p.V63L	2.52757	0.0975039	TFBS_abrogated	TBX5	ACCTGCTG	+	0.55868	0.813445
ROI_1	pDEST_HC_Rec_Bxb_v2_UTR5_Flag_COMT_moxGFP_LPS:4863:GTG:AAC	GTG	AAC	p.V63N	3.01419	0.0694552	TFBS_abrogated	ARNT::HIF1A	ACAAC	+	0.357072	1
ROI_1	pDEST_HC_Rec_Bxb_v2_UTR5_Flag_COMT_moxGFP_LPS:4863:GTG:CGC	GTG	CGC	p.V63R	2.77774	0.0935875	TFBS_abrogated	ARNT::HIF1A	ACCGC	+	0.357072	1
ROI_1	pDEST_HC_Rec_Bxb_v2_UTR5_Flag_COMT_moxGFP_LPS:4863:GTG:CTC	GTG	CTC	p.V63L	4.7132	0.0249263	TFBS_abrogated	TBX5	ACCTCCTG	+	0.303916	0.813445
ROI_1	pDEST_HC_Rec_Bxb_v2_UTR5_Flag_COMT_moxGFP_LPS:4863:GTG:TGC	GTG	TGC	p.V63C	3.29188	0.0797535	TFBS_abrogated	ARNT::HIF1A	ACTGC	+	0.357072	1
ROI_1	pDEST_HC_Rec_Bxb_v2_UTR5_Flag_COMT_moxGFP_LPS:4864:TG:AA	TG	AA	p.V63E	2.86309	0.0881338	TFBS_abrogated	TBX4	ACGAACTG	+	0.3466	0.844779
ROI_1	pDEST_HC_Rec_Bxb_v2_UTR5_Flag_COMT_moxGFP_LPS:4865:G:C	G	C	p.V63V	4.98565	0.0205161	TFBS_abrogated	TBX5	ACGTCCTG	+	0.55868	0.813445
ROI_1	pDEST_HC_Rec_Bxb_v2_UTR5_Flag_COMT_moxGFP_LPS:4881:CC:GG	CC	GG	p.P69G	-2.94077	0.0859886	TFBS_abrogated	NFIX	AGGGCG	+	0.490611	0.873903
ROI_1	pDEST_HC_Rec_Bxb_v2_UTR5_Flag_COMT_moxGFP_LPS:4896:AG:CA	AG	CA	p.S74H	-2.72439	0.0873701	TFBS_abrogated	HIC2	ACGTGC	-	0.473817	0.820971
ROI_2	pDEST_HC_Rec_Bxb_v2_UTR5_Flag_COMT_moxGFP_LPS:5082:CT:GG	CT	GG	p.L136G	2.97734	0.0775579	TFBS_abrogated	DPRX	TGATCCCCC	-	0.505475	0.859531
ROI_2	pDEST_HC_Rec_Bxb_v2_UTR5_Flag_COMT_moxGFP_LPS:5091:ATC:TTA	ATC	TTA	p.I139L	2.60561	0.0978576	TFBS_abrogated	MEIS1	CTAAG	-	0.442317	0.836229
ROI_2	pDEST_HC_Rec_Bxb_v2_UTR5_Flag_COMT_moxGFP_LPS:5106:GA:CT	GA	CT	p.D144L	2.61791	0.0984171	TFBS_abrogated	MEIS1	CCTCT	+	0.586245	0.897106
ROI_2	pDEST_HC_Rec_Bxb_v2_UTR5_Flag_COMT_moxGFP_LPS:5109:TGT:CTC	TGT	CTC	p.C145L	2.69183	0.0976406	TFBS_abrogated	DMRTA2	GGCGAG	-	0.384125	0.806433
ROI_2	pDEST_HC_Rec_Bxb_v2_UTR5_Flag_COMT_moxGFP_LPS:5131:TG:CT	TG	CT	p.M152T	7.94557	0.00426456	TFBS_abrogated	ZBTB7C	CCACAGTC	-	0.498385	0.8418

## Sheet: Sheet2
Column	Description
ROI	COMT region of interest (ROI_1: MB-COMT codons 40-74; ROI_2: MB-COMT 136-158)
VAR_ID	Plasmid contig:position:REF:ALT
REF	Variant reference nt
ALT	Variant alternate nt
AA_CHANGE	Variant amino acid change
RNA_effect	RNA abundance effect size (ALDEx2 Welch t-test, total RNA:total gDNA)
RNA_FDR	RNA abundance false discovery rate (ALDEx2 Welch t-test, total RNA:total gDNA)
TFBS_type	One of {TFBS_generated, TFBS_abrogated}
TF_gene	Transcription factor gene
TFBS	Transcription factor binding site sequence for the variant
TF_strand	Transcription factor strand
TF_relScore_variant	Transcription factor relative score for the variant (between 0-1)
TF_relScore_template	Transcription factor relative score for the wild-type template (between 0-1)
