# Supplementary material for: Integrated multiplexed assays of variant effect reveal determinants of catechol-O-methyltransferase gene expression
Source: Mol Syst Biol. 2024 Feb 14;20(5):2. doi: 10.1038/s44320-024-00018-9 (PMC11066095; doi:10.1038/s44320-024-00018-9)
Supplement: Supplementary file 3 — Data Set EV2 [file 44320_2024_18_MOESM3_ESM.zip › MSB-2023-12096_DatasetEV2/README]

Dataset EV2: Variants in gnomAD v3.1.2 (ALDEx2 Welch t-test FDR < 0.15)

Description: gnomAD frequency and dbSNP ID annotation for variants significant in any assay (FDR < 0.15).
