# Supplementary material for: Integrated multiplexed assays of variant effect reveal determinants of catechol-O-methyltransferase gene expression
Source: Mol Syst Biol. 2024 Feb 14;20(5):2. doi: 10.1038/s44320-024-00018-9 (PMC11066095; doi:10.1038/s44320-024-00018-9)
Supplement: Supplementary file 3 — Data Set EV2 [file 44320_2024_18_MOESM3_ESM.zip › MSB-2023-12096_DatasetEV2/Dataset_EV2.xls]

## Sheet: Sheet1
Dataset EV2: Variants in gnomAD v3.1.2 (ALDEx2 Welch t-test FDR < 0.15)
rsIDs	CHROM	POS	REF	ALT	AA_CHANGE	ID_SHORT	Polysome_fraction	RNA_effect	RNA_FDR	Polysome_effect	Polysome_FDR	Protein_effect	Protein_FDR	Allele_Frequency	Transcript	Transcript_Consequence	Chromosome	Position	ClinVar_Clinical_Significance
NA	pDEST_HC_Rec_Bxb_v2_UTR5_Flag_COMT_moxGFP_LPS	4821	C	G	p.L49V	4821:C:G:p.L49V	F3	-2.10889	0.135947	1.59037	0.264459	-4.2621	0.0856239	6.56927e-06	ENST00000361682.11	c.145C>G	22	19962671	NA
NA	pDEST_HC_Rec_Bxb_v2_UTR5_Flag_COMT_moxGFP_LPS	4821	C	G	p.L49V	4821:C:G:p.L49V	F4	-2.10889	0.135947	0.744682	0.759913	-4.2621	0.0856239	6.56927e-06	ENST00000361682.11	c.145C>G	22	19962671	NA
rs750684179	pDEST_HC_Rec_Bxb_v2_UTR5_Flag_COMT_moxGFP_LPS	4832	T	C	p.G52G	4832:T:C:p.G52G	F4	-0.664492	0.609409	-3.40239	0.127173	0.533896	0.482168	3.9454e-05	ENST00000361682.11	c.156T>C	22	19962682	NA
rs1342715506	pDEST_HC_Rec_Bxb_v2_UTR5_Flag_COMT_moxGFP_LPS	4853	C	T	p.I59I	4853:C:T:p.I59I	F3	-0.87362	0.399712	1.28658	0.31023	1.90345	0.147708	6.57022e-06	ENST00000361682.11	c.177C>T	22	19962703	NA
rs1342715506	pDEST_HC_Rec_Bxb_v2_UTR5_Flag_COMT_moxGFP_LPS	4853	C	T	p.I59I	4853:C:T:p.I59I	F4	-0.87362	0.399712	1.21556	0.333237	1.90345	0.147708	6.57022e-06	ENST00000361682.11	c.177C>T	22	19962703	NA
rs758271838	pDEST_HC_Rec_Bxb_v2_UTR5_Flag_COMT_moxGFP_LPS	4854	C	T	p.L60L	4854:C:T:p.L60L	F4	-0.313236	0.669997	4.51615	0.0999845	0.761488	0.425373	6.56987e-06	ENST00000361682.11	c.178C>T	22	19962704	NA
NA	pDEST_HC_Rec_Bxb_v2_UTR5_Flag_COMT_moxGFP_LPS	4860	C	T	p.H62Y	4860:C:T:p.H62Y	F3	4.19108	0.039478	0.0519215	0.779064	0.76767	0.433874	6.56918e-06	ENST00000361682.11	c.184C>T	22	19962710	NA
NA	pDEST_HC_Rec_Bxb_v2_UTR5_Flag_COMT_moxGFP_LPS	4860	C	T	p.H62Y	4860:C:T:p.H62Y	F4	4.19108	0.039478	0.201434	0.862904	0.76767	0.433874	6.56918e-06	ENST00000361682.11	c.184C>T	22	19962710	NA
rs4633	pDEST_HC_Rec_Bxb_v2_UTR5_Flag_COMT_moxGFP_LPS	4862	C	T	p.H62H	4862:C:T:p.H62H	F3	2.36856	0.125914	0.0470566	0.847359	-0.243313	0.864927	0.445925	ENST00000361682.11	c.186C>T	22	19962712	Benign
rs4633	pDEST_HC_Rec_Bxb_v2_UTR5_Flag_COMT_moxGFP_LPS	4862	C	T	p.H62H	4862:C:T:p.H62H	F4	2.36856	0.125914	0.141271	0.951034	-0.243313	0.864927	0.445925	ENST00000361682.11	c.186C>T	22	19962712	Benign
rs757163626	pDEST_HC_Rec_Bxb_v2_UTR5_Flag_COMT_moxGFP_LPS	4876	C	T	p.A67V	4876:C:T:p.A67V	F3	0.270416	0.814318	1.16409	0.342027	3.58985	0.114549	1.31413e-05	ENST00000361682.11	c.200C>T	22	19962726	NA
rs757163626	pDEST_HC_Rec_Bxb_v2_UTR5_Flag_COMT_moxGFP_LPS	4876	C	T	p.A67V	4876:C:T:p.A67V	F4	0.270416	0.814318	0.683508	0.497119	3.58985	0.114549	1.31413e-05	ENST00000361682.11	c.200C>T	22	19962726	NA
rs375558228	pDEST_HC_Rec_Bxb_v2_UTR5_Flag_COMT_moxGFP_LPS	4877	G	A	p.A67A	4877:G:A:p.A67A	F3	0.401209	0.597002	-0.393835	0.707624	2.37341	0.123741	9.19758e-05	ENST00000361682.11	c.201G>A	22	19962727	NA
rs375558228	pDEST_HC_Rec_Bxb_v2_UTR5_Flag_COMT_moxGFP_LPS	4877	G	A	p.A67A	4877:G:A:p.A67A	F4	0.401209	0.597002	-0.692966	0.534105	2.37341	0.123741	9.19758e-05	ENST00000361682.11	c.201G>A	22	19962727	NA
rs149909767	pDEST_HC_Rec_Bxb_v2_UTR5_Flag_COMT_moxGFP_LPS	4884	G	A	p.G70R	4884:G:A:p.G70R	F3	0.867217	0.413747	3.98952	0.13365	2.006	0.216687	1.97083e-05	ENST00000361682.11	c.208G>A	22	19962734	NA
rs201641100	pDEST_HC_Rec_Bxb_v2_UTR5_Flag_COMT_moxGFP_LPS	5105	C	T	p.P143P	5105:C:T:p.P143P	F3	2.26803	0.135162	0.749563	0.484489	-1.18252	0.316698	1.31406e-05	ENST00000361682.11	c.429C>T	22	19963705	NA
rs201641100	pDEST_HC_Rec_Bxb_v2_UTR5_Flag_COMT_moxGFP_LPS	5105	C	T	p.P143P	5105:C:T:p.P143P	F4	2.26803	0.135162	2.78523	0.168213	-1.18252	0.316698	1.31406e-05	ENST00000361682.11	c.429C>T	22	19963705	NA
rs759340648	pDEST_HC_Rec_Bxb_v2_UTR5_Flag_COMT_moxGFP_LPS	5106	G	A	p.D144N	5106:G:A:p.D144N	F3	0.368084	0.768087	2.00055	0.140427	-1.61457	0.179621	4.59957e-05	ENST00000361682.11	c.430G>A	22	19963706	NA
rs759340648	pDEST_HC_Rec_Bxb_v2_UTR5_Flag_COMT_moxGFP_LPS	5106	G	A	p.D144N	5106:G:A:p.D144N	F4	0.368084	0.768087	2.24898	0.125473	-1.61457	0.179621	4.59957e-05	ENST00000361682.11	c.430G>A	22	19963706	NA
rs8192488	pDEST_HC_Rec_Bxb_v2_UTR5_Flag_COMT_moxGFP_LPS	5114	C	T	p.A146A	5114:C:T:p.A146A	F3	2.20195	0.133317	0.7636	0.471802	-1.00655	0.3053	0.0247227	ENST00000361682.11	c.438C>T	22	19963714	Benign
rs8192488	pDEST_HC_Rec_Bxb_v2_UTR5_Flag_COMT_moxGFP_LPS	5114	C	T	p.A146A	5114:C:T:p.A146A	F4	2.20195	0.133317	1.84832	0.257117	-1.00655	0.3053	0.0247227	ENST00000361682.11	c.438C>T	22	19963714	Benign
rs567862500	pDEST_HC_Rec_Bxb_v2_UTR5_Flag_COMT_moxGFP_LPS	5115	G	A	p.A147T	5115:G:A:p.A147T	F3	1.88191	0.191745	2.10663	0.169618	2.21418	0.124588	3.28537e-05	ENST00000361682.11	c.439G>A	22	19963715	NA
rs567862500	pDEST_HC_Rec_Bxb_v2_UTR5_Flag_COMT_moxGFP_LPS	5115	G	A	p.A147T	5115:G:A:p.A147T	F4	1.88191	0.191745	0.746514	0.573878	2.21418	0.124588	3.28537e-05	ENST00000361682.11	c.439G>A	22	19963715	NA

## Sheet: Sheet2
Column	Description
rsIDs	dbSNP ID
CHROM	Plasmid contig
POS	Plasmid position
REF	Variant reference nt
ALT	Variant alternate nt
AA_CHANGE	Variant amino acid change
ID_SHORT	ID of POS:REF:ALT:AA_CHANGE
Polysome_fraction	Polysome metafraction
RNA_effect	RNA abundance effect size (ALDEx2 Welch t-test, total RNA:total gDNA)
RNA_FDR	RNA abundance false discovery rate (ALDEx2 Welch t-test, total RNA:total gDNA)
Polysome_effect	Polysome abundance effect size (ALDEx2 Welch t-test, polysome metafraction:total RNA)
Polysome_FDR	Polysome abundance false discovery rate (ALDEx2 Welch t-test, polysome metafraction:total RNA)
Protein_effect	Protein abundance effect size (ALDEx2 Welch t-test, flow cytometry population 3:total gDNA)
Protein_FDR	Protein abundance false discovery rate (ALDEx2 Welch t-test, flow cytometry population 3:total gDNA)
Allele_Frequency	gnomAD allele frequency
Transcript	gnomAD transcript annotation
Transcript_Consequence	gnomAD HGVS change
Chromosome	GRCh38 contig
Position	GRCh38 position
ClinVar_Clinical_Significance	gnomAD ClinVar annotation
