# Supplementary material for: Integrated multiplexed assays of variant effect reveal determinants of catechol-O-methyltransferase gene expression
Source: Mol Syst Biol. 2024 Feb 14;20(5):2. doi: 10.1038/s44320-024-00018-9 (PMC11066095; doi:10.1038/s44320-024-00018-9)
Supplement: Supplementary file 4 — Data Set EV3 [file 44320_2024_18_MOESM4_ESM.zip]

Archive with 5 entries (4 files):
- MSB-2023-12096_DatasetEV3/
- MSB-2023-12096_DatasetEV3/README
- __MACOSX/MSB-2023-12096_DatasetEV3/._README
- MSB-2023-12096_DatasetEV3/Dataset_EV3.xls
- __MACOSX/MSB-2023-12096_DatasetEV3/._Dataset_EV3.xls
