# Supplementary material for: Integrated multiplexed assays of variant effect reveal determinants of catechol-O-methyltransferase gene expression
Source: Mol Syst Biol. 2024 Feb 14;20(5):2. doi: 10.1038/s44320-024-00018-9 (PMC11066095; doi:10.1038/s44320-024-00018-9)
Supplement: Supplementary file 4 — Data Set EV3 [file 44320_2024_18_MOESM4_ESM.zip › MSB-2023-12096_DatasetEV3/README]

Dataset EV3: ALDEx2 effects and functional data

Description: Effect size estimates and functional data (CSC, tRNA abundance, ribosome dwell scores, and RNAsnp scores).
