# Supplementary material for: Integrated multiplexed assays of variant effect reveal determinants of catechol-O-methyltransferase gene expression
Source: Mol Syst Biol. 2024 Feb 14;20(5):2. doi: 10.1038/s44320-024-00018-9 (PMC11066095; doi:10.1038/s44320-024-00018-9)
Supplement: Supplementary file 4 — Data Set EV3 [file 44320_2024_18_MOESM4_ESM.zip › MSB-2023-12096_DatasetEV3/Dataset_EV3.xls]

## Sheet: Sheet1
Dataset EV3: ALDEx2 effects and functional data
ROI	VAR_ID	ID_SHORT	POS	REF	ALT	REF_CODON	ALT_CODON	AA_POS	REF_AA	ALT_AA	AA_CHANGE	VAR_TYPE	TYPE	Polysome_fraction	Protein_effect	Protein_effect_CI_low	Protein_effect_CI_high	RNA_effect	RNA_effect_CI_low	RNA_effect_CI_high	Polysome_effect	Polysome_effect_CI_low	Polysome_effect_CI_high	Protein_diff.btw	RNA_diff.btw	Polysome_diff.btw	Protein_FDR	RNA_FDR	Polysome_FDR	Wu_2019_REF_CSC	Wu_2019_ALT_CSC	Wu_2019_CSC_diff	Narula_2019_REF_CSC	Narula_2019_ALT_CSC	Narula_2019_CSC_diff	Narula_2019_REF_Asite_dwell	Narula_2019_ALT_Asite_dwell	Narula_2019_Asite_dwell_diff	Narula_2019_REF_Psite_dwell	Narula_2019_ALT_Psite_dwell	Narula_2019_Psite_dwell_diff	Wu_2019_REF_21nt_CHXTIG	Wu_2019_ALT_21nt_CHXTIG	Wu_2019_21nt_CHXTIG_diff	REF_CODON_hydro-tRNAseq_log2_sum	ALT_CODON_hydro-tRNAseq_log2_sum	hydro-tRNAseq_log2_sum_diff	REF_CODON_mim-tRNAseq_log2_sum	ALT_CODON_mim-tRNAseq_log2_sum
ROI_1	pDEST_HC_Rec_Bxb_v2_UTR5_Flag_COMT_moxGFP_LPS:4794:G:A	4794:G:A:p.E40K	4794	G	A	GAG	AAG	40	E	K	p.E40K	Missense	SNP	F3	-1.73254	-9.30689	-0.465136	-1.30485	-3.93815	-0.244472	-0.742985	-4.24338	0.264213	-1.19746	-0.150371	-0.190858	0.173719	0.261852	0.456386	0.00455908	-0.000134528	-0.00469361	-0.123011	-0.10611	0.0169015	0.69	0.64	-0.05	-0.292839	-0.446441	-0.153601	1.80375	0.640536	-1.16321	17.1465	16.3726	-0.773908	17.2318	17.6299
ROI_1	pDEST_HC_Rec_Bxb_v2_UTR5_Flag_COMT_moxGFP_LPS:4794:G:A	4794:G:A:p.E40K	4794	G	A	GAG	AAG	40	E	K	p.E40K	Missense	SNP	F4	-1.73254	-9.30689	-0.465136	-1.30485	-3.93815	-0.244472	1.80137	0.547472	4.94848	-1.19746	-0.150371	0.228937	0.173719	0.261852	0.220498	0.00455908	-0.000134528	-0.00469361	-0.123011	-0.10611	0.0169015	0.69	0.64	-0.05	-0.292839	-0.446441	-0.153601	1.80375	0.640536	-1.16321	17.1465	16.3726	-0.773908	17.2318	17.6299
ROI_1	pDEST_HC_Rec_Bxb_v2_UTR5_Flag_COMT_moxGFP_LPS:4794:G:C	4794:G:C:p.E40Q	4794	G	C	GAG	CAG	40	E	Q	p.E40Q	Missense	SNP	F3	-1.81904	-5.78279	-0.548173	-0.314062	-1.84075	0.91817	-0.0821365	-1.42044	1.10786	-0.417791	-0.0470869	-0.0190326	0.153959	0.721915	0.840771	0.00455908	-0.0109642	-0.0155233	-0.123011	-0.0709074	0.0521039	0.69	0.02	-0.67	-0.292839	0.310135	0.602975	1.80375	1.40623	-0.39752	17.1465	16.2761	-0.870433	17.2318	15.5591
ROI_1	pDEST_HC_Rec_Bxb_v2_UTR5_Flag_COMT_moxGFP_LPS:4794:G:C	4794:G:C:p.E40Q	4794	G	C	GAG	CAG	40	E	Q	p.E40Q	Missense	SNP	F4	-1.81904	-5.78279	-0.548173	-0.314062	-1.84075	0.91817	-0.026108	-1.53955	1.25462	-0.417791	-0.0470869	-0.00801107	0.153959	0.721915	0.895037	0.00455908	-0.0109642	-0.0155233	-0.123011	-0.0709074	0.0521039	0.69	0.02	-0.67	-0.292839	0.310135	0.602975	1.80375	1.40623	-0.39752	17.1465	16.2761	-0.870433	17.2318	15.5591
ROI_1	pDEST_HC_Rec_Bxb_v2_UTR5_Flag_COMT_moxGFP_LPS:4794:G:T	4794:G:T:p.E40*	4794	G	T	GAG	TAG	40	E	*	p.E40*	Nonsense	SNP	F3	1.62673	0.343804	16.7857	-3.0001	-7.60156	-1.47328	-1.01959	-3.38149	0.143814	1.7038	-0.600926	-0.297092	0.198721	0.0939043	0.352047	0.00455908	NA	NA	-0.123011	NA	NA	0.69	NA	NA	-0.292839	NA	NA	1.80375	NA	NA	17.1465	NA	NA	17.2318	NA
ROI_1	pDEST_HC_Rec_Bxb_v2_UTR5_Flag_COMT_moxGFP_LPS:4794:G:T	4794:G:T:p.E40*	4794	G	T	GAG	TAG	40	E	*	p.E40*	Nonsense	SNP	F4	1.62673	0.343804	16.7857	-3.0001	-7.60156	-1.47328	-0.593289	-2.73275	0.464623	1.7038	-0.600926	-0.233578	0.198721	0.0939043	0.572636	0.00455908	NA	NA	-0.123011	NA	NA	0.69	NA	NA	-0.292839	NA	NA	1.80375	NA	NA	17.1465	NA	NA	17.2318	NA
ROI_1	pDEST_HC_Rec_Bxb_v2_UTR5_Flag_COMT_moxGFP_LPS:4794:GA:AC	4794:GA:AC:p.E40T	4794	GA	AC	GAG	ACG	40	E	T	p.E40T	Missense	di_nt_MNP	F3	NA	NA	NA	-0.88227	-3.42874	0.0661134	0.141746	-1.44183	1.55258	NA	-0.16741	0.0563793	NA	0.368537	0.921057	0.00455908	0.0514078	0.0468487	-0.123011	0.017344	0.140355	0.69	0.42	-0.27	-0.292839	0.512578	0.805417	1.80375	2.01721	0.213465	17.1465	14.4058	-2.74067	17.2318	15.6155
ROI_1	pDEST_HC_Rec_Bxb_v2_UTR5_Flag_COMT_moxGFP_LPS:4794:GA:AC	4794:GA:AC:p.E40T	4794	GA	AC	GAG	ACG	40	E	T	p.E40T	Missense	di_nt_MNP	F4	NA	NA	NA	-0.88227	-3.42874	0.0661134	-0.097449	-2.71691	0.932128	NA	-0.16741	-0.0692886	NA	0.368537	0.830842	0.00455908	0.0514078	0.0468487	-0.123011	0.017344	0.140355	0.69	0.42	-0.27	-0.292839	0.512578	0.805417	1.80375	2.01721	0.213465	17.1465	14.4058	-2.74067	17.2318	15.6155
ROI_1	pDEST_HC_Rec_Bxb_v2_UTR5_Flag_COMT_moxGFP_LPS:4794:GA:AG	4794:GA:AG:p.E40R	4794	GA	AG	GAG	AGG	40	E	R	p.E40R	Missense	di_nt_MNP	F3	-1.70738	-5.85265	-0.451219	-0.584639	-2.61651	0.608661	-1.79892	-5.90306	-0.619921	-0.499776	-0.0978596	-0.756607	0.162555	0.561627	0.199145	0.00455908	-0.0153378	-0.0198969	-0.123011	-0.118262	0.00474954	0.69	0.11	-0.58	-0.292839	-0.115546	0.177294	1.80375	1.91533	0.111589	17.1465	14.1949	-2.95158	17.2318	15.721
ROI_1	pDEST_HC_Rec_Bxb_v2_UTR5_Flag_COMT_moxGFP_LPS:4794:GA:AG	4794:GA:AG:p.E40R	4794	GA	AG	GAG	AGG	40	E	R	p.E40R	Missense	di_nt_MNP	F4	-1.70738	-5.85265	-0.451219	-0.584639	-2.61651	0.608661	-2.4578	-6.41626	-1.06482	-0.499776	-0.0978596	-0.883997	0.162555	0.561627	0.158624	0.00455908	-0.0153378	-0.0198969	-0.123011	-0.118262	0.00474954	0.69	0.11	-0.58	-0.292839	-0.115546	0.177294	1.80375	1.91533	0.111589	17.1465	14.1949	-2.95158	17.2318	15.721
ROI_1	pDEST_HC_Rec_Bxb_v2_UTR5_Flag_COMT_moxGFP_LPS:4794:GA:AT	4794:GA:AT:p.E40M	4794	GA	AT	GAG	ATG	40	E	M	p.E40M	Missense	di_nt_MNP	F3	-0.802417	-5.28961	0.839325	-1.57493	-4.11611	-0.38358	-0.732668	-4.64888	0.0957696	-0.56825	-0.213178	-0.342293	0.448458	0.227196	0.469563	0.00455908	0.048441	0.0438819	-0.123011	0.039168	0.162179	0.69	-0.19	-0.88	-0.292839	-0.39086	-0.0980203	1.80375	0.657007	-1.14674	17.1465	15.037	-2.10946	17.2318	16.3613
ROI_1	pDEST_HC_Rec_Bxb_v2_UTR5_Flag_COMT_moxGFP_LPS:4794:GA:AT	4794:GA:AT:p.E40M	4794	GA	AT	GAG	ATG	40	E	M	p.E40M	Missense	di_nt_MNP	F4	-0.802417	-5.28961	0.839325	-1.57493	-4.11611	-0.38358	-1.98179	-5.91803	-0.711237	-0.56825	-0.213178	-0.774536	0.448458	0.227196	0.238125	0.00455908	0.048441	0.0438819	-0.123011	0.039168	0.162179	0.69	-0.19	-0.88	-0.292839	-0.39086	-0.0980203	1.80375	0.657007	-1.14674	17.1465	15.037	-2.10946	17.2318	16.3613
ROI_1	pDEST_HC_Rec_Bxb_v2_UTR5_Flag_COMT_moxGFP_LPS:4794:GA:CC	4794:GA:CC:p.E40P	4794	GA	CC	GAG	CCG	40	E	P	p.E40P	Missense	di_nt_MNP	F3	-0.87651	-4.61878	0.63886	-0.888754	-2.84091	0.293556	0.149532	-2.12266	1.6094	-0.691521	-0.130618	0.0443968	0.390153	0.399813	0.864485	0.00455908	0.0232625	0.0187034	-0.123011	-0.0308306	0.0921806	0.69	-0.25	-0.94	-0.292839	-0.0205957	0.272244	1.80375	4.36198	2.55824	17.1465	15.9417	-1.20484	17.2318	14.559
ROI_1	pDEST_HC_Rec_Bxb_v2_UTR5_Flag_COMT_moxGFP_LPS:4794:GA:CC	4794:GA:CC:p.E40P	4794	GA	CC	GAG	CCG	40	E	P	p.E40P	Missense	di_nt_MNP	F4	-0.87651	-4.61878	0.63886	-0.888754	-2.84091	0.293556	-1.99295	-5.26369	-0.801245	-0.691521	-0.130618	-0.316394	0.390153	0.399813	0.164065	0.00455908	0.0232625	0.0187034	-0.123011	-0.0308306	0.0921806	0.69	-0.25	-0.94	-0.292839	-0.0205957	0.272244	1.80375	4.36198	2.55824	17.1465	15.9417	-1.20484	17.2318	14.559
ROI_1	pDEST_HC_Rec_Bxb_v2_UTR5_Flag_COMT_moxGFP_LPS:4794:GA:CG	4794:GA:CG:p.E40R	4794	GA	CG	GAG	CGG	40	E	R	p.E40R	Missense	di_nt_MNP	F3	0.0266679	-1.85858	2.86996	-0.385074	-1.71354	1.0614	0.253615	-0.677643	3.17603	0.0479909	-0.0659949	0.108482	0.877946	0.699511	0.655045	0.00455908	0.0215986	0.0170395	-0.123011	-0.0371063	0.085905	0.69	-0.17	-0.86	-0.292839	-0.0729153	0.219924	1.80375	6.33681	4.53307	17.1465	14.2437	-2.90282	17.2318	16.5162
ROI_1	pDEST_HC_Rec_Bxb_v2_UTR5_Flag_COMT_moxGFP_LPS:4794:GA:CG	4794:GA:CG:p.E40R	4794	GA	CG	GAG	CGG	40	E	R	p.E40R	Missense	di_nt_MNP	F4	0.0266679	-1.85858	2.86996	-0.385074	-1.71354	1.0614	-0.962345	-4.32789	0.0802568	0.0479909	-0.0659949	-0.415838	0.877946	0.699511	0.419158	0.00455908	0.0215986	0.0170395	-0.123011	-0.0371063	0.085905	0.69	-0.17	-0.86	-0.292839	-0.0729153	0.219924	1.80375	6.33681	4.53307	17.1465	14.2437	-2.90282	17.2318	16.5162
ROI_1	pDEST_HC_Rec_Bxb_v2_UTR5_Flag_COMT_moxGFP_LPS:4794:GA:CT	4794:GA:CT:p.E40L	4794	GA	CT	GAG	CTG	40	E	L	p.E40L	Missense	di_nt_MNP	F3	-0.76434	-3.74013	0.928273	-0.701486	-2.5243	0.262739	0.15798	-2.1715	2.13951	-0.448324	-0.100777	0.0797193	0.512875	0.488981	0.928874	0.00455908	0.0798144	0.0752553	-0.123011	0.170588	0.293599	0.69	-0.54	-1.23	-0.292839	-0.0691047	0.223735	1.80375	2.8373	1.03355	17.1465	13.9797	-3.16678	17.2318	15.898
ROI_1	pDEST_HC_Rec_Bxb_v2_UTR5_Flag_COMT_moxGFP_LPS:4794:GA:CT	4794:GA:CT:p.E40L	4794	GA	CT	GAG	CTG	40	E	L	p.E40L	Missense	di_nt_MNP	F4	-0.76434	-3.74013	0.928273	-0.701486	-2.5243	0.262739	-0.259292	-2.84395	0.90771	-0.448324	-0.100777	-0.133925	0.512875	0.488981	0.755006	0.00455908	0.0798144	0.0752553	-0.123011	0.170588	0.293599	0.69	-0.54	-1.23	-0.292839	-0.0691047	0.223735	1.80375	2.8373	1.03355	17.1465	13.9797	-3.16678	17.2318	15.898
ROI_1	pDEST_HC_Rec_Bxb_v2_UTR5_Flag_COMT_moxGFP_LPS:4794:GA:TC	4794:GA:TC:p.E40S	4794	GA	TC	GAG	TCG	40	E	S	p.E40S	Missense	di_nt_MNP	F3	-1.57214	-5.94292	-0.522068	-0.282505	-1.98981	1.043	-0.609101	-2.41059	0.478688	-0.372798	-0.0715309	-0.253665	0.173088	0.791879	0.519206	0.00455908	0.0173548	0.0127958	-0.123011	-0.00612884	0.116882	0.69	-0.45	-1.14	-0.292839	-0.0659349	0.226905	1.80375	2.0919	0.288156	17.1465	13.618	-3.52852	17.2318	15.3557
ROI_1	pDEST_HC_Rec_Bxb_v2_UTR5_Flag_COMT_moxGFP_LPS:4794:GA:TC	4794:GA:TC:p.E40S	4794	GA	TC	GAG	TCG	40	E	S	p.E40S	Missense	di_nt_MNP	F4	-1.57214	-5.94292	-0.522068	-0.282505	-1.98981	1.043	0.54651	-0.563032	2.27016	-0.372798	-0.0715309	0.359843	0.173088	0.791879	0.634389	0.00455908	0.0173548	0.0127958	-0.123011	-0.00612884	0.116882	0.69	-0.45	-1.14	-0.292839	-0.0659349	0.226905	1.80375	2.0919	0.288156	17.1465	13.618	-3.52852	17.2318	15.3557
ROI_1	pDEST_HC_Rec_Bxb_v2_UTR5_Flag_COMT_moxGFP_LPS:4794:GA:TG	4794:GA:TG:p.E40W	4794	GA	TG	GAG	TGG	40	E	W	p.E40W	Missense	di_nt_MNP	F3	-0.649499	-5.49009	0.548331	-1.07437	-3.53956	-0.0867289	-1.11926	-4.1064	0.0297376	-0.670767	-0.172207	-0.386587	0.470747	0.311265	0.347711	0.00455908	0.0521679	0.0476088	-0.123011	0.0964068	0.219418	0.69	0.41	-0.28	-0.292839	-0.374229	-0.0813898	1.80375	2.77848	0.974732	17.1465	14.7007	-2.44581	17.2318	15.1751
ROI_1	pDEST_HC_Rec_Bxb_v2_UTR5_Flag_COMT_moxGFP_LPS:4794:GA:TG	4794:GA:TG:p.E40W	4794	GA	TG	GAG	TGG	40	E	W	p.E40W	Missense	di_nt_MNP	F4	-0.649499	-5.49009	0.548331	-1.07437	-3.53956	-0.0867289	-0.679713	-3.56608	0.332419	-0.670767	-0.172207	-0.239506	0.470747	0.311265	0.515062	0.00455908	0.0521679	0.0476088	-0.123011	0.0964068	0.219418	0.69	0.41	-0.28	-0.292839	-0.374229	-0.0813898	1.80375	2.77848	0.974732	17.1465	14.7007	-2.44581	17.2318	15.1751
ROI_1	pDEST_HC_Rec_Bxb_v2_UTR5_Flag_COMT_moxGFP_LPS:4794:GA:TT	4794:GA:TT:p.E40L	4794	GA	TT	GAG	TTG	40	E	L	p.E40L	Missense	di_nt_MNP	F3	0.0967765	-2.25872	3.71881	-0.376466	-1.77173	0.696032	0.192827	-1.45685	1.59962	0.128751	-0.0753351	0.0725852	0.814671	0.678013	0.927847	0.00455908	-0.022541	-0.0271001	-0.123011	-0.0809532	0.0420581	0.69	-0.34	-1.03	-0.292839	0.00399094	0.29683	1.80375	1.24506	-0.558689	17.1465	13.7669	-3.37961	17.2318	15.0947
ROI_1	pDEST_HC_Rec_Bxb_v2_UTR5_Flag_COMT_moxGFP_LPS:4794:GA:TT	4794:GA:TT:p.E40L	4794	GA	TT	GAG	TTG	40	E	L	p.E40L	Missense	di_nt_MNP	F4	0.0967765	-2.25872	3.71881	-0.376466	-1.77173	0.696032	0.129591	-1.0615	1.57732	0.128751	-0.0753351	0.0311802	0.814671	0.678013	0.85292	0.00455908	-0.022541	-0.0271001	-0.123011	-0.0809532	0.0420581	0.69	-0.34	-1.03	-0.292839	0.00399094	0.29683	1.80375	1.24506	-0.558689	17.1465	13.7669	-3.37961	17.2318	15.0947
ROI_1	pDEST_HC_Rec_Bxb_v2_UTR5_Flag_COMT_moxGFP_LPS:4794:GAG:AAA	4794:GAG:AAA:p.E40K	4794	GAG	AAA	GAG	AAA	40	E	K	p.E40K	Missense	di_nt_MNP	F3	-1.45625	-5.971	-0.153848	-1.54767	-3.84522	-0.495062	-0.626246	-2.51346	0.577972	-0.839759	-0.219545	-0.180103	0.192824	0.193324	0.580051	0.00455908	-0.0659947	-0.0705538	-0.123011	-0.178436	-0.0554248	0.69	0.01	-0.68	-0.292839	-0.830271	-0.537431	1.80375	0.861886	-0.94186	17.1465	14.474	-2.67246	17.2318	16.9102
ROI_1	pDEST_HC_Rec_Bxb_v2_UTR5_Flag_COMT_moxGFP_LPS:4794:GAG:AAA	4794:GAG:AAA:p.E40K	4794	GAG	AAA	GAG	AAA	40	E	K	p.E40K	Missense	di_nt_MNP	F4	-1.45625	-5.971	-0.153848	-1.54767	-3.84522	-0.495062	0.507994	-1.42044	7.7941	-0.839759	-0.219545	0.570369	0.192824	0.193324	0.617625	0.00455908	-0.0659947	-0.0705538	-0.123011	-0.178436	-0.0554248	0.69	0.01	-0.68	-0.292839	-0.830271	-0.537431	1.80375	0.861886	-0.94186	17.1465	14.474	-2.67246	17.2318	16.9102
ROI_1	pDEST_HC_Rec_Bxb_v2_UTR5_Flag_COMT_moxGFP_LPS:4794:GAG:AAC	4794:GAG:AAC:p.E40N	4794	GAG	AAC	GAG	AAC	40	E	N	p.E40N	Missense	di_nt_MNP	F3	-0.788145	-5.11344	0.594316	-1.18388	-3.23683	-0.169267	0.250799	-1.10849	1.93992	-0.78785	-0.191115	0.134857	0.413211	0.282241	0.832086	0.00455908	0.0132125	0.00865341	-0.123011	0.0662646	0.189276	0.69	0.01	-0.68	-0.292839	0.204666	0.497505	1.80375	0.424733	-1.37901	17.1465	17.7914	0.644927	17.2318	16.5656
ROI_1	pDEST_HC_Rec_Bxb_v2_UTR5_Flag_COMT_moxGFP_LPS:4794:GAG:AAC	4794:GAG:AAC:p.E40N	4794	GAG	AAC	GAG	AAC	40	E	N	p.E40N	Missense	di_nt_MNP	F4	-0.788145	-5.11344	0.594316	-1.18388	-3.23683	-0.169267	-0.00710774	-1.8384	1.53092	-0.78785	-0.191115	-0.0111461	0.413211	0.282241	0.937541	0.00455908	0.0132125	0.00865341	-0.123011	0.0662646	0.189276	0.69	0.01	-0.68	-0.292839	0.204666	0.497505	1.80375	0.424733	-1.37901	17.1465	17.7914	0.644927	17.2318	16.5656
ROI_1	pDEST_HC_Rec_Bxb_v2_UTR5_Flag_COMT_moxGFP_LPS:4794:GAG:AAT	4794:GAG:AAT:p.E40N	4794	GAG	AAT	GAG	AAT	40	E	N	p.E40N	Missense	di_nt_MNP	F3	-2.93996	-10.0727	-1.20072	-0.948971	-2.74256	0.127501	-1.52766	-4.74452	-0.30079	-1.24757	-0.160805	-0.424242	0.110157	0.37652	0.263247	0.00455908	-0.0592471	-0.0638062	-0.123011	-0.0959877	0.0270235	0.69	-0.16	-0.85	-0.292839	0.134957	0.427796	1.80375	0.537771	-1.26597	17.1465	17.7914	0.644927	17.2318	16.5656
ROI_1	pDEST_HC_Rec_Bxb_v2_UTR5_Flag_COMT_moxGFP_LPS:4794:GAG:AAT	4794:GAG:AAT:p.E40N	4794	GAG	AAT	GAG	AAT	40	E	N	p.E40N	Missense	di_nt_MNP	F4	-2.93996	-10.0727	-1.20072	-0.948971	-2.74256	0.127501	-0.529711	-6.58848	0.0540743	-1.24757	-0.160805	-0.353567	0.110157	0.37652	0.560765	0.00455908	-0.0592471	-0.0638062	-0.123011	-0.0959877	0.0270235	0.69	-0.16	-0.85	-0.292839	0.134957	0.427796	1.80375	0.537771	-1.26597	17.1465	17.7914	0.644927	17.2318	16.5656
ROI_1	pDEST_HC_Rec_Bxb_v2_UTR5_Flag_COMT_moxGFP_LPS:4794:GAG:ACA	4794:GAG:ACA:p.E40T	4794	GAG	ACA	GAG	ACA	40	E	T	p.E40T	Missense	tri_nt_MNP	F3	NA	NA	NA	-1.53431	-3.73144	-0.400562	-0.909209	-3.05829	0.66891	NA	-0.267918	-0.401756	NA	0.222389	0.52232	0.00455908	-0.0563596	-0.0609187	-0.123011	-0.0495674	0.0734438	0.69	0.01	-0.68	-0.292839	0.268405	0.561244	1.80375	1.42662	-0.377126	17.1465	13.3617	-3.78478	17.2318	14.318
ROI_1	pDEST_HC_Rec_Bxb_v2_UTR5_Flag_COMT_moxGFP_LPS:4794:GAG:ACC	4794:GAG:ACC:p.E40T	4794	GAG	ACC	GAG	ACC	40	E	T	p.E40T	Missense	tri_nt_MNP	F3	-1.19702	-5.55721	0.206787	-0.541161	-2.25427	0.446098	-0.130201	-1.64084	0.900846	-0.73738	-0.126005	-0.0524844	0.275008	0.540553	0.804676	0.00455908	0.0582111	0.053652	-0.123011	0.125192	0.248203	0.69	-0.22	-0.91	-0.292839	0.0086408	0.30148	1.80375	0.545724	-1.25802	17.1465	NA	NA	17.2318	NA
ROI_1	pDEST_HC_Rec_Bxb_v2_UTR5_Flag_COMT_moxGFP_LPS:4794:GAG:ACC	4794:GAG:ACC:p.E40T	4794	GAG	ACC	GAG	ACC	40	E	T	p.E40T	Missense	tri_nt_MNP	F4	-1.19702	-5.55721	0.206787	-0.541161	-2.25427	0.446098	0.3896	-0.775257	2.84657	-0.73738	-0.126005	0.270325	0.275008	0.540553	0.705068	0.00455908	0.0582111	0.053652	-0.123011	0.125192	0.248203	0.69	-0.22	-0.91	-0.292839	0.0086408	0.30148	1.80375	0.545724	-1.25802	17.1465	NA	NA	17.2318	NA
ROI_1	pDEST_HC_Rec_Bxb_v2_UTR5_Flag_COMT_moxGFP_LPS:4794:GAG:ACT	4794:GAG:ACT:p.E40T	4794	GAG	ACT	GAG	ACT	40	E	T	p.E40T	Missense	tri_nt_MNP	F3	-3.08116	-8.67407	-1.21352	-0.421243	-2.39349	0.624328	-0.30424	-2.26757	0.629564	-0.946332	-0.0750162	-0.115536	0.10652	0.603361	0.676615	0.00455908	-0.0559421	-0.0605011	-0.123011	-0.018981	0.10403	0.69	-0.19	-0.88	-0.292839	0.176855	0.469694	1.80375	0.550975	-1.25277	17.1465	15.7184	-1.42813	17.2318	16.6896
ROI_1	pDEST_HC_Rec_Bxb_v2_UTR5_Flag_COMT_moxGFP_LPS:4794:GAG:ACT	4794:GAG:ACT:p.E40T	4794	GAG	ACT	GAG	ACT	40	E	T	p.E40T	Missense	tri_nt_MNP	F4	-3.08116	-8.67407	-1.21352	-0.421243	-2.39349	0.624328	0.0144568	-4.6264	1.32592	-0.946332	-0.0750162	0.0268793	0.10652	0.603361	0.779236	0.00455908	-0.0559421	-0.0605011	-0.123011	-0.018981	0.10403	0.69	-0.19	-0.88	-0.292839	0.176855	0.469694	1.80375	0.550975	-1.25277	17.1465	15.7184	-1.42813	17.2318	16.6896
ROI_1	pDEST_HC_Rec_Bxb_v2_UTR5_Flag_COMT_moxGFP_LPS:4794:GAG:AGA	4794:GAG:AGA:p.E40R	4794	GAG	AGA	GAG	AGA	40	E	R	p.E40R	Missense	tri_nt_MNP	F3	-0.371079	-6.30486	6.67673	-2.69841	-5.8029	-1.19381	-1.53128	-5.97	-0.213953	-0.615537	-0.372634	-0.670459	0.927294	0.108565	0.272134	0.00455908	-0.0582001	-0.0627592	-0.123011	-0.121392	0.00161947	0.69	-0.5	-1.19	-0.292839	0.0523982	0.345238	1.80375	0.797787	-1.00596	17.1465	13.1584	-3.9881	17.2318	15.0974
ROI_1	pDEST_HC_Rec_Bxb_v2_UTR5_Flag_COMT_moxGFP_LPS:4794:GAG:AGC	4794:GAG:AGC:p.E40S	4794	GAG	AGC	GAG	AGC	40	E	S	p.E40S	Missense	tri_nt_MNP	F3	0.481159	-0.688363	11.0984	-0.133005	-1.75185	1.00897	-1.53829	-4.52348	-0.268395	1.12294	-0.0284976	-0.725725	0.575714	0.782954	0.259227	0.00455908	0.0177696	0.0132105	-0.123011	0.0230869	0.146098	0.69	0.08	-0.61	-0.292839	0.0480265	0.340866	1.80375	1.03833	-0.765412	17.1465	14.1295	-3.01697	17.2318	15.9113
ROI_1	pDEST_HC_Rec_Bxb_v2_UTR5_Flag_COMT_moxGFP_LPS:4794:GAG:AGC	4794:GAG:AGC:p.E40S	4794	GAG	AGC	GAG	AGC	40	E	S	p.E40S	Missense	tri_nt_MNP	F4	0.481159	-0.688363	11.0984	-0.133005	-1.75185	1.00897	-1.68866	-6.37177	-0.479313	1.12294	-0.0284976	-0.636436	0.575714	0.782954	0.293375	0.00455908	0.0177696	0.0132105	-0.123011	0.0230869	0.146098	0.69	0.08	-0.61	-0.292839	0.0480265	0.340866	1.80375	1.03833	-0.765412	17.1465	14.1295	-3.01697	17.2318	15.9113
ROI_1	pDEST_HC_Rec_Bxb_v2_UTR5_Flag_COMT_moxGFP_LPS:4794:GAG:AGT	4794:GAG:AGT:p.E40S	4794	GAG	AGT	GAG	AGT	40	E	S	p.E40S	Missense	tri_nt_MNP	F3	-0.390484	-2.80916	2.22162	-0.873544	-3.144	0.206811	-1.65979	-4.76238	-0.50539	-0.307683	-0.144315	-0.498401	0.847846	0.397458	0.240146	0.00455908	-0.0669022	-0.0714613	-0.123011	-0.133917	-0.0109058	0.69	0.11	-0.58	-0.292839	-0.000786729	0.292053	1.80375	1.33998	-0.463765	17.1465	14.2354	-2.91115	17.2318	15.9113
ROI_1	pDEST_HC_Rec_Bxb_v2_UTR5_Flag_COMT_moxGFP_LPS:4794:GAG:AGT	4794:GAG:AGT:p.E40S	4794	GAG	AGT	GAG	AGT	40	E	S	p.E40S	Missense	tri_nt_MNP	F4	-0.390484	-2.80916	2.22162	-0.873544	-3.144	0.206811	-1.52407	-8.15045	-0.397135	-0.307683	-0.144315	-0.885404	0.847846	0.397458	0.329761	0.00455908	-0.0669022	-0.0714613	-0.123011	-0.133917	-0.0109058	0.69	0.11	-0.58	-0.292839	-0.000786729	0.292053	1.80375	1.33998	-0.463765	17.1465	14.2354	-2.91115	17.2318	15.9113
ROI_1	pDEST_HC_Rec_Bxb_v2_UTR5_Flag_COMT_moxGFP_LPS:4794:GAG:ATA	4794:GAG:ATA:p.E40I	4794	GAG	ATA	GAG	ATA	40	E	I	p.E40I	Missense	tri_nt_MNP	F3	-0.515489	-2.97716	0.778905	-0.787867	-2.83284	0.182499	-1.71152	-6.69691	-0.528221	-0.427103	-0.193606	-1.13683	0.554684	0.418776	0.220878	0.00455908	-0.0404534	-0.0450125	-0.123011	-0.0988975	0.0241137	0.69	0.04	-0.65	-0.292839	-0.494462	-0.201622	1.80375	1.94864	0.144896	17.1465	11.7387	-5.40785	17.2318	14.9621
ROI_1	pDEST_HC_Rec_Bxb_v2_UTR5_Flag_COMT_moxGFP_LPS:4794:GAG:ATC	4794:GAG:ATC:p.E40I	4794	GAG	ATC	GAG	ATC	40	E	I	p.E40I	Missense	tri_nt_MNP	F3	-3.20939	-8.42131	-1.32822	-0.178305	-2.05677	1.15987	-3.2554	-9.05359	-1.72327	-0.740092	-0.0606153	-1.33983	0.0903892	0.820812	0.0684996	0.00455908	0.0735449	0.0689858	-0.123011	0.102743	0.225754	0.69	0.24	-0.45	-0.292839	-0.403777	-0.110937	1.80375	0.499694	-1.30405	17.1465	NA	NA	17.2318	6.97166
ROI_1	pDEST_HC_Rec_Bxb_v2_UTR5_Flag_COMT_moxGFP_LPS:4794:GAG:ATC	4794:GAG:ATC:p.E40I	4794	GAG	ATC	GAG	ATC	40	E	I	p.E40I	Missense	tri_nt_MNP	F4	-3.20939	-8.42131	-1.32822	-0.178305	-2.05677	1.15987	-1.45129	-4.44605	-0.362887	-0.740092	-0.0606153	-1.06195	0.0903892	0.820812	0.313334	0.00455908	0.0735449	0.0689858	-0.123011	0.102743	0.225754	0.69	0.24	-0.45	-0.292839	-0.403777	-0.110937	1.80375	0.499694	-1.30405	17.1465	NA	NA	17.2318	6.97166
ROI_1	pDEST_HC_Rec_Bxb_v2_UTR5_Flag_COMT_moxGFP_LPS:4794:GAG:ATT	4794:GAG:ATT:p.E40I	4794	GAG	ATT	GAG	ATT	40	E	I	p.E40I	Missense	tri_nt_MNP	F3	-0.466912	-3.53203	0.605207	-0.932791	-3.42777	0.0919979	-0.0246065	-1.46057	1.40911	-0.438297	-0.207012	-0.00787365	0.517227	0.374066	0.913538	0.00455908	-0.0455379	-0.0500969	-0.123011	-0.0752829	0.0477284	0.69	0.11	-0.58	-0.292839	-0.417035	-0.124196	1.80375	0.432032	-1.37171	17.1465	13.5953	-3.5512	17.2318	13.6268
ROI_1	pDEST_HC_Rec_Bxb_v2_UTR5_Flag_COMT_moxGFP_LPS:4794:GAG:CAA	4794:GAG:CAA:p.E40Q	4794	GAG	CAA	GAG	CAA	40	E	Q	p.E40Q	Missense	di_nt_MNP	F3	-5.45501	-14.6805	-2.30539	-0.466415	-2.24494	0.598228	0.405365	-0.891757	2.09745	-1.10499	-0.103538	0.164881	0.0619627	0.586007	0.737466	0.00455908	-0.0485865	-0.0531455	-0.123011	-0.0938369	0.0291744	0.69	-0.14	-0.83	-0.292839	0.251979	0.544819	1.80375	0.666108	-1.13764	17.1465	13.0211	-4.12541	17.2318	15.0281
ROI_1	pDEST_HC_Rec_Bxb_v2_UTR5_Flag_COMT_moxGFP_LPS:4794:GAG:CAA	4794:GAG:CAA:p.E40Q	4794	GAG	CAA	GAG	CAA	40	E	Q	p.E40Q	Missense	di_nt_MNP	F4	-5.45501	-14.6805	-2.30539	-0.466415	-2.24494	0.598228	-0.327622	-2.31979	0.688001	-1.10499	-0.103538	-0.182306	0.0619627	0.586007	0.693827	0.00455908	-0.0485865	-0.0531455	-0.123011	-0.0938369	0.0291744	0.69	-0.14	-0.83	-0.292839	0.251979	0.544819	1.80375	0.666108	-1.13764	17.1465	13.0211	-4.12541	17.2318	15.0281
ROI_1	pDEST_HC_Rec_Bxb_v2_UTR5_Flag_COMT_moxGFP_LPS:4794:GAG:CAC	4794:GAG:CAC:p.E40H	4794	GAG	CAC	GAG	CAC	40	E	H	p.E40H	Missense	di_nt_MNP	F3	-2.08676	-7.56728	-0.74073	-0.173361	-2.30499	0.685144	0.69561	-0.249789	2.74332	-1.17504	-0.0333317	0.169991	0.156142	0.727548	0.444206	0.00455908	-0.0104499	-0.015009	-0.123011	-0.00822876	0.114782	0.69	0.49	-0.2	-0.292839	-0.522889	-0.230049	1.80375	0.919271	-0.884475	17.1465	15.9897	-1.15677	17.2318	16.1023
ROI_1	pDEST_HC_Rec_Bxb_v2_UTR5_Flag_COMT_moxGFP_LPS:4794:GAG:CAC	4794:GAG:CAC:p.E40H	4794	GAG	CAC	GAG	CAC	40	E	H	p.E40H	Missense	di_nt_MNP	F4	-2.08676	-7.56728	-0.74073	-0.173361	-2.30499	0.685144	0.234905	-0.856005	1.89301	-1.17504	-0.0333317	0.0702095	0.156142	0.727548	0.744966	0.00455908	-0.0104499	-0.015009	-0.123011	-0.00822876	0.114782	0.69	0.49	-0.2	-0.292839	-0.522889	-0.230049	1.80375	0.919271	-0.884475	17.1465	15.9897	-1.15677	17.2318	16.1023
ROI_1	pDEST_HC_Rec_Bxb_v2_UTR5_Flag_COMT_moxGFP_LPS:4794:GAG:CAT	4794:GAG:CAT:p.E40H	4794	GAG	CAT	GAG	CAT	40	E	H	p.E40H	Missense	di_nt_MNP	F3	0.421803	-2.65989	3.39848	-0.867361	-2.88035	0.126352	-0.166293	-1.50131	2.16521	0.281025	-0.128288	-0.0855013	0.86436	0.403858	0.913825	0.00455908	-0.0844628	-0.0890219	-0.123011	-0.114988	0.00802332	0.69	0.74	0.05	-0.292839	-0.418129	-0.125289	1.80375	0.902157	-0.901589	17.1465	15.9897	-1.15677	17.2318	16.1023
ROI_1	pDEST_HC_Rec_Bxb_v2_UTR5_Flag_COMT_moxGFP_LPS:4794:GAG:CAT	4794:GAG:CAT:p.E40H	4794	GAG	CAT	GAG	CAT	40	E	H	p.E40H	Missense	di_nt_MNP	F4	0.421803	-2.65989	3.39848	-0.867361	-2.88035	0.126352	-0.169231	-1.72795	1.71443	0.281025	-0.128288	-0.0647169	0.86436	0.403858	0.935855	0.00455908	-0.0844628	-0.0890219	-0.123011	-0.114988	0.00802332	0.69	0.74	0.05	-0.292839	-0.418129	-0.125289	1.80375	0.902157	-0.901589	17.1465	15.9897	-1.15677	17.2318	16.1023
ROI_1	pDEST_HC_Rec_Bxb_v2_UTR5_Flag_COMT_moxGFP_LPS:4794:GAG:CCA	4794:GAG:CCA:p.E40P	4794	GAG	CCA	GAG	CCA	40	E	P	p.E40P	Missense	tri_nt_MNP	F3	NA	NA	NA	-0.547709	-2.69801	0.305974	-0.381969	-1.79434	0.930039	NA	-0.160152	-0.200646	NA	0.522426	0.81144	0.00455908	-0.022408	-0.0269671	-0.123011	-0.0521377	0.0708736	0.69	-0.08	-0.77	-0.292839	0.0221053	0.314945	1.80375	0.822926	-0.980819	17.1465	15.7612	-1.38527	17.2318	10.546
ROI_1	pDEST_HC_Rec_Bxb_v2_UTR5_Flag_COMT_moxGFP_LPS:4794:GAG:CCC	4794:GAG:CCC:p.E40P	4794	GAG	CCC	GAG	CCC	40	E	P	p.E40P	Missense	tri_nt_MNP	F3	NA	NA	NA	-0.0936165	-1.51857	1.2721	0.433514	-0.734815	1.92513	NA	-0.0265116	0.179009	NA	0.881294	0.696884	0.00455908	0.0373428	0.0327837	-0.123011	0.015159	0.13817	0.69	-0.44	-1.13	-0.292839	-0.301772	-0.00893212	1.80375	1.84118	0.0374312	17.1465	NA	NA	17.2318	0
ROI_1	pDEST_HC_Rec_Bxb_v2_UTR5_Flag_COMT_moxGFP_LPS:4794:GAG:CCC	4794:GAG:CCC:p.E40P	4794	GAG	CCC	GAG	CCC	40	E	P	p.E40P	Missense	tri_nt_MNP	F4	NA	NA	NA	-0.0936165	-1.51857	1.2721	0.0994455	-1.42401	1.32202	NA	-0.0265116	0.0500718	NA	0.881294	0.932525	0.00455908	0.0373428	0.0327837	-0.123011	0.015159	0.13817	0.69	-0.44	-1.13	-0.292839	-0.301772	-0.00893212	1.80375	1.84118	0.0374312	17.1465	NA	NA	17.2318	0
ROI_1	pDEST_HC_Rec_Bxb_v2_UTR5_Flag_COMT_moxGFP_LPS:4794:GAG:CCT	4794:GAG:CCT:p.E40P	4794	GAG	CCT	GAG	CCT	40	E	P	p.E40P	Missense	tri_nt_MNP	F3	-0.106711	-1.75062	1.23967	-1.34877	-4.07635	-0.123891	0.25109	-0.634569	2.38685	-0.0447517	-0.260774	0.162767	0.790658	0.271735	0.684266	0.00455908	-0.0357491	-0.0403081	-0.123011	-0.0258735	0.0971377	0.69	-0.37	-1.06	-0.292839	0.123333	0.416172	1.80375	0.91392	-0.889825	17.1465	8.33844	-8.80807	17.2318	16.0857
ROI_1	pDEST_HC_Rec_Bxb_v2_UTR5_Flag_COMT_moxGFP_LPS:4794:GAG:CCT	4794:GAG:CCT:p.E40P	4794	GAG	CCT	GAG	CCT	40	E	P	p.E40P	Missense	tri_nt_MNP	F4	-0.106711	-1.75062	1.23967	-1.34877	-4.07635	-0.123891	2.20954	0.499043	10.7376	-0.0447517	-0.260774	1.00429	0.790658	0.271735	0.318812	0.00455908	-0.0357491	-0.0403081	-0.123011	-0.0258735	0.0971377	0.69	-0.37	-1.06	-0.292839	0.123333	0.416172	1.80375	0.91392	-0.889825	17.1465	8.33844	-8.80807	17.2318	16.0857
ROI_1	pDEST_HC_Rec_Bxb_v2_UTR5_Flag_COMT_moxGFP_LPS:4794:GAG:CGA	4794:GAG:CGA:p.E40R	4794	GAG	CGA	GAG	CGA	40	E	R	p.E40R	Missense	tri_nt_MNP	F3	-0.519423	-5.19749	0.710989	-1.09245	-3.51933	0.0557317	-0.637936	-2.48538	0.289187	-0.369702	-0.26145	-0.230161	0.504897	0.347975	0.488651	0.00455908	-0.0313485	-0.0359075	-0.123011	-0.103107	0.0199047	0.69	0.24	-0.45	-0.292839	0.00903037	0.30187	1.80375	5.48565	3.6819	17.1465	13.4318	-3.71473	17.2318	15.7624
ROI_1	pDEST_HC_Rec_Bxb_v2_UTR5_Flag_COMT_moxGFP_LPS:4794:GAG:CGA	4794:GAG:CGA:p.E40R	4794	GAG	CGA	GAG	CGA	40	E	R	p.E40R	Missense	tri_nt_MNP	F4	-0.519423	-5.19749	0.710989	-1.09245	-3.51933	0.0557317	-1.56982	-4.28675	-0.598157	-0.369702	-0.26145	-0.627567	0.504897	0.347975	0.23066	0.00455908	-0.0313485	-0.0359075	-0.123011	-0.103107	0.0199047	0.69	0.24	-0.45	-0.292839	0.00903037	0.30187	1.80375	5.48565	3.6819	17.1465	13.4318	-3.71473	17.2318	15.7624
ROI_1	pDEST_HC_Rec_Bxb_v2_UTR5_Flag_COMT_moxGFP_LPS:4794:GAG:CGC	4794:GAG:CGC:p.E40R	4794	GAG	CGC	GAG	CGC	40	E	R	p.E40R	Missense	tri_nt_MNP	F3	-0.884626	-3.93908	0.3594	-0.698091	-2.50183	0.276983	-0.630888	-3.70247	0.347412	-0.483709	-0.121872	-0.335696	0.355849	0.459327	0.505684	0.00455908	0.0470815	0.0425224	-0.123011	0.0272987	0.15031	0.69	-0.38	-1.07	-0.292839	-0.215552	0.0772878	1.80375	2.0795	0.275756	17.1465	NA	NA	17.2318	NA
ROI_1	pDEST_HC_Rec_Bxb_v2_UTR5_Flag_COMT_moxGFP_LPS:4794:GAG:CGC	4794:GAG:CGC:p.E40R	4794	GAG	CGC	GAG	CGC	40	E	R	p.E40R	Missense	tri_nt_MNP	F4	-0.884626	-3.93908	0.3594	-0.698091	-2.50183	0.276983	-0.890044	-5.14104	0.0267217	-0.483709	-0.121872	-0.488283	0.355849	0.459327	0.437721	0.00455908	0.0470815	0.0425224	-0.123011	0.0272987	0.15031	0.69	-0.38	-1.07	-0.292839	-0.215552	0.0772878	1.80375	2.0795	0.275756	17.1465	NA	NA	17.2318	NA
ROI_1	pDEST_HC_Rec_Bxb_v2_UTR5_Flag_COMT_moxGFP_LPS:4794:GAG:CGT	4794:GAG:CGT:p.E40R	4794	GAG	CGT	GAG	CGT	40	E	R	p.E40R	Missense	tri_nt_MNP	F3	NA	NA	NA	-0.437435	-1.74637	0.803439	-0.12931	-1.5262	1.14759	NA	-0.126123	-0.0455189	NA	0.693648	0.860025	0.00455908	0.00136579	-0.00319329	-0.123011	0.000355611	0.123367	0.69	-0.1	-0.79	-0.292839	0.00830771	0.301147	1.80375	1.09699	-0.706752	17.1465	15.1815	-1.96503	17.2318	16.4019
ROI_1	pDEST_HC_Rec_Bxb_v2_UTR5_Flag_COMT_moxGFP_LPS:4794:GAG:CGT	4794:GAG:CGT:p.E40R	4794	GAG	CGT	GAG	CGT	40	E	R	p.E40R	Missense	tri_nt_MNP	F4	NA	NA	NA	-0.437435	-1.74637	0.803439	-0.292793	-2.1186	0.855789	NA	-0.126123	-0.32967	NA	0.693648	0.73832	0.00455908	0.00136579	-0.00319329	-0.123011	0.000355611	0.123367	0.69	-0.1	-0.79	-0.292839	0.00830771	0.301147	1.80375	1.09699	-0.706752	17.1465	15.1815	-1.96503	17.2318	16.4019
ROI_1	pDEST_HC_Rec_Bxb_v2_UTR5_Flag_COMT_moxGFP_LPS:4794:GAG:CTA	4794:GAG:CTA:p.E40L	4794	GAG	CTA	GAG	CTA	40	E	L	p.E40L	Missense	tri_nt_MNP	F3	-1.78699	-6.84872	-0.285456	-1.62808	-4.10369	-0.38739	0.346982	-0.260452	4.85068	-0.708965	-0.235363	0.264603	0.17942	0.223103	0.563492	0.00455908	-0.0322236	-0.0367827	-0.123011	-0.0774472	0.045564	0.69	-0.68	-1.37	-0.292839	-0.00897332	0.283866	1.80375	1.19414	-0.609601	17.1465	12.93	-4.21646	17.2318	14.4579
ROI_1	pDEST_HC_Rec_Bxb_v2_UTR5_Flag_COMT_moxGFP_LPS:4794:GAG:CTA	4794:GAG:CTA:p.E40L	4794	GAG	CTA	GAG	CTA	40	E	L	p.E40L	Missense	tri_nt_MNP	F4	-1.78699	-6.84872	-0.285456	-1.62808	-4.10369	-0.38739	0.195536	-0.874024	2.85231	-0.708965	-0.235363	0.149161	0.17942	0.223103	0.718977	0.00455908	-0.0322236	-0.0367827	-0.123011	-0.0774472	0.045564	0.69	-0.68	-1.37	-0.292839	-0.00897332	0.283866	1.80375	1.19414	-0.609601	17.1465	12.93	-4.21646	17.2318	14.4579
ROI_1	pDEST_HC_Rec_Bxb_v2_UTR5_Flag_COMT_moxGFP_LPS:4794:GAG:CTC	4794:GAG:CTC:p.E40L	4794	GAG	CTC	GAG	CTC	40	E	L	p.E40L	Missense	tri_nt_MNP	F3	-0.855621	-4.19674	0.133795	0.659167	-0.399961	2.67041	-0.292263	-1.64643	0.818269	-0.458291	0.166452	-0.0965922	0.335948	0.539489	0.762083	0.00455908	0.0784022	0.0738431	-0.123011	0.178302	0.301314	0.69	-0.85	-1.54	-0.292839	-0.270493	0.0223463	1.80375	1.74224	-0.061507	17.1465	NA	NA	17.2318	NA
ROI_1	pDEST_HC_Rec_Bxb_v2_UTR5_Flag_COMT_moxGFP_LPS:4794:GAG:CTC	4794:GAG:CTC:p.E40L	4794	GAG	CTC	GAG	CTC	40	E	L	p.E40L	Missense	tri_nt_MNP	F4	-0.855621	-4.19674	0.133795	0.659167	-0.399961	2.67041	-0.307539	-2.16089	0.806557	-0.458291	0.166452	-0.114492	0.335948	0.539489	0.770492	0.00455908	0.0784022	0.0738431	-0.123011	0.178302	0.301314	0.69	-0.85	-1.54	-0.292839	-0.270493	0.0223463	1.80375	1.74224	-0.061507	17.1465	NA	NA	17.2318	NA
ROI_1	pDEST_HC_Rec_Bxb_v2_UTR5_Flag_COMT_moxGFP_LPS:4794:GAG:CTT	4794:GAG:CTT:p.E40L	4794	GAG	CTT	GAG	CTT	40	E	L	p.E40L	Missense	tri_nt_MNP	F3	1.01314	-0.0601904	7.46603	-0.448608	-2.14985	0.785006	-1.48177	-5.47853	-0.340169	0.78181	-0.0862997	-0.55653	0.301877	0.643027	0.290726	0.00455908	-0.0394384	-0.0439975	-0.123011	-0.0224526	0.100559	0.69	-0.61	-1.3	-0.292839	-0.075916	0.216924	1.80375	1.32371	-0.480037	17.1465	13.5012	-3.64535	17.2318	15.6759
ROI_1	pDEST_HC_Rec_Bxb_v2_UTR5_Flag_COMT_moxGFP_LPS:4794:GAG:CTT	4794:GAG:CTT:p.E40L	4794	GAG	CTT	GAG	CTT	40	E	L	p.E40L	Missense	tri_nt_MNP	F4	1.01314	-0.0601904	7.46603	-0.448608	-2.14985	0.785006	-0.688098	-5.19719	0.15261	0.78181	-0.0862997	-0.488398	0.301877	0.643027	0.521863	0.00455908	-0.0394384	-0.0439975	-0.123011	-0.0224526	0.100559	0.69	-0.61	-1.3	-0.292839	-0.075916	0.216924	1.80375	1.32371	-0.480037	17.1465	13.5012	-3.64535	17.2318	15.6759
ROI_1	pDEST_HC_Rec_Bxb_v2_UTR5_Flag_COMT_moxGFP_LPS:4794:GAG:TAC	4794:GAG:TAC:p.E40Y	4794	GAG	TAC	GAG	TAC	40	E	Y	p.E40Y	Missense	di_nt_MNP	F3	-0.811078	-6.34728	2.35267	-0.633119	-2.47722	0.242428	0.143588	-1.26624	1.65128	-0.886889	-0.151103	0.0644425	0.487081	0.482381	0.929088	0.00455908	0.0598354	0.0552763	-0.123011	0.116295	0.239306	0.69	-0.34	-1.03	-0.292839	0.320659	0.613499	1.80375	1.10827	-0.695477	17.1465	14.834	-2.31251	17.2318	12.8313
ROI_1	pDEST_HC_Rec_Bxb_v2_UTR5_Flag_COMT_moxGFP_LPS:4794:GAG:TAC	4794:GAG:TAC:p.E40Y	4794	GAG	TAC	GAG	TAC	40	E	Y	p.E40Y	Missense	di_nt_MNP	F4	-0.811078	-6.34728	2.35267	-0.633119	-2.47722	0.242428	0.0432829	-1.40538	1.29304	-0.886889	-0.151103	0.0217986	0.487081	0.482381	0.956791	0.00455908	0.0598354	0.0552763	-0.123011	0.116295	0.239306	0.69	-0.34	-1.03	-0.292839	0.320659	0.613499	1.80375	1.10827	-0.695477	17.1465	14.834	-2.31251	17.2318	12.8313
ROI_1	pDEST_HC_Rec_Bxb_v2_UTR5_Flag_COMT_moxGFP_LPS:4794:GAG:TAT	4794:GAG:TAT:p.E40Y	4794	GAG	TAT	GAG	TAT	40	E	Y	p.E40Y	Missense	di_nt_MNP	F3	-0.942967	-10.16	0.598206	-1.01923	-3.3476	0.0178784	-0.279421	-1.92544	0.912018	-0.854847	-0.179879	-0.197026	0.415029	0.354202	0.828342	0.00455908	-0.0425531	-0.0471121	-0.123011	-0.099362	0.0236493	0.69	-0.54	-1.23	-0.292839	0.515679	0.808518	1.80375	0.955538	-0.848208	17.1465	14.834	-2.31251	17.2318	12.8313
ROI_1	pDEST_HC_Rec_Bxb_v2_UTR5_Flag_COMT_moxGFP_LPS:4794:GAG:TAT	4794:GAG:TAT:p.E40Y	4794	GAG	TAT	GAG	TAT	40	E	Y	p.E40Y	Missense	di_nt_MNP	F4	-0.942967	-10.16	0.598206	-1.01923	-3.3476	0.0178784	-0.508091	-3.03797	0.407312	-0.854847	-0.179879	-0.395546	0.415029	0.354202	0.592262	0.00455908	-0.0425531	-0.0471121	-0.123011	-0.099362	0.0236493	0.69	-0.54	-1.23	-0.292839	0.515679	0.808518	1.80375	0.955538	-0.848208	17.1465	14.834	-2.31251	17.2318	12.8313
ROI_1	pDEST_HC_Rec_Bxb_v2_UTR5_Flag_COMT_moxGFP_LPS:4794:GAG:TCA	4794:GAG:TCA:p.E40S	4794	GAG	TCA	GAG	TCA	40	E	S	p.E40S	Missense	tri_nt_MNP	F3	0.782685	-0.259665	2.58055	-0.433299	-2.08177	0.852447	-2.5823	-5.90317	-1.28449	0.157488	-0.13522	-0.996334	0.370687	0.704651	0.0988633	0.00455908	-0.0673341	-0.0718931	-0.123011	-0.0801349	0.0428763	0.69	0.05	-0.64	-0.292839	0.162635	0.455475	1.80375	0.932404	-0.871341	17.1465	12.7061	-4.44038	17.2318	14.7786
ROI_1	pDEST_HC_Rec_Bxb_v2_UTR5_Flag_COMT_moxGFP_LPS:4794:GAG:TCC	4794:GAG:TCC:p.E40S	4794	GAG	TCC	GAG	TCC	40	E	S	p.E40S	Missense	tri_nt_MNP	F3	-1.01557	-5.84899	0.622105	-1.26325	-4.72162	-0.27788	1.11166	-0.136079	3.33911	-0.706661	-0.270656	0.565331	0.340667	0.297561	0.356489	0.00455908	0.0444621	0.039903	-0.123011	0.0927359	0.215747	0.69	-0.32	-1.01	-0.292839	-0.019598	0.273241	1.80375	0.980841	-0.822904	17.1465	NA	NA	17.2318	NA
ROI_1	pDEST_HC_Rec_Bxb_v2_UTR5_Flag_COMT_moxGFP_LPS:4794:GAG:TCC	4794:GAG:TCC:p.E40S	4794	GAG	TCC	GAG	TCC	40	E	S	p.E40S	Missense	tri_nt_MNP	F4	-1.01557	-5.84899	0.622105	-1.26325	-4.72162	-0.27788	0.207787	-1.50141	1.73928	-0.706661	-0.270656	0.130347	0.340667	0.297561	0.931469	0.00455908	0.0444621	0.039903	-0.123011	0.0927359	0.215747	0.69	-0.32	-1.01	-0.292839	-0.019598	0.273241	1.80375	0.980841	-0.822904	17.1465	NA	NA	17.2318	NA
ROI_1	pDEST_HC_Rec_Bxb_v2_UTR5_Flag_COMT_moxGFP_LPS:4794:GAG:TCT	4794:GAG:TCT:p.E40S	4794	GAG	TCT	GAG	TCT	40	E	S	p.E40S	Missense	tri_nt_MNP	F3	-0.0236139	-1.90047	2.71665	-1.02483	-3.24286	0.0031394	-0.173874	-1.41905	1.3423	-0.0270114	-0.182936	-0.0569758	0.771272	0.325644	0.875816	0.00455908	-0.0367597	-0.0413188	-0.123011	-0.0868482	0.0361631	0.69	-0.41	-1.1	-0.292839	0.303128	0.595968	1.80375	0.698756	-1.10499	17.1465	13.734	-3.41254	17.2318	15.5929
ROI_1	pDEST_HC_Rec_Bxb_v2_UTR5_Flag_COMT_moxGFP_LPS:4794:GAG:TCT	4794:GAG:TCT:p.E40S	4794	GAG	TCT	GAG	TCT	40	E	S	p.E40S	Missense	tri_nt_MNP	F4	-0.0236139	-1.90047	2.71665	-1.02483	-3.24286	0.0031394	-0.3537	-3.12312	0.67391	-0.0270114	-0.182936	-0.18835	0.771272	0.325644	0.681332	0.00455908	-0.0367597	-0.0413188	-0.123011	-0.0868482	0.0361631	0.69	-0.41	-1.1	-0.292839	0.303128	0.595968	1.80375	0.698756	-1.10499	17.1465	13.734	-3.41254	17.2318	15.5929
ROI_1	pDEST_HC_Rec_Bxb_v2_UTR5_Flag_COMT_moxGFP_LPS:4794:GAG:TGC	4794:GAG:TGC:p.E40C	4794	GAG	TGC	GAG	TGC	40	E	C	p.E40C	Missense	tri_nt_MNP	F3	-0.982358	-7.08769	0.763473	-0.135181	-2.22778	0.851096	-0.300139	-2.74817	0.512312	-0.983968	-0.0390417	-0.196334	0.365376	0.770032	0.641089	0.00455908	0.00715378	0.0025947	-0.123011	0.0890696	0.212081	0.69	-0.01	-0.7	-0.292839	-0.34043	-0.0475906	1.80375	1.35047	-0.453273	17.1465	15.7054	-1.44111	17.2318	15.8227
ROI_1	pDEST_HC_Rec_Bxb_v2_UTR5_Flag_COMT_moxGFP_LPS:4794:GAG:TGT	4794:GAG:TGT:p.E40C	4794	GAG	TGT	GAG	TGT	40	E	C	p.E40C	Missense	tri_nt_MNP	F3	-0.976211	-6.64504	0.0155283	-1.36395	-4.45968	-0.218641	-0.722338	-2.63335	0.328011	-0.672195	-0.306293	-0.304952	0.310412	0.292779	0.460293	0.00455908	-0.0789978	-0.0835568	-0.123011	-0.0184899	0.104521	0.69	-0.29	-0.98	-0.292839	-0.233763	0.0590769	1.80375	1.12948	-0.674267	17.1465	15.7054	-1.44111	17.2318	15.8227
ROI_1	pDEST_HC_Rec_Bxb_v2_UTR5_Flag_COMT_moxGFP_LPS:4794:GAG:TGT	4794:GAG:TGT:p.E40C	4794	GAG	TGT	GAG	TGT	40	E	C	p.E40C	Missense	tri_nt_MNP	F4	-0.976211	-6.64504	0.0155283	-1.36395	-4.45968	-0.218641	0.388641	-0.505968	2.92803	-0.672195	-0.306293	0.273127	0.310412	0.292779	0.607936	0.00455908	-0.0789978	-0.0835568	-0.123011	-0.0184899	0.104521	0.69	-0.29	-0.98	-0.292839	-0.233763	0.0590769	1.80375	1.12948	-0.674267	17.1465	15.7054	-1.44111	17.2318	15.8227
ROI_1	pDEST_HC_Rec_Bxb_v2_UTR5_Flag_COMT_moxGFP_LPS:4794:GAG:TTA	4794:GAG:TTA:p.E40L	4794	GAG	TTA	GAG	TTA	40	E	L	p.E40L	Missense	tri_nt_MNP	F3	NA	NA	NA	0.397074	-0.766961	1.83172	-2.12599	-5.95589	-0.851044	NA	0.0750097	-0.684388	NA	0.692579	0.143616	0.00455908	-0.0602347	-0.0647938	-0.123011	-0.140313	-0.017302	0.69	-0.66	-1.35	-0.292839	-0.338944	-0.0461042	1.80375	0.890896	-0.91285	17.1465	10.3901	-6.75643	17.2318	13.6934
ROI_1	pDEST_HC_Rec_Bxb_v2_UTR5_Flag_COMT_moxGFP_LPS:4794:GAG:TTC	4794:GAG:TTC:p.E40F	4794	GAG	TTC	GAG	TTC	40	E	F	p.E40F	Missense	tri_nt_MNP	F3	NA	NA	NA	-0.374945	-2.82005	0.556012	-1.008	-4.06783	-0.147845	NA	-0.0881884	-0.588027	NA	0.603539	0.328261	0.00455908	0.0891614	0.0846023	-0.123011	0.149458	0.27247	0.69	-0.86	-1.55	-0.292839	-0.0314932	0.261346	1.80375	0.562239	-1.24151	17.1465	13.611	-3.53551	17.2318	15.5199
ROI_1	pDEST_HC_Rec_Bxb_v2_UTR5_Flag_COMT_moxGFP_LPS:4794:GAG:TTT	4794:GAG:TTT:p.E40F	4794	GAG	TTT	GAG	TTT	40	E	F	p.E40F	Missense	tri_nt_MNP	F3	-0.589965	-2.9682	0.648815	-0.822624	-3.03828	0.074934	-0.237783	-2.08551	1.4085	-0.218772	-0.133394	-0.143807	0.502933	0.412447	0.88407	0.00455908	-0.0306914	-0.0352504	-0.123011	-0.0628993	0.0601119	0.69	-1.01	-1.7	-0.292839	0.138602	0.431441	1.80375	0.657715	-1.14603	17.1465	13.611	-3.53551	17.2318	15.5199
ROI_1	pDEST_HC_Rec_Bxb_v2_UTR5_Flag_COMT_moxGFP_LPS:4795:A:C	4795:A:C:p.E40A	4795	A	C	GAG	GCG	40	E	A	p.E40A	Missense	SNP	F3	-1.10855	-9.30292	0.582559	-1.32451	-4.20802	-0.16065	-0.63446	-2.41004	0.526137	-0.875467	-0.194525	-0.166487	0.289919	0.283261	0.572794	0.00455908	0.0391377	0.0345786	-0.123011	0.000779794	0.123791	0.69	-0.71	-1.4	-0.292839	0.212262	0.505102	1.80375	2.29805	0.494305	17.1465	14.9999	-2.14661	17.2318	16.6497
ROI_1	pDEST_HC_Rec_Bxb_v2_UTR5_Flag_COMT_moxGFP_LPS:4795:A:C	4795:A:C:p.E40A	4795	A	C	GAG	GCG	40	E	A	p.E40A	Missense	SNP	F4	-1.10855	-9.30292	0.582559	-1.32451	-4.20802	-0.16065	-1.45227	-4.58045	-0.385351	-0.875467	-0.194525	-0.238355	0.289919	0.283261	0.269936	0.00455908	0.0391377	0.0345786	-0.123011	0.000779794	0.123791	0.69	-0.71	-1.4	-0.292839	0.212262	0.505102	1.80375	2.29805	0.494305	17.1465	14.9999	-2.14661	17.2318	16.6497
ROI_1	pDEST_HC_Rec_Bxb_v2_UTR5_Flag_COMT_moxGFP_LPS:4795:A:G	4795:A:G:p.E40G	4795	A	G	GAG	GGG	40	E	G	p.E40G	Missense	SNP	F3	-1.46824	-8.12354	-0.0231924	-0.480926	-2.11071	1.27072	0.316871	-1.15859	1.96202	-0.930735	-0.101417	0.0778128	0.216039	0.820706	0.862881	0.00455908	0.0380774	0.0335184	-0.123011	0.0588085	0.18182	0.69	-0.04	-0.73	-0.292839	-0.0543776	0.238462	1.80375	1.54066	-0.263088	17.1465	15.643	-1.5035	17.2318	16.1872
ROI_1	pDEST_HC_Rec_Bxb_v2_UTR5_Flag_COMT_moxGFP_LPS:4795:A:G	4795:A:G:p.E40G	4795	A	G	GAG	GGG	40	E	G	p.E40G	Missense	SNP	F4	-1.46824	-8.12354	-0.0231924	-0.480926	-2.11071	1.27072	-0.0367404	-2.18406	0.830922	-0.930735	-0.101417	-0.0113334	0.216039	0.820706	0.785633	0.00455908	0.0380774	0.0335184	-0.123011	0.0588085	0.18182	0.69	-0.04	-0.73	-0.292839	-0.0543776	0.238462	1.80375	1.54066	-0.263088	17.1465	15.643	-1.5035	17.2318	16.1872
ROI_1	pDEST_HC_Rec_Bxb_v2_UTR5_Flag_COMT_moxGFP_LPS:4795:A:T	4795:A:T:p.E40V	4795	A	T	GAG	GTG	40	E	V	p.E40V	Missense	SNP	F3	-0.852099	-3.9671	0.855083	-0.54985	-1.95131	0.38264	0.805678	-0.162511	3.15069	-0.471204	-0.0767656	0.129157	0.43752	0.533467	0.417646	0.00455908	0.0783643	0.0738052	-0.123011	0.108532	0.231544	0.69	-0.87	-1.56	-0.292839	-0.0419846	0.250855	1.80375	1.74356	-0.060189	17.1465	16.8735	-0.272996	17.2318	15.6926
ROI_1	pDEST_HC_Rec_Bxb_v2_UTR5_Flag_COMT_moxGFP_LPS:4795:A:T	4795:A:T:p.E40V	4795	A	T	GAG	GTG	40	E	V	p.E40V	Missense	SNP	F4	-0.852099	-3.9671	0.855083	-0.54985	-1.95131	0.38264	0.274009	-0.720593	2.10467	-0.471204	-0.0767656	0.0462904	0.43752	0.533467	0.722319	0.00455908	0.0783643	0.0738052	-0.123011	0.108532	0.231544	0.69	-0.87	-1.56	-0.292839	-0.0419846	0.250855	1.80375	1.74356	-0.060189	17.1465	16.8735	-0.272996	17.2318	15.6926
ROI_1	pDEST_HC_Rec_Bxb_v2_UTR5_Flag_COMT_moxGFP_LPS:4795:AG:CA	4795:AG:CA:p.E40A	4795	AG	CA	GAG	GCA	40	E	A	p.E40A	Missense	di_nt_MNP	F3	-0.417941	-3.86698	1.11652	-1.64006	-4.28811	-0.440245	-0.502735	-2.13598	0.789663	-0.388714	-0.372358	-0.154464	0.577976	0.198118	0.65698	0.00455908	-0.0387996	-0.0433587	-0.123011	-0.0147251	0.108286	0.69	-0.05	-0.74	-0.292839	0.64744	0.940279	1.80375	0.813039	-0.990707	17.1465	14.8702	-2.27626	17.2318	15.8684
ROI_1	pDEST_HC_Rec_Bxb_v2_UTR5_Flag_COMT_moxGFP_LPS:4795:AG:CA	4795:AG:CA:p.E40A	4795	AG	CA	GAG	GCA	40	E	A	p.E40A	Missense	di_nt_MNP	F4	-0.417941	-3.86698	1.11652	-1.64006	-4.28811	-0.440245	-0.574296	-3.10278	0.614688	-0.388714	-0.372358	-0.360467	0.577976	0.198118	0.576759	0.00455908	-0.0387996	-0.0433587	-0.123011	-0.0147251	0.108286	0.69	-0.05	-0.74	-0.292839	0.64744	0.940279	1.80375	0.813039	-0.990707	17.1465	14.8702	-2.27626	17.2318	15.8684
ROI_1	pDEST_HC_Rec_Bxb_v2_UTR5_Flag_COMT_moxGFP_LPS:4795:AG:CC	4795:AG:CC:p.E40A	4795	AG	CC	GAG	GCC	40	E	A	p.E40A	Missense	di_nt_MNP	F3	-0.933215	-5.4912	0.777602	-0.233949	-1.62593	1.05155	0.550841	-0.695872	2.57268	-0.713018	-0.0447858	0.232955	0.402036	0.771764	0.661612	0.00455908	0.0649303	0.0603713	-0.123011	0.0878739	0.210885	0.69	-0.53	-1.22	-0.292839	-0.0569096	0.23593	1.80375	0.641752	-1.16199	17.1465	NA	NA	17.2318	0.359802
ROI_1	pDEST_HC_Rec_Bxb_v2_UTR5_Flag_COMT_moxGFP_LPS:4795:AG:CC	4795:AG:CC:p.E40A	4795	AG	CC	GAG	GCC	40	E	A	p.E40A	Missense	di_nt_MNP	F4	-0.933215	-5.4912	0.777602	-0.233949	-1.62593	1.05155	-1.6741	-5.13402	-0.477412	-0.713018	-0.0447858	-0.552131	0.402036	0.771764	0.280485	0.00455908	0.0649303	0.0603713	-0.123011	0.0878739	0.210885	0.69	-0.53	-1.22	-0.292839	-0.0569096	0.23593	1.80375	0.641752	-1.16199	17.1465	NA	NA	17.2318	0.359802
ROI_1	pDEST_HC_Rec_Bxb_v2_UTR5_Flag_COMT_moxGFP_LPS:4795:AG:CT	4795:AG:CT:p.E40A	4795	AG	CT	GAG	GCT	40	E	A	p.E40A	Missense	di_nt_MNP	F3	-1.62847	-7.69658	-0.151607	-1.33249	-3.64457	-0.245509	1.46334	0.411707	4.39404	-0.826533	-0.232616	0.534444	0.187997	0.264667	0.24234	0.00455908	0.00396815	-0.000590931	-0.123011	0.0127865	0.135798	0.69	-0.36	-1.05	-0.292839	0.373824	0.666664	1.80375	0.516371	-1.28737	17.1465	15.441	-1.70554	17.2318	16.7413
ROI_1	pDEST_HC_Rec_Bxb_v2_UTR5_Flag_COMT_moxGFP_LPS:4795:AG:CT	4795:AG:CT:p.E40A	4795	AG	CT	GAG	GCT	40	E	A	p.E40A	Missense	di_nt_MNP	F4	-1.62847	-7.69658	-0.151607	-1.33249	-3.64457	-0.245509	1.00699	-0.400817	2.99587	-0.826533	-0.232616	0.311249	0.187997	0.264667	0.451763	0.00455908	0.00396815	-0.000590931	-0.123011	0.0127865	0.135798	0.69	-0.36	-1.05	-0.292839	0.373824	0.666664	1.80375	0.516371	-1.28737	17.1465	15.441	-1.70554	17.2318	16.7413
ROI_1	pDEST_HC_Rec_Bxb_v2_UTR5_Flag_COMT_moxGFP_LPS:4795:AG:GA	4795:AG:GA:p.E40G	4795	AG	GA	GAG	GGA	40	E	G	p.E40G	Missense	di_nt_MNP	F3	-2.80049	-7.1546	-1.09608	-0.449617	-1.79096	0.923208	0.748934	-0.526667	2.76223	-0.905599	-0.0961797	0.334722	0.108534	0.733653	0.563739	0.00455908	-0.0302994	-0.0348585	-0.123011	0.0135515	0.136563	0.69	0.36	-0.33	-0.292839	0.179546	0.472386	1.80375	0.96985	-0.833896	17.1465	14.4434	-2.7031	17.2318	15.4293
ROI_1	pDEST_HC_Rec_Bxb_v2_UTR5_Flag_COMT_moxGFP_LPS:4795:AG:GA	4795:AG:GA:p.E40G	4795	AG	GA	GAG	GGA	40	E	G	p.E40G	Missense	di_nt_MNP	F4	-2.80049	-7.1546	-1.09608	-0.449617	-1.79096	0.923208	-0.100202	-1.64658	1.18682	-0.905599	-0.0961797	-0.0642151	0.108534	0.733653	0.87394	0.00455908	-0.0302994	-0.0348585	-0.123011	0.0135515	0.136563	0.69	0.36	-0.33	-0.292839	0.179546	0.472386	1.80375	0.96985	-0.833896	17.1465	14.4434	-2.7031	17.2318	15.4293
ROI_1	pDEST_HC_Rec_Bxb_v2_UTR5_Flag_COMT_moxGFP_LPS:4795:AG:GC	4795:AG:GC:p.E40G	4795	AG	GC	GAG	GGC	40	E	G	p.E40G	Missense	di_nt_MNP	F3	-1.10974	-5.53715	-0.0210843	-0.457175	-1.83417	0.805084	0.58187	-0.705963	2.83857	-0.528882	-0.0875341	0.26257	0.259502	0.669274	0.642129	0.00455908	0.057791	0.0532319	-0.123011	0.145936	0.268947	0.69	-0.05	-0.74	-0.292839	0.132551	0.425391	1.80375	0.806618	-0.997128	17.1465	19.1806	2.0341	17.2318	16.582
ROI_1	pDEST_HC_Rec_Bxb_v2_UTR5_Flag_COMT_moxGFP_LPS:4795:AG:GC	4795:AG:GC:p.E40G	4795	AG	GC	GAG	GGC	40	E	G	p.E40G	Missense	di_nt_MNP	F4	-1.10974	-5.53715	-0.0210843	-0.457175	-1.83417	0.805084	0.0330921	-2.41597	2.05124	-0.528882	-0.0875341	0.0247068	0.259502	0.669274	0.942253	0.00455908	0.057791	0.0532319	-0.123011	0.145936	0.268947	0.69	-0.05	-0.74	-0.292839	0.132551	0.425391	1.80375	0.806618	-0.997128	17.1465	19.1806	2.0341	17.2318	16.582
ROI_1	pDEST_HC_Rec_Bxb_v2_UTR5_Flag_COMT_moxGFP_LPS:4795:AG:GT	4795:AG:GT:p.E40G	4795	AG	GT	GAG	GGT	40	E	G	p.E40G	Missense	di_nt_MNP	F3	NA	NA	NA	-0.828384	-2.77735	0.204251	-0.441016	-2.1973	0.83898	NA	-0.125124	-0.121106	NA	0.440306	0.694421	0.00455908	-0.011374	-0.0159331	-0.123011	0.04307	0.166081	0.69	-0.15	-0.84	-0.292839	0.149559	0.442399	1.80375	0.681183	-1.12256	17.1465	19.1806	2.0341	17.2318	16.582
ROI_1	pDEST_HC_Rec_Bxb_v2_UTR5_Flag_COMT_moxGFP_LPS:4795:AG:GT	4795:AG:GT:p.E40G	4795	AG	GT	GAG	GGT	40	E	G	p.E40G	Missense	di_nt_MNP	F4	NA	NA	NA	-0.828384	-2.77735	0.204251	0.90841	-0.0402599	5.39663	NA	-0.125124	0.579292	NA	0.440306	0.46918	0.00455908	-0.011374	-0.0159331	-0.123011	0.04307	0.166081	0.69	-0.15	-0.84	-0.292839	0.149559	0.442399	1.80375	0.681183	-1.12256	17.1465	19.1806	2.0341	17.2318	16.582
ROI_1	pDEST_HC_Rec_Bxb_v2_UTR5_Flag_COMT_moxGFP_LPS:4795:AG:TA	4795:AG:TA:p.E40V	4795	AG	TA	GAG	GTA	40	E	V	p.E40V	Missense	di_nt_MNP	F3	-0.137611	-3.25464	1.69084	-0.164081	-1.53131	1.22973	0.0431234	-1.61046	1.53386	-0.427288	-0.0412665	0.0461597	0.801164	0.886652	0.951477	0.00455908	-0.0551385	-0.0596976	-0.123011	-0.0207168	0.102294	0.69	-0.4	-1.09	-0.292839	-0.116145	0.176694	1.80375	0.770153	-1.03359	17.1465	12.8615	-4.28505	17.2318	15.0961
ROI_1	pDEST_HC_Rec_Bxb_v2_UTR5_Flag_COMT_moxGFP_LPS:4795:AG:TA	4795:AG:TA:p.E40V	4795	AG	TA	GAG	GTA	40	E	V	p.E40V	Missense	di_nt_MNP	F4	-0.137611	-3.25464	1.69084	-0.164081	-1.53131	1.22973	3.58408	1.50696	10.6418	-0.427288	-0.0412665	0.911103	0.801164	0.886652	0.135765	0.00455908	-0.0551385	-0.0596976	-0.123011	-0.0207168	0.102294	0.69	-0.4	-1.09	-0.292839	-0.116145	0.176694	1.80375	0.770153	-1.03359	17.1465	12.8615	-4.28505	17.2318	15.0961
ROI_1	pDEST_HC_Rec_Bxb_v2_UTR5_Flag_COMT_moxGFP_LPS:4795:AG:TC	4795:AG:TC:p.E40V	4795	AG	TC	GAG	GTC	40	E	V	p.E40V	Missense	di_nt_MNP	F3	-1.60665	-6.84198	-0.215559	-0.0806318	-1.55488	1.11411	-1.58714	-4.57326	-0.565188	-1.19575	-0.022003	-0.561727	0.17907	0.821184	0.197477	0.00455908	0.0717103	0.0671512	-0.123011	0.164123	0.287134	0.69	-0.49	-1.18	-0.292839	0.108443	0.401282	1.80375	0.504345	-1.2994	17.1465	NA	NA	17.2318	NA
ROI_1	pDEST_HC_Rec_Bxb_v2_UTR5_Flag_COMT_moxGFP_LPS:4795:AG:TC	4795:AG:TC:p.E40V	4795	AG	TC	GAG	GTC	40	E	V	p.E40V	Missense	di_nt_MNP	F4	-1.60665	-6.84198	-0.215559	-0.0806318	-1.55488	1.11411	-0.863321	-2.75451	0.249372	-1.19575	-0.022003	-0.259771	0.17907	0.821184	0.449509	0.00455908	0.0717103	0.0671512	-0.123011	0.164123	0.287134	0.69	-0.49	-1.18	-0.292839	0.108443	0.401282	1.80375	0.504345	-1.2994	17.1465	NA	NA	17.2318	NA
ROI_1	pDEST_HC_Rec_Bxb_v2_UTR5_Flag_COMT_moxGFP_LPS:4795:AG:TT	4795:AG:TT:p.E40V	4795	AG	TT	GAG	GTT	40	E	V	p.E40V	Missense	di_nt_MNP	F3	-0.801917	-3.5557	0.5809	-0.178359	-1.95251	0.786001	-0.0160782	-1.27014	1.27441	-0.405325	-0.038572	-0.00227209	0.425444	0.760848	0.879074	0.00455908	-0.049602	-0.0541611	-0.123011	-0.0253781	0.0976331	0.69	-0.56	-1.25	-0.292839	0.132129	0.424969	1.80375	0.428729	-1.37502	17.1465	13.758	-3.38846	17.2318	15.9422
ROI_1	pDEST_HC_Rec_Bxb_v2_UTR5_Flag_COMT_moxGFP_LPS:4795:AG:TT	4795:AG:TT:p.E40V	4795	AG	TT	GAG	GTT	40	E	V	p.E40V	Missense	di_nt_MNP	F4	-0.801917	-3.5557	0.5809	-0.178359	-1.95251	0.786001	-0.638532	-5.33717	0.055658	-0.405325	-0.038572	-0.306803	0.425444	0.760848	0.52451	0.00455908	-0.049602	-0.0541611	-0.123011	-0.0253781	0.0976331	0.69	-0.56	-1.25	-0.292839	0.132129	0.424969	1.80375	0.428729	-1.37502	17.1465	13.758	-3.38846	17.2318	15.9422
ROI_1	pDEST_HC_Rec_Bxb_v2_UTR5_Flag_COMT_moxGFP_LPS:4796:G:A	4796:G:A:p.E40E	4796	G	A	GAG	GAA	40	E	E	p.E40E	Silent	SNP	F3	-1.28416	-6.24819	-0.229571	0.00413995	-1.26033	1.27529	0.203845	-1.42084	1.69279	-0.954783	0.000922588	0.0850612	0.243082	0.828186	0.927326	0.00455908	-0.066053	-0.0706121	-0.123011	-0.158249	-0.0352374	0.69	0.64	-0.05	-0.292839	-0.225181	0.0676582	1.80375	0.933008	-0.870738	17.1465	14.0017	-3.14481	17.2318	15.941
ROI_1	pDEST_HC_Rec_Bxb_v2_UTR5_Flag_COMT_moxGFP_LPS:4796:G:A	4796:G:A:p.E40E	4796	G	A	GAG	GAA	40	E	E	p.E40E	Silent	SNP	F4	-1.28416	-6.24819	-0.229571	0.00413995	-1.26033	1.27529	0.424517	-0.286601	3.62783	-0.954783	0.000922588	0.193787	0.243082	0.828186	0.563435	0.00455908	-0.066053	-0.0706121	-0.123011	-0.158249	-0.0352374	0.69	0.64	-0.05	-0.292839	-0.225181	0.0676582	1.80375	0.933008	-0.870738	17.1465	14.0017	-3.14481	17.2318	15.941
ROI_1	pDEST_HC_Rec_Bxb_v2_UTR5_Flag_COMT_moxGFP_LPS:4796:G:C	4796:G:C:p.E40D	4796	G	C	GAG	GAC	40	E	D	p.E40D	Missense	SNP	F3	-1.10921	-4.12026	-0.157061	-0.0310578	-1.52333	1.28934	0.669491	-0.401003	2.64114	-0.439377	-0.00798583	0.24554	0.243783	0.90086	0.476119	0.00455908	0.00360116	-0.000957921	-0.123011	-0.0573389	0.0656724	0.69	0.71	0.02	-0.292839	0.342786	0.635625	1.80375	0.715898	-1.08785	17.1465	17.6734	0.526875	17.2318	17.0228
ROI_1	pDEST_HC_Rec_Bxb_v2_UTR5_Flag_COMT_moxGFP_LPS:4796:G:C	4796:G:C:p.E40D	4796	G	C	GAG	GAC	40	E	D	p.E40D	Missense	SNP	F4	-1.10921	-4.12026	-0.157061	-0.0310578	-1.52333	1.28934	0.478768	-0.223511	4.6131	-0.439377	-0.00798583	0.196802	0.243783	0.90086	0.530217	0.00455908	0.00360116	-0.000957921	-0.123011	-0.0573389	0.0656724	0.69	0.71	0.02	-0.292839	0.342786	0.635625	1.80375	0.715898	-1.08785	17.1465	17.6734	0.526875	17.2318	17.0228
ROI_1	pDEST_HC_Rec_Bxb_v2_UTR5_Flag_COMT_moxGFP_LPS:4796:G:T	4796:G:T:p.E40D	4796	G	T	GAG	GAT	40	E	D	p.E40D	Missense	SNP	F3	-2.84042	-7.28668	-1.14983	-0.518669	-2.11742	0.524679	-0.996579	-3.96047	-0.132896	-0.737904	-0.0832759	-0.209157	0.100288	0.580274	0.357697	0.00455908	-0.0582602	-0.0628193	-0.123011	-0.121838	0.00117342	0.69	0.61	-0.08	-0.292839	0.417463	0.710302	1.80375	0.891097	-0.912648	17.1465	17.6734	0.526875	17.2318	17.0228
ROI_1	pDEST_HC_Rec_Bxb_v2_UTR5_Flag_COMT_moxGFP_LPS:4796:G:T	4796:G:T:p.E40D	4796	G	T	GAG	GAT	40	E	D	p.E40D	Missense	SNP	F4	-2.84042	-7.28668	-1.14983	-0.518669	-2.11742	0.524679	-0.0617429	-3.43138	1.06735	-0.737904	-0.0832759	-0.0230302	0.100288	0.580274	0.737219	0.00455908	-0.0582602	-0.0628193	-0.123011	-0.121838	0.00117342	0.69	0.61	-0.08	-0.292839	0.417463	0.710302	1.80375	0.891097	-0.912648	17.1465	17.6734	0.526875	17.2318	17.0228
ROI_1	pDEST_HC_Rec_Bxb_v2_UTR5_Flag_COMT_moxGFP_LPS:4797:T:A	4797:T:A:p.F41I	4797	T	A	TTC	ATC	41	F	I	p.F41I	Missense	SNP	F3	-1.10418	-8.95246	0.418429	-0.77254	-2.89795	0.168642	0.063788	-1.35238	1.18604	-0.729511	-0.113935	0.0109589	0.26406	0.434091	0.89954	0.0891614	0.0735449	-0.0156166	0.149458	0.102743	-0.0467152	-0.86	0.24	1.1	-0.0314932	-0.403777	-0.372283	0.562239	0.499694	-0.0625452	13.611	NA	NA	15.5199	6.97166
ROI_1	pDEST_HC_Rec_Bxb_v2_UTR5_Flag_COMT_moxGFP_LPS:4797:T:A	4797:T:A:p.F41I	4797	T	A	TTC	ATC	41	F	I	p.F41I	Missense	SNP	F4	-1.10418	-8.95246	0.418429	-0.77254	-2.89795	0.168642	-0.392872	-3.403	0.764634	-0.729511	-0.113935	-0.266166	0.26406	0.434091	0.708919	0.0891614	0.0735449	-0.0156166	0.149458	0.102743	-0.0467152	-0.86	0.24	1.1	-0.0314932	-0.403777	-0.372283	0.562239	0.499694	-0.0625452	13.611	NA	NA	15.5199	6.97166
ROI_1	pDEST_HC_Rec_Bxb_v2_UTR5_Flag_COMT_moxGFP_LPS:4797:T:C	4797:T:C:p.F41L	4797	T	C	TTC	CTC	41	F	L	p.F41L	Missense	SNP	F3	-0.445962	-3.21305	2.26632	0.405943	-0.69117	1.94422	0.0574426	-2.28602	1.34796	-0.377652	0.0670303	0.0197741	0.880973	0.654062	0.868811	0.0891614	0.0784022	-0.0107593	0.149458	0.178302	0.0288439	-0.86	-0.85	0.01	-0.0314932	-0.270493	-0.239	0.562239	1.74224	1.18	13.611	NA	NA	15.5199	NA
ROI_1	pDEST_HC_Rec_Bxb_v2_UTR5_Flag_COMT_moxGFP_LPS:4797:T:C	4797:T:C:p.F41L	4797	T	C	TTC	CTC	41	F	L	p.F41L	Missense	SNP	F4	-0.445962	-3.21305	2.26632	0.405943	-0.69117	1.94422	-0.21408	-2.73027	0.724395	-0.377652	0.0670303	-0.0743848	0.880973	0.654062	0.726919	0.0891614	0.0784022	-0.0107593	0.149458	0.178302	0.0288439	-0.86	-0.85	0.01	-0.0314932	-0.270493	-0.239	0.562239	1.74224	1.18	13.611	NA	NA	15.5199	NA
ROI_1	pDEST_HC_Rec_Bxb_v2_UTR5_Flag_COMT_moxGFP_LPS:4797:T:G	4797:T:G:p.F41V	4797	T	G	TTC	GTC	41	F	V	p.F41V	Missense	SNP	F3	-3.07123	-7.86467	-1.28163	-1.5	-3.92829	-0.410793	1.03389	-0.0323402	3.34608	-0.736375	-0.220927	0.249126	0.101194	0.225602	0.344819	0.0891614	0.0717103	-0.0174511	0.149458	0.164123	0.0146646	-0.86	-0.49	0.37	-0.0314932	0.108443	0.139936	0.562239	0.504345	-0.0578947	13.611	NA	NA	15.5199	NA
ROI_1	pDEST_HC_Rec_Bxb_v2_UTR5_Flag_COMT_moxGFP_LPS:4797:T:G	4797:T:G:p.F41V	4797	T	G	TTC	GTC	41	F	V	p.F41V	Missense	SNP	F4	-3.07123	-7.86467	-1.28163	-1.5	-3.92829	-0.410793	-0.210103	-3.06214	1.24656	-0.736375	-0.220927	-0.0691958	0.101194	0.225602	0.768007	0.0891614	0.0717103	-0.0174511	0.149458	0.164123	0.0146646	-0.86	-0.49	0.37	-0.0314932	0.108443	0.139936	0.562239	0.504345	-0.0578947	13.611	NA	NA	15.5199	NA
ROI_1	pDEST_HC_Rec_Bxb_v2_UTR5_Flag_COMT_moxGFP_LPS:4797:TT:AA	4797:TT:AA:p.F41N	4797	TT	AA	TTC	AAC	41	F	N	p.F41N	Missense	di_nt_MNP	F3	-0.571016	-4.26135	0.854542	-0.993679	-2.95195	-0.0102786	-0.749315	-2.95156	0.0876723	-0.309682	-0.117166	-0.175426	0.585079	0.356378	0.418292	0.0891614	0.0132125	-0.0759489	0.149458	0.0662646	-0.0831938	-0.86	0.01	0.87	-0.0314932	0.204666	0.236159	0.562239	0.424733	-0.137507	13.611	17.7914	4.18044	15.5199	16.5656
ROI_1	pDEST_HC_Rec_Bxb_v2_UTR5_Flag_COMT_moxGFP_LPS:4797:TT:AA	4797:TT:AA:p.F41N	4797	TT	AA	TTC	AAC	41	F	N	p.F41N	Missense	di_nt_MNP	F4	-0.571016	-4.26135	0.854542	-0.993679	-2.95195	-0.0102786	-1.0067	-4.55435	0.270236	-0.309682	-0.117166	-0.426801	0.585079	0.356378	0.419655	0.0891614	0.0132125	-0.0759489	0.149458	0.0662646	-0.0831938	-0.86	0.01	0.87	-0.0314932	0.204666	0.236159	0.562239	0.424733	-0.137507	13.611	17.7914	4.18044	15.5199	16.5656
ROI_1	pDEST_HC_Rec_Bxb_v2_UTR5_Flag_COMT_moxGFP_LPS:4797:TT:AC	4797:TT:AC:p.F41T	4797	TT	AC	TTC	ACC	41	F	T	p.F41T	Missense	di_nt_MNP	F3	-1.22366	-6.19483	-0.162011	-0.786432	-2.60452	0.271511	-0.239322	-1.95286	0.733189	-0.369617	-0.11895	-0.0548646	0.293193	0.441565	0.725094	0.0891614	0.0582111	-0.0309503	0.149458	0.125192	-0.0242663	-0.86	-0.22	0.64	-0.0314932	0.0086408	0.040134	0.562239	0.545724	-0.0165157	13.611	NA	NA	15.5199	NA
ROI_1	pDEST_HC_Rec_Bxb_v2_UTR5_Flag_COMT_moxGFP_LPS:4797:TT:AC	4797:TT:AC:p.F41T	4797	TT	AC	TTC	ACC	41	F	T	p.F41T	Missense	di_nt_MNP	F4	-1.22366	-6.19483	-0.162011	-0.786432	-2.60452	0.271511	-0.780385	-4.99154	0.113262	-0.369617	-0.11895	-0.512399	0.293193	0.441565	0.477558	0.0891614	0.0582111	-0.0309503	0.149458	0.125192	-0.0242663	-0.86	-0.22	0.64	-0.0314932	0.0086408	0.040134	0.562239	0.545724	-0.0165157	13.611	NA	NA	15.5199	NA
ROI_1	pDEST_HC_Rec_Bxb_v2_UTR5_Flag_COMT_moxGFP_LPS:4797:TT:AG	4797:TT:AG:p.F41S	4797	TT	AG	TTC	AGC	41	F	S	p.F41S	Missense	di_nt_MNP	F3	-0.764892	-4.18709	1.77474	-0.642644	-2.7129	0.455516	0.597334	-0.623289	2.28562	-0.347388	-0.156316	0.242317	0.560325	0.526241	0.59312	0.0891614	0.0177696	-0.0713918	0.149458	0.0230869	-0.126371	-0.86	0.08	0.94	-0.0314932	0.0480265	0.0795197	0.562239	1.03833	0.476095	13.611	14.1295	0.518534	15.5199	15.9113
ROI_1	pDEST_HC_Rec_Bxb_v2_UTR5_Flag_COMT_moxGFP_LPS:4797:TT:AG	4797:TT:AG:p.F41S	4797	TT	AG	TTC	AGC	41	F	S	p.F41S	Missense	di_nt_MNP	F4	-0.764892	-4.18709	1.77474	-0.642644	-2.7129	0.455516	0.276349	-0.96796	2.01048	-0.347388	-0.156316	0.176339	0.560325	0.526241	0.76774	0.0891614	0.0177696	-0.0713918	0.149458	0.0230869	-0.126371	-0.86	0.08	0.94	-0.0314932	0.0480265	0.0795197	0.562239	1.03833	0.476095	13.611	14.1295	0.518534	15.5199	15.9113
ROI_1	pDEST_HC_Rec_Bxb_v2_UTR5_Flag_COMT_moxGFP_LPS:4797:TT:CA	4797:TT:CA:p.F41H	4797	TT	CA	TTC	CAC	41	F	H	p.F41H	Missense	di_nt_MNP	F3	-3.03602	-6.61596	-1.47687	-0.300541	-2.57343	0.432186	-1.61376	-6.03808	-0.344364	-0.633937	-0.0811288	-0.967774	0.0806219	0.608151	0.235835	0.0891614	-0.0104499	-0.0996114	0.149458	-0.00822876	-0.157687	-0.86	0.49	1.35	-0.0314932	-0.522889	-0.491395	0.562239	0.919271	0.357032	13.611	15.9897	2.37874	15.5199	16.1023
ROI_1	pDEST_HC_Rec_Bxb_v2_UTR5_Flag_COMT_moxGFP_LPS:4797:TT:CA	4797:TT:CA:p.F41H	4797	TT	CA	TTC	CAC	41	F	H	p.F41H	Missense	di_nt_MNP	F4	-3.03602	-6.61596	-1.47687	-0.300541	-2.57343	0.432186	-1.74095	-8.26365	-0.631671	-0.633937	-0.0811288	-0.835255	0.0806219	0.608151	0.235304	0.0891614	-0.0104499	-0.0996114	0.149458	-0.00822876	-0.157687	-0.86	0.49	1.35	-0.0314932	-0.522889	-0.491395	0.562239	0.919271	0.357032	13.611	15.9897	2.37874	15.5199	16.1023
ROI_1	pDEST_HC_Rec_Bxb_v2_UTR5_Flag_COMT_moxGFP_LPS:4797:TT:CC	4797:TT:CC:p.F41P	4797	TT	CC	TTC	CCC	41	F	P	p.F41P	Missense	di_nt_MNP	F3	-0.619736	-2.9366	1.23396	-1.93623	-4.37808	-0.79899	0.134098	-2.96755	1.4081	-0.275523	-0.270486	0.065405	0.658473	0.148203	0.877197	0.0891614	0.0373428	-0.0518186	0.149458	0.015159	-0.134299	-0.86	-0.44	0.42	-0.0314932	-0.301772	-0.270278	0.562239	1.84118	1.27894	13.611	NA	NA	15.5199	0
ROI_1	pDEST_HC_Rec_Bxb_v2_UTR5_Flag_COMT_moxGFP_LPS:4797:TT:CC	4797:TT:CC:p.F41P	4797	TT	CC	TTC	CCC	41	F	P	p.F41P	Missense	di_nt_MNP	F4	-0.619736	-2.9366	1.23396	-1.93623	-4.37808	-0.79899	0.246	-1.84395	3.29216	-0.275523	-0.270486	0.181807	0.658473	0.148203	0.915468	0.0891614	0.0373428	-0.0518186	0.149458	0.015159	-0.134299	-0.86	-0.44	0.42	-0.0314932	-0.301772	-0.270278	0.562239	1.84118	1.27894	13.611	NA	NA	15.5199	0
ROI_1	pDEST_HC_Rec_Bxb_v2_UTR5_Flag_COMT_moxGFP_LPS:4797:TT:CG	4797:TT:CG:p.F41R	4797	TT	CG	TTC	CGC	41	F	R	p.F41R	Missense	di_nt_MNP	F3	-1.05585	-5.25545	0.426213	-1.61796	-3.81553	-0.530803	0.491851	-1.16567	2.73354	-0.763875	-0.283981	0.291554	0.347309	0.199298	0.775579	0.0891614	0.0470815	-0.0420799	0.149458	0.0272987	-0.12216	-0.86	-0.38	0.48	-0.0314932	-0.215552	-0.184058	0.562239	2.0795	1.51726	13.611	NA	NA	15.5199	NA
ROI_1	pDEST_HC_Rec_Bxb_v2_UTR5_Flag_COMT_moxGFP_LPS:4797:TT:CG	4797:TT:CG:p.F41R	4797	TT	CG	TTC	CGC	41	F	R	p.F41R	Missense	di_nt_MNP	F4	-1.05585	-5.25545	0.426213	-1.61796	-3.81553	-0.530803	-0.338144	-3.76705	1.34594	-0.763875	-0.283981	-0.25071	0.347309	0.199298	0.752053	0.0891614	0.0470815	-0.0420799	0.149458	0.0272987	-0.12216	-0.86	-0.38	0.48	-0.0314932	-0.215552	-0.184058	0.562239	2.0795	1.51726	13.611	NA	NA	15.5199	NA
ROI_1	pDEST_HC_Rec_Bxb_v2_UTR5_Flag_COMT_moxGFP_LPS:4797:TT:GA	4797:TT:GA:p.F41D	4797	TT	GA	TTC	GAC	41	F	D	p.F41D	Missense	di_nt_MNP	F3	-1.05975	-6.49509	0.502366	-1.18695	-3.64862	-0.128805	-0.748185	-2.87725	0.326089	-0.596666	-0.19247	-0.274142	0.359443	0.29196	0.487463	0.0891614	0.00360116	-0.0855603	0.149458	-0.0573389	-0.206797	-0.86	0.71	1.57	-0.0314932	0.342786	0.374279	0.562239	0.715898	0.153659	13.611	17.6734	4.06238	15.5199	17.0228
ROI_1	pDEST_HC_Rec_Bxb_v2_UTR5_Flag_COMT_moxGFP_LPS:4797:TT:GA	4797:TT:GA:p.F41D	4797	TT	GA	TTC	GAC	41	F	D	p.F41D	Missense	di_nt_MNP	F4	-1.05975	-6.49509	0.502366	-1.18695	-3.64862	-0.128805	-1.11556	-4.48048	-0.0846669	-0.596666	-0.19247	-0.555829	0.359443	0.29196	0.422914	0.0891614	0.00360116	-0.0855603	0.149458	-0.0573389	-0.206797	-0.86	0.71	1.57	-0.0314932	0.342786	0.374279	0.562239	0.715898	0.153659	13.611	17.6734	4.06238	15.5199	17.0228
ROI_1	pDEST_HC_Rec_Bxb_v2_UTR5_Flag_COMT_moxGFP_LPS:4797:TT:GC	4797:TT:GC:p.F41A	4797	TT	GC	TTC	GCC	41	F	A	p.F41A	Missense	di_nt_MNP	F3	-2.31769	-7.14378	-0.732428	-1.03915	-3.83736	-0.00728993	0.651631	-0.248231	2.21731	-0.826321	-0.265611	0.184983	0.130272	0.328612	0.496504	0.0891614	0.0649303	-0.0242311	0.149458	0.0878739	-0.0615844	-0.86	-0.53	0.33	-0.0314932	-0.0569096	-0.0254164	0.562239	0.641752	0.0795129	13.611	NA	NA	15.5199	0.359802
ROI_1	pDEST_HC_Rec_Bxb_v2_UTR5_Flag_COMT_moxGFP_LPS:4797:TT:GC	4797:TT:GC:p.F41A	4797	TT	GC	TTC	GCC	41	F	A	p.F41A	Missense	di_nt_MNP	F4	-2.31769	-7.14378	-0.732428	-1.03915	-3.83736	-0.00728993	-0.325772	-2.5211	0.886361	-0.826321	-0.265611	-0.208098	0.130272	0.328612	0.71421	0.0891614	0.0649303	-0.0242311	0.149458	0.0878739	-0.0615844	-0.86	-0.53	0.33	-0.0314932	-0.0569096	-0.0254164	0.562239	0.641752	0.0795129	13.611	NA	NA	15.5199	0.359802
ROI_1	pDEST_HC_Rec_Bxb_v2_UTR5_Flag_COMT_moxGFP_LPS:4797:TT:GG	4797:TT:GG:p.F41G	4797	TT	GG	TTC	GGC	41	F	G	p.F41G	Missense	di_nt_MNP	F3	0.34178	-1.69192	4.48463	-1.28917	-4.36473	-0.282816	1.26132	0.116167	4.15514	0.31434	-0.232747	0.362314	0.661598	0.256989	0.301135	0.0891614	0.057791	-0.0313704	0.149458	0.145936	-0.00352239	-0.86	-0.05	0.81	-0.0314932	0.132551	0.164044	0.562239	0.806618	0.244379	13.611	19.1806	5.56961	15.5199	16.582
ROI_1	pDEST_HC_Rec_Bxb_v2_UTR5_Flag_COMT_moxGFP_LPS:4797:TT:GG	4797:TT:GG:p.F41G	4797	TT	GG	TTC	GGC	41	F	G	p.F41G	Missense	di_nt_MNP	F4	0.34178	-1.69192	4.48463	-1.28917	-4.36473	-0.282816	-0.712045	-2.70272	0.245504	0.31434	-0.232747	-0.216687	0.661598	0.256989	0.525163	0.0891614	0.057791	-0.0313704	0.149458	0.145936	-0.00352239	-0.86	-0.05	0.81	-0.0314932	0.132551	0.164044	0.562239	0.806618	0.244379	13.611	19.1806	5.56961	15.5199	16.582
ROI_1	pDEST_HC_Rec_Bxb_v2_UTR5_Flag_COMT_moxGFP_LPS:4797:TTC:AAA	4797:TTC:AAA:p.F41K	4797	TTC	AAA	TTC	AAA	41	F	K	p.F41K	Missense	tri_nt_MNP	F3	0.241416	-1.60925	3.77325	-0.183163	-1.44623	1.9029	-0.573685	-2.50624	0.694733	0.125429	-0.0462726	-0.396383	0.737144	0.885277	0.611989	0.0891614	-0.0659947	-0.155156	0.149458	-0.178436	-0.327894	-0.86	0.01	0.87	-0.0314932	-0.830271	-0.798778	0.562239	0.861886	0.299647	13.611	14.474	0.863047	15.5199	16.9102
ROI_1	pDEST_HC_Rec_Bxb_v2_UTR5_Flag_COMT_moxGFP_LPS:4797:TTC:AAA	4797:TTC:AAA:p.F41K	4797	TTC	AAA	TTC	AAA	41	F	K	p.F41K	Missense	tri_nt_MNP	F4	0.241416	-1.60925	3.77325	-0.183163	-1.44623	1.9029	1.1651	0.0358814	3.81382	0.125429	-0.0462726	0.827943	0.737144	0.885277	0.376	0.0891614	-0.0659947	-0.155156	0.149458	-0.178436	-0.327894	-0.86	0.01	0.87	-0.0314932	-0.830271	-0.798778	0.562239	0.861886	0.299647	13.611	14.474	0.863047	15.5199	16.9102
ROI_1	pDEST_HC_Rec_Bxb_v2_UTR5_Flag_COMT_moxGFP_LPS:4797:TTC:AAG	4797:TTC:AAG:p.F41K	4797	TTC	AAG	TTC	AAG	41	F	K	p.F41K	Missense	tri_nt_MNP	F3	0.333583	-1.35206	2.60229	-0.884573	-3.09132	0.227572	-1.62778	-5.96478	-0.548315	0.204949	-0.15677	-1.14862	0.794257	0.415216	0.259588	0.0891614	-0.000134528	-0.0892959	0.149458	-0.10611	-0.255568	-0.86	0.64	1.5	-0.0314932	-0.446441	-0.414947	0.562239	0.640536	0.0782964	13.611	16.3726	2.7616	15.5199	17.6299
ROI_1	pDEST_HC_Rec_Bxb_v2_UTR5_Flag_COMT_moxGFP_LPS:4797:TTC:AAG	4797:TTC:AAG:p.F41K	4797	TTC	AAG	TTC	AAG	41	F	K	p.F41K	Missense	tri_nt_MNP	F4	0.333583	-1.35206	2.60229	-0.884573	-3.09132	0.227572	-3.36149	-10.2126	-1.1534	0.204949	-0.15677	-1.14736	0.794257	0.415216	0.163143	0.0891614	-0.000134528	-0.0892959	0.149458	-0.10611	-0.255568	-0.86	0.64	1.5	-0.0314932	-0.446441	-0.414947	0.562239	0.640536	0.0782964	13.611	16.3726	2.7616	15.5199	17.6299
ROI_1	pDEST_HC_Rec_Bxb_v2_UTR5_Flag_COMT_moxGFP_LPS:4797:TTC:AAT	4797:TTC:AAT:p.F41N	4797	TTC	AAT	TTC	AAT	41	F	N	p.F41N	Missense	tri_nt_MNP	F3	-0.946389	-4.55683	0.464582	-0.374806	-2.05017	1.08803	-4.36478	-12.1665	-2.41743	-0.530914	-0.0838218	-1.6529	0.3794	0.788575	0.0518031	0.0891614	-0.0592471	-0.148409	0.149458	-0.0959877	-0.245446	-0.86	-0.16	0.7	-0.0314932	0.134957	0.16645	0.562239	0.537771	-0.0244679	13.611	17.7914	4.18044	15.5199	16.5656
ROI_1	pDEST_HC_Rec_Bxb_v2_UTR5_Flag_COMT_moxGFP_LPS:4797:TTC:ACA	4797:TTC:ACA:p.F41T	4797	TTC	ACA	TTC	ACA	41	F	T	p.F41T	Missense	tri_nt_MNP	F3	-0.154451	-2.16222	2.45532	-0.556005	-2.40088	0.392738	-0.639081	-2.67619	0.295271	-0.218268	-0.0920495	-0.257952	0.857785	0.534043	0.503346	0.0891614	-0.0563596	-0.145521	0.149458	-0.0495674	-0.199026	-0.86	0.01	0.87	-0.0314932	0.268405	0.299898	0.562239	1.42662	0.86438	13.611	13.3617	-0.249273	15.5199	14.318
ROI_1	pDEST_HC_Rec_Bxb_v2_UTR5_Flag_COMT_moxGFP_LPS:4797:TTC:ACA	4797:TTC:ACA:p.F41T	4797	TTC	ACA	TTC	ACA	41	F	T	p.F41T	Missense	tri_nt_MNP	F4	-0.154451	-2.16222	2.45532	-0.556005	-2.40088	0.392738	-2.22314	-11.0385	-0.431433	-0.218268	-0.0920495	-0.927434	0.857785	0.534043	0.338824	0.0891614	-0.0563596	-0.145521	0.149458	-0.0495674	-0.199026	-0.86	0.01	0.87	-0.0314932	0.268405	0.299898	0.562239	1.42662	0.86438	13.611	13.3617	-0.249273	15.5199	14.318
ROI_1	pDEST_HC_Rec_Bxb_v2_UTR5_Flag_COMT_moxGFP_LPS:4797:TTC:ACG	4797:TTC:ACG:p.F41T	4797	TTC	ACG	TTC	ACG	41	F	T	p.F41T	Missense	tri_nt_MNP	F3	-1.9175	-5.97449	-0.698781	-1.12383	-3.53223	0.0448766	-3.55112	-10.5772	-1.399	-0.595124	-0.169259	-1.34146	0.13302	0.32736	0.123666	0.0891614	0.0514078	-0.0377536	0.149458	0.017344	-0.132114	-0.86	0.42	1.28	-0.0314932	0.512578	0.544071	0.562239	2.01721	1.45497	13.611	14.4058	0.794836	15.5199	15.6155
ROI_1	pDEST_HC_Rec_Bxb_v2_UTR5_Flag_COMT_moxGFP_LPS:4797:TTC:ACT	4797:TTC:ACT:p.F41T	4797	TTC	ACT	TTC	ACT	41	F	T	p.F41T	Missense	tri_nt_MNP	F3	0.324036	-0.836761	2.0819	0.063272	-1.09465	1.31306	-2.62914	-9.7174	-0.997875	0.158308	0.0103077	-1.44605	0.62178	0.757276	0.183138	0.0891614	-0.0559421	-0.145103	0.149458	-0.018981	-0.168439	-0.86	-0.19	0.67	-0.0314932	0.176855	0.208348	0.562239	0.550975	-0.0112639	13.611	15.7184	2.10738	15.5199	16.6896
ROI_1	pDEST_HC_Rec_Bxb_v2_UTR5_Flag_COMT_moxGFP_LPS:4797:TTC:AGA	4797:TTC:AGA:p.F41R	4797	TTC	AGA	TTC	AGA	41	F	R	p.F41R	Missense	tri_nt_MNP	F3	-0.694328	-4.9195	0.319369	-0.723887	-2.7925	0.382307	-0.998684	-4.32192	0.137658	-0.560319	-0.141757	-0.630892	0.409751	0.460788	0.382868	0.0891614	-0.0582001	-0.147362	0.149458	-0.121392	-0.27085	-0.86	-0.5	0.36	-0.0314932	0.0523982	0.0838914	0.562239	0.797787	0.235548	13.611	13.1584	-0.452595	15.5199	15.0974
ROI_1	pDEST_HC_Rec_Bxb_v2_UTR5_Flag_COMT_moxGFP_LPS:4797:TTC:AGA	4797:TTC:AGA:p.F41R	4797	TTC	AGA	TTC	AGA	41	F	R	p.F41R	Missense	tri_nt_MNP	F4	-0.694328	-4.9195	0.319369	-0.723887	-2.7925	0.382307	-1.18059	-7.41322	-0.21116	-0.560319	-0.141757	-0.558135	0.409751	0.460788	0.45162	0.0891614	-0.0582001	-0.147362	0.149458	-0.121392	-0.27085	-0.86	-0.5	0.36	-0.0314932	0.0523982	0.0838914	0.562239	0.797787	0.235548	13.611	13.1584	-0.452595	15.5199	15.0974
ROI_1	pDEST_HC_Rec_Bxb_v2_UTR5_Flag_COMT_moxGFP_LPS:4797:TTC:AGG	4797:TTC:AGG:p.F41R	4797	TTC	AGG	TTC	AGG	41	F	R	p.F41R	Missense	tri_nt_MNP	F3	-1.70171	-7.23061	-0.371886	-0.513523	-2.43321	0.726937	0.113027	-4.4963	1.59199	-0.874589	-0.101491	0.106071	0.179202	0.601447	0.807333	0.0891614	-0.0153378	-0.104499	0.149458	-0.118262	-0.26772	-0.86	0.11	0.97	-0.0314932	-0.115546	-0.0840527	0.562239	1.91533	1.3531	13.611	14.1949	0.58393	15.5199	15.721
ROI_1	pDEST_HC_Rec_Bxb_v2_UTR5_Flag_COMT_moxGFP_LPS:4797:TTC:AGG	4797:TTC:AGG:p.F41R	4797	TTC	AGG	TTC	AGG	41	F	R	p.F41R	Missense	tri_nt_MNP	F4	-1.70171	-7.23061	-0.371886	-0.513523	-2.43321	0.726937	-0.0467701	-2.6397	2.17225	-0.874589	-0.101491	-0.0799983	0.179202	0.601447	0.94917	0.0891614	-0.0153378	-0.104499	0.149458	-0.118262	-0.26772	-0.86	0.11	0.97	-0.0314932	-0.115546	-0.0840527	0.562239	1.91533	1.3531	13.611	14.1949	0.58393	15.5199	15.721
ROI_1	pDEST_HC_Rec_Bxb_v2_UTR5_Flag_COMT_moxGFP_LPS:4797:TTC:AGT	4797:TTC:AGT:p.F41S	4797	TTC	AGT	TTC	AGT	41	F	S	p.F41S	Missense	tri_nt_MNP	F3	NA	NA	NA	-0.33873	-1.84851	0.829375	-2.63269	-9.73119	-0.673349	NA	-0.0578276	-0.935335	NA	0.659683	0.229098	0.0891614	-0.0669022	-0.156064	0.149458	-0.133917	-0.283375	-0.86	0.11	0.97	-0.0314932	-0.000786729	0.0307065	0.562239	1.33998	0.777741	13.611	14.2354	0.62436	15.5199	15.9113
ROI_1	pDEST_HC_Rec_Bxb_v2_UTR5_Flag_COMT_moxGFP_LPS:4797:TTC:AGT	4797:TTC:AGT:p.F41S	4797	TTC	AGT	TTC	AGT	41	F	S	p.F41S	Missense	tri_nt_MNP	F4	NA	NA	NA	-0.33873	-1.84851	0.829375	-0.121657	-2.43776	1.15567	NA	-0.0578276	-0.121464	NA	0.659683	0.808089	0.0891614	-0.0669022	-0.156064	0.149458	-0.133917	-0.283375	-0.86	0.11	0.97	-0.0314932	-0.000786729	0.0307065	0.562239	1.33998	0.777741	13.611	14.2354	0.62436	15.5199	15.9113
ROI_1	pDEST_HC_Rec_Bxb_v2_UTR5_Flag_COMT_moxGFP_LPS:4797:TTC:ATA	4797:TTC:ATA:p.F41I	4797	TTC	ATA	TTC	ATA	41	F	I	p.F41I	Missense	di_nt_MNP	F3	-0.402466	-4.1166	1.5116	-0.00910674	-1.35164	1.46908	-1.05156	-3.76941	0.0730036	-0.253764	-0.00224215	-0.37167	0.906889	0.870662	0.355222	0.0891614	-0.0404534	-0.129615	0.149458	-0.0988975	-0.248356	-0.86	0.04	0.9	-0.0314932	-0.494462	-0.462968	0.562239	1.94864	1.3864	13.611	11.7387	-1.87234	15.5199	14.9621
ROI_1	pDEST_HC_Rec_Bxb_v2_UTR5_Flag_COMT_moxGFP_LPS:4797:TTC:ATA	4797:TTC:ATA:p.F41I	4797	TTC	ATA	TTC	ATA	41	F	I	p.F41I	Missense	di_nt_MNP	F4	-0.402466	-4.1166	1.5116	-0.00910674	-1.35164	1.46908	-0.551924	-3.42718	0.704314	-0.253764	-0.00224215	-0.239674	0.906889	0.870662	0.650562	0.0891614	-0.0404534	-0.129615	0.149458	-0.0988975	-0.248356	-0.86	0.04	0.9	-0.0314932	-0.494462	-0.462968	0.562239	1.94864	1.3864	13.611	11.7387	-1.87234	15.5199	14.9621
ROI_1	pDEST_HC_Rec_Bxb_v2_UTR5_Flag_COMT_moxGFP_LPS:4797:TTC:ATG	4797:TTC:ATG:p.F41M	4797	TTC	ATG	TTC	ATG	41	F	M	p.F41M	Missense	di_nt_MNP	F3	-0.904374	-6.15207	0.174916	-0.738345	-2.56717	0.164654	0.959165	-0.0763617	3.33669	-0.601393	-0.156667	0.373813	0.356048	0.43663	0.341838	0.0891614	0.048441	-0.0407205	0.149458	0.039168	-0.11029	-0.86	-0.19	0.67	-0.0314932	-0.39086	-0.359367	0.562239	0.657007	0.0947674	13.611	15.037	1.42605	15.5199	16.3613
ROI_1	pDEST_HC_Rec_Bxb_v2_UTR5_Flag_COMT_moxGFP_LPS:4797:TTC:ATG	4797:TTC:ATG:p.F41M	4797	TTC	ATG	TTC	ATG	41	F	M	p.F41M	Missense	di_nt_MNP	F4	-0.904374	-6.15207	0.174916	-0.738345	-2.56717	0.164654	0.235491	-0.734674	1.58391	-0.601393	-0.156667	0.0603278	0.356048	0.43663	0.806344	0.0891614	0.048441	-0.0407205	0.149458	0.039168	-0.11029	-0.86	-0.19	0.67	-0.0314932	-0.39086	-0.359367	0.562239	0.657007	0.0947674	13.611	15.037	1.42605	15.5199	16.3613
ROI_1	pDEST_HC_Rec_Bxb_v2_UTR5_Flag_COMT_moxGFP_LPS:4797:TTC:ATT	4797:TTC:ATT:p.F41I	4797	TTC	ATT	TTC	ATT	41	F	I	p.F41I	Missense	di_nt_MNP	F3	-1.87196	-5.94882	-0.662374	-1.49255	-4.13576	-0.340523	-3.06971	-8.30937	-1.48405	-0.483152	-0.186535	-0.753252	0.144631	0.222658	0.0974244	0.0891614	-0.0455379	-0.134699	0.149458	-0.0752829	-0.224741	-0.86	0.11	0.97	-0.0314932	-0.417035	-0.385542	0.562239	0.432032	-0.130207	13.611	13.5953	-0.015696	15.5199	13.6268
ROI_1	pDEST_HC_Rec_Bxb_v2_UTR5_Flag_COMT_moxGFP_LPS:4797:TTC:ATT	4797:TTC:ATT:p.F41I	4797	TTC	ATT	TTC	ATT	41	F	I	p.F41I	Missense	di_nt_MNP	F4	-1.87196	-5.94882	-0.662374	-1.49255	-4.13576	-0.340523	-1.32666	-8.74643	-0.17878	-0.483152	-0.186535	-0.324667	0.144631	0.222658	0.486223	0.0891614	-0.0455379	-0.134699	0.149458	-0.0752829	-0.224741	-0.86	0.11	0.97	-0.0314932	-0.417035	-0.385542	0.562239	0.432032	-0.130207	13.611	13.5953	-0.015696	15.5199	13.6268
ROI_1	pDEST_HC_Rec_Bxb_v2_UTR5_Flag_COMT_moxGFP_LPS:4797:TTC:CAA	4797:TTC:CAA:p.F41Q	4797	TTC	CAA	TTC	CAA	41	F	Q	p.F41Q	Missense	tri_nt_MNP	F3	-2.0254	-5.16536	-0.699208	-1.05015	-3.48302	-0.0109742	-1.4357	-5.99536	-0.338567	-0.473062	-0.196597	-0.926783	0.127291	0.322243	0.288555	0.0891614	-0.0485865	-0.137748	0.149458	-0.0938369	-0.243295	-0.86	-0.14	0.72	-0.0314932	0.251979	0.283473	0.562239	0.666108	0.103869	13.611	13.0211	-0.589901	15.5199	15.0281
ROI_1	pDEST_HC_Rec_Bxb_v2_UTR5_Flag_COMT_moxGFP_LPS:4797:TTC:CAG	4797:TTC:CAG:p.F41Q	4797	TTC	CAG	TTC	CAG	41	F	Q	p.F41Q	Missense	tri_nt_MNP	NA	-0.270157	-2.78658	1.33916	-1.82574	-4.41457	-0.771121	NA	NA	NA	-0.119219	-0.431685	NA	0.727435	0.163139	NA	0.0891614	-0.0109642	-0.100126	0.149458	-0.0709074	-0.220366	-0.86	0.02	0.88	-0.0314932	0.310135	0.341629	0.562239	1.40623	0.843987	13.611	16.2761	2.66508	15.5199	15.5591
ROI_1	pDEST_HC_Rec_Bxb_v2_UTR5_Flag_COMT_moxGFP_LPS:4797:TTC:CAT	4797:TTC:CAT:p.F41H	4797	TTC	CAT	TTC	CAT	41	F	H	p.F41H	Missense	tri_nt_MNP	F3	NA	NA	NA	-0.328572	-1.72337	0.752977	-3.72674	-13.2801	-1.22776	NA	-0.0676735	-1.88941	NA	0.712899	0.156139	0.0891614	-0.0844628	-0.173624	0.149458	-0.114988	-0.264446	-0.86	0.74	1.6	-0.0314932	-0.418129	-0.386635	0.562239	0.902157	0.339918	13.611	15.9897	2.37874	15.5199	16.1023
ROI_1	pDEST_HC_Rec_Bxb_v2_UTR5_Flag_COMT_moxGFP_LPS:4797:TTC:CCA	4797:TTC:CCA:p.F41P	4797	TTC	CCA	TTC	CCA	41	F	P	p.F41P	Missense	tri_nt_MNP	F3	-0.748429	-3.03613	0.154504	-0.722201	-2.62235	0.324924	-1.41772	-5.78865	-0.172524	-0.313773	-0.135224	-0.719515	0.353693	0.446442	0.273527	0.0891614	-0.022408	-0.111569	0.149458	-0.0521377	-0.201596	-0.86	-0.08	0.78	-0.0314932	0.0221053	0.0535985	0.562239	0.822926	0.260687	13.611	15.7612	2.15024	15.5199	10.546
ROI_1	pDEST_HC_Rec_Bxb_v2_UTR5_Flag_COMT_moxGFP_LPS:4797:TTC:CCA	4797:TTC:CCA:p.F41P	4797	TTC	CCA	TTC	CCA	41	F	P	p.F41P	Missense	tri_nt_MNP	F4	-0.748429	-3.03613	0.154504	-0.722201	-2.62235	0.324924	-2.35154	-7.74561	-0.792652	-0.313773	-0.135224	-0.97145	0.353693	0.446442	0.230921	0.0891614	-0.022408	-0.111569	0.149458	-0.0521377	-0.201596	-0.86	-0.08	0.78	-0.0314932	0.0221053	0.0535985	0.562239	0.822926	0.260687	13.611	15.7612	2.15024	15.5199	10.546
ROI_1	pDEST_HC_Rec_Bxb_v2_UTR5_Flag_COMT_moxGFP_LPS:4797:TTC:CCG	4797:TTC:CCG:p.F41P	4797	TTC	CCG	TTC	CCG	41	F	P	p.F41P	Missense	tri_nt_MNP	NA	NA	NA	NA	-1.05207	-3.42135	-0.0102494	NA	NA	NA	NA	-0.247787	NA	NA	0.332404	NA	0.0891614	0.0232625	-0.0658989	0.149458	-0.0308306	-0.180289	-0.86	-0.25	0.61	-0.0314932	-0.0205957	0.0108975	0.562239	4.36198	3.79974	13.611	15.9417	2.33066	15.5199	14.559
ROI_1	pDEST_HC_Rec_Bxb_v2_UTR5_Flag_COMT_moxGFP_LPS:4797:TTC:CCT	4797:TTC:CCT:p.F41P	4797	TTC	CCT	TTC	CCT	41	F	P	p.F41P	Missense	tri_nt_MNP	F3	0.246587	-1.20193	2.31922	-0.620229	-2.47043	0.520144	-1.29738	-4.35997	-0.0877592	0.105158	-0.142241	-0.870853	0.740091	0.533886	0.302561	0.0891614	-0.0357491	-0.12491	0.149458	-0.0258735	-0.175332	-0.86	-0.37	0.49	-0.0314932	0.123333	0.154826	0.562239	0.91392	0.351681	13.611	8.33844	-5.27257	15.5199	16.0857
ROI_1	pDEST_HC_Rec_Bxb_v2_UTR5_Flag_COMT_moxGFP_LPS:4797:TTC:CCT	4797:TTC:CCT:p.F41P	4797	TTC	CCT	TTC	CCT	41	F	P	p.F41P	Missense	tri_nt_MNP	F4	0.246587	-1.20193	2.31922	-0.620229	-2.47043	0.520144	-0.25443	-2.23315	1.48711	0.105158	-0.142241	-0.202348	0.740091	0.533886	0.951046	0.0891614	-0.0357491	-0.12491	0.149458	-0.0258735	-0.175332	-0.86	-0.37	0.49	-0.0314932	0.123333	0.154826	0.562239	0.91392	0.351681	13.611	8.33844	-5.27257	15.5199	16.0857
ROI_1	pDEST_HC_Rec_Bxb_v2_UTR5_Flag_COMT_moxGFP_LPS:4797:TTC:CGA	4797:TTC:CGA:p.F41R	4797	TTC	CGA	TTC	CGA	41	F	R	p.F41R	Missense	tri_nt_MNP	F3	NA	NA	NA	-0.628749	-2.76622	0.404255	-1.29305	-3.54935	-0.122599	NA	-0.179271	-0.406967	NA	0.497936	0.287058	0.0891614	-0.0313485	-0.12051	0.149458	-0.103107	-0.252565	-0.86	0.24	1.1	-0.0314932	0.00903037	0.0405236	0.562239	5.48565	4.92341	13.611	13.4318	-0.179221	15.5199	15.7624
ROI_1	pDEST_HC_Rec_Bxb_v2_UTR5_Flag_COMT_moxGFP_LPS:4797:TTC:CGA	4797:TTC:CGA:p.F41R	4797	TTC	CGA	TTC	CGA	41	F	R	p.F41R	Missense	tri_nt_MNP	F4	NA	NA	NA	-0.628749	-2.76622	0.404255	-1.49	-4.25617	-0.312906	NA	-0.179271	-0.763125	NA	0.497936	0.276653	0.0891614	-0.0313485	-0.12051	0.149458	-0.103107	-0.252565	-0.86	0.24	1.1	-0.0314932	0.00903037	0.0405236	0.562239	5.48565	4.92341	13.611	13.4318	-0.179221	15.5199	15.7624
ROI_1	pDEST_HC_Rec_Bxb_v2_UTR5_Flag_COMT_moxGFP_LPS:4797:TTC:CGG	4797:TTC:CGG:p.F41R	4797	TTC	CGG	TTC	CGG	41	F	R	p.F41R	Missense	tri_nt_MNP	F3	NA	NA	NA	-0.63018	-2.4116	0.758126	-0.591274	-2.86985	0.282312	NA	-0.188255	-0.246786	NA	0.620334	0.495535	0.0891614	0.0215986	-0.0675628	0.149458	-0.0371063	-0.186565	-0.86	-0.17	0.69	-0.0314932	-0.0729153	-0.041422	0.562239	6.33681	5.77457	13.611	14.2437	0.632689	15.5199	16.5162
ROI_1	pDEST_HC_Rec_Bxb_v2_UTR5_Flag_COMT_moxGFP_LPS:4797:TTC:CGG	4797:TTC:CGG:p.F41R	4797	TTC	CGG	TTC	CGG	41	F	R	p.F41R	Missense	tri_nt_MNP	F4	NA	NA	NA	-0.63018	-2.4116	0.758126	-1.38691	-4.72151	-0.0122354	NA	-0.188255	-0.865115	NA	0.620334	0.315886	0.0891614	0.0215986	-0.0675628	0.149458	-0.0371063	-0.186565	-0.86	-0.17	0.69	-0.0314932	-0.0729153	-0.041422	0.562239	6.33681	5.77457	13.611	14.2437	0.632689	15.5199	16.5162
ROI_1	pDEST_HC_Rec_Bxb_v2_UTR5_Flag_COMT_moxGFP_LPS:4797:TTC:CGT	4797:TTC:CGT:p.F41R	4797	TTC	CGT	TTC	CGT	41	F	R	p.F41R	Missense	tri_nt_MNP	F3	0.149575	-1.33026	1.60805	-0.666821	-2.76317	0.359717	-1.23816	-4.60003	-0.267392	0.0589113	-0.14565	-0.451679	0.840009	0.492633	0.308476	0.0891614	0.00136579	-0.0877956	0.149458	0.000355611	-0.149103	-0.86	-0.1	0.76	-0.0314932	0.00830771	0.039801	0.562239	1.09699	0.534755	13.611	15.1815	1.57048	15.5199	16.4019
ROI_1	pDEST_HC_Rec_Bxb_v2_UTR5_Flag_COMT_moxGFP_LPS:4797:TTC:CGT	4797:TTC:CGT:p.F41R	4797	TTC	CGT	TTC	CGT	41	F	R	p.F41R	Missense	tri_nt_MNP	F4	0.149575	-1.33026	1.60805	-0.666821	-2.76317	0.359717	-2.21385	-6.93422	-0.826082	0.0589113	-0.14565	-1.00634	0.840009	0.492633	0.197362	0.0891614	0.00136579	-0.0877956	0.149458	0.000355611	-0.149103	-0.86	-0.1	0.76	-0.0314932	0.00830771	0.039801	0.562239	1.09699	0.534755	13.611	15.1815	1.57048	15.5199	16.4019
ROI_1	pDEST_HC_Rec_Bxb_v2_UTR5_Flag_COMT_moxGFP_LPS:4797:TTC:CTA	4797:TTC:CTA:p.F41L	4797	TTC	CTA	TTC	CTA	41	F	L	p.F41L	Missense	di_nt_MNP	F3	-1.18131	-7.65464	0.353393	-1.61118	-4.16518	-0.460721	-0.568917	-2.12455	0.798713	-0.597214	-0.272641	-0.165942	0.273213	0.218259	0.66228	0.0891614	-0.0322236	-0.121385	0.149458	-0.0774472	-0.226906	-0.86	-0.68	0.18	-0.0314932	-0.00897332	0.0225199	0.562239	1.19414	0.631906	13.611	12.93	-0.680952	15.5199	14.4579
ROI_1	pDEST_HC_Rec_Bxb_v2_UTR5_Flag_COMT_moxGFP_LPS:4797:TTC:CTA	4797:TTC:CTA:p.F41L	4797	TTC	CTA	TTC	CTA	41	F	L	p.F41L	Missense	di_nt_MNP	F4	-1.18131	-7.65464	0.353393	-1.61118	-4.16518	-0.460721	-1.27469	-3.83908	-0.187781	-0.597214	-0.272641	-0.448369	0.273213	0.218259	0.335686	0.0891614	-0.0322236	-0.121385	0.149458	-0.0774472	-0.226906	-0.86	-0.68	0.18	-0.0314932	-0.00897332	0.0225199	0.562239	1.19414	0.631906	13.611	12.93	-0.680952	15.5199	14.4579
ROI_1	pDEST_HC_Rec_Bxb_v2_UTR5_Flag_COMT_moxGFP_LPS:4797:TTC:CTG	4797:TTC:CTG:p.F41L	4797	TTC	CTG	TTC	CTG	41	F	L	p.F41L	Missense	di_nt_MNP	F3	-0.415049	-2.20095	0.647369	-1.01802	-3.09802	-0.000181754	0.56062	-0.660365	2.44273	-0.144273	-0.269452	0.289187	0.589411	0.343373	0.613017	0.0891614	0.0798144	-0.00934699	0.149458	0.170588	0.0211294	-0.86	-0.54	0.32	-0.0314932	-0.0691047	-0.0376114	0.562239	2.8373	2.27506	13.611	13.9797	0.36873	15.5199	15.898
ROI_1	pDEST_HC_Rec_Bxb_v2_UTR5_Flag_COMT_moxGFP_LPS:4797:TTC:CTG	4797:TTC:CTG:p.F41L	4797	TTC	CTG	TTC	CTG	41	F	L	p.F41L	Missense	di_nt_MNP	F4	-0.415049	-2.20095	0.647369	-1.01802	-3.09802	-0.000181754	0.655588	-0.732875	3.44006	-0.144273	-0.269452	0.513279	0.589411	0.343373	0.61367	0.0891614	0.0798144	-0.00934699	0.149458	0.170588	0.0211294	-0.86	-0.54	0.32	-0.0314932	-0.0691047	-0.0376114	0.562239	2.8373	2.27506	13.611	13.9797	0.36873	15.5199	15.898
ROI_1	pDEST_HC_Rec_Bxb_v2_UTR5_Flag_COMT_moxGFP_LPS:4797:TTC:CTT	4797:TTC:CTT:p.F41L	4797	TTC	CTT	TTC	CTT	41	F	L	p.F41L	Missense	di_nt_MNP	F3	-0.76258	-4.17794	0.625057	-0.221574	-1.96394	0.827662	-1.09904	-5.07537	0.224865	-0.436973	-0.0478085	-0.577274	0.442436	0.729078	0.374595	0.0891614	-0.0394384	-0.1286	0.149458	-0.0224526	-0.171911	-0.86	-0.61	0.25	-0.0314932	-0.075916	-0.0444227	0.562239	1.32371	0.76147	13.611	13.5012	-0.109844	15.5199	15.6759
ROI_1	pDEST_HC_Rec_Bxb_v2_UTR5_Flag_COMT_moxGFP_LPS:4797:TTC:CTT	4797:TTC:CTT:p.F41L	4797	TTC	CTT	TTC	CTT	41	F	L	p.F41L	Missense	di_nt_MNP	F4	-0.76258	-4.17794	0.625057	-0.221574	-1.96394	0.827662	-0.47644	-2.32444	0.486146	-0.436973	-0.0478085	-0.204015	0.442436	0.729078	0.584131	0.0891614	-0.0394384	-0.1286	0.149458	-0.0224526	-0.171911	-0.86	-0.61	0.25	-0.0314932	-0.075916	-0.0444227	0.562239	1.32371	0.76147	13.611	13.5012	-0.109844	15.5199	15.6759
ROI_1	pDEST_HC_Rec_Bxb_v2_UTR5_Flag_COMT_moxGFP_LPS:4797:TTC:GAA	4797:TTC:GAA:p.F41E	4797	TTC	GAA	TTC	GAA	41	F	E	p.F41E	Missense	tri_nt_MNP	F3	-0.711396	-3.94684	1.47927	-0.571149	-2.1839	0.451309	-1.96808	-6.07472	-0.868993	-0.447426	-0.0927751	-0.49981	0.634931	0.525934	0.142976	0.0891614	-0.066053	-0.155214	0.149458	-0.158249	-0.307707	-0.86	0.64	1.5	-0.0314932	-0.225181	-0.193688	0.562239	0.933008	0.370768	13.611	14.0017	0.390696	15.5199	15.941
ROI_1	pDEST_HC_Rec_Bxb_v2_UTR5_Flag_COMT_moxGFP_LPS:4797:TTC:GAA	4797:TTC:GAA:p.F41E	4797	TTC	GAA	TTC	GAA	41	F	E	p.F41E	Missense	tri_nt_MNP	F4	-0.711396	-3.94684	1.47927	-0.571149	-2.1839	0.451309	-1.3117	-5.65289	0.00311972	-0.447426	-0.0927751	-0.911423	0.634931	0.525934	0.339078	0.0891614	-0.066053	-0.155214	0.149458	-0.158249	-0.307707	-0.86	0.64	1.5	-0.0314932	-0.225181	-0.193688	0.562239	0.933008	0.370768	13.611	14.0017	0.390696	15.5199	15.941
ROI_1	pDEST_HC_Rec_Bxb_v2_UTR5_Flag_COMT_moxGFP_LPS:4797:TTC:GAG	4797:TTC:GAG:p.F41E	4797	TTC	GAG	TTC	GAG	41	F	E	p.F41E	Missense	tri_nt_MNP	F3	0.238073	-1.55666	3.45992	-0.232889	-1.8791	1.48687	-2.17002	-5.75835	-0.997974	0.164698	-0.0811356	-1.49041	0.795231	0.880918	0.14234	0.0891614	0.00455908	-0.0846023	0.149458	-0.123011	-0.27247	-0.86	0.69	1.55	-0.0314932	-0.292839	-0.261346	0.562239	1.80375	1.24151	13.611	17.1465	3.53551	15.5199	17.2318
ROI_1	pDEST_HC_Rec_Bxb_v2_UTR5_Flag_COMT_moxGFP_LPS:4797:TTC:GAT	4797:TTC:GAT:p.F41D	4797	TTC	GAT	TTC	GAT	41	F	D	p.F41D	Missense	tri_nt_MNP	NA	-0.665234	-4.73149	1.4243	-1.36766	-3.46305	-0.144673	NA	NA	NA	-0.588992	-0.211203	NA	0.675844	0.265743	NA	0.0891614	-0.0582602	-0.147422	0.149458	-0.121838	-0.271296	-0.86	0.61	1.47	-0.0314932	0.417463	0.448956	0.562239	0.891097	0.328858	13.611	17.6734	4.06238	15.5199	17.0228
ROI_1	pDEST_HC_Rec_Bxb_v2_UTR5_Flag_COMT_moxGFP_LPS:4797:TTC:GCA	4797:TTC:GCA:p.F41A	4797	TTC	GCA	TTC	GCA	41	F	A	p.F41A	Missense	tri_nt_MNP	F3	-0.0912731	-1.34497	2.41549	-0.795659	-3.42266	0.691243	0.274986	-0.832848	2.77746	-0.0787624	-0.256087	0.274384	0.848531	0.534019	0.775741	0.0891614	-0.0387996	-0.127961	0.149458	-0.0147251	-0.164183	-0.86	-0.05	0.81	-0.0314932	0.64744	0.678933	0.562239	0.813039	0.250799	13.611	14.8702	1.25925	15.5199	15.8684
ROI_1	pDEST_HC_Rec_Bxb_v2_UTR5_Flag_COMT_moxGFP_LPS:4797:TTC:GCA	4797:TTC:GCA:p.F41A	4797	TTC	GCA	TTC	GCA	41	F	A	p.F41A	Missense	tri_nt_MNP	F4	-0.0912731	-1.34497	2.41549	-0.795659	-3.42266	0.691243	-0.853696	-4.42585	0.750738	-0.0787624	-0.256087	-1.26051	0.848531	0.534019	0.566571	0.0891614	-0.0387996	-0.127961	0.149458	-0.0147251	-0.164183	-0.86	-0.05	0.81	-0.0314932	0.64744	0.678933	0.562239	0.813039	0.250799	13.611	14.8702	1.25925	15.5199	15.8684
ROI_1	pDEST_HC_Rec_Bxb_v2_UTR5_Flag_COMT_moxGFP_LPS:4797:TTC:GCG	4797:TTC:GCG:p.F41A	4797	TTC	GCG	TTC	GCG	41	F	A	p.F41A	Missense	tri_nt_MNP	F3	-2.51383	-6.25704	-0.965148	-1.30777	-3.94847	-0.268911	-2.1342	-5.77635	-0.755399	-0.719923	-0.273048	-0.706358	0.116913	0.254628	0.167649	0.0891614	0.0391377	-0.0500237	0.149458	0.000779794	-0.148679	-0.86	-0.71	0.15	-0.0314932	0.212262	0.243756	0.562239	2.29805	1.73581	13.611	14.9999	1.38889	15.5199	16.6497
ROI_1	pDEST_HC_Rec_Bxb_v2_UTR5_Flag_COMT_moxGFP_LPS:4797:TTC:GCG	4797:TTC:GCG:p.F41A	4797	TTC	GCG	TTC	GCG	41	F	A	p.F41A	Missense	tri_nt_MNP	F4	-2.51383	-6.25704	-0.965148	-1.30777	-3.94847	-0.268911	-2.32204	-7.39548	-0.907899	-0.719923	-0.273048	-1.11288	0.116913	0.254628	0.206402	0.0891614	0.0391377	-0.0500237	0.149458	0.000779794	-0.148679	-0.86	-0.71	0.15	-0.0314932	0.212262	0.243756	0.562239	2.29805	1.73581	13.611	14.9999	1.38889	15.5199	16.6497
ROI_1	pDEST_HC_Rec_Bxb_v2_UTR5_Flag_COMT_moxGFP_LPS:4797:TTC:GCT	4797:TTC:GCT:p.F41A	4797	TTC	GCT	TTC	GCT	41	F	A	p.F41A	Missense	tri_nt_MNP	F3	NA	NA	NA	-0.679149	-2.66313	0.252199	-1.32835	-4.21905	-0.10175	NA	-0.16046	-0.728877	NA	0.481087	0.297582	0.0891614	0.00396815	-0.0851933	0.149458	0.0127865	-0.136672	-0.86	-0.36	0.5	-0.0314932	0.373824	0.405317	0.562239	0.516371	-0.0458683	13.611	15.441	1.82997	15.5199	16.7413
ROI_1	pDEST_HC_Rec_Bxb_v2_UTR5_Flag_COMT_moxGFP_LPS:4797:TTC:GCT	4797:TTC:GCT:p.F41A	4797	TTC	GCT	TTC	GCT	41	F	A	p.F41A	Missense	tri_nt_MNP	F4	NA	NA	NA	-0.679149	-2.66313	0.252199	-1.72419	-4.63423	-0.543179	NA	-0.16046	-0.592805	NA	0.481087	0.215526	0.0891614	0.00396815	-0.0851933	0.149458	0.0127865	-0.136672	-0.86	-0.36	0.5	-0.0314932	0.373824	0.405317	0.562239	0.516371	-0.0458683	13.611	15.441	1.82997	15.5199	16.7413
ROI_1	pDEST_HC_Rec_Bxb_v2_UTR5_Flag_COMT_moxGFP_LPS:4797:TTC:GGA	4797:TTC:GGA:p.F41G	4797	TTC	GGA	TTC	GGA	41	F	G	p.F41G	Missense	tri_nt_MNP	F3	-0.524797	-3.83419	0.292282	-0.862084	-3.7612	-0.0704585	-0.570904	-2.4441	0.64065	-0.218934	-0.173446	-0.1563	0.421955	0.377316	0.622021	0.0891614	-0.0302994	-0.119461	0.149458	0.0135515	-0.135907	-0.86	0.36	1.22	-0.0314932	0.179546	0.21104	0.562239	0.96985	0.40761	13.611	14.4434	0.832413	15.5199	15.4293
ROI_1	pDEST_HC_Rec_Bxb_v2_UTR5_Flag_COMT_moxGFP_LPS:4797:TTC:GGA	4797:TTC:GGA:p.F41G	4797	TTC	GGA	TTC	GGA	41	F	G	p.F41G	Missense	tri_nt_MNP	F4	-0.524797	-3.83419	0.292282	-0.862084	-3.7612	-0.0704585	-0.255414	-2.80914	0.674884	-0.218934	-0.173446	-0.185726	0.421955	0.377316	0.651872	0.0891614	-0.0302994	-0.119461	0.149458	0.0135515	-0.135907	-0.86	0.36	1.22	-0.0314932	0.179546	0.21104	0.562239	0.96985	0.40761	13.611	14.4434	0.832413	15.5199	15.4293
ROI_1	pDEST_HC_Rec_Bxb_v2_UTR5_Flag_COMT_moxGFP_LPS:4797:TTC:GGG	4797:TTC:GGG:p.F41G	4797	TTC	GGG	TTC	GGG	41	F	G	p.F41G	Missense	tri_nt_MNP	F3	-1.60912	-5.9277	-0.147322	-0.8609	-3.03228	0.238666	0.36266	-0.759919	4.36116	-0.602346	-0.138992	0.335979	0.202931	0.408209	0.680973	0.0891614	0.0380774	-0.051084	0.149458	0.0588085	-0.0906499	-0.86	-0.04	0.82	-0.0314932	-0.0543776	-0.0228844	0.562239	1.54066	0.978419	13.611	15.643	2.032	15.5199	16.1872
ROI_1	pDEST_HC_Rec_Bxb_v2_UTR5_Flag_COMT_moxGFP_LPS:4797:TTC:GGG	4797:TTC:GGG:p.F41G	4797	TTC	GGG	TTC	GGG	41	F	G	p.F41G	Missense	tri_nt_MNP	F4	-1.60912	-5.9277	-0.147322	-0.8609	-3.03228	0.238666	0.0172311	-1.82146	5.77727	-0.602346	-0.138992	0.0205514	0.202931	0.408209	0.780024	0.0891614	0.0380774	-0.051084	0.149458	0.0588085	-0.0906499	-0.86	-0.04	0.82	-0.0314932	-0.0543776	-0.0228844	0.562239	1.54066	0.978419	13.611	15.643	2.032	15.5199	16.1872
ROI_1	pDEST_HC_Rec_Bxb_v2_UTR5_Flag_COMT_moxGFP_LPS:4797:TTC:GGT	4797:TTC:GGT:p.F41G	4797	TTC	GGT	TTC	GGT	41	F	G	p.F41G	Missense	tri_nt_MNP	F3	-0.423765	-2.55243	0.918971	-0.529204	-3.24745	0.21544	-1.98618	-5.78966	-0.737116	-0.188932	-0.119622	-0.837472	0.706277	0.47933	0.172021	0.0891614	-0.011374	-0.100535	0.149458	0.04307	-0.106388	-0.86	-0.15	0.71	-0.0314932	0.149559	0.181052	0.562239	0.681183	0.118944	13.611	19.1806	5.56961	15.5199	16.582
ROI_1	pDEST_HC_Rec_Bxb_v2_UTR5_Flag_COMT_moxGFP_LPS:4797:TTC:GGT	4797:TTC:GGT:p.F41G	4797	TTC	GGT	TTC	GGT	41	F	G	p.F41G	Missense	tri_nt_MNP	F4	-0.423765	-2.55243	0.918971	-0.529204	-3.24745	0.21544	-1.9976	-6.16453	-0.85013	-0.188932	-0.119622	-0.84024	0.706277	0.47933	0.196355	0.0891614	-0.011374	-0.100535	0.149458	0.04307	-0.106388	-0.86	-0.15	0.71	-0.0314932	0.149559	0.181052	0.562239	0.681183	0.118944	13.611	19.1806	5.56961	15.5199	16.582
ROI_1	pDEST_HC_Rec_Bxb_v2_UTR5_Flag_COMT_moxGFP_LPS:4797:TTC:GTA	4797:TTC:GTA:p.F41V	4797	TTC	GTA	TTC	GTA	41	F	V	p.F41V	Missense	di_nt_MNP	F3	-1.45847	-7.91093	0.0308985	-1.30939	-3.75555	-0.209635	-0.586259	-2.63185	0.660914	-0.791141	-0.187714	-0.286041	0.23075	0.285824	0.642528	0.0891614	-0.0551385	-0.1443	0.149458	-0.0207168	-0.170175	-0.86	-0.4	0.46	-0.0314932	-0.116145	-0.084652	0.562239	0.770153	0.207913	13.611	12.8615	-0.749541	15.5199	15.0961
ROI_1	pDEST_HC_Rec_Bxb_v2_UTR5_Flag_COMT_moxGFP_LPS:4797:TTC:GTA	4797:TTC:GTA:p.F41V	4797	TTC	GTA	TTC	GTA	41	F	V	p.F41V	Missense	di_nt_MNP	F4	-1.45847	-7.91093	0.0308985	-1.30939	-3.75555	-0.209635	-0.311553	-3.30479	0.42011	-0.791141	-0.187714	-0.250039	0.23075	0.285824	0.596948	0.0891614	-0.0551385	-0.1443	0.149458	-0.0207168	-0.170175	-0.86	-0.4	0.46	-0.0314932	-0.116145	-0.084652	0.562239	0.770153	0.207913	13.611	12.8615	-0.749541	15.5199	15.0961
ROI_1	pDEST_HC_Rec_Bxb_v2_UTR5_Flag_COMT_moxGFP_LPS:4797:TTC:GTG	4797:TTC:GTG:p.F41V	4797	TTC	GTG	TTC	GTG	41	F	V	p.F41V	Missense	di_nt_MNP	F3	-1.01299	-6.01897	-0.00187123	-0.743043	-2.51804	0.497776	0.0741688	-1.0155	1.71422	-0.651008	-0.193059	0.0369236	0.282122	0.499298	0.836858	0.0891614	0.0783643	-0.0107971	0.149458	0.108532	-0.0409259	-0.86	-0.87	-0.01	-0.0314932	-0.0419846	-0.0104914	0.562239	1.74356	1.18132	13.611	16.8735	3.26251	15.5199	15.6926
ROI_1	pDEST_HC_Rec_Bxb_v2_UTR5_Flag_COMT_moxGFP_LPS:4797:TTC:GTG	4797:TTC:GTG:p.F41V	4797	TTC	GTG	TTC	GTG	41	F	V	p.F41V	Missense	di_nt_MNP	F4	-1.01299	-6.01897	-0.00187123	-0.743043	-2.51804	0.497776	-0.298849	-1.73456	0.741786	-0.651008	-0.193059	-0.110218	0.282122	0.499298	0.74933	0.0891614	0.0783643	-0.0107971	0.149458	0.108532	-0.0409259	-0.86	-0.87	-0.01	-0.0314932	-0.0419846	-0.0104914	0.562239	1.74356	1.18132	13.611	16.8735	3.26251	15.5199	15.6926
ROI_1	pDEST_HC_Rec_Bxb_v2_UTR5_Flag_COMT_moxGFP_LPS:4797:TTC:GTT	4797:TTC:GTT:p.F41V	4797	TTC	GTT	TTC	GTT	41	F	V	p.F41V	Missense	di_nt_MNP	F3	-2.49559	-8.37676	-0.995901	-0.591671	-2.28575	0.697578	-2.07379	-5.23696	-0.817989	-0.796495	-0.116611	-0.508572	0.122613	0.606404	0.14215	0.0891614	-0.049602	-0.138763	0.149458	-0.0253781	-0.174837	-0.86	-0.56	0.3	-0.0314932	0.132129	0.163623	0.562239	0.428729	-0.133511	13.611	13.758	0.147045	15.5199	15.9422
ROI_1	pDEST_HC_Rec_Bxb_v2_UTR5_Flag_COMT_moxGFP_LPS:4797:TTC:GTT	4797:TTC:GTT:p.F41V	4797	TTC	GTT	TTC	GTT	41	F	V	p.F41V	Missense	di_nt_MNP	F4	-2.49559	-8.37676	-0.995901	-0.591671	-2.28575	0.697578	-1.27107	-5.36847	0.0142715	-0.796495	-0.116611	-0.815492	0.122613	0.606404	0.346116	0.0891614	-0.049602	-0.138763	0.149458	-0.0253781	-0.174837	-0.86	-0.56	0.3	-0.0314932	0.132129	0.163623	0.562239	0.428729	-0.133511	13.611	13.758	0.147045	15.5199	15.9422
ROI_1	pDEST_HC_Rec_Bxb_v2_UTR5_Flag_COMT_moxGFP_LPS:4798:T:A	4798:T:A:p.F41Y	4798	T	A	TTC	TAC	41	F	Y	p.F41Y	Missense	SNP	F3	-0.966389	-5.5864	1.56623	-1.32018	-4.33107	-0.310951	-0.89586	-3.80799	0.466621	-0.562263	-0.222187	-0.318985	0.472005	0.259963	0.495788	0.0891614	0.0598354	-0.029326	0.149458	0.116295	-0.0331638	-0.86	-0.34	0.52	-0.0314932	0.320659	0.352153	0.562239	1.10827	0.54603	13.611	14.834	1.223	15.5199	12.8313
ROI_1	pDEST_HC_Rec_Bxb_v2_UTR5_Flag_COMT_moxGFP_LPS:4798:T:A	4798:T:A:p.F41Y	4798	T	A	TTC	TAC	41	F	Y	p.F41Y	Missense	SNP	F4	-0.966389	-5.5864	1.56623	-1.32018	-4.33107	-0.310951	-0.145867	-1.5893	2.07859	-0.562263	-0.222187	-0.0593719	0.472005	0.259963	0.940279	0.0891614	0.0598354	-0.029326	0.149458	0.116295	-0.0331638	-0.86	-0.34	0.52	-0.0314932	0.320659	0.352153	0.562239	1.10827	0.54603	13.611	14.834	1.223	15.5199	12.8313
ROI_1	pDEST_HC_Rec_Bxb_v2_UTR5_Flag_COMT_moxGFP_LPS:4798:T:C	4798:T:C:p.F41S	4798	T	C	TTC	TCC	41	F	S	p.F41S	Missense	SNP	F3	-0.847598	-4.49049	1.04192	-0.639593	-2.41691	0.326004	0.347757	-0.741901	1.83848	-0.373968	-0.107372	0.0687264	0.511338	0.484822	0.745262	0.0891614	0.0444621	-0.0446994	0.149458	0.0927359	-0.0567225	-0.86	-0.32	0.54	-0.0314932	-0.019598	0.0118953	0.562239	0.980841	0.418602	13.611	NA	NA	15.5199	NA
ROI_1	pDEST_HC_Rec_Bxb_v2_UTR5_Flag_COMT_moxGFP_LPS:4798:T:C	4798:T:C:p.F41S	4798	T	C	TTC	TCC	41	F	S	p.F41S	Missense	SNP	F4	-0.847598	-4.49049	1.04192	-0.639593	-2.41691	0.326004	-0.388386	-4.03974	0.675109	-0.373968	-0.107372	-0.229047	0.511338	0.484822	0.651372	0.0891614	0.0444621	-0.0446994	0.149458	0.0927359	-0.0567225	-0.86	-0.32	0.54	-0.0314932	-0.019598	0.0118953	0.562239	0.980841	0.418602	13.611	NA	NA	15.5199	NA
ROI_1	pDEST_HC_Rec_Bxb_v2_UTR5_Flag_COMT_moxGFP_LPS:4798:T:G	4798:T:G:p.F41C	4798	T	G	TTC	TGC	41	F	C	p.F41C	Missense	SNP	F3	-5.13348	-15.384	-2.57568	-1.1256	-3.84776	-0.0383061	0.973866	-0.723066	4.4521	-1.40043	-0.172873	0.249589	0.0534379	0.311581	0.483386	0.0891614	0.00715378	-0.0820076	0.149458	0.0890696	-0.0603888	-0.86	-0.01	0.85	-0.0314932	-0.34043	-0.308937	0.562239	1.35047	0.788233	13.611	15.7054	2.0944	15.5199	15.8227
ROI_1	pDEST_HC_Rec_Bxb_v2_UTR5_Flag_COMT_moxGFP_LPS:4798:T:G	4798:T:G:p.F41C	4798	T	G	TTC	TGC	41	F	C	p.F41C	Missense	SNP	F4	-5.13348	-15.384	-2.57568	-1.1256	-3.84776	-0.0383061	-0.33161	-1.52931	1.39977	-1.40043	-0.172873	-0.059698	0.0534379	0.311581	0.846686	0.0891614	0.00715378	-0.0820076	0.149458	0.0890696	-0.0603888	-0.86	-0.01	0.85	-0.0314932	-0.34043	-0.308937	0.562239	1.35047	0.788233	13.611	15.7054	2.0944	15.5199	15.8227
ROI_1	pDEST_HC_Rec_Bxb_v2_UTR5_Flag_COMT_moxGFP_LPS:4798:TC:AG	4798:TC:AG:p.F41*	4798	TC	AG	TTC	TAG	41	F	*	p.F41*	Nonsense	di_nt_MNP	F3	1.35235	0.140261	19.0871	-6.45092	-14.01	-2.99779	-1.7698	-6.70992	-0.386535	1.74672	-1.13228	-1.2536	0.218056	0.0337203	0.236506	0.0891614	NA	NA	0.149458	NA	NA	-0.86	NA	NA	-0.0314932	NA	NA	0.562239	NA	NA	13.611	NA	NA	15.5199	NA
ROI_1	pDEST_HC_Rec_Bxb_v2_UTR5_Flag_COMT_moxGFP_LPS:4798:TC:AG	4798:TC:AG:p.F41*	4798	TC	AG	TTC	TAG	41	F	*	p.F41*	Nonsense	di_nt_MNP	F4	1.35235	0.140261	19.0871	-6.45092	-14.01	-2.99779	-1.03471	-3.75534	0.117998	1.74672	-1.13228	-0.6463	0.218056	0.0337203	0.404295	0.0891614	NA	NA	0.149458	NA	NA	-0.86	NA	NA	-0.0314932	NA	NA	0.562239	NA	NA	13.611	NA	NA	15.5199	NA
ROI_1	pDEST_HC_Rec_Bxb_v2_UTR5_Flag_COMT_moxGFP_LPS:4798:TC:AT	4798:TC:AT:p.F41Y	4798	TC	AT	TTC	TAT	41	F	Y	p.F41Y	Missense	di_nt_MNP	F3	-2.11329	-8.92405	-0.5803	-0.454983	-1.88454	0.845535	-3.30096	-8.93151	-1.45495	-0.933468	-0.0801116	-1.29871	0.177594	0.690707	0.115056	0.0891614	-0.0425531	-0.131714	0.149458	-0.099362	-0.24882	-0.86	-0.54	0.32	-0.0314932	0.515679	0.547172	0.562239	0.955538	0.393299	13.611	14.834	1.223	15.5199	12.8313
ROI_1	pDEST_HC_Rec_Bxb_v2_UTR5_Flag_COMT_moxGFP_LPS:4798:TC:AT	4798:TC:AT:p.F41Y	4798	TC	AT	TTC	TAT	41	F	Y	p.F41Y	Missense	di_nt_MNP	F4	-2.11329	-8.92405	-0.5803	-0.454983	-1.88454	0.845535	-1.52386	-6.26493	-0.491929	-0.933468	-0.0801116	-1.01679	0.177594	0.690707	0.306287	0.0891614	-0.0425531	-0.131714	0.149458	-0.099362	-0.24882	-0.86	-0.54	0.32	-0.0314932	0.515679	0.547172	0.562239	0.955538	0.393299	13.611	14.834	1.223	15.5199	12.8313
ROI_1	pDEST_HC_Rec_Bxb_v2_UTR5_Flag_COMT_moxGFP_LPS:4798:TC:CA	4798:TC:CA:p.F41S	4798	TC	CA	TTC	TCA	41	F	S	p.F41S	Missense	di_nt_MNP	F3	0.191798	-1.54556	6.1494	-0.605475	-2.39606	0.565947	0.219949	-1.33776	1.7012	0.301121	-0.131633	0.120894	0.613302	0.549604	0.869059	0.0891614	-0.0673341	-0.156495	0.149458	-0.0801349	-0.229593	-0.86	0.05	0.91	-0.0314932	0.162635	0.194129	0.562239	0.932404	0.370165	13.611	12.7061	-0.904867	15.5199	14.7786
ROI_1	pDEST_HC_Rec_Bxb_v2_UTR5_Flag_COMT_moxGFP_LPS:4798:TC:CA	4798:TC:CA:p.F41S	4798	TC	CA	TTC	TCA	41	F	S	p.F41S	Missense	di_nt_MNP	F4	0.191798	-1.54556	6.1494	-0.605475	-2.39606	0.565947	-0.520249	-2.60828	1.22854	0.301121	-0.131633	-0.331234	0.613302	0.549604	0.749485	0.0891614	-0.0673341	-0.156495	0.149458	-0.0801349	-0.229593	-0.86	0.05	0.91	-0.0314932	0.162635	0.194129	0.562239	0.932404	0.370165	13.611	12.7061	-0.904867	15.5199	14.7786
ROI_1	pDEST_HC_Rec_Bxb_v2_UTR5_Flag_COMT_moxGFP_LPS:4798:TC:CG	4798:TC:CG:p.F41S	4798	TC	CG	TTC	TCG	41	F	S	p.F41S	Missense	di_nt_MNP	F3	0.0604542	-3.42293	2.07426	-0.620227	-2.25354	0.542046	-2.31932	-7.13723	-0.939889	0.0509144	-0.0875428	-0.855927	0.834866	0.514034	0.161887	0.0891614	0.0173548	-0.0718066	0.149458	-0.00612884	-0.155587	-0.86	-0.45	0.41	-0.0314932	-0.0659349	-0.0344417	0.562239	2.0919	1.52966	13.611	13.618	0.00698464	15.5199	15.3557
ROI_1	pDEST_HC_Rec_Bxb_v2_UTR5_Flag_COMT_moxGFP_LPS:4798:TC:CG	4798:TC:CG:p.F41S	4798	TC	CG	TTC	TCG	41	F	S	p.F41S	Missense	di_nt_MNP	F4	0.0604542	-3.42293	2.07426	-0.620227	-2.25354	0.542046	-1.36436	-5.27445	-0.210488	0.0509144	-0.0875428	-0.682548	0.834866	0.514034	0.318834	0.0891614	0.0173548	-0.0718066	0.149458	-0.00612884	-0.155587	-0.86	-0.45	0.41	-0.0314932	-0.0659349	-0.0344417	0.562239	2.0919	1.52966	13.611	13.618	0.00698464	15.5199	15.3557
ROI_1	pDEST_HC_Rec_Bxb_v2_UTR5_Flag_COMT_moxGFP_LPS:4798:TC:CT	4798:TC:CT:p.F41S	4798	TC	CT	TTC	TCT	41	F	S	p.F41S	Missense	di_nt_MNP	F3	0.540156	-0.702547	4.04515	-0.245221	-1.73647	1.00054	-0.38766	-1.80098	0.988359	0.228937	-0.0526699	-0.202464	0.502989	0.781054	0.780637	0.0891614	-0.0367597	-0.125921	0.149458	-0.0868482	-0.236307	-0.86	-0.41	0.45	-0.0314932	0.303128	0.334622	0.562239	0.698756	0.136517	13.611	13.734	0.122964	15.5199	15.5929
ROI_1	pDEST_HC_Rec_Bxb_v2_UTR5_Flag_COMT_moxGFP_LPS:4798:TC:CT	4798:TC:CT:p.F41S	4798	TC	CT	TTC	TCT	41	F	S	p.F41S	Missense	di_nt_MNP	F4	0.540156	-0.702547	4.04515	-0.245221	-1.73647	1.00054	0.0149328	-3.02062	2.53058	0.228937	-0.0526699	0.00902158	0.502989	0.781054	0.960565	0.0891614	-0.0367597	-0.125921	0.149458	-0.0868482	-0.236307	-0.86	-0.41	0.45	-0.0314932	0.303128	0.334622	0.562239	0.698756	0.136517	13.611	13.734	0.122964	15.5199	15.5929
ROI_1	pDEST_HC_Rec_Bxb_v2_UTR5_Flag_COMT_moxGFP_LPS:4798:TC:GG	4798:TC:GG:p.F41W	4798	TC	GG	TTC	TGG	41	F	W	p.F41W	Missense	di_nt_MNP	F3	-0.67143	-5.44985	0.61984	-2.46638	-6.73796	-1.12881	0.772543	-0.114427	6.14127	-0.632743	-0.322651	0.499203	0.430459	0.105031	0.473156	0.0891614	0.0521679	-0.0369935	0.149458	0.0964068	-0.0530516	-0.86	0.41	1.27	-0.0314932	-0.374229	-0.342736	0.562239	2.77848	2.21624	13.611	14.7007	1.0897	15.5199	15.1751
ROI_1	pDEST_HC_Rec_Bxb_v2_UTR5_Flag_COMT_moxGFP_LPS:4798:TC:GG	4798:TC:GG:p.F41W	4798	TC	GG	TTC	TGG	41	F	W	p.F41W	Missense	di_nt_MNP	F4	-0.67143	-5.44985	0.61984	-2.46638	-6.73796	-1.12881	1.06201	-0.41815	5.17318	-0.632743	-0.322651	0.483728	0.430459	0.105031	0.491016	0.0891614	0.0521679	-0.0369935	0.149458	0.0964068	-0.0530516	-0.86	0.41	1.27	-0.0314932	-0.374229	-0.342736	0.562239	2.77848	2.21624	13.611	14.7007	1.0897	15.5199	15.1751
ROI_1	pDEST_HC_Rec_Bxb_v2_UTR5_Flag_COMT_moxGFP_LPS:4798:TC:GT	4798:TC:GT:p.F41C	4798	TC	GT	TTC	TGT	41	F	C	p.F41C	Missense	di_nt_MNP	F3	-1.04857	-5.97376	0.122242	-1.05232	-3.1439	-0.0420318	-1.41833	-4.25908	-0.224461	-0.815737	-0.161732	-0.508043	0.292006	0.358165	0.293449	0.0891614	-0.0789978	-0.168159	0.149458	-0.0184899	-0.167948	-0.86	-0.29	0.57	-0.0314932	-0.233763	-0.202269	0.562239	1.12948	0.567239	13.611	15.7054	2.0944	15.5199	15.8227
ROI_1	pDEST_HC_Rec_Bxb_v2_UTR5_Flag_COMT_moxGFP_LPS:4798:TC:GT	4798:TC:GT:p.F41C	4798	TC	GT	TTC	TGT	41	F	C	p.F41C	Missense	di_nt_MNP	F4	-1.04857	-5.97376	0.122242	-1.05232	-3.1439	-0.0420318	-1.25773	-4.09718	0.0220859	-0.815737	-0.161732	-0.467015	0.292006	0.358165	0.338015	0.0891614	-0.0789978	-0.168159	0.149458	-0.0184899	-0.167948	-0.86	-0.29	0.57	-0.0314932	-0.233763	-0.202269	0.562239	1.12948	0.567239	13.611	15.7054	2.0944	15.5199	15.8227
ROI_1	pDEST_HC_Rec_Bxb_v2_UTR5_Flag_COMT_moxGFP_LPS:4799:C:A	4799:C:A:p.F41L	4799	C	A	TTC	TTA	41	F	L	p.F41L	Missense	SNP	F3	-1.05248	-5.78965	0.0507801	-1.71326	-4.6678	-0.472582	-1.04925	-5.53994	-0.103266	-0.440319	-0.200488	-0.446838	0.292557	0.20016	0.352282	0.0891614	-0.0602347	-0.149396	0.149458	-0.140313	-0.289772	-0.86	-0.66	0.2	-0.0314932	-0.338944	-0.30745	0.562239	0.890896	0.328656	13.611	10.3901	-3.22093	15.5199	13.6934
ROI_1	pDEST_HC_Rec_Bxb_v2_UTR5_Flag_COMT_moxGFP_LPS:4799:C:A	4799:C:A:p.F41L	4799	C	A	TTC	TTA	41	F	L	p.F41L	Missense	SNP	F4	-1.05248	-5.78965	0.0507801	-1.71326	-4.6678	-0.472582	-0.840659	-5.67931	0.0307046	-0.440319	-0.200488	-0.580583	0.292557	0.20016	0.454914	0.0891614	-0.0602347	-0.149396	0.149458	-0.140313	-0.289772	-0.86	-0.66	0.2	-0.0314932	-0.338944	-0.30745	0.562239	0.890896	0.328656	13.611	10.3901	-3.22093	15.5199	13.6934
ROI_1	pDEST_HC_Rec_Bxb_v2_UTR5_Flag_COMT_moxGFP_LPS:4799:C:G	4799:C:G:p.F41L	4799	C	G	TTC	TTG	41	F	L	p.F41L	Missense	SNP	F3	-0.556771	-7.2797	1.09628	-0.712444	-2.58678	0.419943	0.538978	-0.337426	2.79427	-0.275032	-0.0705855	0.10331	0.471979	0.486723	0.529956	0.0891614	-0.022541	-0.111702	0.149458	-0.0809532	-0.230412	-0.86	-0.34	0.52	-0.0314932	0.00399094	0.0354842	0.562239	1.24506	0.682818	13.611	13.7669	0.155902	15.5199	15.0947
ROI_1	pDEST_HC_Rec_Bxb_v2_UTR5_Flag_COMT_moxGFP_LPS:4799:C:G	4799:C:G:p.F41L	4799	C	G	TTC	TTG	41	F	L	p.F41L	Missense	SNP	F4	-0.556771	-7.2797	1.09628	-0.712444	-2.58678	0.419943	1.74893	0.368211	7.40036	-0.275032	-0.0705855	0.25165	0.471979	0.486723	0.360252	0.0891614	-0.022541	-0.111702	0.149458	-0.0809532	-0.230412	-0.86	-0.34	0.52	-0.0314932	0.00399094	0.0354842	0.562239	1.24506	0.682818	13.611	13.7669	0.155902	15.5199	15.0947
ROI_1	pDEST_HC_Rec_Bxb_v2_UTR5_Flag_COMT_moxGFP_LPS:4799:C:T	4799:C:T:p.F41F	4799	C	T	TTC	TTT	41	F	F	p.F41F	Silent	SNP	F3	-1.13325	-6.18277	0.11519	-0.540811	-2.09086	0.539219	-2.84862	-7.99713	-1.14518	-0.642535	-0.0676995	-0.617129	0.253545	0.592656	0.129846	0.0891614	-0.0306914	-0.119853	0.149458	-0.0628993	-0.212358	-0.86	-1.01	-0.15	-0.0314932	0.138602	0.170095	0.562239	0.657715	0.0954759	13.611	13.611	0	15.5199	15.5199
ROI_1	pDEST_HC_Rec_Bxb_v2_UTR5_Flag_COMT_moxGFP_LPS:4799:C:T	4799:C:T:p.F41F	4799	C	T	TTC	TTT	41	F	F	p.F41F	Silent	SNP	F4	-1.13325	-6.18277	0.11519	-0.540811	-2.09086	0.539219	-0.695722	-4.67427	0.122519	-0.642535	-0.0676995	-0.359453	0.253545	0.592656	0.534967	0.0891614	-0.0306914	-0.119853	0.149458	-0.0628993	-0.212358	-0.86	-1.01	-0.15	-0.0314932	0.138602	0.170095	0.562239	0.657715	0.0954759	13.611	13.611	0	15.5199	15.5199
ROI_1	pDEST_HC_Rec_Bxb_v2_UTR5_Flag_COMT_moxGFP_LPS:4800:A:C	4800:A:C:p.I42L	4800	A	C	ATC	CTC	42	I	L	p.I42L	Missense	SNP	F3	-0.358021	-2.03046	2.10707	-0.2302	-1.4328	1.31433	0.962892	-0.214411	2.68146	-0.188543	-0.0913199	0.467105	0.937996	0.888591	0.387721	0.0735449	0.0784022	0.00485731	0.102743	0.178302	0.0755591	0.24	-0.85	-1.09	-0.403777	-0.270493	0.133283	0.499694	1.74224	1.24254	NA	NA	NA	6.97166	NA
ROI_1	pDEST_HC_Rec_Bxb_v2_UTR5_Flag_COMT_moxGFP_LPS:4800:A:C	4800:A:C:p.I42L	4800	A	C	ATC	CTC	42	I	L	p.I42L	Missense	SNP	F4	-0.358021	-2.03046	2.10707	-0.2302	-1.4328	1.31433	0.497376	-0.370859	3.25291	-0.188543	-0.0913199	0.36039	0.937996	0.888591	0.563478	0.0735449	0.0784022	0.00485731	0.102743	0.178302	0.0755591	0.24	-0.85	-1.09	-0.403777	-0.270493	0.133283	0.499694	1.74224	1.24254	NA	NA	NA	6.97166	NA
ROI_1	pDEST_HC_Rec_Bxb_v2_UTR5_Flag_COMT_moxGFP_LPS:4800:A:G	4800:A:G:p.I42V	4800	A	G	ATC	GTC	42	I	V	p.I42V	Missense	SNP	F3	-0.468804	-2.4875	0.52729	-0.575701	-2.32064	0.608568	1.9408	0.551757	5.74931	-0.0983921	-0.0957293	0.456162	0.5351	0.564465	0.175941	0.0735449	0.0717103	-0.00183457	0.102743	0.164123	0.0613797	0.24	-0.49	-0.73	-0.403777	0.108443	0.512219	0.499694	0.504345	0.00465049	NA	NA	NA	6.97166	NA
ROI_1	pDEST_HC_Rec_Bxb_v2_UTR5_Flag_COMT_moxGFP_LPS:4800:A:G	4800:A:G:p.I42V	4800	A	G	ATC	GTC	42	I	V	p.I42V	Missense	SNP	F4	-0.468804	-2.4875	0.52729	-0.575701	-2.32064	0.608568	0.686707	-0.197321	3.38353	-0.0983921	-0.0957293	0.145453	0.5351	0.564465	0.469304	0.0735449	0.0717103	-0.00183457	0.102743	0.164123	0.0613797	0.24	-0.49	-0.73	-0.403777	0.108443	0.512219	0.499694	0.504345	0.00465049	NA	NA	NA	6.97166	NA
ROI_1	pDEST_HC_Rec_Bxb_v2_UTR5_Flag_COMT_moxGFP_LPS:4800:A:T	4800:A:T:p.I42F	4800	A	T	ATC	TTC	42	I	F	p.I42F	Missense	SNP	F3	-4.25264	-14.2615	-1.36033	-0.317071	-2.12963	0.989135	-0.401402	-1.87641	0.703705	-1.57724	-0.101736	-0.13685	0.113553	0.763648	0.684493	0.0735449	0.0891614	0.0156166	0.102743	0.149458	0.0467152	0.24	-0.86	-1.1	-0.403777	-0.0314932	0.372283	0.499694	0.562239	0.0625452	NA	13.611	NA	6.97166	15.5199
ROI_1	pDEST_HC_Rec_Bxb_v2_UTR5_Flag_COMT_moxGFP_LPS:4800:A:T	4800:A:T:p.I42F	4800	A	T	ATC	TTC	42	I	F	p.I42F	Missense	SNP	F4	-4.25264	-14.2615	-1.36033	-0.317071	-2.12963	0.989135	-0.642858	-2.2461	0.432443	-1.57724	-0.101736	-0.217504	0.113553	0.763648	0.55537	0.0735449	0.0891614	0.0156166	0.102743	0.149458	0.0467152	0.24	-0.86	-1.1	-0.403777	-0.0314932	0.372283	0.499694	0.562239	0.0625452	NA	13.611	NA	6.97166	15.5199
ROI_1	pDEST_HC_Rec_Bxb_v2_UTR5_Flag_COMT_moxGFP_LPS:4800:AT:CA	4800:AT:CA:p.I42H	4800	AT	CA	ATC	CAC	42	I	H	p.I42H	Missense	di_nt_MNP	F3	-1.68227	-5.63829	-0.591248	-1.16414	-3.15832	-0.134283	1.89749	0.738105	4.74518	-0.639911	-0.192205	0.380716	0.162568	0.302051	0.169378	0.0735449	-0.0104499	-0.0839948	0.102743	-0.00822876	-0.110972	0.24	0.49	0.25	-0.403777	-0.522889	-0.119112	0.499694	0.919271	0.419577	NA	15.9897	NA	6.97166	16.1023
ROI_1	pDEST_HC_Rec_Bxb_v2_UTR5_Flag_COMT_moxGFP_LPS:4800:AT:CA	4800:AT:CA:p.I42H	4800	AT	CA	ATC	CAC	42	I	H	p.I42H	Missense	di_nt_MNP	F4	-1.68227	-5.63829	-0.591248	-1.16414	-3.15832	-0.134283	-0.161045	-3.50926	1.11198	-0.639911	-0.192205	-0.0944542	0.162568	0.302051	0.745979	0.0735449	-0.0104499	-0.0839948	0.102743	-0.00822876	-0.110972	0.24	0.49	0.25	-0.403777	-0.522889	-0.119112	0.499694	0.919271	0.419577	NA	15.9897	NA	6.97166	16.1023
ROI_1	pDEST_HC_Rec_Bxb_v2_UTR5_Flag_COMT_moxGFP_LPS:4800:AT:CC	4800:AT:CC:p.I42P	4800	AT	CC	ATC	CCC	42	I	P	p.I42P	Missense	di_nt_MNP	F3	-3.03709	-10.2572	-0.828573	-1.28076	-4.43663	-0.19476	0.402238	-1.36276	2.21221	-1.12283	-0.284778	0.20272	0.137653	0.285582	0.839472	0.0735449	0.0373428	-0.0362021	0.102743	0.015159	-0.0875842	0.24	-0.44	-0.68	-0.403777	-0.301772	0.102005	0.499694	1.84118	1.34148	NA	NA	NA	6.97166	0
ROI_1	pDEST_HC_Rec_Bxb_v2_UTR5_Flag_COMT_moxGFP_LPS:4800:AT:CC	4800:AT:CC:p.I42P	4800	AT	CC	ATC	CCC	42	I	P	p.I42P	Missense	di_nt_MNP	F4	-3.03709	-10.2572	-0.828573	-1.28076	-4.43663	-0.19476	0.0725027	-1.60208	1.2796	-1.12283	-0.284778	0.055477	0.137653	0.285582	0.922402	0.0735449	0.0373428	-0.0362021	0.102743	0.015159	-0.0875842	0.24	-0.44	-0.68	-0.403777	-0.301772	0.102005	0.499694	1.84118	1.34148	NA	NA	NA	6.97166	0
ROI_1	pDEST_HC_Rec_Bxb_v2_UTR5_Flag_COMT_moxGFP_LPS:4800:AT:CG	4800:AT:CG:p.I42R	4800	AT	CG	ATC	CGC	42	I	R	p.I42R	Missense	di_nt_MNP	F3	NA	NA	NA	-0.489028	-2.06213	0.566124	0.477756	-0.564323	2.60532	NA	-0.10417	0.212743	NA	0.582581	0.633123	0.0735449	0.0470815	-0.0264633	0.102743	0.0272987	-0.0754445	0.24	-0.38	-0.62	-0.403777	-0.215552	0.188225	0.499694	2.0795	1.57981	NA	NA	NA	6.97166	NA
ROI_1	pDEST_HC_Rec_Bxb_v2_UTR5_Flag_COMT_moxGFP_LPS:4800:AT:CG	4800:AT:CG:p.I42R	4800	AT	CG	ATC	CGC	42	I	R	p.I42R	Missense	di_nt_MNP	F4	NA	NA	NA	-0.489028	-2.06213	0.566124	-0.128502	-2.16898	2.196	NA	-0.10417	-0.222967	NA	0.582581	0.928545	0.0735449	0.0470815	-0.0264633	0.102743	0.0272987	-0.0754445	0.24	-0.38	-0.62	-0.403777	-0.215552	0.188225	0.499694	2.0795	1.57981	NA	NA	NA	6.97166	NA
ROI_1	pDEST_HC_Rec_Bxb_v2_UTR5_Flag_COMT_moxGFP_LPS:4800:AT:GA	4800:AT:GA:p.I42D	4800	AT	GA	ATC	GAC	42	I	D	p.I42D	Missense	di_nt_MNP	F3	0.0950546	-2.09481	4.8264	-0.721227	-2.68889	0.368917	-0.501751	-3.19934	0.288806	0.193689	-0.101338	-0.173309	0.611224	0.474242	0.524702	0.0735449	0.00360116	-0.0699437	0.102743	-0.0573389	-0.160082	0.24	0.71	0.47	-0.403777	0.342786	0.746562	0.499694	0.715898	0.216204	NA	17.6734	NA	6.97166	17.0228
ROI_1	pDEST_HC_Rec_Bxb_v2_UTR5_Flag_COMT_moxGFP_LPS:4800:AT:GA	4800:AT:GA:p.I42D	4800	AT	GA	ATC	GAC	42	I	D	p.I42D	Missense	di_nt_MNP	F4	0.0950546	-2.09481	4.8264	-0.721227	-2.68889	0.368917	-1.10069	-4.77869	-0.192445	0.193689	-0.101338	-0.46377	0.611224	0.474242	0.378267	0.0735449	0.00360116	-0.0699437	0.102743	-0.0573389	-0.160082	0.24	0.71	0.47	-0.403777	0.342786	0.746562	0.499694	0.715898	0.216204	NA	17.6734	NA	6.97166	17.0228
ROI_1	pDEST_HC_Rec_Bxb_v2_UTR5_Flag_COMT_moxGFP_LPS:4800:AT:GC	4800:AT:GC:p.I42A	4800	AT	GC	ATC	GCC	42	I	A	p.I42A	Missense	di_nt_MNP	F3	0.770233	-1.06167	8.42821	-0.369666	-1.95856	0.708384	0.650271	-0.845537	3.13279	1.92995	-0.0880338	0.608492	0.530106	0.703169	0.672346	0.0735449	0.0649303	-0.00861452	0.102743	0.0878739	-0.0148693	0.24	-0.53	-0.77	-0.403777	-0.0569096	0.346867	0.499694	0.641752	0.142058	NA	NA	NA	6.97166	0.359802
ROI_1	pDEST_HC_Rec_Bxb_v2_UTR5_Flag_COMT_moxGFP_LPS:4800:AT:GC	4800:AT:GC:p.I42A	4800	AT	GC	ATC	GCC	42	I	A	p.I42A	Missense	di_nt_MNP	F4	0.770233	-1.06167	8.42821	-0.369666	-1.95856	0.708384	-0.544968	-4.50315	0.407114	1.92995	-0.0880338	-0.447908	0.530106	0.703169	0.576325	0.0735449	0.0649303	-0.00861452	0.102743	0.0878739	-0.0148693	0.24	-0.53	-0.77	-0.403777	-0.0569096	0.346867	0.499694	0.641752	0.142058	NA	NA	NA	6.97166	0.359802
ROI_1	pDEST_HC_Rec_Bxb_v2_UTR5_Flag_COMT_moxGFP_LPS:4800:AT:GG	4800:AT:GG:p.I42G	4800	AT	GG	ATC	GGC	42	I	G	p.I42G	Missense	di_nt_MNP	F3	-0.585249	-4.01677	0.459875	-1.37378	-4.61956	-0.315857	0.780099	-0.243978	2.47876	-0.388816	-0.285176	0.431595	0.453579	0.282417	0.456124	0.0735449	0.057791	-0.0157538	0.102743	0.145936	0.0431928	0.24	-0.05	-0.29	-0.403777	0.132551	0.536328	0.499694	0.806618	0.306924	NA	19.1806	NA	6.97166	16.582
ROI_1	pDEST_HC_Rec_Bxb_v2_UTR5_Flag_COMT_moxGFP_LPS:4800:AT:GG	4800:AT:GG:p.I42G	4800	AT	GG	ATC	GGC	42	I	G	p.I42G	Missense	di_nt_MNP	F4	-0.585249	-4.01677	0.459875	-1.37378	-4.61956	-0.315857	0.123342	-1.0804	1.54789	-0.388816	-0.285176	0.0817526	0.453579	0.282417	0.866807	0.0735449	0.057791	-0.0157538	0.102743	0.145936	0.0431928	0.24	-0.05	-0.29	-0.403777	0.132551	0.536328	0.499694	0.806618	0.306924	NA	19.1806	NA	6.97166	16.582
ROI_1	pDEST_HC_Rec_Bxb_v2_UTR5_Flag_COMT_moxGFP_LPS:4800:AT:TA	4800:AT:TA:p.I42Y	4800	AT	TA	ATC	TAC	42	I	Y	p.I42Y	Missense	di_nt_MNP	F3	-1.90961	-5.38364	-0.701808	-0.834198	-2.82785	0.322303	-2.20064	-5.66514	-0.84312	-0.500862	-0.248856	-1.23247	0.135254	0.44115	0.160793	0.0735449	0.0598354	-0.0137095	0.102743	0.116295	0.0135513	0.24	-0.34	-0.58	-0.403777	0.320659	0.724436	0.499694	1.10827	0.608575	NA	14.834	NA	6.97166	12.8313
ROI_1	pDEST_HC_Rec_Bxb_v2_UTR5_Flag_COMT_moxGFP_LPS:4800:AT:TC	4800:AT:TC:p.I42S	4800	AT	TC	ATC	TCC	42	I	S	p.I42S	Missense	di_nt_MNP	F3	-1.59905	-8.85842	-0.462244	-0.567334	-2.53005	0.534134	-0.297299	-1.7798	1.09529	-0.98304	-0.0981668	-0.13401	0.204948	0.589889	0.856728	0.0735449	0.0444621	-0.0290828	0.102743	0.0927359	-0.0100073	0.24	-0.32	-0.56	-0.403777	-0.019598	0.384179	0.499694	0.980841	0.481147	NA	NA	NA	6.97166	NA
ROI_1	pDEST_HC_Rec_Bxb_v2_UTR5_Flag_COMT_moxGFP_LPS:4800:AT:TC	4800:AT:TC:p.I42S	4800	AT	TC	ATC	TCC	42	I	S	p.I42S	Missense	di_nt_MNP	F4	-1.59905	-8.85842	-0.462244	-0.567334	-2.53005	0.534134	0.404493	-0.975082	3.65876	-0.98304	-0.0981668	0.309272	0.204948	0.589889	0.640097	0.0735449	0.0444621	-0.0290828	0.102743	0.0927359	-0.0100073	0.24	-0.32	-0.56	-0.403777	-0.019598	0.384179	0.499694	0.980841	0.481147	NA	NA	NA	6.97166	NA
ROI_1	pDEST_HC_Rec_Bxb_v2_UTR5_Flag_COMT_moxGFP_LPS:4800:AT:TG	4800:AT:TG:p.I42C	4800	AT	TG	ATC	TGC	42	I	C	p.I42C	Missense	di_nt_MNP	F3	-1.4368	-6.87345	-0.262875	-0.952889	-3.37425	0.00101792	0.291117	-0.950164	1.71248	-0.760833	-0.204679	0.140233	0.201577	0.36765	0.749078	0.0735449	0.00715378	-0.0663911	0.102743	0.0890696	-0.0136736	0.24	-0.01	-0.25	-0.403777	-0.34043	0.0633466	0.499694	1.35047	0.850778	NA	15.7054	NA	6.97166	15.8227
ROI_1	pDEST_HC_Rec_Bxb_v2_UTR5_Flag_COMT_moxGFP_LPS:4800:AT:TG	4800:AT:TG:p.I42C	4800	AT	TG	ATC	TGC	42	I	C	p.I42C	Missense	di_nt_MNP	F4	-1.4368	-6.87345	-0.262875	-0.952889	-3.37425	0.00101792	-0.0597352	-1.319	1.26038	-0.760833	-0.204679	-0.0165499	0.201577	0.36765	0.852053	0.0735449	0.00715378	-0.0663911	0.102743	0.0890696	-0.0136736	0.24	-0.01	-0.25	-0.403777	-0.34043	0.0633466	0.499694	1.35047	0.850778	NA	15.7054	NA	6.97166	15.8227
ROI_1	pDEST_HC_Rec_Bxb_v2_UTR5_Flag_COMT_moxGFP_LPS:4800:ATC:CAA	4800:ATC:CAA:p.I42Q	4800	ATC	CAA	ATC	CAA	42	I	Q	p.I42Q	Missense	tri_nt_MNP	F3	-0.837423	-6.16134	1.48549	-0.986304	-3.42499	0.406425	-0.718089	-3.25981	0.289307	-0.668807	-0.329006	-0.449571	0.433563	0.427521	0.469345	0.0735449	-0.0485865	-0.122131	0.102743	-0.0938369	-0.19658	0.24	-0.14	-0.38	-0.403777	0.251979	0.655756	0.499694	0.666108	0.166414	NA	13.0211	NA	6.97166	15.0281
ROI_1	pDEST_HC_Rec_Bxb_v2_UTR5_Flag_COMT_moxGFP_LPS:4800:ATC:CAA	4800:ATC:CAA:p.I42Q	4800	ATC	CAA	ATC	CAA	42	I	Q	p.I42Q	Missense	tri_nt_MNP	F4	-0.837423	-6.16134	1.48549	-0.986304	-3.42499	0.406425	-0.803417	-4.2772	0.0697721	-0.668807	-0.329006	-0.671487	0.433563	0.427521	0.461892	0.0735449	-0.0485865	-0.122131	0.102743	-0.0938369	-0.19658	0.24	-0.14	-0.38	-0.403777	0.251979	0.655756	0.499694	0.666108	0.166414	NA	13.0211	NA	6.97166	15.0281
ROI_1	pDEST_HC_Rec_Bxb_v2_UTR5_Flag_COMT_moxGFP_LPS:4800:ATC:CAG	4800:ATC:CAG:p.I42Q	4800	ATC	CAG	ATC	CAG	42	I	Q	p.I42Q	Missense	tri_nt_MNP	NA	NA	NA	NA	0.0971252	-1.44837	1.32246	NA	NA	NA	NA	0.044308	NA	NA	0.851904	NA	0.0735449	-0.0109642	-0.0845091	0.102743	-0.0709074	-0.173651	0.24	0.02	-0.22	-0.403777	0.310135	0.713912	0.499694	1.40623	0.906532	NA	16.2761	NA	6.97166	15.5591
ROI_1	pDEST_HC_Rec_Bxb_v2_UTR5_Flag_COMT_moxGFP_LPS:4800:ATC:CAT	4800:ATC:CAT:p.I42H	4800	ATC	CAT	ATC	CAT	42	I	H	p.I42H	Missense	tri_nt_MNP	F3	-0.377787	-2.04803	1.0088	-0.207551	-1.54748	1.12648	-2.82297	-8.87395	-1.28815	-0.183466	-0.0463148	-1.23554	0.686644	0.824052	0.101238	0.0735449	-0.0844628	-0.158008	0.102743	-0.114988	-0.217731	0.24	0.74	0.5	-0.403777	-0.418129	-0.014352	0.499694	0.902157	0.402463	NA	15.9897	NA	6.97166	16.1023
ROI_1	pDEST_HC_Rec_Bxb_v2_UTR5_Flag_COMT_moxGFP_LPS:4800:ATC:CCA	4800:ATC:CCA:p.I42P	4800	ATC	CCA	ATC	CCA	42	I	P	p.I42P	Missense	tri_nt_MNP	F3	0.473818	-0.829338	5.16529	-0.694173	-3.36911	0.119343	-0.18634	-1.652	1.09269	0.458626	-0.222452	-0.252576	0.509423	0.460824	0.888376	0.0735449	-0.022408	-0.0959528	0.102743	-0.0521377	-0.154881	0.24	-0.08	-0.32	-0.403777	0.0221053	0.425882	0.499694	0.822926	0.323232	NA	15.7612	NA	6.97166	10.546
ROI_1	pDEST_HC_Rec_Bxb_v2_UTR5_Flag_COMT_moxGFP_LPS:4800:ATC:CCG	4800:ATC:CCG:p.I42P	4800	ATC	CCG	ATC	CCG	42	I	P	p.I42P	Missense	tri_nt_MNP	NA	NA	NA	NA	-0.712229	-2.41713	0.42057	NA	NA	NA	NA	-0.161186	NA	NA	0.494703	NA	0.0735449	0.0232625	-0.0502824	0.102743	-0.0308306	-0.133574	0.24	-0.25	-0.49	-0.403777	-0.0205957	0.383181	0.499694	4.36198	3.86229	NA	15.9417	NA	6.97166	14.559
ROI_1	pDEST_HC_Rec_Bxb_v2_UTR5_Flag_COMT_moxGFP_LPS:4800:ATC:CCT	4800:ATC:CCT:p.I42P	4800	ATC	CCT	ATC	CCT	42	I	P	p.I42P	Missense	tri_nt_MNP	F3	-0.871106	-4.70452	0.0740446	0.126246	-1.30222	1.59946	-2.82968	-6.94123	-1.40924	-0.41873	0.026572	-1.27452	0.346705	0.864676	0.0958905	0.0735449	-0.0357491	-0.109294	0.102743	-0.0258735	-0.128617	0.24	-0.37	-0.61	-0.403777	0.123333	0.527109	0.499694	0.91392	0.414226	NA	8.33844	NA	6.97166	16.0857
ROI_1	pDEST_HC_Rec_Bxb_v2_UTR5_Flag_COMT_moxGFP_LPS:4800:ATC:CGA	4800:ATC:CGA:p.I42R	4800	ATC	CGA	ATC	CGA	42	I	R	p.I42R	Missense	tri_nt_MNP	F3	-0.136043	-4.48767	3.73073	-1.14117	-3.5564	-0.00102609	-0.441765	-4.13711	3.81721	-0.269925	-0.250218	-0.639183	0.75995	0.33296	0.869411	0.0735449	-0.0313485	-0.104893	0.102743	-0.103107	-0.20585	0.24	0.24	0	-0.403777	0.00903037	0.412807	0.499694	5.48565	4.98595	NA	13.4318	NA	6.97166	15.7624
ROI_1	pDEST_HC_Rec_Bxb_v2_UTR5_Flag_COMT_moxGFP_LPS:4800:ATC:CGA	4800:ATC:CGA:p.I42R	4800	ATC	CGA	ATC	CGA	42	I	R	p.I42R	Missense	tri_nt_MNP	F4	-0.136043	-4.48767	3.73073	-1.14117	-3.5564	-0.00102609	-0.067042	-4.68502	2.89387	-0.269925	-0.250218	-0.143377	0.75995	0.33296	0.922411	0.0735449	-0.0313485	-0.104893	0.102743	-0.103107	-0.20585	0.24	0.24	0	-0.403777	0.00903037	0.412807	0.499694	5.48565	4.98595	NA	13.4318	NA	6.97166	15.7624
ROI_1	pDEST_HC_Rec_Bxb_v2_UTR5_Flag_COMT_moxGFP_LPS:4800:ATC:CGG	4800:ATC:CGG:p.I42R	4800	ATC	CGG	ATC	CGG	42	I	R	p.I42R	Missense	tri_nt_MNP	F3	0.564063	-0.92072	2.60725	-1.58411	-4.25056	-0.541523	-1.88383	-4.74488	-0.6655	0.244156	-0.283158	-0.400367	0.565149	0.188058	0.170922	0.0735449	0.0215986	-0.0519462	0.102743	-0.0371063	-0.139849	0.24	-0.17	-0.41	-0.403777	-0.0729153	0.330861	0.499694	6.33681	5.83712	NA	14.2437	NA	6.97166	16.5162
ROI_1	pDEST_HC_Rec_Bxb_v2_UTR5_Flag_COMT_moxGFP_LPS:4800:ATC:CGT	4800:ATC:CGT:p.I42R	4800	ATC	CGT	ATC	CGT	42	I	R	p.I42R	Missense	tri_nt_MNP	F3	-2.17432	-6.83983	-0.947079	-0.615579	-2.64908	0.711668	-1.27383	-5.45912	-0.202285	-0.844154	-0.182282	-1.155	0.118837	0.591232	0.297611	0.0735449	0.00136579	-0.0721791	0.102743	0.000355611	-0.102388	0.24	-0.1	-0.34	-0.403777	0.00830771	0.412084	0.499694	1.09699	0.5973	NA	15.1815	NA	6.97166	16.4019
ROI_1	pDEST_HC_Rec_Bxb_v2_UTR5_Flag_COMT_moxGFP_LPS:4800:ATC:CGT	4800:ATC:CGT:p.I42R	4800	ATC	CGT	ATC	CGT	42	I	R	p.I42R	Missense	tri_nt_MNP	F4	-2.17432	-6.83983	-0.947079	-0.615579	-2.64908	0.711668	-0.536053	-3.36425	0.718922	-0.844154	-0.182282	-0.825623	0.118837	0.591232	0.673526	0.0735449	0.00136579	-0.0721791	0.102743	0.000355611	-0.102388	0.24	-0.1	-0.34	-0.403777	0.00830771	0.412084	0.499694	1.09699	0.5973	NA	15.1815	NA	6.97166	16.4019
ROI_1	pDEST_HC_Rec_Bxb_v2_UTR5_Flag_COMT_moxGFP_LPS:4800:ATC:CTA	4800:ATC:CTA:p.I42L	4800	ATC	CTA	ATC	CTA	42	I	L	p.I42L	Missense	di_nt_MNP	F3	2.02093	0.63561	6.92991	0.0703931	-1.11314	1.70599	-0.07058	-1.44245	1.30183	0.611082	0.0197173	-0.0559346	0.142159	0.831805	0.946443	0.0735449	-0.0322236	-0.105768	0.102743	-0.0774472	-0.18019	0.24	-0.68	-0.92	-0.403777	-0.00897332	0.394803	0.499694	1.19414	0.694451	NA	12.93	NA	6.97166	14.4579
ROI_1	pDEST_HC_Rec_Bxb_v2_UTR5_Flag_COMT_moxGFP_LPS:4800:ATC:CTA	4800:ATC:CTA:p.I42L	4800	ATC	CTA	ATC	CTA	42	I	L	p.I42L	Missense	di_nt_MNP	F4	2.02093	0.63561	6.92991	0.0703931	-1.11314	1.70599	-1.22541	-4.80815	0.175625	0.611082	0.0197173	-0.561389	0.142159	0.831805	0.362563	0.0735449	-0.0322236	-0.105768	0.102743	-0.0774472	-0.18019	0.24	-0.68	-0.92	-0.403777	-0.00897332	0.394803	0.499694	1.19414	0.694451	NA	12.93	NA	6.97166	14.4579
ROI_1	pDEST_HC_Rec_Bxb_v2_UTR5_Flag_COMT_moxGFP_LPS:4800:ATC:CTG	4800:ATC:CTG:p.I42L	4800	ATC	CTG	ATC	CTG	42	I	L	p.I42L	Missense	di_nt_MNP	F3	NA	NA	NA	-0.31165	-2.28594	1.37243	-0.714034	-2.48581	0.387899	NA	-0.135999	-0.454469	NA	0.87759	0.48303	0.0735449	0.0798144	0.00626957	0.102743	0.170588	0.0678446	0.24	-0.54	-0.78	-0.403777	-0.0691047	0.334672	0.499694	2.8373	2.3376	NA	13.9797	NA	6.97166	15.898
ROI_1	pDEST_HC_Rec_Bxb_v2_UTR5_Flag_COMT_moxGFP_LPS:4800:ATC:CTG	4800:ATC:CTG:p.I42L	4800	ATC	CTG	ATC	CTG	42	I	L	p.I42L	Missense	di_nt_MNP	F4	NA	NA	NA	-0.31165	-2.28594	1.37243	-1.40874	-4.4533	-0.332483	NA	-0.135999	-0.884992	NA	0.87759	0.249067	0.0735449	0.0798144	0.00626957	0.102743	0.170588	0.0678446	0.24	-0.54	-0.78	-0.403777	-0.0691047	0.334672	0.499694	2.8373	2.3376	NA	13.9797	NA	6.97166	15.898
ROI_1	pDEST_HC_Rec_Bxb_v2_UTR5_Flag_COMT_moxGFP_LPS:4800:ATC:CTT	4800:ATC:CTT:p.I42L	4800	ATC	CTT	ATC	CTT	42	I	L	p.I42L	Missense	di_nt_MNP	F3	-0.556103	-3.05091	1.21326	-0.765404	-2.4679	0.286064	0.726428	-0.321232	2.74663	-0.348867	-0.139271	0.171281	0.671495	0.437892	0.469655	0.0735449	-0.0394384	-0.112983	0.102743	-0.0224526	-0.125196	0.24	-0.61	-0.85	-0.403777	-0.075916	0.327861	0.499694	1.32371	0.824015	NA	13.5012	NA	6.97166	15.6759
ROI_1	pDEST_HC_Rec_Bxb_v2_UTR5_Flag_COMT_moxGFP_LPS:4800:ATC:CTT	4800:ATC:CTT:p.I42L	4800	ATC	CTT	ATC	CTT	42	I	L	p.I42L	Missense	di_nt_MNP	F4	-0.556103	-3.05091	1.21326	-0.765404	-2.4679	0.286064	-0.221015	-1.99037	1.29026	-0.348867	-0.139271	-0.0907105	0.671495	0.437892	0.891926	0.0735449	-0.0394384	-0.112983	0.102743	-0.0224526	-0.125196	0.24	-0.61	-0.85	-0.403777	-0.075916	0.327861	0.499694	1.32371	0.824015	NA	13.5012	NA	6.97166	15.6759
ROI_1	pDEST_HC_Rec_Bxb_v2_UTR5_Flag_COMT_moxGFP_LPS:4800:ATC:GAA	4800:ATC:GAA:p.I42E	4800	ATC	GAA	ATC	GAA	42	I	E	p.I42E	Missense	tri_nt_MNP	F3	-1.17322	-6.01147	-0.0549694	-0.510761	-2.53843	0.704924	-0.63457	-3.87687	0.315892	-0.611296	-0.145354	-0.355244	0.247666	0.629917	0.490606	0.0735449	-0.066053	-0.139598	0.102743	-0.158249	-0.260992	0.24	0.64	0.4	-0.403777	-0.225181	0.178595	0.499694	0.933008	0.433314	NA	14.0017	NA	6.97166	15.941
ROI_1	pDEST_HC_Rec_Bxb_v2_UTR5_Flag_COMT_moxGFP_LPS:4800:ATC:GAA	4800:ATC:GAA:p.I42E	4800	ATC	GAA	ATC	GAA	42	I	E	p.I42E	Missense	tri_nt_MNP	F4	-1.17322	-6.01147	-0.0549694	-0.510761	-2.53843	0.704924	-0.701478	-2.5078	0.358438	-0.611296	-0.145354	-0.232378	0.247666	0.629917	0.523192	0.0735449	-0.066053	-0.139598	0.102743	-0.158249	-0.260992	0.24	0.64	0.4	-0.403777	-0.225181	0.178595	0.499694	0.933008	0.433314	NA	14.0017	NA	6.97166	15.941
ROI_1	pDEST_HC_Rec_Bxb_v2_UTR5_Flag_COMT_moxGFP_LPS:4800:ATC:GAG	4800:ATC:GAG:p.I42E	4800	ATC	GAG	ATC	GAG	42	I	E	p.I42E	Missense	tri_nt_MNP	F3	0.575228	-0.154081	8.42481	-0.26449	-1.4717	1.04588	-4.45833	-12.2395	-1.91322	0.767872	-0.0554236	-1.62441	0.403568	0.760897	0.0756946	0.0735449	0.00455908	-0.0689858	0.102743	-0.123011	-0.225754	0.24	0.69	0.45	-0.403777	-0.292839	0.110937	0.499694	1.80375	1.30405	NA	17.1465	NA	6.97166	17.2318
ROI_1	pDEST_HC_Rec_Bxb_v2_UTR5_Flag_COMT_moxGFP_LPS:4800:ATC:GAT	4800:ATC:GAT:p.I42D	4800	ATC	GAT	ATC	GAT	42	I	D	p.I42D	Missense	tri_nt_MNP	F3	0.140887	-0.873514	3.6333	-0.127981	-1.78471	0.994109	-1.02178	-5.8713	0.476612	0.120164	-0.036799	-1.37158	0.60416	0.784226	0.431802	0.0735449	-0.0582602	-0.131805	0.102743	-0.121838	-0.224581	0.24	0.61	0.37	-0.403777	0.417463	0.82124	0.499694	0.891097	0.391403	NA	17.6734	NA	6.97166	17.0228
ROI_1	pDEST_HC_Rec_Bxb_v2_UTR5_Flag_COMT_moxGFP_LPS:4800:ATC:GCA	4800:ATC:GCA:p.I42A	4800	ATC	GCA	ATC	GCA	42	I	A	p.I42A	Missense	tri_nt_MNP	F3	0.186691	-0.660655	2.96313	-0.181202	-1.4971	1.1229	-2.08977	-5.36965	-0.974855	0.140782	-0.0595516	-0.966868	0.600376	0.886393	0.125273	0.0735449	-0.0387996	-0.112344	0.102743	-0.0147251	-0.117468	0.24	-0.05	-0.29	-0.403777	0.64744	1.05122	0.499694	0.813039	0.313345	NA	14.8702	NA	6.97166	15.8684
ROI_1	pDEST_HC_Rec_Bxb_v2_UTR5_Flag_COMT_moxGFP_LPS:4800:ATC:GCG	4800:ATC:GCG:p.I42A	4800	ATC	GCG	ATC	GCG	42	I	A	p.I42A	Missense	tri_nt_MNP	NA	NA	NA	NA	-0.997821	-3.04189	0.102026	NA	NA	NA	NA	-0.231748	NA	NA	0.359282	NA	0.0735449	0.0391377	-0.0344071	0.102743	0.000779794	-0.101963	0.24	-0.71	-0.95	-0.403777	0.212262	0.616039	0.499694	2.29805	1.79836	NA	14.9999	NA	6.97166	16.6497
ROI_1	pDEST_HC_Rec_Bxb_v2_UTR5_Flag_COMT_moxGFP_LPS:4800:ATC:GCT	4800:ATC:GCT:p.I42A	4800	ATC	GCT	ATC	GCT	42	I	A	p.I42A	Missense	tri_nt_MNP	F4	-0.748709	-4.09533	0.53382	-0.765361	-2.5928	0.355906	-2.33418	-5.84794	-1.00921	-0.594652	-0.2241	-1.36119	0.452674	0.464633	0.166956	0.0735449	0.00396815	-0.0695767	0.102743	0.0127865	-0.0899568	0.24	-0.36	-0.6	-0.403777	0.373824	0.777601	0.499694	0.516371	0.0166769	NA	15.441	NA	6.97166	16.7413
ROI_1	pDEST_HC_Rec_Bxb_v2_UTR5_Flag_COMT_moxGFP_LPS:4800:ATC:GGA	4800:ATC:GGA:p.I42G	4800	ATC	GGA	ATC	GGA	42	I	G	p.I42G	Missense	tri_nt_MNP	F3	-0.561421	-4.03819	0.367358	-0.117029	-1.59526	1.0721	-3.84685	-10.3726	-1.6866	-0.596321	-0.0174563	-1.10055	0.44248	0.758057	0.0943449	0.0735449	-0.0302994	-0.103844	0.102743	0.0135515	-0.0891917	0.24	0.36	0.12	-0.403777	0.179546	0.583323	0.499694	0.96985	0.470156	NA	14.4434	NA	6.97166	15.4293
ROI_1	pDEST_HC_Rec_Bxb_v2_UTR5_Flag_COMT_moxGFP_LPS:4800:ATC:GGA	4800:ATC:GGA:p.I42G	4800	ATC	GGA	ATC	GGA	42	I	G	p.I42G	Missense	tri_nt_MNP	F4	-0.561421	-4.03819	0.367358	-0.117029	-1.59526	1.0721	-2.89313	-12.8031	-1.0599	-0.596321	-0.0174563	-1.8462	0.44248	0.758057	0.225723	0.0735449	-0.0302994	-0.103844	0.102743	0.0135515	-0.0891917	0.24	0.36	0.12	-0.403777	0.179546	0.583323	0.499694	0.96985	0.470156	NA	14.4434	NA	6.97166	15.4293
ROI_1	pDEST_HC_Rec_Bxb_v2_UTR5_Flag_COMT_moxGFP_LPS:4800:ATC:GGG	4800:ATC:GGG:p.I42G	4800	ATC	GGG	ATC	GGG	42	I	G	p.I42G	Missense	tri_nt_MNP	F3	0.31874	-0.86646	5.5407	-1.40356	-3.92211	-0.260799	-1.73638	-4.2052	-0.594861	0.276014	-0.378261	-0.677552	0.571502	0.254315	0.188347	0.0735449	0.0380774	-0.0354674	0.102743	0.0588085	-0.0439348	0.24	-0.04	-0.28	-0.403777	-0.0543776	0.349399	0.499694	1.54066	1.04096	NA	15.643	NA	6.97166	16.1872
ROI_1	pDEST_HC_Rec_Bxb_v2_UTR5_Flag_COMT_moxGFP_LPS:4800:ATC:GGT	4800:ATC:GGT:p.I42G	4800	ATC	GGT	ATC	GGT	42	I	G	p.I42G	Missense	tri_nt_MNP	F3	0.0432237	-3.24079	6.08942	-0.376668	-2.13372	0.617592	-1.62298	-8.81301	-0.411679	0.112263	-0.0889411	-1.36962	0.704997	0.622476	0.271349	0.0735449	-0.011374	-0.0849188	0.102743	0.04307	-0.0596733	0.24	-0.15	-0.39	-0.403777	0.149559	0.553336	0.499694	0.681183	0.181489	NA	19.1806	NA	6.97166	16.582
ROI_1	pDEST_HC_Rec_Bxb_v2_UTR5_Flag_COMT_moxGFP_LPS:4800:ATC:GGT	4800:ATC:GGT:p.I42G	4800	ATC	GGT	ATC	GGT	42	I	G	p.I42G	Missense	tri_nt_MNP	F4	0.0432237	-3.24079	6.08942	-0.376668	-2.13372	0.617592	-1.60679	-5.94399	-0.372145	0.112263	-0.0889411	-1.24455	0.704997	0.622476	0.290531	0.0735449	-0.011374	-0.0849188	0.102743	0.04307	-0.0596733	0.24	-0.15	-0.39	-0.403777	0.149559	0.553336	0.499694	0.681183	0.181489	NA	19.1806	NA	6.97166	16.582
ROI_1	pDEST_HC_Rec_Bxb_v2_UTR5_Flag_COMT_moxGFP_LPS:4800:ATC:GTA	4800:ATC:GTA:p.I42V	4800	ATC	GTA	ATC	GTA	42	I	V	p.I42V	Missense	di_nt_MNP	F3	-1.22568	-6.12307	0.240695	-1.90189	-5.22718	-0.624488	-0.675236	-2.82157	0.497016	-0.558113	-0.302342	-0.253735	0.243629	0.184062	0.541767	0.0735449	-0.0551385	-0.128683	0.102743	-0.0207168	-0.12346	0.24	-0.4	-0.64	-0.403777	-0.116145	0.287631	0.499694	0.770153	0.270459	NA	12.8615	NA	6.97166	15.0961
ROI_1	pDEST_HC_Rec_Bxb_v2_UTR5_Flag_COMT_moxGFP_LPS:4800:ATC:GTA	4800:ATC:GTA:p.I42V	4800	ATC	GTA	ATC	GTA	42	I	V	p.I42V	Missense	di_nt_MNP	F4	-1.22568	-6.12307	0.240695	-1.90189	-5.22718	-0.624488	-2.18374	-6.23424	-0.785734	-0.558113	-0.302342	-0.72481	0.243629	0.184062	0.222265	0.0735449	-0.0551385	-0.128683	0.102743	-0.0207168	-0.12346	0.24	-0.4	-0.64	-0.403777	-0.116145	0.287631	0.499694	0.770153	0.270459	NA	12.8615	NA	6.97166	15.0961
ROI_1	pDEST_HC_Rec_Bxb_v2_UTR5_Flag_COMT_moxGFP_LPS:4800:ATC:GTG	4800:ATC:GTG:p.I42V	4800	ATC	GTG	ATC	GTG	42	I	V	p.I42V	Missense	di_nt_MNP	F3	-0.838146	-5.06542	0.778303	0.435243	-0.71159	2.14839	-1.89645	-5.63324	-0.531661	-0.783961	0.084327	-0.472919	0.442463	0.666652	0.211258	0.0735449	0.0783643	0.00481947	0.102743	0.108532	0.00578927	0.24	-0.87	-1.11	-0.403777	-0.0419846	0.361792	0.499694	1.74356	1.24386	NA	16.8735	NA	6.97166	15.6926
ROI_1	pDEST_HC_Rec_Bxb_v2_UTR5_Flag_COMT_moxGFP_LPS:4800:ATC:GTG	4800:ATC:GTG:p.I42V	4800	ATC	GTG	ATC	GTG	42	I	V	p.I42V	Missense	di_nt_MNP	F4	-0.838146	-5.06542	0.778303	0.435243	-0.71159	2.14839	-3.7023	-10.1108	-1.60403	-0.783961	0.084327	-1.06038	0.442463	0.666652	0.128896	0.0735449	0.0783643	0.00481947	0.102743	0.108532	0.00578927	0.24	-0.87	-1.11	-0.403777	-0.0419846	0.361792	0.499694	1.74356	1.24386	NA	16.8735	NA	6.97166	15.6926
ROI_1	pDEST_HC_Rec_Bxb_v2_UTR5_Flag_COMT_moxGFP_LPS:4800:ATC:GTT	4800:ATC:GTT:p.I42V	4800	ATC	GTT	ATC	GTT	42	I	V	p.I42V	Missense	di_nt_MNP	F3	-0.978968	-3.14614	0.0404044	-0.670346	-2.43843	0.477867	0.455606	-0.520096	2.5432	-0.276984	-0.149145	0.176565	0.303756	0.545221	0.599818	0.0735449	-0.049602	-0.123147	0.102743	-0.0253781	-0.128121	0.24	-0.56	-0.8	-0.403777	0.132129	0.535906	0.499694	0.428729	-0.0709654	NA	13.758	NA	6.97166	15.9422
ROI_1	pDEST_HC_Rec_Bxb_v2_UTR5_Flag_COMT_moxGFP_LPS:4800:ATC:GTT	4800:ATC:GTT:p.I42V	4800	ATC	GTT	ATC	GTT	42	I	V	p.I42V	Missense	di_nt_MNP	F4	-0.978968	-3.14614	0.0404044	-0.670346	-2.43843	0.477867	0.482318	-0.752282	2.49548	-0.276984	-0.149145	0.235381	0.303756	0.545221	0.663385	0.0735449	-0.049602	-0.123147	0.102743	-0.0253781	-0.128121	0.24	-0.56	-0.8	-0.403777	0.132129	0.535906	0.499694	0.428729	-0.0709654	NA	13.758	NA	6.97166	15.9422
ROI_1	pDEST_HC_Rec_Bxb_v2_UTR5_Flag_COMT_moxGFP_LPS:4800:ATC:TAG	4800:ATC:TAG:p.I42*	4800	ATC	TAG	ATC	TAG	42	I	*	p.I42*	Nonsense	tri_nt_MNP	NA	2.51618	0.789589	14.3873	-5.02616	-12.4406	-2.55463	NA	NA	NA	2.30915	-1.22887	NA	0.140684	0.033895	NA	0.0735449	NA	NA	0.102743	NA	NA	0.24	NA	NA	-0.403777	NA	NA	0.499694	NA	NA	NA	NA	NA	6.97166	NA
ROI_1	pDEST_HC_Rec_Bxb_v2_UTR5_Flag_COMT_moxGFP_LPS:4800:ATC:TAT	4800:ATC:TAT:p.I42Y	4800	ATC	TAT	ATC	TAT	42	I	Y	p.I42Y	Missense	tri_nt_MNP	F3	-0.311648	-6.2251	4.57481	0.267919	-0.895153	1.97489	-1.61587	-5.18644	-0.344357	-0.697557	0.0686186	-1.50245	0.929948	0.738795	0.256359	0.0735449	-0.0425531	-0.116098	0.102743	-0.099362	-0.202105	0.24	-0.54	-0.78	-0.403777	0.515679	0.919455	0.499694	0.955538	0.455844	NA	14.834	NA	6.97166	12.8313
ROI_1	pDEST_HC_Rec_Bxb_v2_UTR5_Flag_COMT_moxGFP_LPS:4800:ATC:TAT	4800:ATC:TAT:p.I42Y	4800	ATC	TAT	ATC	TAT	42	I	Y	p.I42Y	Missense	tri_nt_MNP	F4	-0.311648	-6.2251	4.57481	0.267919	-0.895153	1.97489	-0.891205	-7.03672	1.06044	-0.697557	0.0686186	-1.6041	0.929948	0.738795	0.448471	0.0735449	-0.0425531	-0.116098	0.102743	-0.099362	-0.202105	0.24	-0.54	-0.78	-0.403777	0.515679	0.919455	0.499694	0.955538	0.455844	NA	14.834	NA	6.97166	12.8313
ROI_1	pDEST_HC_Rec_Bxb_v2_UTR5_Flag_COMT_moxGFP_LPS:4800:ATC:TCA	4800:ATC:TCA:p.I42S	4800	ATC	TCA	ATC	TCA	42	I	S	p.I42S	Missense	tri_nt_MNP	F3	-3.64358	-8.54563	-1.93159	-0.985633	-3.39693	0.0460815	-3.74108	-9.62709	-1.90517	-0.569346	-0.221287	-1.26831	0.059263	0.359361	0.0627798	0.0735449	-0.0673341	-0.140879	0.102743	-0.0801349	-0.182878	0.24	0.05	-0.19	-0.403777	0.162635	0.566412	0.499694	0.932404	0.43271	NA	12.7061	NA	6.97166	14.7786
ROI_1	pDEST_HC_Rec_Bxb_v2_UTR5_Flag_COMT_moxGFP_LPS:4800:ATC:TCG	4800:ATC:TCG:p.I42S	4800	ATC	TCG	ATC	TCG	42	I	S	p.I42S	Missense	tri_nt_MNP	NA	NA	NA	NA	-0.550315	-2.02933	0.5899	NA	NA	NA	NA	-0.0971668	NA	NA	0.591823	NA	0.0735449	0.0173548	-0.05619	0.102743	-0.00612884	-0.108872	0.24	-0.45	-0.69	-0.403777	-0.0659349	0.337842	0.499694	2.0919	1.59221	NA	13.618	NA	6.97166	15.3557
ROI_1	pDEST_HC_Rec_Bxb_v2_UTR5_Flag_COMT_moxGFP_LPS:4800:ATC:TCT	4800:ATC:TCT:p.I42S	4800	ATC	TCT	ATC	TCT	42	I	S	p.I42S	Missense	tri_nt_MNP	F4	-0.176979	-3.18739	1.67144	-0.109353	-1.65495	1.10689	-0.502953	-3.44771	0.823854	-0.0621852	-0.0349914	-0.604236	0.813352	0.813827	0.665107	0.0735449	-0.0367597	-0.110305	0.102743	-0.0868482	-0.189591	0.24	-0.41	-0.65	-0.403777	0.303128	0.706905	0.499694	0.698756	0.199062	NA	13.734	NA	6.97166	15.5929
ROI_1	pDEST_HC_Rec_Bxb_v2_UTR5_Flag_COMT_moxGFP_LPS:4800:ATC:TGG	4800:ATC:TGG:p.I42W	4800	ATC	TGG	ATC	TGG	42	I	W	p.I42W	Missense	tri_nt_MNP	F3	NA	NA	NA	-1.40084	-3.84622	-0.257049	-0.930061	-3.25341	0.0166528	NA	-0.247993	-0.263592	NA	0.257115	0.387772	0.0735449	0.0521679	-0.021377	0.102743	0.0964068	-0.00633639	0.24	0.41	0.17	-0.403777	-0.374229	0.0295474	0.499694	2.77848	2.27878	NA	14.7007	NA	6.97166	15.1751
ROI_1	pDEST_HC_Rec_Bxb_v2_UTR5_Flag_COMT_moxGFP_LPS:4800:ATC:TGG	4800:ATC:TGG:p.I42W	4800	ATC	TGG	ATC	TGG	42	I	W	p.I42W	Missense	tri_nt_MNP	F4	NA	NA	NA	-1.40084	-3.84622	-0.257049	-1.34496	-5.8161	0.116097	NA	-0.247993	-0.853367	NA	0.257115	0.37357	0.0735449	0.0521679	-0.021377	0.102743	0.0964068	-0.00633639	0.24	0.41	0.17	-0.403777	-0.374229	0.0295474	0.499694	2.77848	2.27878	NA	14.7007	NA	6.97166	15.1751
ROI_1	pDEST_HC_Rec_Bxb_v2_UTR5_Flag_COMT_moxGFP_LPS:4800:ATC:TGT	4800:ATC:TGT:p.I42C	4800	ATC	TGT	ATC	TGT	42	I	C	p.I42C	Missense	tri_nt_MNP	F3	-2.54019	-7.49839	-1.01823	-0.107435	-1.32589	1.49698	-0.999872	-5.93823	-0.0163366	-0.910685	-0.0246202	-0.648548	0.118073	0.853382	0.409167	0.0735449	-0.0789978	-0.152543	0.102743	-0.0184899	-0.121233	0.24	-0.29	-0.53	-0.403777	-0.233763	0.170014	0.499694	1.12948	0.629784	NA	15.7054	NA	6.97166	15.8227
ROI_1	pDEST_HC_Rec_Bxb_v2_UTR5_Flag_COMT_moxGFP_LPS:4800:ATC:TGT	4800:ATC:TGT:p.I42C	4800	ATC	TGT	ATC	TGT	42	I	C	p.I42C	Missense	tri_nt_MNP	F4	-2.54019	-7.49839	-1.01823	-0.107435	-1.32589	1.49698	-0.836907	-3.07449	0.198367	-0.910685	-0.0246202	-0.358412	0.118073	0.853382	0.424953	0.0735449	-0.0789978	-0.152543	0.102743	-0.0184899	-0.121233	0.24	-0.29	-0.53	-0.403777	-0.233763	0.170014	0.499694	1.12948	0.629784	NA	15.7054	NA	6.97166	15.8227
ROI_1	pDEST_HC_Rec_Bxb_v2_UTR5_Flag_COMT_moxGFP_LPS:4800:ATC:TTA	4800:ATC:TTA:p.I42L	4800	ATC	TTA	ATC	TTA	42	I	L	p.I42L	Missense	di_nt_MNP	F3	-0.0677846	-3.53806	2.43614	-0.264348	-1.65677	1.65118	-0.205308	-1.6677	1.63219	-0.0955309	-0.0882787	-0.17649	0.930857	0.902659	0.961141	0.0735449	-0.0602347	-0.13378	0.102743	-0.140313	-0.243056	0.24	-0.66	-0.9	-0.403777	-0.338944	0.0648329	0.499694	0.890896	0.391202	NA	10.3901	NA	6.97166	13.6934
ROI_1	pDEST_HC_Rec_Bxb_v2_UTR5_Flag_COMT_moxGFP_LPS:4800:ATC:TTA	4800:ATC:TTA:p.I42L	4800	ATC	TTA	ATC	TTA	42	I	L	p.I42L	Missense	di_nt_MNP	F4	-0.0677846	-3.53806	2.43614	-0.264348	-1.65677	1.65118	-0.97727	-4.84181	-0.14145	-0.0955309	-0.0882787	-0.808977	0.930857	0.902659	0.403877	0.0735449	-0.0602347	-0.13378	0.102743	-0.140313	-0.243056	0.24	-0.66	-0.9	-0.403777	-0.338944	0.0648329	0.499694	0.890896	0.391202	NA	10.3901	NA	6.97166	13.6934
ROI_1	pDEST_HC_Rec_Bxb_v2_UTR5_Flag_COMT_moxGFP_LPS:4800:ATC:TTG	4800:ATC:TTG:p.I42L	4800	ATC	TTG	ATC	TTG	42	I	L	p.I42L	Missense	di_nt_MNP	F3	0.276035	-3.33631	7.85576	-1.59185	-4.20178	-0.425231	-1.90992	-5.625	-0.708611	0.417678	-0.278701	-0.833739	0.680468	0.222426	0.186205	0.0735449	-0.022541	-0.0960858	0.102743	-0.0809532	-0.183696	0.24	-0.34	-0.58	-0.403777	0.00399094	0.407768	0.499694	1.24506	0.745363	NA	13.7669	NA	6.97166	15.0947
ROI_1	pDEST_HC_Rec_Bxb_v2_UTR5_Flag_COMT_moxGFP_LPS:4800:ATC:TTG	4800:ATC:TTG:p.I42L	4800	ATC	TTG	ATC	TTG	42	I	L	p.I42L	Missense	di_nt_MNP	F4	0.276035	-3.33631	7.85576	-1.59185	-4.20178	-0.425231	-2.0401	-7.61672	-0.500691	0.417678	-0.278701	-1.29698	0.680468	0.222426	0.254608	0.0735449	-0.022541	-0.0960858	0.102743	-0.0809532	-0.183696	0.24	-0.34	-0.58	-0.403777	0.00399094	0.407768	0.499694	1.24506	0.745363	NA	13.7669	NA	6.97166	15.0947
ROI_1	pDEST_HC_Rec_Bxb_v2_UTR5_Flag_COMT_moxGFP_LPS:4800:ATC:TTT	4800:ATC:TTT:p.I42F	4800	ATC	TTT	ATC	TTT	42	I	F	p.I42F	Missense	di_nt_MNP	F3	-0.0515968	-1.35373	1.13319	-0.105298	-1.37777	1.25124	-0.152961	-1.60593	1.38731	-0.0321852	-0.0238813	-0.0725336	0.902518	0.834869	0.940045	0.0735449	-0.0306914	-0.104236	0.102743	-0.0628993	-0.165643	0.24	-1.01	-1.25	-0.403777	0.138602	0.542379	0.499694	0.657715	0.158021	NA	13.611	NA	6.97166	15.5199
ROI_1	pDEST_HC_Rec_Bxb_v2_UTR5_Flag_COMT_moxGFP_LPS:4800:ATC:TTT	4800:ATC:TTT:p.I42F	4800	ATC	TTT	ATC	TTT	42	I	F	p.I42F	Missense	di_nt_MNP	F4	-0.0515968	-1.35373	1.13319	-0.105298	-1.37777	1.25124	0.41154	-1.27139	4.73263	-0.0321852	-0.0238813	0.20811	0.902518	0.834869	0.696713	0.0735449	-0.0306914	-0.104236	0.102743	-0.0628993	-0.165643	0.24	-1.01	-1.25	-0.403777	0.138602	0.542379	0.499694	0.657715	0.158021	NA	13.611	NA	6.97166	15.5199
ROI_1	pDEST_HC_Rec_Bxb_v2_UTR5_Flag_COMT_moxGFP_LPS:4801:T:A	4801:T:A:p.I42N	4801	T	A	ATC	AAC	42	I	N	p.I42N	Missense	SNP	F3	0.747788	-1.04228	8.0485	-0.169606	-1.56068	1.49314	-0.191916	-1.74088	1.18639	0.500444	-0.0400771	-0.0843741	0.455103	0.894896	0.906083	0.0735449	0.0132125	-0.0603324	0.102743	0.0662646	-0.0364786	0.24	0.01	-0.23	-0.403777	0.204666	0.608443	0.499694	0.424733	-0.0749616	NA	17.7914	NA	6.97166	16.5656
ROI_1	pDEST_HC_Rec_Bxb_v2_UTR5_Flag_COMT_moxGFP_LPS:4801:T:A	4801:T:A:p.I42N	4801	T	A	ATC	AAC	42	I	N	p.I42N	Missense	SNP	F4	0.747788	-1.04228	8.0485	-0.169606	-1.56068	1.49314	-0.0880259	-1.35367	1.39751	0.500444	-0.0400771	-0.0504207	0.455103	0.894896	0.950534	0.0735449	0.0132125	-0.0603324	0.102743	0.0662646	-0.0364786	0.24	0.01	-0.23	-0.403777	0.204666	0.608443	0.499694	0.424733	-0.0749616	NA	17.7914	NA	6.97166	16.5656
ROI_1	pDEST_HC_Rec_Bxb_v2_UTR5_Flag_COMT_moxGFP_LPS:4801:T:C	4801:T:C:p.I42T	4801	T	C	ATC	ACC	42	I	T	p.I42T	Missense	SNP	F3	-0.665954	-3.55029	1.3006	-0.274324	-1.93863	1.04066	-0.180817	-1.67531	0.963436	-0.269133	-0.0666558	-0.0736502	0.55441	0.80228	0.837891	0.0735449	0.0582111	-0.0153338	0.102743	0.125192	0.0224489	0.24	-0.22	-0.46	-0.403777	0.0086408	0.412417	0.499694	0.545724	0.0460295	NA	NA	NA	6.97166	NA
ROI_1	pDEST_HC_Rec_Bxb_v2_UTR5_Flag_COMT_moxGFP_LPS:4801:T:C	4801:T:C:p.I42T	4801	T	C	ATC	ACC	42	I	T	p.I42T	Missense	SNP	F4	-0.665954	-3.55029	1.3006	-0.274324	-1.93863	1.04066	-0.700458	-2.74618	0.223634	-0.269133	-0.0666558	-0.157014	0.55441	0.80228	0.493172	0.0735449	0.0582111	-0.0153338	0.102743	0.125192	0.0224489	0.24	-0.22	-0.46	-0.403777	0.0086408	0.412417	0.499694	0.545724	0.0460295	NA	NA	NA	6.97166	NA
ROI_1	pDEST_HC_Rec_Bxb_v2_UTR5_Flag_COMT_moxGFP_LPS:4801:T:G	4801:T:G:p.I42S	4801	T	G	ATC	AGC	42	I	S	p.I42S	Missense	SNP	F3	-0.570492	-4.13767	0.810159	-1.21607	-3.5458	-0.151144	2.21099	0.969872	6.87893	-0.290986	-0.135048	0.566412	0.552141	0.274151	0.15722	0.0735449	0.0177696	-0.0557752	0.102743	0.0230869	-0.0796563	0.24	0.08	-0.16	-0.403777	0.0480265	0.451803	0.499694	1.03833	0.53864	NA	14.1295	NA	6.97166	15.9113
ROI_1	pDEST_HC_Rec_Bxb_v2_UTR5_Flag_COMT_moxGFP_LPS:4801:T:G	4801:T:G:p.I42S	4801	T	G	ATC	AGC	42	I	S	p.I42S	Missense	SNP	F4	-0.570492	-4.13767	0.810159	-1.21607	-3.5458	-0.151144	0.273028	-0.678157	3.77039	-0.290986	-0.135048	0.227221	0.552141	0.274151	0.670441	0.0735449	0.0177696	-0.0557752	0.102743	0.0230869	-0.0796563	0.24	0.08	-0.16	-0.403777	0.0480265	0.451803	0.499694	1.03833	0.53864	NA	14.1295	NA	6.97166	15.9113
ROI_1	pDEST_HC_Rec_Bxb_v2_UTR5_Flag_COMT_moxGFP_LPS:4801:TC:AA	4801:TC:AA:p.I42K	4801	TC	AA	ATC	AAA	42	I	K	p.I42K	Missense	di_nt_MNP	F3	0.462405	-0.580572	5.0076	-0.87928	-2.7533	0.137406	-0.278919	-1.81986	1.09869	0.640716	-0.188238	-0.114769	0.475261	0.385468	0.871462	0.0735449	-0.0659947	-0.13954	0.102743	-0.178436	-0.281179	0.24	0.01	-0.23	-0.403777	-0.830271	-0.426494	0.499694	0.861886	0.362192	NA	14.474	NA	6.97166	16.9102
ROI_1	pDEST_HC_Rec_Bxb_v2_UTR5_Flag_COMT_moxGFP_LPS:4801:TC:AA	4801:TC:AA:p.I42K	4801	TC	AA	ATC	AAA	42	I	K	p.I42K	Missense	di_nt_MNP	F4	0.462405	-0.580572	5.0076	-0.87928	-2.7533	0.137406	0.37643	-0.588303	3.74467	0.640716	-0.188238	0.279231	0.475261	0.385468	0.702653	0.0735449	-0.0659947	-0.13954	0.102743	-0.178436	-0.281179	0.24	0.01	-0.23	-0.403777	-0.830271	-0.426494	0.499694	0.861886	0.362192	NA	14.474	NA	6.97166	16.9102
ROI_1	pDEST_HC_Rec_Bxb_v2_UTR5_Flag_COMT_moxGFP_LPS:4801:TC:AG	4801:TC:AG:p.I42K	4801	TC	AG	ATC	AAG	42	I	K	p.I42K	Missense	di_nt_MNP	F3	2.87718	0.952284	14.3108	-2.3786	-6.03997	-1.01049	-0.563085	-3.99595	0.329682	1.5511	-0.346559	-0.329999	0.129243	0.12322	0.538056	0.0735449	-0.000134528	-0.0736794	0.102743	-0.10611	-0.208853	0.24	0.64	0.4	-0.403777	-0.446441	-0.0426639	0.499694	0.640536	0.140842	NA	16.3726	NA	6.97166	17.6299
ROI_1	pDEST_HC_Rec_Bxb_v2_UTR5_Flag_COMT_moxGFP_LPS:4801:TC:AG	4801:TC:AG:p.I42K	4801	TC	AG	ATC	AAG	42	I	K	p.I42K	Missense	di_nt_MNP	F4	2.87718	0.952284	14.3108	-2.3786	-6.03997	-1.01049	-2.6529	-8.53834	-1.01349	1.5511	-0.346559	-0.92917	0.129243	0.12322	0.188668	0.0735449	-0.000134528	-0.0736794	0.102743	-0.10611	-0.208853	0.24	0.64	0.4	-0.403777	-0.446441	-0.0426639	0.499694	0.640536	0.140842	NA	16.3726	NA	6.97166	17.6299
ROI_1	pDEST_HC_Rec_Bxb_v2_UTR5_Flag_COMT_moxGFP_LPS:4801:TC:AT	4801:TC:AT:p.I42N	4801	TC	AT	ATC	AAT	42	I	N	p.I42N	Missense	di_nt_MNP	F3	-0.406327	-3.27092	0.550476	-0.627325	-2.03736	0.361223	-3.82632	-10.7329	-1.92066	-0.287826	-0.0813405	-0.93493	0.537943	0.513568	0.08124	0.0735449	-0.0592471	-0.132792	0.102743	-0.0959877	-0.198731	0.24	-0.16	-0.4	-0.403777	0.134957	0.538733	0.499694	0.537771	0.0380773	NA	17.7914	NA	6.97166	16.5656
ROI_1	pDEST_HC_Rec_Bxb_v2_UTR5_Flag_COMT_moxGFP_LPS:4801:TC:AT	4801:TC:AT:p.I42N	4801	TC	AT	ATC	AAT	42	I	N	p.I42N	Missense	di_nt_MNP	F4	-0.406327	-3.27092	0.550476	-0.627325	-2.03736	0.361223	-1.67829	-10.5517	-0.422598	-0.287826	-0.0813405	-1.25658	0.537943	0.513568	0.30843	0.0735449	-0.0592471	-0.132792	0.102743	-0.0959877	-0.198731	0.24	-0.16	-0.4	-0.403777	0.134957	0.538733	0.499694	0.537771	0.0380773	NA	17.7914	NA	6.97166	16.5656
ROI_1	pDEST_HC_Rec_Bxb_v2_UTR5_Flag_COMT_moxGFP_LPS:4801:TC:CA	4801:TC:CA:p.I42T	4801	TC	CA	ATC	ACA	42	I	T	p.I42T	Missense	di_nt_MNP	F3	0.348927	-1.99685	5.03111	-1.41154	-3.71009	-0.379263	-1.35172	-5.19537	0.0718853	0.211362	-0.174902	-0.439307	0.659775	0.227822	0.324219	0.0735449	-0.0563596	-0.129904	0.102743	-0.0495674	-0.152311	0.24	0.01	-0.23	-0.403777	0.268405	0.672181	0.499694	1.42662	0.926925	NA	13.3617	NA	6.97166	14.318
ROI_1	pDEST_HC_Rec_Bxb_v2_UTR5_Flag_COMT_moxGFP_LPS:4801:TC:CA	4801:TC:CA:p.I42T	4801	TC	CA	ATC	ACA	42	I	T	p.I42T	Missense	di_nt_MNP	F4	0.348927	-1.99685	5.03111	-1.41154	-3.71009	-0.379263	-0.773137	-5.93409	0.0440691	0.211362	-0.174902	-0.72281	0.659775	0.227822	0.472205	0.0735449	-0.0563596	-0.129904	0.102743	-0.0495674	-0.152311	0.24	0.01	-0.23	-0.403777	0.268405	0.672181	0.499694	1.42662	0.926925	NA	13.3617	NA	6.97166	14.318
ROI_1	pDEST_HC_Rec_Bxb_v2_UTR5_Flag_COMT_moxGFP_LPS:4801:TC:CG	4801:TC:CG:p.I42T	4801	TC	CG	ATC	ACG	42	I	T	p.I42T	Missense	di_nt_MNP	F3	0.0269165	-1.62818	2.74228	-1.66553	-4.97506	-0.43647	-3.72338	-11.1802	-1.68432	0.0302846	-0.319926	-1.85475	0.760632	0.218994	0.0942733	0.0735449	0.0514078	-0.0221371	0.102743	0.017344	-0.0853993	0.24	0.42	0.18	-0.403777	0.512578	0.916354	0.499694	2.01721	1.51752	NA	14.4058	NA	6.97166	15.6155
ROI_1	pDEST_HC_Rec_Bxb_v2_UTR5_Flag_COMT_moxGFP_LPS:4801:TC:CT	4801:TC:CT:p.I42T	4801	TC	CT	ATC	ACT	42	I	T	p.I42T	Missense	di_nt_MNP	F3	-0.550876	-4.60405	2.17002	-0.775423	-2.5843	0.26068	-2.1904	-6.92734	-0.764821	-0.473424	-0.136716	-0.867827	0.738215	0.421049	0.198779	0.0735449	-0.0559421	-0.129487	0.102743	-0.018981	-0.121724	0.24	-0.19	-0.43	-0.403777	0.176855	0.580632	0.499694	0.550975	0.0512813	NA	15.7184	NA	6.97166	16.6896
ROI_1	pDEST_HC_Rec_Bxb_v2_UTR5_Flag_COMT_moxGFP_LPS:4801:TC:CT	4801:TC:CT:p.I42T	4801	TC	CT	ATC	ACT	42	I	T	p.I42T	Missense	di_nt_MNP	F4	-0.550876	-4.60405	2.17002	-0.775423	-2.5843	0.26068	-1.83974	-6.22649	-0.536133	-0.473424	-0.136716	-0.795885	0.738215	0.421049	0.249604	0.0735449	-0.0559421	-0.129487	0.102743	-0.018981	-0.121724	0.24	-0.19	-0.43	-0.403777	0.176855	0.580632	0.499694	0.550975	0.0512813	NA	15.7184	NA	6.97166	16.6896
ROI_1	pDEST_HC_Rec_Bxb_v2_UTR5_Flag_COMT_moxGFP_LPS:4801:TC:GA	4801:TC:GA:p.I42R	4801	TC	GA	ATC	AGA	42	I	R	p.I42R	Missense	di_nt_MNP	F3	0.0607302	-8.38495	1.51189	-1.87891	-4.5969	-0.725161	0.964021	-0.0517014	6.43513	0.0593418	-0.292722	0.652463	0.675112	0.163336	0.459681	0.0735449	-0.0582001	-0.131745	0.102743	-0.121392	-0.224135	0.24	-0.5	-0.74	-0.403777	0.0523982	0.456175	0.499694	0.797787	0.298093	NA	13.1584	NA	6.97166	15.0974
ROI_1	pDEST_HC_Rec_Bxb_v2_UTR5_Flag_COMT_moxGFP_LPS:4801:TC:GA	4801:TC:GA:p.I42R	4801	TC	GA	ATC	AGA	42	I	R	p.I42R	Missense	di_nt_MNP	F4	0.0607302	-8.38495	1.51189	-1.87891	-4.5969	-0.725161	0.800018	-0.692462	9.96765	0.0593418	-0.292722	0.887139	0.675112	0.163336	0.539086	0.0735449	-0.0582001	-0.131745	0.102743	-0.121392	-0.224135	0.24	-0.5	-0.74	-0.403777	0.0523982	0.456175	0.499694	0.797787	0.298093	NA	13.1584	NA	6.97166	15.0974
ROI_1	pDEST_HC_Rec_Bxb_v2_UTR5_Flag_COMT_moxGFP_LPS:4801:TC:GG	4801:TC:GG:p.I42R	4801	TC	GG	ATC	AGG	42	I	R	p.I42R	Missense	di_nt_MNP	F3	-0.536593	-2.28076	0.676503	-1.28917	-3.92892	-0.227204	-0.182831	-2.53137	0.944585	-0.142367	-0.161998	-0.100038	0.593509	0.282036	0.785426	0.0735449	-0.0153378	-0.0888827	0.102743	-0.118262	-0.221005	0.24	0.11	-0.13	-0.403777	-0.115546	0.288231	0.499694	1.91533	1.41564	NA	14.1949	NA	6.97166	15.721
ROI_1	pDEST_HC_Rec_Bxb_v2_UTR5_Flag_COMT_moxGFP_LPS:4801:TC:GG	4801:TC:GG:p.I42R	4801	TC	GG	ATC	AGG	42	I	R	p.I42R	Missense	di_nt_MNP	F4	-0.536593	-2.28076	0.676503	-1.28917	-3.92892	-0.227204	-2.38712	-7.97097	-0.803515	-0.142367	-0.161998	-0.797544	0.593509	0.282036	0.246296	0.0735449	-0.0153378	-0.0888827	0.102743	-0.118262	-0.221005	0.24	0.11	-0.13	-0.403777	-0.115546	0.288231	0.499694	1.91533	1.41564	NA	14.1949	NA	6.97166	15.721
ROI_1	pDEST_HC_Rec_Bxb_v2_UTR5_Flag_COMT_moxGFP_LPS:4801:TC:GT	4801:TC:GT:p.I42S	4801	TC	GT	ATC	AGT	42	I	S	p.I42S	Missense	di_nt_MNP	F3	1.22063	-0.358933	13.5353	-1.51276	-4.05995	-0.407759	-0.542292	-3.56101	1.56816	1.66027	-0.258923	-0.455495	0.245583	0.221632	0.758285	0.0735449	-0.0669022	-0.140447	0.102743	-0.133917	-0.23666	0.24	0.11	-0.13	-0.403777	-0.000786729	0.40299	0.499694	1.33998	0.840286	NA	14.2354	NA	6.97166	15.9113
ROI_1	pDEST_HC_Rec_Bxb_v2_UTR5_Flag_COMT_moxGFP_LPS:4801:TC:GT	4801:TC:GT:p.I42S	4801	TC	GT	ATC	AGT	42	I	S	p.I42S	Missense	di_nt_MNP	F4	1.22063	-0.358933	13.5353	-1.51276	-4.05995	-0.407759	-0.234228	-3.85119	1.47129	1.66027	-0.258923	-0.329749	0.245583	0.221632	0.877952	0.0735449	-0.0669022	-0.140447	0.102743	-0.133917	-0.23666	0.24	0.11	-0.13	-0.403777	-0.000786729	0.40299	0.499694	1.33998	0.840286	NA	14.2354	NA	6.97166	15.9113
ROI_1	pDEST_HC_Rec_Bxb_v2_UTR5_Flag_COMT_moxGFP_LPS:4802:C:A	4802:C:A:p.I42I	4802	C	A	ATC	ATA	42	I	I	p.I42I	Silent	SNP	F3	0.0494675	-1.58034	2.6982	-1.17903	-3.46954	-0.0451779	0.474969	-0.210283	4.15156	0.0199233	-0.125163	0.107178	0.834557	0.300318	0.535304	0.0735449	-0.0404534	-0.113998	0.102743	-0.0988975	-0.201641	0.24	0.04	-0.2	-0.403777	-0.494462	-0.0906849	0.499694	1.94864	1.44895	NA	11.7387	NA	6.97166	14.9621
ROI_1	pDEST_HC_Rec_Bxb_v2_UTR5_Flag_COMT_moxGFP_LPS:4802:C:A	4802:C:A:p.I42I	4802	C	A	ATC	ATA	42	I	I	p.I42I	Silent	SNP	F4	0.0494675	-1.58034	2.6982	-1.17903	-3.46954	-0.0451779	0.552398	-3.3582	3.573	0.0199233	-0.125163	0.207081	0.834557	0.300318	0.85038	0.0735449	-0.0404534	-0.113998	0.102743	-0.0988975	-0.201641	0.24	0.04	-0.2	-0.403777	-0.494462	-0.0906849	0.499694	1.94864	1.44895	NA	11.7387	NA	6.97166	14.9621
ROI_1	pDEST_HC_Rec_Bxb_v2_UTR5_Flag_COMT_moxGFP_LPS:4802:C:G	4802:C:G:p.I42M	4802	C	G	ATC	ATG	42	I	M	p.I42M	Missense	SNP	F3	-0.698181	-9.1123	2.52333	-0.288758	-2.03647	0.809167	0.872902	-0.0879527	3.72697	-0.642621	-0.0337078	0.264328	0.526083	0.703861	0.407192	0.0735449	0.048441	-0.0251039	0.102743	0.039168	-0.0635752	0.24	-0.19	-0.43	-0.403777	-0.39086	0.0129169	0.499694	0.657007	0.157313	NA	15.037	NA	6.97166	16.3613
ROI_1	pDEST_HC_Rec_Bxb_v2_UTR5_Flag_COMT_moxGFP_LPS:4802:C:G	4802:C:G:p.I42M	4802	C	G	ATC	ATG	42	I	M	p.I42M	Missense	SNP	F4	-0.698181	-9.1123	2.52333	-0.288758	-2.03647	0.809167	-0.878071	-4.83747	0.037267	-0.642621	-0.0337078	-0.271809	0.526083	0.703861	0.403626	0.0735449	0.048441	-0.0251039	0.102743	0.039168	-0.0635752	0.24	-0.19	-0.43	-0.403777	-0.39086	0.0129169	0.499694	0.657007	0.157313	NA	15.037	NA	6.97166	16.3613
ROI_1	pDEST_HC_Rec_Bxb_v2_UTR5_Flag_COMT_moxGFP_LPS:4802:C:T	4802:C:T:p.I42I	4802	C	T	ATC	ATT	42	I	I	p.I42I	Silent	SNP	F3	-1.18941	-4.23324	-0.195244	-0.00341018	-1.40502	1.16935	1.45892	-0.169672	9.30073	-0.201771	-0.000351386	0.542384	0.210656	0.795934	0.317273	0.0735449	-0.0455379	-0.119083	0.102743	-0.0752829	-0.178026	0.24	0.11	-0.13	-0.403777	-0.417035	-0.0132588	0.499694	0.432032	-0.0676622	NA	13.5953	NA	6.97166	13.6268
ROI_1	pDEST_HC_Rec_Bxb_v2_UTR5_Flag_COMT_moxGFP_LPS:4802:C:T	4802:C:T:p.I42I	4802	C	T	ATC	ATT	42	I	I	p.I42I	Silent	SNP	F4	-1.18941	-4.23324	-0.195244	-0.00341018	-1.40502	1.16935	1.02847	0.0246607	4.30695	-0.201771	-0.000351386	0.268712	0.210656	0.795934	0.385695	0.0735449	-0.0455379	-0.119083	0.102743	-0.0752829	-0.178026	0.24	0.11	-0.13	-0.403777	-0.417035	-0.0132588	0.499694	0.432032	-0.0676622	NA	13.5953	NA	6.97166	13.6268
ROI_1	pDEST_HC_Rec_Bxb_v2_UTR5_Flag_COMT_moxGFP_LPS:4803:C:A	4803:C:A:p.L43M	4803	C	A	CTG	ATG	43	L	M	p.L43M	Missense	SNP	F3	-0.243403	-2.20861	3.70843	-2.17643	-5.39367	-0.933148	0.924435	-1.03119	6.02124	-0.191293	-0.275199	0.537555	0.869295	0.129096	0.508795	0.0798144	0.048441	-0.0313735	0.170588	0.039168	-0.13142	-0.54	-0.19	0.35	-0.0691047	-0.39086	-0.321755	2.8373	0.657007	-2.18029	13.9797	15.037	1.05732	15.898	16.3613
ROI_1	pDEST_HC_Rec_Bxb_v2_UTR5_Flag_COMT_moxGFP_LPS:4803:C:A	4803:C:A:p.L43M	4803	C	A	CTG	ATG	43	L	M	p.L43M	Missense	SNP	F4	-0.243403	-2.20861	3.70843	-2.17643	-5.39367	-0.933148	0.267658	-1.14986	1.97846	-0.191293	-0.275199	0.167981	0.869295	0.129096	0.83648	0.0798144	0.048441	-0.0313735	0.170588	0.039168	-0.13142	-0.54	-0.19	0.35	-0.0691047	-0.39086	-0.321755	2.8373	0.657007	-2.18029	13.9797	15.037	1.05732	15.898	16.3613
ROI_1	pDEST_HC_Rec_Bxb_v2_UTR5_Flag_COMT_moxGFP_LPS:4803:C:G	4803:C:G:p.L43V	4803	C	G	CTG	GTG	43	L	V	p.L43V	Missense	SNP	F3	-0.598884	-8.29733	4.84336	-0.802583	-2.72324	0.238956	1.3111	0.197014	5.06033	-0.520515	-0.110909	0.428068	0.703782	0.442348	0.320269	0.0798144	0.0783643	-0.0014501	0.170588	0.108532	-0.0620553	-0.54	-0.87	-0.33	-0.0691047	-0.0419846	0.02712	2.8373	1.74356	-1.09374	13.9797	16.8735	2.89378	15.898	15.6926
ROI_1	pDEST_HC_Rec_Bxb_v2_UTR5_Flag_COMT_moxGFP_LPS:4803:C:G	4803:C:G:p.L43V	4803	C	G	CTG	GTG	43	L	V	p.L43V	Missense	SNP	F4	-0.598884	-8.29733	4.84336	-0.802583	-2.72324	0.238956	0.129484	-0.664279	2.58514	-0.520515	-0.110909	0.0434523	0.703782	0.442348	0.719847	0.0798144	0.0783643	-0.0014501	0.170588	0.108532	-0.0620553	-0.54	-0.87	-0.33	-0.0691047	-0.0419846	0.02712	2.8373	1.74356	-1.09374	13.9797	16.8735	2.89378	15.898	15.6926
ROI_1	pDEST_HC_Rec_Bxb_v2_UTR5_Flag_COMT_moxGFP_LPS:4803:C:T	4803:C:T:p.L43L	4803	C	T	CTG	TTG	43	L	L	p.L43L	Silent	SNP	F3	0.799578	-0.496141	8.69901	-0.47693	-2.08569	0.561582	0.968411	0.0610075	3.18734	0.488375	-0.0505402	0.166215	0.382916	0.615166	0.358166	0.0798144	-0.022541	-0.102355	0.170588	-0.0809532	-0.251541	-0.54	-0.34	0.2	-0.0691047	0.00399094	0.0730956	2.8373	1.24506	-1.59224	13.9797	13.7669	-0.212827	15.898	15.0947
ROI_1	pDEST_HC_Rec_Bxb_v2_UTR5_Flag_COMT_moxGFP_LPS:4803:C:T	4803:C:T:p.L43L	4803	C	T	CTG	TTG	43	L	L	p.L43L	Silent	SNP	F4	0.799578	-0.496141	8.69901	-0.47693	-2.08569	0.561582	0.893871	-0.0105548	2.86568	0.488375	-0.0505402	0.119038	0.382916	0.615166	0.417948	0.0798144	-0.022541	-0.102355	0.170588	-0.0809532	-0.251541	-0.54	-0.34	0.2	-0.0691047	0.00399094	0.0730956	2.8373	1.24506	-1.59224	13.9797	13.7669	-0.212827	15.898	15.0947
ROI_1	pDEST_HC_Rec_Bxb_v2_UTR5_Flag_COMT_moxGFP_LPS:4803:CT:AA	4803:CT:AA:p.L43K	4803	CT	AA	CTG	AAG	43	L	K	p.L43K	Missense	di_nt_MNP	F3	-0.977682	-7.08719	1.02736	-1.62928	-3.86848	-0.456543	-1.0935	-5.21735	-0.118285	-0.755418	-0.265452	-0.45672	0.347614	0.222375	0.430568	0.0798144	-0.000134528	-0.079949	0.170588	-0.10611	-0.276698	-0.54	0.64	1.18	-0.0691047	-0.446441	-0.377336	2.8373	0.640536	-2.19676	13.9797	16.3726	2.39287	15.898	17.6299
ROI_1	pDEST_HC_Rec_Bxb_v2_UTR5_Flag_COMT_moxGFP_LPS:4803:CT:AA	4803:CT:AA:p.L43K	4803	CT	AA	CTG	AAG	43	L	K	p.L43K	Missense	di_nt_MNP	F4	-0.977682	-7.08719	1.02736	-1.62928	-3.86848	-0.456543	-0.976327	-10.8864	0.985913	-0.755418	-0.265452	-1.4327	0.347614	0.222375	0.551893	0.0798144	-0.000134528	-0.079949	0.170588	-0.10611	-0.276698	-0.54	0.64	1.18	-0.0691047	-0.446441	-0.377336	2.8373	0.640536	-2.19676	13.9797	16.3726	2.39287	15.898	17.6299
ROI_1	pDEST_HC_Rec_Bxb_v2_UTR5_Flag_COMT_moxGFP_LPS:4803:CT:AC	4803:CT:AC:p.L43T	4803	CT	AC	CTG	ACG	43	L	T	p.L43T	Missense	di_nt_MNP	F3	-0.74219	-5.9861	0.529552	-0.252195	-1.60782	1.72693	-2.28409	-7.10396	-0.818742	-0.714953	-0.0912878	-0.669463	0.411304	0.916484	0.181443	0.0798144	0.0514078	-0.0284067	0.170588	0.017344	-0.153244	-0.54	0.42	0.96	-0.0691047	0.512578	0.581682	2.8373	2.01721	-0.820085	13.9797	14.4058	0.426107	15.898	15.6155
ROI_1	pDEST_HC_Rec_Bxb_v2_UTR5_Flag_COMT_moxGFP_LPS:4803:CT:AC	4803:CT:AC:p.L43T	4803	CT	AC	CTG	ACG	43	L	T	p.L43T	Missense	di_nt_MNP	F4	-0.74219	-5.9861	0.529552	-0.252195	-1.60782	1.72693	-1.84786	-5.94538	-0.676209	-0.714953	-0.0912878	-0.927912	0.411304	0.916484	0.18258	0.0798144	0.0514078	-0.0284067	0.170588	0.017344	-0.153244	-0.54	0.42	0.96	-0.0691047	0.512578	0.581682	2.8373	2.01721	-0.820085	13.9797	14.4058	0.426107	15.898	15.6155
ROI_1	pDEST_HC_Rec_Bxb_v2_UTR5_Flag_COMT_moxGFP_LPS:4803:CT:AG	4803:CT:AG:p.L43R	4803	CT	AG	CTG	AGG	43	L	R	p.L43R	Missense	di_nt_MNP	F3	-0.828842	-4.43952	0.279821	-1.71342	-4.21424	-0.490349	-0.15778	-2.16715	1.17888	-0.409423	-0.227408	-0.053108	0.372289	0.189437	0.809321	0.0798144	-0.0153378	-0.0951522	0.170588	-0.118262	-0.28885	-0.54	0.11	0.65	-0.0691047	-0.115546	-0.0464412	2.8373	1.91533	-0.921961	13.9797	14.1949	0.215201	15.898	15.721
ROI_1	pDEST_HC_Rec_Bxb_v2_UTR5_Flag_COMT_moxGFP_LPS:4803:CT:AG	4803:CT:AG:p.L43R	4803	CT	AG	CTG	AGG	43	L	R	p.L43R	Missense	di_nt_MNP	F4	-0.828842	-4.43952	0.279821	-1.71342	-4.21424	-0.490349	-0.842039	-5.03291	0.0965793	-0.409423	-0.227408	-0.418358	0.372289	0.189437	0.509073	0.0798144	-0.0153378	-0.0951522	0.170588	-0.118262	-0.28885	-0.54	0.11	0.65	-0.0691047	-0.115546	-0.0464412	2.8373	1.91533	-0.921961	13.9797	14.1949	0.215201	15.898	15.721
ROI_1	pDEST_HC_Rec_Bxb_v2_UTR5_Flag_COMT_moxGFP_LPS:4803:CT:GA	4803:CT:GA:p.L43E	4803	CT	GA	CTG	GAG	43	L	E	p.L43E	Missense	di_nt_MNP	F3	-0.250175	-4.28897	0.68335	-1.77564	-4.72236	-0.619571	-2.64749	-10.1358	-1.17264	-0.215374	-0.193234	-1.13206	0.588598	0.168991	0.146882	0.0798144	0.00455908	-0.0752553	0.170588	-0.123011	-0.293599	-0.54	0.69	1.23	-0.0691047	-0.292839	-0.223735	2.8373	1.80375	-1.03355	13.9797	17.1465	3.16678	15.898	17.2318
ROI_1	pDEST_HC_Rec_Bxb_v2_UTR5_Flag_COMT_moxGFP_LPS:4803:CT:GA	4803:CT:GA:p.L43E	4803	CT	GA	CTG	GAG	43	L	E	p.L43E	Missense	di_nt_MNP	F4	-0.250175	-4.28897	0.68335	-1.77564	-4.72236	-0.619571	-2.99335	-13.7401	-0.560902	-0.215374	-0.193234	-0.879118	0.588598	0.168991	0.296351	0.0798144	0.00455908	-0.0752553	0.170588	-0.123011	-0.293599	-0.54	0.69	1.23	-0.0691047	-0.292839	-0.223735	2.8373	1.80375	-1.03355	13.9797	17.1465	3.16678	15.898	17.2318
ROI_1	pDEST_HC_Rec_Bxb_v2_UTR5_Flag_COMT_moxGFP_LPS:4803:CT:GC	4803:CT:GC:p.L43A	4803	CT	GC	CTG	GCG	43	L	A	p.L43A	Missense	di_nt_MNP	F3	NA	NA	NA	-0.711303	-2.7603	0.699785	-0.324829	-2.96039	2.64655	NA	-0.181523	-0.4205	NA	0.585929	0.967004	0.0798144	0.0391377	-0.0406767	0.170588	0.000779794	-0.169808	-0.54	-0.71	-0.17	-0.0691047	0.212262	0.281367	2.8373	2.29805	-0.539245	13.9797	14.9999	1.02017	15.898	16.6497
ROI_1	pDEST_HC_Rec_Bxb_v2_UTR5_Flag_COMT_moxGFP_LPS:4803:CT:GC	4803:CT:GC:p.L43A	4803	CT	GC	CTG	GCG	43	L	A	p.L43A	Missense	di_nt_MNP	F4	NA	NA	NA	-0.711303	-2.7603	0.699785	-0.737712	-3.7336	1.01932	NA	-0.181523	-0.898545	NA	0.585929	0.644569	0.0798144	0.0391377	-0.0406767	0.170588	0.000779794	-0.169808	-0.54	-0.71	-0.17	-0.0691047	0.212262	0.281367	2.8373	2.29805	-0.539245	13.9797	14.9999	1.02017	15.898	16.6497
ROI_1	pDEST_HC_Rec_Bxb_v2_UTR5_Flag_COMT_moxGFP_LPS:4803:CT:GG	4803:CT:GG:p.L43G	4803	CT	GG	CTG	GGG	43	L	G	p.L43G	Missense	di_nt_MNP	F3	-0.51244	-3.47512	0.735949	0.0230089	-1.45356	1.32675	-0.25179	-1.51276	0.900582	-0.196734	0.00401185	-0.0678677	0.53302	0.802952	0.818196	0.0798144	0.0380774	-0.041737	0.170588	0.0588085	-0.111779	-0.54	-0.04	0.5	-0.0691047	-0.0543776	0.0147271	2.8373	1.54066	-1.29664	13.9797	15.643	1.66328	15.898	16.1872
ROI_1	pDEST_HC_Rec_Bxb_v2_UTR5_Flag_COMT_moxGFP_LPS:4803:CT:GG	4803:CT:GG:p.L43G	4803	CT	GG	CTG	GGG	43	L	G	p.L43G	Missense	di_nt_MNP	F4	-0.51244	-3.47512	0.735949	0.0230089	-1.45356	1.32675	-0.649255	-3.86661	0.438793	-0.196734	0.00401185	-0.518827	0.53302	0.802952	0.541363	0.0798144	0.0380774	-0.041737	0.170588	0.0588085	-0.111779	-0.54	-0.04	0.5	-0.0691047	-0.0543776	0.0147271	2.8373	1.54066	-1.29664	13.9797	15.643	1.66328	15.898	16.1872
ROI_1	pDEST_HC_Rec_Bxb_v2_UTR5_Flag_COMT_moxGFP_LPS:4803:CT:TA	4803:CT:TA:p.L43*	4803	CT	TA	CTG	TAG	43	L	*	p.L43*	Nonsense	di_nt_MNP	NA	1.30431	0.0879623	7.65215	-2.87755	-7.21519	-1.38349	NA	NA	NA	2.0353	-1.38471	NA	0.213143	0.0942881	NA	0.0798144	NA	NA	0.170588	NA	NA	-0.54	NA	NA	-0.0691047	NA	NA	2.8373	NA	NA	13.9797	NA	NA	15.898	NA
ROI_1	pDEST_HC_Rec_Bxb_v2_UTR5_Flag_COMT_moxGFP_LPS:4803:CT:TC	4803:CT:TC:p.L43S	4803	CT	TC	CTG	TCG	43	L	S	p.L43S	Missense	di_nt_MNP	F3	NA	NA	NA	-0.790168	-2.74765	0.245667	-1.73047	-5.68182	-0.575169	NA	-0.159212	-0.924567	NA	0.434962	0.229211	0.0798144	0.0173548	-0.0624596	0.170588	-0.00612884	-0.176717	-0.54	-0.45	0.09	-0.0691047	-0.0659349	0.00316974	2.8373	2.0919	-0.745393	13.9797	13.618	-0.361745	15.898	15.3557
ROI_1	pDEST_HC_Rec_Bxb_v2_UTR5_Flag_COMT_moxGFP_LPS:4803:CT:TC	4803:CT:TC:p.L43S	4803	CT	TC	CTG	TCG	43	L	S	p.L43S	Missense	di_nt_MNP	F4	NA	NA	NA	-0.790168	-2.74765	0.245667	-1.42337	-5.49372	-0.203275	NA	-0.159212	-0.678361	NA	0.434962	0.330611	0.0798144	0.0173548	-0.0624596	0.170588	-0.00612884	-0.176717	-0.54	-0.45	0.09	-0.0691047	-0.0659349	0.00316974	2.8373	2.0919	-0.745393	13.9797	13.618	-0.361745	15.898	15.3557
ROI_1	pDEST_HC_Rec_Bxb_v2_UTR5_Flag_COMT_moxGFP_LPS:4803:CT:TG	4803:CT:TG:p.L43W	4803	CT	TG	CTG	TGG	43	L	W	p.L43W	Missense	di_nt_MNP	F3	1.17379	0.135601	6.77629	-0.430465	-3.3971	0.371971	0.330317	-0.73963	1.85121	0.311412	-0.11486	0.120179	0.33552	0.559356	0.748052	0.0798144	0.0521679	-0.0276465	0.170588	0.0964068	-0.074181	-0.54	0.41	0.95	-0.0691047	-0.374229	-0.305125	2.8373	2.77848	-0.0588173	13.9797	14.7007	0.720969	15.898	15.1751
ROI_1	pDEST_HC_Rec_Bxb_v2_UTR5_Flag_COMT_moxGFP_LPS:4803:CT:TG	4803:CT:TG:p.L43W	4803	CT	TG	CTG	TGG	43	L	W	p.L43W	Missense	di_nt_MNP	F4	1.17379	0.135601	6.77629	-0.430465	-3.3971	0.371971	0.600658	-0.571691	2.32932	0.311412	-0.11486	0.249552	0.33552	0.559356	0.579286	0.0798144	0.0521679	-0.0276465	0.170588	0.0964068	-0.074181	-0.54	0.41	0.95	-0.0691047	-0.374229	-0.305125	2.8373	2.77848	-0.0588173	13.9797	14.7007	0.720969	15.898	15.1751
ROI_1	pDEST_HC_Rec_Bxb_v2_UTR5_Flag_COMT_moxGFP_LPS:4803:CTG:AAA	4803:CTG:AAA:p.L43K	4803	CTG	AAA	CTG	AAA	43	L	K	p.L43K	Missense	tri_nt_MNP	F3	-1.22997	-5.94224	-0.164312	-0.285393	-2.61036	2.41142	-2.27285	-8.2086	-0.969831	-0.572081	-0.144238	-1.50714	0.217883	0.949799	0.116141	0.0798144	-0.0659947	-0.145809	0.170588	-0.178436	-0.349024	-0.54	0.01	0.55	-0.0691047	-0.830271	-0.761166	2.8373	0.861886	-1.97541	13.9797	14.474	0.494317	15.898	16.9102
ROI_1	pDEST_HC_Rec_Bxb_v2_UTR5_Flag_COMT_moxGFP_LPS:4803:CTG:AAA	4803:CTG:AAA:p.L43K	4803	CTG	AAA	CTG	AAA	43	L	K	p.L43K	Missense	tri_nt_MNP	F4	-1.22997	-5.94224	-0.164312	-0.285393	-2.61036	2.41142	-1.75365	-10.6806	-0.573901	-0.572081	-0.144238	-1.15853	0.217883	0.949799	0.247905	0.0798144	-0.0659947	-0.145809	0.170588	-0.178436	-0.349024	-0.54	0.01	0.55	-0.0691047	-0.830271	-0.761166	2.8373	0.861886	-1.97541	13.9797	14.474	0.494317	15.898	16.9102
ROI_1	pDEST_HC_Rec_Bxb_v2_UTR5_Flag_COMT_moxGFP_LPS:4803:CTG:AAC	4803:CTG:AAC:p.L43N	4803	CTG	AAC	CTG	AAC	43	L	N	p.L43N	Missense	tri_nt_MNP	F3	NA	NA	NA	-0.985735	-3.42568	0.0648038	0.628806	-0.422668	6.12813	NA	-0.243626	0.377083	NA	0.377038	0.555207	0.0798144	0.0132125	-0.0666019	0.170588	0.0662646	-0.104323	-0.54	0.01	0.55	-0.0691047	0.204666	0.273771	2.8373	0.424733	-2.41256	13.9797	17.7914	3.81171	15.898	16.5656
ROI_1	pDEST_HC_Rec_Bxb_v2_UTR5_Flag_COMT_moxGFP_LPS:4803:CTG:AAC	4803:CTG:AAC:p.L43N	4803	CTG	AAC	CTG	AAC	43	L	N	p.L43N	Missense	tri_nt_MNP	F4	NA	NA	NA	-0.985735	-3.42568	0.0648038	-0.39641	-3.36205	1.01114	NA	-0.243626	-0.235514	NA	0.377038	0.770241	0.0798144	0.0132125	-0.0666019	0.170588	0.0662646	-0.104323	-0.54	0.01	0.55	-0.0691047	0.204666	0.273771	2.8373	0.424733	-2.41256	13.9797	17.7914	3.81171	15.898	16.5656
ROI_1	pDEST_HC_Rec_Bxb_v2_UTR5_Flag_COMT_moxGFP_LPS:4803:CTG:AAT	4803:CTG:AAT:p.L43N	4803	CTG	AAT	CTG	AAT	43	L	N	p.L43N	Missense	tri_nt_MNP	F3	-1.09	-3.3924	-0.0877778	-1.14018	-3.53367	-0.13172	-3.42571	-8.96087	-1.53299	-0.436398	-0.257314	-1.31326	0.234267	0.293767	0.0968991	0.0798144	-0.0592471	-0.139062	0.170588	-0.0959877	-0.266576	-0.54	-0.16	0.38	-0.0691047	0.134957	0.204061	2.8373	0.537771	-2.29952	13.9797	17.7914	3.81171	15.898	16.5656
ROI_1	pDEST_HC_Rec_Bxb_v2_UTR5_Flag_COMT_moxGFP_LPS:4803:CTG:ACA	4803:CTG:ACA:p.L43T	4803	CTG	ACA	CTG	ACA	43	L	T	p.L43T	Missense	tri_nt_MNP	F3	0.165266	-2.33151	4.1424	-1.02546	-3.05633	-0.00541388	-0.567714	-3.54749	0.140501	0.199145	-0.192562	-0.257538	0.779393	0.341955	0.486998	0.0798144	-0.0563596	-0.136174	0.170588	-0.0495674	-0.220155	-0.54	0.01	0.55	-0.0691047	0.268405	0.337509	2.8373	1.42662	-1.41068	13.9797	13.3617	-0.618003	15.898	14.318
ROI_1	pDEST_HC_Rec_Bxb_v2_UTR5_Flag_COMT_moxGFP_LPS:4803:CTG:ACC	4803:CTG:ACC:p.L43T	4803	CTG	ACC	CTG	ACC	43	L	T	p.L43T	Missense	tri_nt_MNP	F3	1.51063	0.350501	10.0047	-1.10462	-3.19133	-0.120672	2.89592	1.4637	6.71616	1.39548	-0.229342	0.602846	0.198314	0.314543	0.086805	0.0798144	0.0582111	-0.0216033	0.170588	0.125192	-0.0453957	-0.54	-0.22	0.32	-0.0691047	0.0086408	0.0777455	2.8373	0.545724	-2.29157	13.9797	NA	NA	15.898	NA
ROI_1	pDEST_HC_Rec_Bxb_v2_UTR5_Flag_COMT_moxGFP_LPS:4803:CTG:ACC	4803:CTG:ACC:p.L43T	4803	CTG	ACC	CTG	ACC	43	L	T	p.L43T	Missense	tri_nt_MNP	F4	1.51063	0.350501	10.0047	-1.10462	-3.19133	-0.120672	1.11414	0.135792	5.70468	1.39548	-0.229342	1.25305	0.198314	0.314543	0.378215	0.0798144	0.0582111	-0.0216033	0.170588	0.125192	-0.0453957	-0.54	-0.22	0.32	-0.0691047	0.0086408	0.0777455	2.8373	0.545724	-2.29157	13.9797	NA	NA	15.898	NA
ROI_1	pDEST_HC_Rec_Bxb_v2_UTR5_Flag_COMT_moxGFP_LPS:4803:CTG:ACT	4803:CTG:ACT:p.L43T	4803	CTG	ACT	CTG	ACT	43	L	T	p.L43T	Missense	tri_nt_MNP	F3	-0.73337	-3.65066	0.51853	-0.679694	-2.40056	0.353336	-2.22137	-7.36701	-0.578946	-0.671001	-0.166074	-0.947781	0.44735	0.499799	0.2357	0.0798144	-0.0559421	-0.135756	0.170588	-0.018981	-0.189569	-0.54	-0.19	0.35	-0.0691047	0.176855	0.24596	2.8373	0.550975	-2.28632	13.9797	15.7184	1.73865	15.898	16.6896
ROI_1	pDEST_HC_Rec_Bxb_v2_UTR5_Flag_COMT_moxGFP_LPS:4803:CTG:ACT	4803:CTG:ACT:p.L43T	4803	CTG	ACT	CTG	ACT	43	L	T	p.L43T	Missense	tri_nt_MNP	F4	-0.73337	-3.65066	0.51853	-0.679694	-2.40056	0.353336	-2.2388	-5.53816	-0.809334	-0.671001	-0.166074	-1.01406	0.44735	0.499799	0.190526	0.0798144	-0.0559421	-0.135756	0.170588	-0.018981	-0.189569	-0.54	-0.19	0.35	-0.0691047	0.176855	0.24596	2.8373	0.550975	-2.28632	13.9797	15.7184	1.73865	15.898	16.6896
ROI_1	pDEST_HC_Rec_Bxb_v2_UTR5_Flag_COMT_moxGFP_LPS:4803:CTG:AGA	4803:CTG:AGA:p.L43R	4803	CTG	AGA	CTG	AGA	43	L	R	p.L43R	Missense	tri_nt_MNP	F3	-0.38058	-3.48511	0.332356	-0.669041	-2.63953	0.367121	-2.15417	-6.19467	-0.793073	-0.133942	-0.133831	-0.638244	0.502542	0.48138	0.163145	0.0798144	-0.0582001	-0.138015	0.170588	-0.121392	-0.29198	-0.54	-0.5	0.04	-0.0691047	0.0523982	0.121503	2.8373	0.797787	-2.03951	13.9797	13.1584	-0.821325	15.898	15.0974
ROI_1	pDEST_HC_Rec_Bxb_v2_UTR5_Flag_COMT_moxGFP_LPS:4803:CTG:AGA	4803:CTG:AGA:p.L43R	4803	CTG	AGA	CTG	AGA	43	L	R	p.L43R	Missense	tri_nt_MNP	F4	-0.38058	-3.48511	0.332356	-0.669041	-2.63953	0.367121	-1.30131	-4.40068	-0.304844	-0.133942	-0.133831	-0.515765	0.502542	0.48138	0.311303	0.0798144	-0.0582001	-0.138015	0.170588	-0.121392	-0.29198	-0.54	-0.5	0.04	-0.0691047	0.0523982	0.121503	2.8373	0.797787	-2.03951	13.9797	13.1584	-0.821325	15.898	15.0974
ROI_1	pDEST_HC_Rec_Bxb_v2_UTR5_Flag_COMT_moxGFP_LPS:4803:CTG:AGC	4803:CTG:AGC:p.L43S	4803	CTG	AGC	CTG	AGC	43	L	S	p.L43S	Missense	tri_nt_MNP	F3	0.127489	-1.00878	3.13602	-0.777081	-2.77979	0.424079	-1.22871	-4.09927	0.109154	0.0622295	-0.158132	-0.456428	0.65307	0.48026	0.325409	0.0798144	0.0177696	-0.0620448	0.170588	0.0230869	-0.147501	-0.54	0.08	0.62	-0.0691047	0.0480265	0.117131	2.8373	1.03833	-1.79896	13.9797	14.1295	0.149805	15.898	15.9113
ROI_1	pDEST_HC_Rec_Bxb_v2_UTR5_Flag_COMT_moxGFP_LPS:4803:CTG:AGT	4803:CTG:AGT:p.L43S	4803	CTG	AGT	CTG	AGT	43	L	S	p.L43S	Missense	tri_nt_MNP	F3	-1.14707	-4.2993	-0.0830157	-0.661439	-2.57055	0.710966	-1.20512	-4.55995	-0.153092	-0.858728	-0.224884	-0.932996	0.263038	0.55344	0.305723	0.0798144	-0.0669022	-0.146717	0.170588	-0.133917	-0.304505	-0.54	0.11	0.65	-0.0691047	-0.000786729	0.0683179	2.8373	1.33998	-1.49731	13.9797	14.2354	0.255631	15.898	15.9113
ROI_1	pDEST_HC_Rec_Bxb_v2_UTR5_Flag_COMT_moxGFP_LPS:4803:CTG:ATA	4803:CTG:ATA:p.L43I	4803	CTG	ATA	CTG	ATA	43	L	I	p.L43I	Missense	di_nt_MNP	F3	0.0186739	-3.51192	4.31417	-0.467984	-2.0187	0.584781	-1.25261	-3.28129	-0.279413	0.0431501	-0.077013	-0.242805	0.782196	0.592127	0.254319	0.0798144	-0.0404534	-0.120268	0.170588	-0.0988975	-0.269485	-0.54	0.04	0.58	-0.0691047	-0.494462	-0.425357	2.8373	1.94864	-0.888654	13.9797	11.7387	-2.24107	15.898	14.9621
ROI_1	pDEST_HC_Rec_Bxb_v2_UTR5_Flag_COMT_moxGFP_LPS:4803:CTG:ATA	4803:CTG:ATA:p.L43I	4803	CTG	ATA	CTG	ATA	43	L	I	p.L43I	Missense	di_nt_MNP	F4	0.0186739	-3.51192	4.31417	-0.467984	-2.0187	0.584781	-0.465826	-3.12308	0.202582	0.0431501	-0.077013	-0.12795	0.782196	0.592127	0.53919	0.0798144	-0.0404534	-0.120268	0.170588	-0.0988975	-0.269485	-0.54	0.04	0.58	-0.0691047	-0.494462	-0.425357	2.8373	1.94864	-0.888654	13.9797	11.7387	-2.24107	15.898	14.9621
ROI_1	pDEST_HC_Rec_Bxb_v2_UTR5_Flag_COMT_moxGFP_LPS:4803:CTG:ATC	4803:CTG:ATC:p.L43I	4803	CTG	ATC	CTG	ATC	43	L	I	p.L43I	Missense	di_nt_MNP	F3	NA	NA	NA	-0.434608	-2.22247	0.665533	0.0405106	-1.11823	1.7245	NA	-0.202185	0.0701044	NA	0.653946	0.882561	0.0798144	0.0735449	-0.00626957	0.170588	0.102743	-0.0678446	-0.54	0.24	0.78	-0.0691047	-0.403777	-0.334672	2.8373	0.499694	-2.3376	13.9797	NA	NA	15.898	6.97166
ROI_1	pDEST_HC_Rec_Bxb_v2_UTR5_Flag_COMT_moxGFP_LPS:4803:CTG:ATC	4803:CTG:ATC:p.L43I	4803	CTG	ATC	CTG	ATC	43	L	I	p.L43I	Missense	di_nt_MNP	F4	NA	NA	NA	-0.434608	-2.22247	0.665533	0.0294156	-0.994906	3.79891	NA	-0.202185	0.0645479	NA	0.653946	0.781431	0.0798144	0.0735449	-0.00626957	0.170588	0.102743	-0.0678446	-0.54	0.24	0.78	-0.0691047	-0.403777	-0.334672	2.8373	0.499694	-2.3376	13.9797	NA	NA	15.898	6.97166
ROI_1	pDEST_HC_Rec_Bxb_v2_UTR5_Flag_COMT_moxGFP_LPS:4803:CTG:ATT	4803:CTG:ATT:p.L43I	4803	CTG	ATT	CTG	ATT	43	L	I	p.L43I	Missense	di_nt_MNP	F3	-1.5462	-4.98961	-0.178142	-0.904933	-2.59163	0.109335	0.976052	-0.95475	5.65472	-0.710773	-0.177209	0.573829	0.184654	0.369794	0.455553	0.0798144	-0.0455379	-0.125352	0.170588	-0.0752829	-0.245871	-0.54	0.11	0.65	-0.0691047	-0.417035	-0.347931	2.8373	0.432032	-2.40526	13.9797	13.5953	-0.384426	15.898	13.6268
ROI_1	pDEST_HC_Rec_Bxb_v2_UTR5_Flag_COMT_moxGFP_LPS:4803:CTG:ATT	4803:CTG:ATT:p.L43I	4803	CTG	ATT	CTG	ATT	43	L	I	p.L43I	Missense	di_nt_MNP	F4	-1.5462	-4.98961	-0.178142	-0.904933	-2.59163	0.109335	0.159667	-1.86109	1.63776	-0.710773	-0.177209	0.112739	0.184654	0.369794	0.961991	0.0798144	-0.0455379	-0.125352	0.170588	-0.0752829	-0.245871	-0.54	0.11	0.65	-0.0691047	-0.417035	-0.347931	2.8373	0.432032	-2.40526	13.9797	13.5953	-0.384426	15.898	13.6268
ROI_1	pDEST_HC_Rec_Bxb_v2_UTR5_Flag_COMT_moxGFP_LPS:4803:CTG:GAA	4803:CTG:GAA:p.L43E	4803	CTG	GAA	CTG	GAA	43	L	E	p.L43E	Missense	tri_nt_MNP	F3	-0.172975	-6.39108	17.6505	-0.688059	-2.96406	0.328552	-0.147796	-4.28686	1.62413	-0.414395	-0.167661	-0.347533	0.771913	0.497541	0.73453	0.0798144	-0.066053	-0.145867	0.170588	-0.158249	-0.328836	-0.54	0.64	1.18	-0.0691047	-0.225181	-0.156077	2.8373	0.933008	-1.90429	13.9797	14.0017	0.0219665	15.898	15.941
ROI_1	pDEST_HC_Rec_Bxb_v2_UTR5_Flag_COMT_moxGFP_LPS:4803:CTG:GAA	4803:CTG:GAA:p.L43E	4803	CTG	GAA	CTG	GAA	43	L	E	p.L43E	Missense	tri_nt_MNP	F4	-0.172975	-6.39108	17.6505	-0.688059	-2.96406	0.328552	-0.0378999	-3.29111	1.82375	-0.414395	-0.167661	-0.234754	0.771913	0.497541	0.871722	0.0798144	-0.066053	-0.145867	0.170588	-0.158249	-0.328836	-0.54	0.64	1.18	-0.0691047	-0.225181	-0.156077	2.8373	0.933008	-1.90429	13.9797	14.0017	0.0219665	15.898	15.941
ROI_1	pDEST_HC_Rec_Bxb_v2_UTR5_Flag_COMT_moxGFP_LPS:4803:CTG:GAC	4803:CTG:GAC:p.L43D	4803	CTG	GAC	CTG	GAC	43	L	D	p.L43D	Missense	tri_nt_MNP	F3	0.400253	-0.70908	4.65593	-0.752823	-2.52013	0.390839	0.396513	-0.72161	2.12489	0.506863	-0.187568	0.150435	0.573756	0.464175	0.691858	0.0798144	0.00360116	-0.0762133	0.170588	-0.0573389	-0.227927	-0.54	0.71	1.25	-0.0691047	0.342786	0.41189	2.8373	0.715898	-2.1214	13.9797	17.6734	3.69365	15.898	17.0228
ROI_1	pDEST_HC_Rec_Bxb_v2_UTR5_Flag_COMT_moxGFP_LPS:4803:CTG:GAC	4803:CTG:GAC:p.L43D	4803	CTG	GAC	CTG	GAC	43	L	D	p.L43D	Missense	tri_nt_MNP	F4	0.400253	-0.70908	4.65593	-0.752823	-2.52013	0.390839	-0.536007	-3.35758	0.80409	0.506863	-0.187568	-0.357577	0.573756	0.464175	0.690838	0.0798144	0.00360116	-0.0762133	0.170588	-0.0573389	-0.227927	-0.54	0.71	1.25	-0.0691047	0.342786	0.41189	2.8373	0.715898	-2.1214	13.9797	17.6734	3.69365	15.898	17.0228
ROI_1	pDEST_HC_Rec_Bxb_v2_UTR5_Flag_COMT_moxGFP_LPS:4803:CTG:GAT	4803:CTG:GAT:p.L43D	4803	CTG	GAT	CTG	GAT	43	L	D	p.L43D	Missense	tri_nt_MNP	F3	-0.867472	-4.75144	0.146654	-0.792813	-2.76949	0.338665	-2.46119	-6.51961	-1.02371	-0.656561	-0.231615	-1.24726	0.361478	0.452712	0.141653	0.0798144	-0.0582602	-0.138075	0.170588	-0.121838	-0.292426	-0.54	0.61	1.15	-0.0691047	0.417463	0.486568	2.8373	0.891097	-1.9462	13.9797	17.6734	3.69365	15.898	17.0228
ROI_1	pDEST_HC_Rec_Bxb_v2_UTR5_Flag_COMT_moxGFP_LPS:4803:CTG:GCA	4803:CTG:GCA:p.L43A	4803	CTG	GCA	CTG	GCA	43	L	A	p.L43A	Missense	tri_nt_MNP	F3	0.705956	-0.604492	4.14135	-0.594428	-2.23737	0.278622	-1.56708	-6.66126	-0.461427	0.660563	-0.110747	-0.713249	0.490534	0.500214	0.283821	0.0798144	-0.0387996	-0.118614	0.170588	-0.0147251	-0.185313	-0.54	-0.05	0.49	-0.0691047	0.64744	0.716545	2.8373	0.813039	-2.02426	13.9797	14.8702	0.890518	15.898	15.8684
ROI_1	pDEST_HC_Rec_Bxb_v2_UTR5_Flag_COMT_moxGFP_LPS:4803:CTG:GCA	4803:CTG:GCA:p.L43A	4803	CTG	GCA	CTG	GCA	43	L	A	p.L43A	Missense	tri_nt_MNP	F4	0.705956	-0.604492	4.14135	-0.594428	-2.23737	0.278622	-2.18485	-6.34289	-0.810177	0.660563	-0.110747	-0.765343	0.490534	0.500214	0.225877	0.0798144	-0.0387996	-0.118614	0.170588	-0.0147251	-0.185313	-0.54	-0.05	0.49	-0.0691047	0.64744	0.716545	2.8373	0.813039	-2.02426	13.9797	14.8702	0.890518	15.898	15.8684
ROI_1	pDEST_HC_Rec_Bxb_v2_UTR5_Flag_COMT_moxGFP_LPS:4803:CTG:GGA	4803:CTG:GGA:p.L43G	4803	CTG	GGA	CTG	GGA	43	L	G	p.L43G	Missense	tri_nt_MNP	F3	NA	NA	NA	-0.243868	-1.85574	1.11527	-0.837763	-4.20455	0.0618567	NA	-0.0749473	-0.811471	NA	0.827996	0.41614	0.0798144	-0.0302994	-0.110114	0.170588	0.0135515	-0.157036	-0.54	0.36	0.9	-0.0691047	0.179546	0.248651	2.8373	0.96985	-1.86745	13.9797	14.4434	0.463683	15.898	15.4293
ROI_1	pDEST_HC_Rec_Bxb_v2_UTR5_Flag_COMT_moxGFP_LPS:4803:CTG:GGC	4803:CTG:GGC:p.L43G	4803	CTG	GGC	CTG	GGC	43	L	G	p.L43G	Missense	tri_nt_MNP	F3	-0.101391	-1.70574	3.14596	-0.850523	-2.61593	0.125944	-0.219249	-2.28845	0.889532	-0.0966277	-0.132922	-0.173558	0.803138	0.421676	0.744931	0.0798144	0.057791	-0.0220234	0.170588	0.145936	-0.0246518	-0.54	-0.05	0.49	-0.0691047	0.132551	0.201656	2.8373	0.806618	-2.03068	13.9797	19.1806	5.20088	15.898	16.582
ROI_1	pDEST_HC_Rec_Bxb_v2_UTR5_Flag_COMT_moxGFP_LPS:4803:CTG:GGC	4803:CTG:GGC:p.L43G	4803	CTG	GGC	CTG	GGC	43	L	G	p.L43G	Missense	tri_nt_MNP	F4	-0.101391	-1.70574	3.14596	-0.850523	-2.61593	0.125944	-0.253755	-2.40339	0.951525	-0.0966277	-0.132922	-0.187872	0.803138	0.421676	0.812382	0.0798144	0.057791	-0.0220234	0.170588	0.145936	-0.0246518	-0.54	-0.05	0.49	-0.0691047	0.132551	0.201656	2.8373	0.806618	-2.03068	13.9797	19.1806	5.20088	15.898	16.582
ROI_1	pDEST_HC_Rec_Bxb_v2_UTR5_Flag_COMT_moxGFP_LPS:4803:CTG:GGT	4803:CTG:GGT:p.L43G	4803	CTG	GGT	CTG	GGT	43	L	G	p.L43G	Missense	tri_nt_MNP	F3	0.0693593	-0.740649	10.6301	-0.0869856	-1.59567	1.19051	-2.33071	-6.41977	-1.05062	0.0490812	-0.0215491	-0.931134	0.566942	0.883243	0.130925	0.0798144	-0.011374	-0.0911884	0.170588	0.04307	-0.127518	-0.54	-0.15	0.39	-0.0691047	0.149559	0.218664	2.8373	0.681183	-2.15611	13.9797	19.1806	5.20088	15.898	16.582
ROI_1	pDEST_HC_Rec_Bxb_v2_UTR5_Flag_COMT_moxGFP_LPS:4803:CTG:GGT	4803:CTG:GGT:p.L43G	4803	CTG	GGT	CTG	GGT	43	L	G	p.L43G	Missense	tri_nt_MNP	F4	0.0693593	-0.740649	10.6301	-0.0869856	-1.59567	1.19051	-2.85979	-10.4624	-1.3334	0.0490812	-0.0215491	-1.50778	0.566942	0.883243	0.140449	0.0798144	-0.011374	-0.0911884	0.170588	0.04307	-0.127518	-0.54	-0.15	0.39	-0.0691047	0.149559	0.218664	2.8373	0.681183	-2.15611	13.9797	19.1806	5.20088	15.898	16.582
ROI_1	pDEST_HC_Rec_Bxb_v2_UTR5_Flag_COMT_moxGFP_LPS:4803:CTG:GTA	4803:CTG:GTA:p.L43V	4803	CTG	GTA	CTG	GTA	43	L	V	p.L43V	Missense	di_nt_MNP	F3	-1.7631	-9.45514	-0.41982	-0.190344	-1.71336	2.51467	-1.18442	-4.59159	-0.337684	-0.80952	-0.107716	-0.755794	0.225888	0.936745	0.284111	0.0798144	-0.0551385	-0.134953	0.170588	-0.0207168	-0.191305	-0.54	-0.4	0.14	-0.0691047	-0.116145	-0.0470406	2.8373	0.770153	-2.06714	13.9797	12.8615	-1.11827	15.898	15.0961
ROI_1	pDEST_HC_Rec_Bxb_v2_UTR5_Flag_COMT_moxGFP_LPS:4803:CTG:GTA	4803:CTG:GTA:p.L43V	4803	CTG	GTA	CTG	GTA	43	L	V	p.L43V	Missense	di_nt_MNP	F4	-1.7631	-9.45514	-0.41982	-0.190344	-1.71336	2.51467	-0.910333	-4.86772	0.0195236	-0.80952	-0.107716	-0.674186	0.225888	0.936745	0.418391	0.0798144	-0.0551385	-0.134953	0.170588	-0.0207168	-0.191305	-0.54	-0.4	0.14	-0.0691047	-0.116145	-0.0470406	2.8373	0.770153	-2.06714	13.9797	12.8615	-1.11827	15.898	15.0961
ROI_1	pDEST_HC_Rec_Bxb_v2_UTR5_Flag_COMT_moxGFP_LPS:4803:CTG:GTC	4803:CTG:GTC:p.L43V	4803	CTG	GTC	CTG	GTC	43	L	V	p.L43V	Missense	di_nt_MNP	NA	NA	NA	NA	-0.700038	-2.53492	0.388208	NA	NA	NA	NA	-0.270697	NA	NA	0.491463	NA	0.0798144	0.0717103	-0.00810414	0.170588	0.164123	-0.00646488	-0.54	-0.49	0.05	-0.0691047	0.108443	0.177547	2.8373	0.504345	-2.33295	13.9797	NA	NA	15.898	NA
ROI_1	pDEST_HC_Rec_Bxb_v2_UTR5_Flag_COMT_moxGFP_LPS:4803:CTG:GTT	4803:CTG:GTT:p.L43V	4803	CTG	GTT	CTG	GTT	43	L	V	p.L43V	Missense	di_nt_MNP	F3	-2.25381	-5.32452	-0.758529	-0.413764	-2.34345	0.900529	0.917114	-0.263499	2.67468	-0.59549	-0.128889	0.394904	0.123297	0.705553	0.414458	0.0798144	-0.049602	-0.129416	0.170588	-0.0253781	-0.195966	-0.54	-0.56	-0.02	-0.0691047	0.132129	0.201234	2.8373	0.428729	-2.40857	13.9797	13.758	-0.221685	15.898	15.9422
ROI_1	pDEST_HC_Rec_Bxb_v2_UTR5_Flag_COMT_moxGFP_LPS:4803:CTG:GTT	4803:CTG:GTT:p.L43V	4803	CTG	GTT	CTG	GTT	43	L	V	p.L43V	Missense	di_nt_MNP	F4	-2.25381	-5.32452	-0.758529	-0.413764	-2.34345	0.900529	0.237697	-1.37294	1.65484	-0.59549	-0.128889	0.179588	0.123297	0.705553	0.931036	0.0798144	-0.049602	-0.129416	0.170588	-0.0253781	-0.195966	-0.54	-0.56	-0.02	-0.0691047	0.132129	0.201234	2.8373	0.428729	-2.40857	13.9797	13.758	-0.221685	15.898	15.9422
ROI_1	pDEST_HC_Rec_Bxb_v2_UTR5_Flag_COMT_moxGFP_LPS:4803:CTG:TAC	4803:CTG:TAC:p.L43Y	4803	CTG	TAC	CTG	TAC	43	L	Y	p.L43Y	Missense	tri_nt_MNP	F3	NA	NA	NA	0.0134883	-1.12124	2.32759	-0.938849	-3.50061	0.0808727	NA	0.0124085	-1.14818	NA	0.782912	0.357206	0.0798144	0.0598354	-0.0199791	0.170588	0.116295	-0.0542933	-0.54	-0.34	0.2	-0.0691047	0.320659	0.389764	2.8373	1.10827	-1.72903	13.9797	14.834	0.854268	15.898	12.8313
ROI_1	pDEST_HC_Rec_Bxb_v2_UTR5_Flag_COMT_moxGFP_LPS:4803:CTG:TAT	4803:CTG:TAT:p.L43Y	4803	CTG	TAT	CTG	TAT	43	L	Y	p.L43Y	Missense	tri_nt_MNP	NA	0.232684	-1.44327	2.46595	-2.05612	-5.13055	-0.762865	NA	NA	NA	0.182787	-0.42626	NA	0.84599	0.161861	NA	0.0798144	-0.0425531	-0.122367	0.170588	-0.099362	-0.26995	-0.54	-0.54	0	-0.0691047	0.515679	0.584783	2.8373	0.955538	-1.88176	13.9797	14.834	0.854268	15.898	12.8313
ROI_1	pDEST_HC_Rec_Bxb_v2_UTR5_Flag_COMT_moxGFP_LPS:4803:CTG:TCA	4803:CTG:TCA:p.L43S	4803	CTG	TCA	CTG	TCA	43	L	S	p.L43S	Missense	tri_nt_MNP	F3	-0.733652	-5.20943	2.14124	-1.80285	-4.68901	-0.545234	-1.09785	-7.81925	-0.15196	-0.584812	-0.309318	-0.727552	0.637082	0.183475	0.381109	0.0798144	-0.0673341	-0.147148	0.170588	-0.0801349	-0.250723	-0.54	0.05	0.59	-0.0691047	0.162635	0.23174	2.8373	0.932404	-1.90489	13.9797	12.7061	-1.2736	15.898	14.7786
ROI_1	pDEST_HC_Rec_Bxb_v2_UTR5_Flag_COMT_moxGFP_LPS:4803:CTG:TCA	4803:CTG:TCA:p.L43S	4803	CTG	TCA	CTG	TCA	43	L	S	p.L43S	Missense	tri_nt_MNP	F4	-0.733652	-5.20943	2.14124	-1.80285	-4.68901	-0.545234	0.47102	-0.574541	3.89401	-0.584812	-0.309318	0.422719	0.637082	0.183475	0.618272	0.0798144	-0.0673341	-0.147148	0.170588	-0.0801349	-0.250723	-0.54	0.05	0.59	-0.0691047	0.162635	0.23174	2.8373	0.932404	-1.90489	13.9797	12.7061	-1.2736	15.898	14.7786
ROI_1	pDEST_HC_Rec_Bxb_v2_UTR5_Flag_COMT_moxGFP_LPS:4803:CTG:TCC	4803:CTG:TCC:p.L43S	4803	CTG	TCC	CTG	TCC	43	L	S	p.L43S	Missense	tri_nt_MNP	NA	NA	NA	NA	-0.284892	-1.95386	0.859144	NA	NA	NA	NA	-0.124211	NA	NA	0.729883	NA	0.0798144	0.0444621	-0.0353524	0.170588	0.0927359	-0.0778519	-0.54	-0.32	0.22	-0.0691047	-0.019598	0.0495067	2.8373	0.980841	-1.85645	13.9797	NA	NA	15.898	NA
ROI_1	pDEST_HC_Rec_Bxb_v2_UTR5_Flag_COMT_moxGFP_LPS:4803:CTG:TCT	4803:CTG:TCT:p.L43S	4803	CTG	TCT	CTG	TCT	43	L	S	p.L43S	Missense	tri_nt_MNP	F3	-0.921234	-4.22976	-0.0166881	-0.18846	-1.84595	1.10358	-2.7678	-8.32577	-1.14782	-0.642522	-0.0395679	-1.14693	0.300251	0.795605	0.133042	0.0798144	-0.0367597	-0.116574	0.170588	-0.0868482	-0.257436	-0.54	-0.41	0.13	-0.0691047	0.303128	0.372233	2.8373	0.698756	-2.13854	13.9797	13.734	-0.245766	15.898	15.5929
ROI_1	pDEST_HC_Rec_Bxb_v2_UTR5_Flag_COMT_moxGFP_LPS:4803:CTG:TCT	4803:CTG:TCT:p.L43S	4803	CTG	TCT	CTG	TCT	43	L	S	p.L43S	Missense	tri_nt_MNP	F4	-0.921234	-4.22976	-0.0166881	-0.18846	-1.84595	1.10358	-1.9009	-6.4746	-0.557448	-0.642522	-0.0395679	-0.871802	0.300251	0.795605	0.251461	0.0798144	-0.0367597	-0.116574	0.170588	-0.0868482	-0.257436	-0.54	-0.41	0.13	-0.0691047	0.303128	0.372233	2.8373	0.698756	-2.13854	13.9797	13.734	-0.245766	15.898	15.5929
ROI_1	pDEST_HC_Rec_Bxb_v2_UTR5_Flag_COMT_moxGFP_LPS:4803:CTG:TGC	4803:CTG:TGC:p.L43C	4803	CTG	TGC	CTG	TGC	43	L	C	p.L43C	Missense	tri_nt_MNP	F3	NA	NA	NA	-0.9501	-3.43983	0.107263	0.0169428	-1.103	1.59113	NA	-0.250996	0.0104919	NA	0.386574	0.876015	0.0798144	0.00715378	-0.0726606	0.170588	0.0890696	-0.0815182	-0.54	-0.01	0.53	-0.0691047	-0.34043	-0.271325	2.8373	1.35047	-1.48682	13.9797	15.7054	1.72567	15.898	15.8227
ROI_1	pDEST_HC_Rec_Bxb_v2_UTR5_Flag_COMT_moxGFP_LPS:4803:CTG:TGC	4803:CTG:TGC:p.L43C	4803	CTG	TGC	CTG	TGC	43	L	C	p.L43C	Missense	tri_nt_MNP	F4	NA	NA	NA	-0.9501	-3.43983	0.107263	0.65261	-0.442839	2.25436	NA	-0.250996	0.223224	NA	0.386574	0.546454	0.0798144	0.00715378	-0.0726606	0.170588	0.0890696	-0.0815182	-0.54	-0.01	0.53	-0.0691047	-0.34043	-0.271325	2.8373	1.35047	-1.48682	13.9797	15.7054	1.72567	15.898	15.8227
ROI_1	pDEST_HC_Rec_Bxb_v2_UTR5_Flag_COMT_moxGFP_LPS:4803:CTG:TGT	4803:CTG:TGT:p.L43C	4803	CTG	TGT	CTG	TGT	43	L	C	p.L43C	Missense	tri_nt_MNP	F3	-1.19917	-4.68103	-0.16113	-1.37819	-4.1733	-0.217567	-0.770205	-2.59916	0.228484	-0.39571	-0.265287	-0.259169	0.24841	0.272746	0.42688	0.0798144	-0.0789978	-0.158812	0.170588	-0.0184899	-0.189078	-0.54	-0.29	0.25	-0.0691047	-0.233763	-0.164658	2.8373	1.12948	-1.70782	13.9797	15.7054	1.72567	15.898	15.8227
ROI_1	pDEST_HC_Rec_Bxb_v2_UTR5_Flag_COMT_moxGFP_LPS:4803:CTG:TGT	4803:CTG:TGT:p.L43C	4803	CTG	TGT	CTG	TGT	43	L	C	p.L43C	Missense	tri_nt_MNP	F4	-1.19917	-4.68103	-0.16113	-1.37819	-4.1733	-0.217567	-1.21776	-7.75491	-0.173705	-0.39571	-0.265287	-0.472067	0.24841	0.272746	0.473039	0.0798144	-0.0789978	-0.158812	0.170588	-0.0184899	-0.189078	-0.54	-0.29	0.25	-0.0691047	-0.233763	-0.164658	2.8373	1.12948	-1.70782	13.9797	15.7054	1.72567	15.898	15.8227
ROI_1	pDEST_HC_Rec_Bxb_v2_UTR5_Flag_COMT_moxGFP_LPS:4803:CTG:TTA	4803:CTG:TTA:p.L43L	4803	CTG	TTA	CTG	TTA	43	L	L	p.L43L	Silent	di_nt_MNP	F3	-0.130782	-1.76197	3.44744	-0.252923	-2.18304	2.57329	-0.121207	-5.21635	0.545066	-0.137762	-0.18984	-0.0995018	0.825552	0.918981	0.592216	0.0798144	-0.0602347	-0.140049	0.170588	-0.140313	-0.310901	-0.54	-0.66	-0.12	-0.0691047	-0.338944	-0.269839	2.8373	0.890896	-1.9464	13.9797	10.3901	-3.58966	15.898	13.6934
ROI_1	pDEST_HC_Rec_Bxb_v2_UTR5_Flag_COMT_moxGFP_LPS:4803:CTG:TTA	4803:CTG:TTA:p.L43L	4803	CTG	TTA	CTG	TTA	43	L	L	p.L43L	Silent	di_nt_MNP	F4	-0.130782	-1.76197	3.44744	-0.252923	-2.18304	2.57329	0.417945	-0.727445	3.81239	-0.137762	-0.18984	0.515605	0.825552	0.918981	0.710333	0.0798144	-0.0602347	-0.140049	0.170588	-0.140313	-0.310901	-0.54	-0.66	-0.12	-0.0691047	-0.338944	-0.269839	2.8373	0.890896	-1.9464	13.9797	10.3901	-3.58966	15.898	13.6934
ROI_1	pDEST_HC_Rec_Bxb_v2_UTR5_Flag_COMT_moxGFP_LPS:4803:CTG:TTC	4803:CTG:TTC:p.L43F	4803	CTG	TTC	CTG	TTC	43	L	F	p.L43F	Missense	di_nt_MNP	F3	NA	NA	NA	0.211523	-1.05868	1.78798	-0.392339	-2.16855	0.961751	NA	0.0956629	-0.321393	NA	0.785901	0.691535	0.0798144	0.0891614	0.00934699	0.170588	0.149458	-0.0211294	-0.54	-0.86	-0.32	-0.0691047	-0.0314932	0.0376114	2.8373	0.562239	-2.27506	13.9797	13.611	-0.36873	15.898	15.5199
ROI_1	pDEST_HC_Rec_Bxb_v2_UTR5_Flag_COMT_moxGFP_LPS:4803:CTG:TTT	4803:CTG:TTT:p.L43F	4803	CTG	TTT	CTG	TTT	43	L	F	p.L43F	Missense	di_nt_MNP	F3	0.194895	-1.72023	1.91579	-0.00867335	-0.900563	2.768	0.925286	-0.420041	4.09353	0.0791338	-0.00200247	0.299336	0.892904	0.786425	0.472016	0.0798144	-0.0306914	-0.110506	0.170588	-0.0628993	-0.233487	-0.54	-1.01	-0.47	-0.0691047	0.138602	0.207707	2.8373	0.657715	-2.17958	13.9797	13.611	-0.36873	15.898	15.5199
ROI_1	pDEST_HC_Rec_Bxb_v2_UTR5_Flag_COMT_moxGFP_LPS:4803:CTG:TTT	4803:CTG:TTT:p.L43F	4803	CTG	TTT	CTG	TTT	43	L	F	p.L43F	Missense	di_nt_MNP	F4	0.194895	-1.72023	1.91579	-0.00867335	-0.900563	2.768	0.892871	-0.177206	4.07338	0.0791338	-0.00200247	0.508241	0.892904	0.786425	0.466526	0.0798144	-0.0306914	-0.110506	0.170588	-0.0628993	-0.233487	-0.54	-1.01	-0.47	-0.0691047	0.138602	0.207707	2.8373	0.657715	-2.17958	13.9797	13.611	-0.36873	15.898	15.5199
ROI_1	pDEST_HC_Rec_Bxb_v2_UTR5_Flag_COMT_moxGFP_LPS:4804:T:A	4804:T:A:p.L43Q	4804	T	A	CTG	CAG	43	L	Q	p.L43Q	Missense	SNP	F3	0.630898	-0.784692	5.32708	-1.44867	-4.36211	-0.337762	-3.30002	-10.5318	-1.51766	0.425114	-0.222941	-1.22952	0.516995	0.238529	0.107474	0.0798144	-0.0109642	-0.0907787	0.170588	-0.0709074	-0.241495	-0.54	0.02	0.56	-0.0691047	0.310135	0.37924	2.8373	1.40623	-1.43107	13.9797	16.2761	2.29635	15.898	15.5591
ROI_1	pDEST_HC_Rec_Bxb_v2_UTR5_Flag_COMT_moxGFP_LPS:4804:T:A	4804:T:A:p.L43Q	4804	T	A	CTG	CAG	43	L	Q	p.L43Q	Missense	SNP	F4	0.630898	-0.784692	5.32708	-1.44867	-4.36211	-0.337762	-3.35693	-11.8426	-1.28568	0.425114	-0.222941	-1.5781	0.516995	0.238529	0.159034	0.0798144	-0.0109642	-0.0907787	0.170588	-0.0709074	-0.241495	-0.54	0.02	0.56	-0.0691047	0.310135	0.37924	2.8373	1.40623	-1.43107	13.9797	16.2761	2.29635	15.898	15.5591
ROI_1	pDEST_HC_Rec_Bxb_v2_UTR5_Flag_COMT_moxGFP_LPS:4804:T:C	4804:T:C:p.L43P	4804	T	C	CTG	CCG	43	L	P	p.L43P	Missense	SNP	F3	-1.72222	-7.64802	-0.540409	0.158489	-1.26799	1.92663	-1.4858	-4.66074	-0.45443	-0.95003	0.0260787	-0.704812	0.174627	0.842892	0.245215	0.0798144	0.0232625	-0.0565519	0.170588	-0.0308306	-0.201418	-0.54	-0.25	0.29	-0.0691047	-0.0205957	0.048509	2.8373	4.36198	1.52469	13.9797	15.9417	1.96193	15.898	14.559
ROI_1	pDEST_HC_Rec_Bxb_v2_UTR5_Flag_COMT_moxGFP_LPS:4804:T:C	4804:T:C:p.L43P	4804	T	C	CTG	CCG	43	L	P	p.L43P	Missense	SNP	F4	-1.72222	-7.64802	-0.540409	0.158489	-1.26799	1.92663	-0.472176	-3.18187	1.12856	-0.95003	0.0260787	-0.484869	0.174627	0.842892	0.78313	0.0798144	0.0232625	-0.0565519	0.170588	-0.0308306	-0.201418	-0.54	-0.25	0.29	-0.0691047	-0.0205957	0.048509	2.8373	4.36198	1.52469	13.9797	15.9417	1.96193	15.898	14.559
ROI_1	pDEST_HC_Rec_Bxb_v2_UTR5_Flag_COMT_moxGFP_LPS:4804:T:G	4804:T:G:p.L43R	4804	T	G	CTG	CGG	43	L	R	p.L43R	Missense	SNP	F3	-0.749633	-11.8526	2.03408	0.580891	-0.863073	2.99825	0.28733	-1.23448	1.6141	-1.13018	0.155555	0.208958	0.414387	0.652756	0.895499	0.0798144	0.0215986	-0.0582158	0.170588	-0.0371063	-0.207694	-0.54	-0.17	0.37	-0.0691047	-0.0729153	-0.00381062	2.8373	6.33681	3.49952	13.9797	14.2437	0.26396	15.898	16.5162
ROI_1	pDEST_HC_Rec_Bxb_v2_UTR5_Flag_COMT_moxGFP_LPS:4804:T:G	4804:T:G:p.L43R	4804	T	G	CTG	CGG	43	L	R	p.L43R	Missense	SNP	F4	-0.749633	-11.8526	2.03408	0.580891	-0.863073	2.99825	-0.583738	-3.95411	0.5029	-1.13018	0.155555	-0.598618	0.414387	0.652756	0.577648	0.0798144	0.0215986	-0.0582158	0.170588	-0.0371063	-0.207694	-0.54	-0.17	0.37	-0.0691047	-0.0729153	-0.00381062	2.8373	6.33681	3.49952	13.9797	14.2437	0.26396	15.898	16.5162
ROI_1	pDEST_HC_Rec_Bxb_v2_UTR5_Flag_COMT_moxGFP_LPS:4804:TG:AA	4804:TG:AA:p.L43Q	4804	TG	AA	CTG	CAA	43	L	Q	p.L43Q	Missense	di_nt_MNP	F3	0.132016	-1.76974	2.26271	-0.794075	-2.63108	0.230031	-0.892458	-3.48725	0.0346798	0.251638	-0.20774	-0.487652	0.94103	0.430537	0.39422	0.0798144	-0.0485865	-0.128401	0.170588	-0.0938369	-0.264425	-0.54	-0.14	0.4	-0.0691047	0.251979	0.321084	2.8373	0.666108	-2.17119	13.9797	13.0211	-0.958631	15.898	15.0281
ROI_1	pDEST_HC_Rec_Bxb_v2_UTR5_Flag_COMT_moxGFP_LPS:4804:TG:AA	4804:TG:AA:p.L43Q	4804	TG	AA	CTG	CAA	43	L	Q	p.L43Q	Missense	di_nt_MNP	F4	0.132016	-1.76974	2.26271	-0.794075	-2.63108	0.230031	-1.13551	-4.9519	-0.0960155	0.251638	-0.20774	-0.830273	0.94103	0.430537	0.374963	0.0798144	-0.0485865	-0.128401	0.170588	-0.0938369	-0.264425	-0.54	-0.14	0.4	-0.0691047	0.251979	0.321084	2.8373	0.666108	-2.17119	13.9797	13.0211	-0.958631	15.898	15.0281
ROI_1	pDEST_HC_Rec_Bxb_v2_UTR5_Flag_COMT_moxGFP_LPS:4804:TG:AC	4804:TG:AC:p.L43H	4804	TG	AC	CTG	CAC	43	L	H	p.L43H	Missense	di_nt_MNP	F3	0.858984	-0.56338	3.97688	-0.19001	-1.36202	2.05123	0.414802	-0.977381	2.09036	0.568044	-0.0780317	0.273113	0.408807	0.908605	0.803088	0.0798144	-0.0104499	-0.0902644	0.170588	-0.00822876	-0.178817	-0.54	0.49	1.03	-0.0691047	-0.522889	-0.453784	2.8373	0.919271	-1.91802	13.9797	15.9897	2.01001	15.898	16.1023
ROI_1	pDEST_HC_Rec_Bxb_v2_UTR5_Flag_COMT_moxGFP_LPS:4804:TG:AC	4804:TG:AC:p.L43H	4804	TG	AC	CTG	CAC	43	L	H	p.L43H	Missense	di_nt_MNP	F4	0.858984	-0.56338	3.97688	-0.19001	-1.36202	2.05123	-0.453458	-2.11805	1.65752	0.568044	-0.0780317	-0.58504	0.408807	0.908605	0.852554	0.0798144	-0.0104499	-0.0902644	0.170588	-0.00822876	-0.178817	-0.54	0.49	1.03	-0.0691047	-0.522889	-0.453784	2.8373	0.919271	-1.91802	13.9797	15.9897	2.01001	15.898	16.1023
ROI_1	pDEST_HC_Rec_Bxb_v2_UTR5_Flag_COMT_moxGFP_LPS:4804:TG:AT	4804:TG:AT:p.L43H	4804	TG	AT	CTG	CAT	43	L	H	p.L43H	Missense	di_nt_MNP	F3	-0.2042	-2.68697	1.59645	-0.349999	-1.94651	0.693965	-1.36099	-4.80056	-0.38804	-0.295836	-0.0631775	-0.590236	0.963623	0.675564	0.312244	0.0798144	-0.0844628	-0.164277	0.170588	-0.114988	-0.285576	-0.54	0.74	1.28	-0.0691047	-0.418129	-0.349024	2.8373	0.902157	-1.93514	13.9797	15.9897	2.01001	15.898	16.1023
ROI_1	pDEST_HC_Rec_Bxb_v2_UTR5_Flag_COMT_moxGFP_LPS:4804:TG:AT	4804:TG:AT:p.L43H	4804	TG	AT	CTG	CAT	43	L	H	p.L43H	Missense	di_nt_MNP	F4	-0.2042	-2.68697	1.59645	-0.349999	-1.94651	0.693965	-0.1578	-2.86996	1.27042	-0.295836	-0.0631775	-0.122153	0.963623	0.675564	0.789622	0.0798144	-0.0844628	-0.164277	0.170588	-0.114988	-0.285576	-0.54	0.74	1.28	-0.0691047	-0.418129	-0.349024	2.8373	0.902157	-1.93514	13.9797	15.9897	2.01001	15.898	16.1023
ROI_1	pDEST_HC_Rec_Bxb_v2_UTR5_Flag_COMT_moxGFP_LPS:4804:TG:CA	4804:TG:CA:p.L43P	4804	TG	CA	CTG	CCA	43	L	P	p.L43P	Missense	di_nt_MNP	F3	-1.14309	-5.88136	0.131808	-1.44535	-3.67284	-0.441055	-0.273621	-2.14415	2.6878	-0.668622	-0.256343	-0.194896	0.260812	0.218562	0.945932	0.0798144	-0.022408	-0.102222	0.170588	-0.0521377	-0.222726	-0.54	-0.08	0.46	-0.0691047	0.0221053	0.0912099	2.8373	0.822926	-2.01437	13.9797	15.7612	1.78151	15.898	10.546
ROI_1	pDEST_HC_Rec_Bxb_v2_UTR5_Flag_COMT_moxGFP_LPS:4804:TG:CA	4804:TG:CA:p.L43P	4804	TG	CA	CTG	CCA	43	L	P	p.L43P	Missense	di_nt_MNP	F4	-1.14309	-5.88136	0.131808	-1.44535	-3.67284	-0.441055	0.524974	-1.42231	2.4399	-0.668622	-0.256343	0.190619	0.260812	0.218562	0.856338	0.0798144	-0.022408	-0.102222	0.170588	-0.0521377	-0.222726	-0.54	-0.08	0.46	-0.0691047	0.0221053	0.0912099	2.8373	0.822926	-2.01437	13.9797	15.7612	1.78151	15.898	10.546
ROI_1	pDEST_HC_Rec_Bxb_v2_UTR5_Flag_COMT_moxGFP_LPS:4804:TG:CC	4804:TG:CC:p.L43P	4804	TG	CC	CTG	CCC	43	L	P	p.L43P	Missense	di_nt_MNP	F3	-2.58977	-7.41354	-1.11157	-0.499739	-2.46161	0.49128	0.597152	-0.308094	2.96127	-0.829044	-0.125831	0.291164	0.103485	0.586498	0.502037	0.0798144	0.0373428	-0.0424717	0.170588	0.015159	-0.155429	-0.54	-0.44	0.1	-0.0691047	-0.301772	-0.232667	2.8373	1.84118	-0.996119	13.9797	NA	NA	15.898	0
ROI_1	pDEST_HC_Rec_Bxb_v2_UTR5_Flag_COMT_moxGFP_LPS:4804:TG:CC	4804:TG:CC:p.L43P	4804	TG	CC	CTG	CCC	43	L	P	p.L43P	Missense	di_nt_MNP	F4	-2.58977	-7.41354	-1.11157	-0.499739	-2.46161	0.49128	-0.133285	-2.03616	0.784929	-0.829044	-0.125831	-0.051626	0.103485	0.586498	0.765512	0.0798144	0.0373428	-0.0424717	0.170588	0.015159	-0.155429	-0.54	-0.44	0.1	-0.0691047	-0.301772	-0.232667	2.8373	1.84118	-0.996119	13.9797	NA	NA	15.898	0
ROI_1	pDEST_HC_Rec_Bxb_v2_UTR5_Flag_COMT_moxGFP_LPS:4804:TG:CT	4804:TG:CT:p.L43P	4804	TG	CT	CTG	CCT	43	L	P	p.L43P	Missense	di_nt_MNP	F3	0.209608	-1.65532	4.26092	-1.02239	-3.13172	-0.122904	-0.324203	-3.25371	0.620916	0.861194	-0.187588	-0.147178	0.634525	0.316821	0.658843	0.0798144	-0.0357491	-0.115563	0.170588	-0.0258735	-0.196461	-0.54	-0.37	0.17	-0.0691047	0.123333	0.192437	2.8373	0.91392	-1.92338	13.9797	8.33844	-5.6413	15.898	16.0857
ROI_1	pDEST_HC_Rec_Bxb_v2_UTR5_Flag_COMT_moxGFP_LPS:4804:TG:CT	4804:TG:CT:p.L43P	4804	TG	CT	CTG	CCT	43	L	P	p.L43P	Missense	di_nt_MNP	F4	0.209608	-1.65532	4.26092	-1.02239	-3.13172	-0.122904	-0.0324961	-3.38016	3.01653	0.861194	-0.187588	-0.00631253	0.634525	0.316821	0.885755	0.0798144	-0.0357491	-0.115563	0.170588	-0.0258735	-0.196461	-0.54	-0.37	0.17	-0.0691047	0.123333	0.192437	2.8373	0.91392	-1.92338	13.9797	8.33844	-5.6413	15.898	16.0857
ROI_1	pDEST_HC_Rec_Bxb_v2_UTR5_Flag_COMT_moxGFP_LPS:4804:TG:GA	4804:TG:GA:p.L43R	4804	TG	GA	CTG	CGA	43	L	R	p.L43R	Missense	di_nt_MNP	F3	-0.353247	-2.99834	0.502776	-1.91813	-5.20946	-0.733663	-0.735587	-4.55944	0.257468	-0.121485	-0.337741	-0.386441	0.545135	0.185991	0.458643	0.0798144	-0.0313485	-0.111163	0.170588	-0.103107	-0.273694	-0.54	0.24	0.78	-0.0691047	0.00903037	0.078135	2.8373	5.48565	2.64835	13.9797	13.4318	-0.54795	15.898	15.7624
ROI_1	pDEST_HC_Rec_Bxb_v2_UTR5_Flag_COMT_moxGFP_LPS:4804:TG:GA	4804:TG:GA:p.L43R	4804	TG	GA	CTG	CGA	43	L	R	p.L43R	Missense	di_nt_MNP	F4	-0.353247	-2.99834	0.502776	-1.91813	-5.20946	-0.733663	-0.962886	-4.10096	0.0878601	-0.121485	-0.337741	-0.500532	0.545135	0.185991	0.403206	0.0798144	-0.0313485	-0.111163	0.170588	-0.103107	-0.273694	-0.54	0.24	0.78	-0.0691047	0.00903037	0.078135	2.8373	5.48565	2.64835	13.9797	13.4318	-0.54795	15.898	15.7624
ROI_1	pDEST_HC_Rec_Bxb_v2_UTR5_Flag_COMT_moxGFP_LPS:4804:TG:GC	4804:TG:GC:p.L43R	4804	TG	GC	CTG	CGC	43	L	R	p.L43R	Missense	di_nt_MNP	F3	-0.852904	-5.06004	0.0634493	-1.29097	-4.20714	-0.164569	-0.140101	-2.61208	2.33311	-0.363425	-0.3106	-0.0980845	0.342568	0.274288	0.90493	0.0798144	0.0470815	-0.0327329	0.170588	0.0272987	-0.143289	-0.54	-0.38	0.16	-0.0691047	-0.215552	-0.146447	2.8373	2.0795	-0.757794	13.9797	NA	NA	15.898	NA
ROI_1	pDEST_HC_Rec_Bxb_v2_UTR5_Flag_COMT_moxGFP_LPS:4804:TG:GC	4804:TG:GC:p.L43R	4804	TG	GC	CTG	CGC	43	L	R	p.L43R	Missense	di_nt_MNP	F4	-0.852904	-5.06004	0.0634493	-1.29097	-4.20714	-0.164569	-1.22103	-4.48958	-0.167522	-0.363425	-0.3106	-0.532257	0.342568	0.274288	0.346649	0.0798144	0.0470815	-0.0327329	0.170588	0.0272987	-0.143289	-0.54	-0.38	0.16	-0.0691047	-0.215552	-0.146447	2.8373	2.0795	-0.757794	13.9797	NA	NA	15.898	NA
ROI_1	pDEST_HC_Rec_Bxb_v2_UTR5_Flag_COMT_moxGFP_LPS:4804:TG:GT	4804:TG:GT:p.L43R	4804	TG	GT	CTG	CGT	43	L	R	p.L43R	Missense	di_nt_MNP	F3	0.081842	-1.15098	1.77316	-0.960008	-3.10929	-0.0440408	-1.2374	-5.76496	-0.145294	0.0269117	-0.135177	-0.637376	0.790237	0.34896	0.324163	0.0798144	0.00136579	-0.0784486	0.170588	0.000355611	-0.170232	-0.54	-0.1	0.44	-0.0691047	0.00830771	0.0774124	2.8373	1.09699	-1.7403	13.9797	15.1815	1.20175	15.898	16.4019
ROI_1	pDEST_HC_Rec_Bxb_v2_UTR5_Flag_COMT_moxGFP_LPS:4804:TG:GT	4804:TG:GT:p.L43R	4804	TG	GT	CTG	CGT	43	L	R	p.L43R	Missense	di_nt_MNP	F4	0.081842	-1.15098	1.77316	-0.960008	-3.10929	-0.0440408	-3.50154	-15.6969	-0.414241	0.0269117	-0.135177	-0.756421	0.790237	0.34896	0.350076	0.0798144	0.00136579	-0.0784486	0.170588	0.000355611	-0.170232	-0.54	-0.1	0.44	-0.0691047	0.00830771	0.0774124	2.8373	1.09699	-1.7403	13.9797	15.1815	1.20175	15.898	16.4019
ROI_1	pDEST_HC_Rec_Bxb_v2_UTR5_Flag_COMT_moxGFP_LPS:4805:G:A	4805:G:A:p.L43L	4805	G	A	CTG	CTA	43	L	L	p.L43L	Silent	SNP	F3	0.406757	-0.690205	6.43213	0.402184	-0.330239	3.15623	-0.190907	-1.37192	1.52278	0.363515	0.113817	-0.18602	0.586241	0.549404	0.966764	0.0798144	-0.0322236	-0.112038	0.170588	-0.0774472	-0.248035	-0.54	-0.68	-0.14	-0.0691047	-0.00897332	0.0601313	2.8373	1.19414	-1.64315	13.9797	12.93	-1.04968	15.898	14.4579
ROI_1	pDEST_HC_Rec_Bxb_v2_UTR5_Flag_COMT_moxGFP_LPS:4805:G:A	4805:G:A:p.L43L	4805	G	A	CTG	CTA	43	L	L	p.L43L	Silent	SNP	F4	0.406757	-0.690205	6.43213	0.402184	-0.330239	3.15623	0.575329	-0.98048	3.15957	0.363515	0.113817	0.216415	0.586241	0.549404	0.679905	0.0798144	-0.0322236	-0.112038	0.170588	-0.0774472	-0.248035	-0.54	-0.68	-0.14	-0.0691047	-0.00897332	0.0601313	2.8373	1.19414	-1.64315	13.9797	12.93	-1.04968	15.898	14.4579
ROI_1	pDEST_HC_Rec_Bxb_v2_UTR5_Flag_COMT_moxGFP_LPS:4805:G:C	4805:G:C:p.L43L	4805	G	C	CTG	CTC	43	L	L	p.L43L	Silent	SNP	F3	-1.99244	-6.91003	-0.716081	0.0945215	-1.21312	1.38248	0.194111	-1.90722	5.84153	-0.766285	0.0154726	0.586873	0.141203	0.778263	0.7284	0.0798144	0.0784022	-0.00141227	0.170588	0.178302	0.00771446	-0.54	-0.85	-0.31	-0.0691047	-0.270493	-0.201389	2.8373	1.74224	-1.09506	13.9797	NA	NA	15.898	NA
ROI_1	pDEST_HC_Rec_Bxb_v2_UTR5_Flag_COMT_moxGFP_LPS:4805:G:C	4805:G:C:p.L43L	4805	G	C	CTG	CTC	43	L	L	p.L43L	Silent	SNP	F4	-1.99244	-6.91003	-0.716081	0.0945215	-1.21312	1.38248	0.755435	-0.47323	11.7847	-0.766285	0.0154726	0.882811	0.141203	0.778263	0.530141	0.0798144	0.0784022	-0.00141227	0.170588	0.178302	0.00771446	-0.54	-0.85	-0.31	-0.0691047	-0.270493	-0.201389	2.8373	1.74224	-1.09506	13.9797	NA	NA	15.898	NA
ROI_1	pDEST_HC_Rec_Bxb_v2_UTR5_Flag_COMT_moxGFP_LPS:4805:G:T	4805:G:T:p.L43L	4805	G	T	CTG	CTT	43	L	L	p.L43L	Silent	SNP	F3	-0.954617	-2.94256	0.132132	-0.472776	-2.38771	0.403845	1.82811	0.677937	4.92663	-0.240025	-0.104485	0.630378	0.29711	0.592918	0.164276	0.0798144	-0.0394384	-0.119253	0.170588	-0.0224526	-0.19304	-0.54	-0.61	-0.07	-0.0691047	-0.075916	-0.0068113	2.8373	1.32371	-1.51359	13.9797	13.5012	-0.478574	15.898	15.6759
ROI_1	pDEST_HC_Rec_Bxb_v2_UTR5_Flag_COMT_moxGFP_LPS:4805:G:T	4805:G:T:p.L43L	4805	G	T	CTG	CTT	43	L	L	p.L43L	Silent	SNP	F4	-0.954617	-2.94256	0.132132	-0.472776	-2.38771	0.403845	2.52607	1.19881	10.3214	-0.240025	-0.104485	1.04288	0.29711	0.592918	0.143309	0.0798144	-0.0394384	-0.119253	0.170588	-0.0224526	-0.19304	-0.54	-0.61	-0.07	-0.0691047	-0.075916	-0.0068113	2.8373	1.32371	-1.51359	13.9797	13.5012	-0.478574	15.898	15.6759
ROI_1	pDEST_HC_Rec_Bxb_v2_UTR5_Flag_COMT_moxGFP_LPS:4806:C:A	4806:C:A:p.Q44K	4806	C	A	CAG	AAG	44	Q	K	p.Q44K	Missense	SNP	F3	0.624683	-0.243218	3.20877	-1.96707	-4.79328	-0.773188	1.36152	0.103742	9.87605	0.297057	-0.286951	1.05744	0.394658	0.15718	0.336644	-0.0109642	-0.000134528	0.0108297	-0.0709074	-0.10611	-0.0352024	0.02	0.64	0.62	0.310135	-0.446441	-0.756576	1.40623	0.640536	-0.76569	16.2761	16.3726	0.0965255	15.5591	17.6299
ROI_1	pDEST_HC_Rec_Bxb_v2_UTR5_Flag_COMT_moxGFP_LPS:4806:C:A	4806:C:A:p.Q44K	4806	C	A	CAG	AAG	44	Q	K	p.Q44K	Missense	SNP	F4	0.624683	-0.243218	3.20877	-1.96707	-4.79328	-0.773188	1.07126	0.0599097	9.17867	0.297057	-0.286951	0.383994	0.394658	0.15718	0.512233	-0.0109642	-0.000134528	0.0108297	-0.0709074	-0.10611	-0.0352024	0.02	0.64	0.62	0.310135	-0.446441	-0.756576	1.40623	0.640536	-0.76569	16.2761	16.3726	0.0965255	15.5591	17.6299
ROI_1	pDEST_HC_Rec_Bxb_v2_UTR5_Flag_COMT_moxGFP_LPS:4806:C:G	4806:C:G:p.Q44E	4806	C	G	CAG	GAG	44	Q	E	p.Q44E	Missense	SNP	F3	-0.775979	-4.54068	0.00800511	0.472404	-0.620989	2.54368	0.802135	-0.307921	2.83135	-0.307198	0.119961	0.295613	0.340006	0.609305	0.440878	-0.0109642	0.00455908	0.0155233	-0.0709074	-0.123011	-0.0521039	0.02	0.69	0.67	0.310135	-0.292839	-0.602975	1.40623	1.80375	0.39752	16.2761	17.1465	0.870433	15.5591	17.2318
ROI_1	pDEST_HC_Rec_Bxb_v2_UTR5_Flag_COMT_moxGFP_LPS:4806:C:G	4806:C:G:p.Q44E	4806	C	G	CAG	GAG	44	Q	E	p.Q44E	Missense	SNP	F4	-0.775979	-4.54068	0.00800511	0.472404	-0.620989	2.54368	0.143907	-1.01139	2.52348	-0.307198	0.119961	0.0903894	0.340006	0.609305	0.78262	-0.0109642	0.00455908	0.0155233	-0.0709074	-0.123011	-0.0521039	0.02	0.69	0.67	0.310135	-0.292839	-0.602975	1.40623	1.80375	0.39752	16.2761	17.1465	0.870433	15.5591	17.2318
ROI_1	pDEST_HC_Rec_Bxb_v2_UTR5_Flag_COMT_moxGFP_LPS:4806:C:T	4806:C:T:p.Q44*	4806	C	T	CAG	TAG	44	Q	*	p.Q44*	Nonsense	SNP	F3	1.52144	0.52064	10.665	-7.12793	-16.9313	-4.09201	1.23735	0.146052	10.4881	1.5565	-1.03968	0.897833	0.180951	0.0096216	0.30845	-0.0109642	NA	NA	-0.0709074	NA	NA	0.02	NA	NA	0.310135	NA	NA	1.40623	NA	NA	16.2761	NA	NA	15.5591	NA
ROI_1	pDEST_HC_Rec_Bxb_v2_UTR5_Flag_COMT_moxGFP_LPS:4806:C:T	4806:C:T:p.Q44*	4806	C	T	CAG	TAG	44	Q	*	p.Q44*	Nonsense	SNP	F4	1.52144	0.52064	10.665	-7.12793	-16.9313	-4.09201	0.84111	-0.513309	3.24914	1.5565	-1.03968	0.406894	0.180951	0.0096216	0.523756	-0.0109642	NA	NA	-0.0709074	NA	NA	0.02	NA	NA	0.310135	NA	NA	1.40623	NA	NA	16.2761	NA	NA	15.5591	NA
ROI_1	pDEST_HC_Rec_Bxb_v2_UTR5_Flag_COMT_moxGFP_LPS:4806:CA:AC	4806:CA:AC:p.Q44T	4806	CA	AC	CAG	ACG	44	Q	T	p.Q44T	Missense	di_nt_MNP	F3	-0.285597	-2.61307	0.661903	-0.630129	-2.97379	0.774764	-0.680183	-2.31026	0.304674	-0.07703	-0.248996	-0.355017	0.589782	0.605654	0.508805	-0.0109642	0.0514078	0.062372	-0.0709074	0.017344	0.0882513	0.02	0.42	0.4	0.310135	0.512578	0.202442	1.40623	2.01721	0.610985	16.2761	14.4058	-1.87024	15.5591	15.6155
ROI_1	pDEST_HC_Rec_Bxb_v2_UTR5_Flag_COMT_moxGFP_LPS:4806:CA:AC	4806:CA:AC:p.Q44T	4806	CA	AC	CAG	ACG	44	Q	T	p.Q44T	Missense	di_nt_MNP	F4	-0.285597	-2.61307	0.661903	-0.630129	-2.97379	0.774764	-0.99896	-3.22975	0.0707504	-0.07703	-0.248996	-0.423295	0.589782	0.605654	0.369021	-0.0109642	0.0514078	0.062372	-0.0709074	0.017344	0.0882513	0.02	0.42	0.4	0.310135	0.512578	0.202442	1.40623	2.01721	0.610985	16.2761	14.4058	-1.87024	15.5591	15.6155
ROI_1	pDEST_HC_Rec_Bxb_v2_UTR5_Flag_COMT_moxGFP_LPS:4806:CA:AG	4806:CA:AG:p.Q44R	4806	CA	AG	CAG	AGG	44	Q	R	p.Q44R	Missense	di_nt_MNP	F3	-0.467822	-2.60583	1.04636	-0.384045	-1.95096	0.622066	-0.853538	-2.38932	0.0424797	-0.212089	-0.0886203	-0.259871	0.716499	0.622555	0.384599	-0.0109642	-0.0153378	-0.00437357	-0.0709074	-0.118262	-0.0473543	0.02	0.11	0.09	0.310135	-0.115546	-0.425681	1.40623	1.91533	0.509109	16.2761	14.1949	-2.08115	15.5591	15.721
ROI_1	pDEST_HC_Rec_Bxb_v2_UTR5_Flag_COMT_moxGFP_LPS:4806:CA:AG	4806:CA:AG:p.Q44R	4806	CA	AG	CAG	AGG	44	Q	R	p.Q44R	Missense	di_nt_MNP	F4	-0.467822	-2.60583	1.04636	-0.384045	-1.95096	0.622066	-0.72404	-4.62367	0.0331747	-0.212089	-0.0886203	-0.402253	0.716499	0.622555	0.477455	-0.0109642	-0.0153378	-0.00437357	-0.0709074	-0.118262	-0.0473543	0.02	0.11	0.09	0.310135	-0.115546	-0.425681	1.40623	1.91533	0.509109	16.2761	14.1949	-2.08115	15.5591	15.721
ROI_1	pDEST_HC_Rec_Bxb_v2_UTR5_Flag_COMT_moxGFP_LPS:4806:CA:AT	4806:CA:AT:p.Q44M	4806	CA	AT	CAG	ATG	44	Q	M	p.Q44M	Missense	di_nt_MNP	F3	-0.516896	-3.1353	0.782457	-0.936785	-3.018	0.302118	0.361925	-0.802099	1.8141	-0.461544	-0.278735	0.173784	0.555675	0.40977	0.755122	-0.0109642	0.048441	0.0594052	-0.0709074	0.039168	0.110075	0.02	-0.19	-0.21	0.310135	-0.39086	-0.700995	1.40623	0.657007	-0.749219	16.2761	15.037	-1.23903	15.5591	16.3613
ROI_1	pDEST_HC_Rec_Bxb_v2_UTR5_Flag_COMT_moxGFP_LPS:4806:CA:AT	4806:CA:AT:p.Q44M	4806	CA	AT	CAG	ATG	44	Q	M	p.Q44M	Missense	di_nt_MNP	F4	-0.516896	-3.1353	0.782457	-0.936785	-3.018	0.302118	0.211574	-1.27987	3.23997	-0.461544	-0.278735	0.192969	0.555675	0.40977	0.817975	-0.0109642	0.048441	0.0594052	-0.0709074	0.039168	0.110075	0.02	-0.19	-0.21	0.310135	-0.39086	-0.700995	1.40623	0.657007	-0.749219	16.2761	15.037	-1.23903	15.5591	16.3613
ROI_1	pDEST_HC_Rec_Bxb_v2_UTR5_Flag_COMT_moxGFP_LPS:4806:CA:GC	4806:CA:GC:p.Q44A	4806	CA	GC	CAG	GCG	44	Q	A	p.Q44A	Missense	di_nt_MNP	F3	NA	NA	NA	-1.32849	-3.5163	-0.291136	-0.882688	-4.77616	0.1973	NA	-0.270911	-0.826073	NA	0.26043	0.440896	-0.0109642	0.0391377	0.050102	-0.0709074	0.000779794	0.0716872	0.02	-0.71	-0.73	0.310135	0.212262	-0.097873	1.40623	2.29805	0.891824	16.2761	14.9999	-1.27618	15.5591	16.6497
ROI_1	pDEST_HC_Rec_Bxb_v2_UTR5_Flag_COMT_moxGFP_LPS:4806:CA:GC	4806:CA:GC:p.Q44A	4806	CA	GC	CAG	GCG	44	Q	A	p.Q44A	Missense	di_nt_MNP	F4	NA	NA	NA	-1.32849	-3.5163	-0.291136	-1.25704	-5.81721	0.301277	NA	-0.270911	-0.857445	NA	0.26043	0.416093	-0.0109642	0.0391377	0.050102	-0.0709074	0.000779794	0.0716872	0.02	-0.71	-0.73	0.310135	0.212262	-0.097873	1.40623	2.29805	0.891824	16.2761	14.9999	-1.27618	15.5591	16.6497
ROI_1	pDEST_HC_Rec_Bxb_v2_UTR5_Flag_COMT_moxGFP_LPS:4806:CA:GG	4806:CA:GG:p.Q44G	4806	CA	GG	CAG	GGG	44	Q	G	p.Q44G	Missense	di_nt_MNP	F3	-2.39885	-8.00623	-0.830709	-1.18714	-3.68798	-0.0324088	2.37714	1.05448	7.09686	-0.837403	-0.272251	1.04779	0.127854	0.323668	0.124007	-0.0109642	0.0380774	0.0490417	-0.0709074	0.0588085	0.129716	0.02	-0.04	-0.06	0.310135	-0.0543776	-0.364513	1.40623	1.54066	0.134432	16.2761	15.643	-0.63307	15.5591	16.1872
ROI_1	pDEST_HC_Rec_Bxb_v2_UTR5_Flag_COMT_moxGFP_LPS:4806:CA:GG	4806:CA:GG:p.Q44G	4806	CA	GG	CAG	GGG	44	Q	G	p.Q44G	Missense	di_nt_MNP	F4	-2.39885	-8.00623	-0.830709	-1.18714	-3.68798	-0.0324088	1.08175	-0.00134626	3.16252	-0.837403	-0.272251	0.516674	0.127854	0.323668	0.391126	-0.0109642	0.0380774	0.0490417	-0.0709074	0.0588085	0.129716	0.02	-0.04	-0.06	0.310135	-0.0543776	-0.364513	1.40623	1.54066	0.134432	16.2761	15.643	-0.63307	15.5591	16.1872
ROI_1	pDEST_HC_Rec_Bxb_v2_UTR5_Flag_COMT_moxGFP_LPS:4806:CA:GT	4806:CA:GT:p.Q44V	4806	CA	GT	CAG	GTG	44	Q	V	p.Q44V	Missense	di_nt_MNP	F3	-1.89715	-6.34355	-0.697913	-0.0600485	-1.29212	1.02848	0.270373	-1.45359	2.14777	-1.13641	-0.0144756	0.197459	0.148587	0.837088	0.886386	-0.0109642	0.0783643	0.0893286	-0.0709074	0.108532	0.17944	0.02	-0.87	-0.89	0.310135	-0.0419846	-0.35212	1.40623	1.74356	0.337331	16.2761	16.8735	0.597437	15.5591	15.6926
ROI_1	pDEST_HC_Rec_Bxb_v2_UTR5_Flag_COMT_moxGFP_LPS:4806:CA:GT	4806:CA:GT:p.Q44V	4806	CA	GT	CAG	GTG	44	Q	V	p.Q44V	Missense	di_nt_MNP	F4	-1.89715	-6.34355	-0.697913	-0.0600485	-1.29212	1.02848	-0.570593	-2.65021	0.243825	-1.13641	-0.0144756	-0.185683	0.148587	0.837088	0.516844	-0.0109642	0.0783643	0.0893286	-0.0709074	0.108532	0.17944	0.02	-0.87	-0.89	0.310135	-0.0419846	-0.35212	1.40623	1.74356	0.337331	16.2761	16.8735	0.597437	15.5591	15.6926
ROI_1	pDEST_HC_Rec_Bxb_v2_UTR5_Flag_COMT_moxGFP_LPS:4806:CA:TC	4806:CA:TC:p.Q44S	4806	CA	TC	CAG	TCG	44	Q	S	p.Q44S	Missense	di_nt_MNP	F3	0.738956	-0.287468	2.90538	-0.0324155	-1.36104	1.50484	-1.64753	-4.34384	-0.585893	0.160466	-0.00732904	-0.468737	0.384338	0.824536	0.17947	-0.0109642	0.0173548	0.0283191	-0.0709074	-0.00612884	0.0647785	0.02	-0.45	-0.47	0.310135	-0.0659349	-0.37607	1.40623	2.0919	0.685676	16.2761	13.618	-2.65809	15.5591	15.3557
ROI_1	pDEST_HC_Rec_Bxb_v2_UTR5_Flag_COMT_moxGFP_LPS:4806:CA:TC	4806:CA:TC:p.Q44S	4806	CA	TC	CAG	TCG	44	Q	S	p.Q44S	Missense	di_nt_MNP	F4	0.738956	-0.287468	2.90538	-0.0324155	-1.36104	1.50484	-1.02809	-6.15009	-0.0333637	0.160466	-0.00732904	-0.84167	0.384338	0.824536	0.39385	-0.0109642	0.0173548	0.0283191	-0.0709074	-0.00612884	0.0647785	0.02	-0.45	-0.47	0.310135	-0.0659349	-0.37607	1.40623	2.0919	0.685676	16.2761	13.618	-2.65809	15.5591	15.3557
ROI_1	pDEST_HC_Rec_Bxb_v2_UTR5_Flag_COMT_moxGFP_LPS:4806:CA:TG	4806:CA:TG:p.Q44W	4806	CA	TG	CAG	TGG	44	Q	W	p.Q44W	Missense	di_nt_MNP	F3	-1.22191	-5.64054	0.237068	-0.0894171	-1.49368	1.09986	0.712378	-0.151073	2.9429	-0.521851	-0.0232175	0.317735	0.261144	0.867715	0.442687	-0.0109642	0.0521679	0.0631321	-0.0709074	0.0964068	0.167314	0.02	0.41	0.39	0.310135	-0.374229	-0.684365	1.40623	2.77848	1.37225	16.2761	14.7007	-1.57538	15.5591	15.1751
ROI_1	pDEST_HC_Rec_Bxb_v2_UTR5_Flag_COMT_moxGFP_LPS:4806:CA:TG	4806:CA:TG:p.Q44W	4806	CA	TG	CAG	TGG	44	Q	W	p.Q44W	Missense	di_nt_MNP	F4	-1.22191	-5.64054	0.237068	-0.0894171	-1.49368	1.09986	-0.267274	-1.80331	1.06614	-0.521851	-0.0232175	-0.109166	0.261144	0.867715	0.912691	-0.0109642	0.0521679	0.0631321	-0.0709074	0.0964068	0.167314	0.02	0.41	0.39	0.310135	-0.374229	-0.684365	1.40623	2.77848	1.37225	16.2761	14.7007	-1.57538	15.5591	15.1751
ROI_1	pDEST_HC_Rec_Bxb_v2_UTR5_Flag_COMT_moxGFP_LPS:4806:CA:TT	4806:CA:TT:p.Q44L	4806	CA	TT	CAG	TTG	44	Q	L	p.Q44L	Missense	di_nt_MNP	F3	-2.21987	-7.28311	-0.807947	-0.514957	-2.29964	0.853484	0.066411	-1.19426	1.21596	-0.828932	-0.181504	0.0244731	0.143544	0.69441	0.902635	-0.0109642	-0.022541	-0.0115767	-0.0709074	-0.0809532	-0.0100458	0.02	-0.34	-0.36	0.310135	0.00399094	-0.306144	1.40623	1.24506	-0.161169	16.2761	13.7669	-2.50917	15.5591	15.0947
ROI_1	pDEST_HC_Rec_Bxb_v2_UTR5_Flag_COMT_moxGFP_LPS:4806:CA:TT	4806:CA:TT:p.Q44L	4806	CA	TT	CAG	TTG	44	Q	L	p.Q44L	Missense	di_nt_MNP	F4	-2.21987	-7.28311	-0.807947	-0.514957	-2.29964	0.853484	-0.644619	-2.46223	0.333103	-0.828932	-0.181504	-0.342998	0.143544	0.69441	0.509057	-0.0109642	-0.022541	-0.0115767	-0.0709074	-0.0809532	-0.0100458	0.02	-0.34	-0.36	0.310135	0.00399094	-0.306144	1.40623	1.24506	-0.161169	16.2761	13.7669	-2.50917	15.5591	15.0947
ROI_1	pDEST_HC_Rec_Bxb_v2_UTR5_Flag_COMT_moxGFP_LPS:4806:CAG:AAA	4806:CAG:AAA:p.Q44K	4806	CAG	AAA	CAG	AAA	44	Q	K	p.Q44K	Missense	di_nt_MNP	F3	-0.604403	-2.99762	0.982647	-1.34325	-3.88404	-0.318447	3.81591	1.97682	9.33205	-0.289084	-0.223565	0.87056	0.581709	0.252503	0.0838221	-0.0109642	-0.0659947	-0.0550304	-0.0709074	-0.178436	-0.107529	0.02	0.01	-0.01	0.310135	-0.830271	-1.14041	1.40623	0.861886	-0.54434	16.2761	14.474	-1.80203	15.5591	16.9102
ROI_1	pDEST_HC_Rec_Bxb_v2_UTR5_Flag_COMT_moxGFP_LPS:4806:CAG:AAA	4806:CAG:AAA:p.Q44K	4806	CAG	AAA	CAG	AAA	44	Q	K	p.Q44K	Missense	di_nt_MNP	F4	-0.604403	-2.99762	0.982647	-1.34325	-3.88404	-0.318447	2.18271	0.800017	7.35646	-0.289084	-0.223565	1.00771	0.581709	0.252503	0.229714	-0.0109642	-0.0659947	-0.0550304	-0.0709074	-0.178436	-0.107529	0.02	0.01	-0.01	0.310135	-0.830271	-1.14041	1.40623	0.861886	-0.54434	16.2761	14.474	-1.80203	15.5591	16.9102
ROI_1	pDEST_HC_Rec_Bxb_v2_UTR5_Flag_COMT_moxGFP_LPS:4806:CAG:AAC	4806:CAG:AAC:p.Q44N	4806	CAG	AAC	CAG	AAC	44	Q	N	p.Q44N	Missense	di_nt_MNP	F3	NA	NA	NA	-0.864834	-2.98327	0.189006	-0.970182	-4.11906	-0.0789018	NA	-0.333049	-0.666629	NA	0.405371	0.336523	-0.0109642	0.0132125	0.0241767	-0.0709074	0.0662646	0.137172	0.02	0.01	-0.01	0.310135	0.204666	-0.105469	1.40623	0.424733	-0.981494	16.2761	17.7914	1.51536	15.5591	16.5656
ROI_1	pDEST_HC_Rec_Bxb_v2_UTR5_Flag_COMT_moxGFP_LPS:4806:CAG:AAC	4806:CAG:AAC:p.Q44N	4806	CAG	AAC	CAG	AAC	44	Q	N	p.Q44N	Missense	di_nt_MNP	F4	NA	NA	NA	-0.864834	-2.98327	0.189006	0.122523	-1.0368	1.37121	NA	-0.333049	0.0498896	NA	0.405371	0.869143	-0.0109642	0.0132125	0.0241767	-0.0709074	0.0662646	0.137172	0.02	0.01	-0.01	0.310135	0.204666	-0.105469	1.40623	0.424733	-0.981494	16.2761	17.7914	1.51536	15.5591	16.5656
ROI_1	pDEST_HC_Rec_Bxb_v2_UTR5_Flag_COMT_moxGFP_LPS:4806:CAG:AAT	4806:CAG:AAT:p.Q44N	4806	CAG	AAT	CAG	AAT	44	Q	N	p.Q44N	Missense	di_nt_MNP	F3	-2.64368	-7.96057	-0.974707	-1.06449	-3.6898	0.0746575	1.57493	0.464365	4.37517	-0.717184	-0.345935	0.709838	0.122192	0.366945	0.198124	-0.0109642	-0.0592471	-0.0482829	-0.0709074	-0.0959877	-0.0250804	0.02	-0.16	-0.18	0.310135	0.134957	-0.175179	1.40623	0.537771	-0.868455	16.2761	17.7914	1.51536	15.5591	16.5656
ROI_1	pDEST_HC_Rec_Bxb_v2_UTR5_Flag_COMT_moxGFP_LPS:4806:CAG:AAT	4806:CAG:AAT:p.Q44N	4806	CAG	AAT	CAG	AAT	44	Q	N	p.Q44N	Missense	di_nt_MNP	F4	-2.64368	-7.96057	-0.974707	-1.06449	-3.6898	0.0746575	0.55993	-0.368482	2.84511	-0.717184	-0.345935	0.296954	0.122192	0.366945	0.540529	-0.0109642	-0.0592471	-0.0482829	-0.0709074	-0.0959877	-0.0250804	0.02	-0.16	-0.18	0.310135	0.134957	-0.175179	1.40623	0.537771	-0.868455	16.2761	17.7914	1.51536	15.5591	16.5656
ROI_1	pDEST_HC_Rec_Bxb_v2_UTR5_Flag_COMT_moxGFP_LPS:4806:CAG:ACA	4806:CAG:ACA:p.Q44T	4806	CAG	ACA	CAG	ACA	44	Q	T	p.Q44T	Missense	tri_nt_MNP	F3	0.280998	-0.214454	6.45827	-0.039238	-1.91382	0.950798	0.0380795	-1.69415	1.21406	0.286135	-0.00974669	0.0398156	0.488536	0.796576	0.931295	-0.0109642	-0.0563596	-0.0453954	-0.0709074	-0.0495674	0.0213399	0.02	0.01	-0.01	0.310135	0.268405	-0.0417306	1.40623	1.42662	0.0203932	16.2761	13.3617	-2.91435	15.5591	14.318
ROI_1	pDEST_HC_Rec_Bxb_v2_UTR5_Flag_COMT_moxGFP_LPS:4806:CAG:ACA	4806:CAG:ACA:p.Q44T	4806	CAG	ACA	CAG	ACA	44	Q	T	p.Q44T	Missense	tri_nt_MNP	F4	0.280998	-0.214454	6.45827	-0.039238	-1.91382	0.950798	-0.0467467	-2.30108	1.19873	0.286135	-0.00974669	-0.120611	0.488536	0.796576	0.971266	-0.0109642	-0.0563596	-0.0453954	-0.0709074	-0.0495674	0.0213399	0.02	0.01	-0.01	0.310135	0.268405	-0.0417306	1.40623	1.42662	0.0203932	16.2761	13.3617	-2.91435	15.5591	14.318
ROI_1	pDEST_HC_Rec_Bxb_v2_UTR5_Flag_COMT_moxGFP_LPS:4806:CAG:ACC	4806:CAG:ACC:p.Q44T	4806	CAG	ACC	CAG	ACC	44	Q	T	p.Q44T	Missense	tri_nt_MNP	F3	0.337933	-1.57886	2.60207	-1.43278	-3.63201	-0.422682	0.316627	-1.74697	1.93675	0.23084	-0.320567	0.284234	0.746009	0.230592	0.914501	-0.0109642	0.0582111	0.0691753	-0.0709074	0.125192	0.196099	0.02	-0.22	-0.24	0.310135	0.0086408	-0.301494	1.40623	0.545724	-0.860503	16.2761	NA	NA	15.5591	NA
ROI_1	pDEST_HC_Rec_Bxb_v2_UTR5_Flag_COMT_moxGFP_LPS:4806:CAG:ACC	4806:CAG:ACC:p.Q44T	4806	CAG	ACC	CAG	ACC	44	Q	T	p.Q44T	Missense	tri_nt_MNP	F4	0.337933	-1.57886	2.60207	-1.43278	-3.63201	-0.422682	1.5843	0.456854	4.82578	0.23084	-0.320567	0.450509	0.746009	0.230592	0.245648	-0.0109642	0.0582111	0.0691753	-0.0709074	0.125192	0.196099	0.02	-0.22	-0.24	0.310135	0.0086408	-0.301494	1.40623	0.545724	-0.860503	16.2761	NA	NA	15.5591	NA
ROI_1	pDEST_HC_Rec_Bxb_v2_UTR5_Flag_COMT_moxGFP_LPS:4806:CAG:ACT	4806:CAG:ACT:p.Q44T	4806	CAG	ACT	CAG	ACT	44	Q	T	p.Q44T	Missense	tri_nt_MNP	F3	NA	NA	NA	-0.925208	-3.61705	0.0782063	-0.051382	-1.31659	1.423	NA	-0.26317	-0.0191367	NA	0.37344	0.920004	-0.0109642	-0.0559421	-0.0449778	-0.0709074	-0.018981	0.0519264	0.02	-0.19	-0.21	0.310135	0.176855	-0.13328	1.40623	0.550975	-0.855251	16.2761	15.7184	-0.5577	15.5591	16.6896
ROI_1	pDEST_HC_Rec_Bxb_v2_UTR5_Flag_COMT_moxGFP_LPS:4806:CAG:ACT	4806:CAG:ACT:p.Q44T	4806	CAG	ACT	CAG	ACT	44	Q	T	p.Q44T	Missense	tri_nt_MNP	F4	NA	NA	NA	-0.925208	-3.61705	0.0782063	0.285954	-2.15407	1.87817	NA	-0.26317	0.220885	NA	0.37344	0.953799	-0.0109642	-0.0559421	-0.0449778	-0.0709074	-0.018981	0.0519264	0.02	-0.19	-0.21	0.310135	0.176855	-0.13328	1.40623	0.550975	-0.855251	16.2761	15.7184	-0.5577	15.5591	16.6896
ROI_1	pDEST_HC_Rec_Bxb_v2_UTR5_Flag_COMT_moxGFP_LPS:4806:CAG:AGA	4806:CAG:AGA:p.Q44R	4806	CAG	AGA	CAG	AGA	44	Q	R	p.Q44R	Missense	tri_nt_MNP	F3	NA	NA	NA	-0.907162	-2.79639	0.163493	-0.00199942	-2.12169	1.8849	NA	-0.164849	-0.00318883	NA	0.375168	0.951803	-0.0109642	-0.0582001	-0.0472359	-0.0709074	-0.121392	-0.0504844	0.02	-0.5	-0.52	0.310135	0.0523982	-0.257737	1.40623	0.797787	-0.608439	16.2761	13.1584	-3.11767	15.5591	15.0974
ROI_1	pDEST_HC_Rec_Bxb_v2_UTR5_Flag_COMT_moxGFP_LPS:4806:CAG:AGC	4806:CAG:AGC:p.Q44S	4806	CAG	AGC	CAG	AGC	44	Q	S	p.Q44S	Missense	tri_nt_MNP	F3	0.109603	-1.24894	1.71557	-1.12162	-3.57172	-0.116851	-0.3338	-2.01175	0.87699	0.067832	-0.263117	-0.229464	0.890674	0.303113	0.753443	-0.0109642	0.0177696	0.0287339	-0.0709074	0.0230869	0.0939943	0.02	0.08	0.06	0.310135	0.0480265	-0.262109	1.40623	1.03833	-0.367892	16.2761	14.1295	-2.14654	15.5591	15.9113
ROI_1	pDEST_HC_Rec_Bxb_v2_UTR5_Flag_COMT_moxGFP_LPS:4806:CAG:AGC	4806:CAG:AGC:p.Q44S	4806	CAG	AGC	CAG	AGC	44	Q	S	p.Q44S	Missense	tri_nt_MNP	F4	0.109603	-1.24894	1.71557	-1.12162	-3.57172	-0.116851	1.10226	0.141437	4.48404	0.067832	-0.263117	0.540311	0.890674	0.303113	0.374069	-0.0109642	0.0177696	0.0287339	-0.0709074	0.0230869	0.0939943	0.02	0.08	0.06	0.310135	0.0480265	-0.262109	1.40623	1.03833	-0.367892	16.2761	14.1295	-2.14654	15.5591	15.9113
ROI_1	pDEST_HC_Rec_Bxb_v2_UTR5_Flag_COMT_moxGFP_LPS:4806:CAG:AGT	4806:CAG:AGT:p.Q44S	4806	CAG	AGT	CAG	AGT	44	Q	S	p.Q44S	Missense	tri_nt_MNP	F3	-0.865203	-4.10992	0.860884	-0.330039	-1.83033	1.78221	-1.87191	-4.57406	-0.638635	-0.524166	-0.137406	-1.09537	0.417856	0.901491	0.155242	-0.0109642	-0.0669022	-0.055938	-0.0709074	-0.133917	-0.0630097	0.02	0.11	0.09	0.310135	-0.000786729	-0.310922	1.40623	1.33998	-0.0662456	16.2761	14.2354	-2.04072	15.5591	15.9113
ROI_1	pDEST_HC_Rec_Bxb_v2_UTR5_Flag_COMT_moxGFP_LPS:4806:CAG:AGT	4806:CAG:AGT:p.Q44S	4806	CAG	AGT	CAG	AGT	44	Q	S	p.Q44S	Missense	tri_nt_MNP	F4	-0.865203	-4.10992	0.860884	-0.330039	-1.83033	1.78221	-1.63554	-5.69361	-0.198047	-0.524166	-0.137406	-1.63441	0.417856	0.901491	0.267384	-0.0109642	-0.0669022	-0.055938	-0.0709074	-0.133917	-0.0630097	0.02	0.11	0.09	0.310135	-0.000786729	-0.310922	1.40623	1.33998	-0.0662456	16.2761	14.2354	-2.04072	15.5591	15.9113
ROI_1	pDEST_HC_Rec_Bxb_v2_UTR5_Flag_COMT_moxGFP_LPS:4806:CAG:ATA	4806:CAG:ATA:p.Q44I	4806	CAG	ATA	CAG	ATA	44	Q	I	p.Q44I	Missense	tri_nt_MNP	NA	NA	NA	NA	-0.654207	-2.65967	0.572405	NA	NA	NA	NA	-0.260373	NA	NA	0.563334	NA	-0.0109642	-0.0404534	-0.0294892	-0.0709074	-0.0988975	-0.0279901	0.02	0.04	0.02	0.310135	-0.494462	-0.804597	1.40623	1.94864	0.542415	16.2761	11.7387	-4.53741	15.5591	14.9621
ROI_1	pDEST_HC_Rec_Bxb_v2_UTR5_Flag_COMT_moxGFP_LPS:4806:CAG:ATC	4806:CAG:ATC:p.Q44I	4806	CAG	ATC	CAG	ATC	44	Q	I	p.Q44I	Missense	tri_nt_MNP	F4	-0.341199	-2.15417	0.747213	-1.4071	-3.53146	-0.287077	0.485089	-1.08072	2.51886	-0.122317	-0.348495	0.439397	0.641542	0.248438	0.802648	-0.0109642	0.0735449	0.0845091	-0.0709074	0.102743	0.173651	0.02	0.24	0.22	0.310135	-0.403777	-0.713912	1.40623	0.499694	-0.906532	16.2761	NA	NA	15.5591	6.97166
ROI_1	pDEST_HC_Rec_Bxb_v2_UTR5_Flag_COMT_moxGFP_LPS:4806:CAG:ATT	4806:CAG:ATT:p.Q44I	4806	CAG	ATT	CAG	ATT	44	Q	I	p.Q44I	Missense	tri_nt_MNP	NA	NA	NA	NA	-1.12158	-3.7321	-0.13738	NA	NA	NA	NA	-0.38138	NA	NA	0.292485	NA	-0.0109642	-0.0455379	-0.0345736	-0.0709074	-0.0752829	-0.00437552	0.02	0.11	0.09	0.310135	-0.417035	-0.727171	1.40623	0.432032	-0.974194	16.2761	13.5953	-2.68077	15.5591	13.6268
ROI_1	pDEST_HC_Rec_Bxb_v2_UTR5_Flag_COMT_moxGFP_LPS:4806:CAG:GAA	4806:CAG:GAA:p.Q44E	4806	CAG	GAA	CAG	GAA	44	Q	E	p.Q44E	Missense	di_nt_MNP	F3	0.913883	-0.364272	11.9759	-0.717835	-2.91044	0.483195	0.80439	-0.162832	3.0114	1.35724	-0.164572	0.464038	0.345474	0.548098	0.443008	-0.0109642	-0.066053	-0.0550888	-0.0709074	-0.158249	-0.0873413	0.02	0.64	0.62	0.310135	-0.225181	-0.535317	1.40623	0.933008	-0.473218	16.2761	14.0017	-2.27438	15.5591	15.941
ROI_1	pDEST_HC_Rec_Bxb_v2_UTR5_Flag_COMT_moxGFP_LPS:4806:CAG:GAA	4806:CAG:GAA:p.Q44E	4806	CAG	GAA	CAG	GAA	44	Q	E	p.Q44E	Missense	di_nt_MNP	F4	0.913883	-0.364272	11.9759	-0.717835	-2.91044	0.483195	0.838611	-0.190881	6.17701	1.35724	-0.164572	0.642216	0.345474	0.548098	0.479484	-0.0109642	-0.066053	-0.0550888	-0.0709074	-0.158249	-0.0873413	0.02	0.64	0.62	0.310135	-0.225181	-0.535317	1.40623	0.933008	-0.473218	16.2761	14.0017	-2.27438	15.5591	15.941
ROI_1	pDEST_HC_Rec_Bxb_v2_UTR5_Flag_COMT_moxGFP_LPS:4806:CAG:GAC	4806:CAG:GAC:p.Q44D	4806	CAG	GAC	CAG	GAC	44	Q	D	p.Q44D	Missense	di_nt_MNP	F3	-0.117953	-4.9365	4.63651	-0.595853	-2.33176	0.720857	-0.446523	-2.24861	0.691522	-0.380774	-0.171072	-0.316059	0.883038	0.646332	0.631177	-0.0109642	0.00360116	0.0145654	-0.0709074	-0.0573389	0.0135685	0.02	0.71	0.69	0.310135	0.342786	0.0326504	1.40623	0.715898	-0.690328	16.2761	17.6734	1.39731	15.5591	17.0228
ROI_1	pDEST_HC_Rec_Bxb_v2_UTR5_Flag_COMT_moxGFP_LPS:4806:CAG:GAC	4806:CAG:GAC:p.Q44D	4806	CAG	GAC	CAG	GAC	44	Q	D	p.Q44D	Missense	di_nt_MNP	F4	-0.117953	-4.9365	4.63651	-0.595853	-2.33176	0.720857	-1.22092	-6.49938	-0.152726	-0.380774	-0.171072	-0.557698	0.883038	0.646332	0.448991	-0.0109642	0.00360116	0.0145654	-0.0709074	-0.0573389	0.0135685	0.02	0.71	0.69	0.310135	0.342786	0.0326504	1.40623	0.715898	-0.690328	16.2761	17.6734	1.39731	15.5591	17.0228
ROI_1	pDEST_HC_Rec_Bxb_v2_UTR5_Flag_COMT_moxGFP_LPS:4806:CAG:GAT	4806:CAG:GAT:p.Q44D	4806	CAG	GAT	CAG	GAT	44	Q	D	p.Q44D	Missense	di_nt_MNP	F3	0.157064	-0.658789	5.06135	0.33138	-1.02479	2.40057	1.55906	0.533938	4.27433	0.237566	0.126914	0.974699	0.537574	0.771069	0.179549	-0.0109642	-0.0582602	-0.047296	-0.0709074	-0.121838	-0.0509304	0.02	0.61	0.59	0.310135	0.417463	0.107328	1.40623	0.891097	-0.515129	16.2761	17.6734	1.39731	15.5591	17.0228
ROI_1	pDEST_HC_Rec_Bxb_v2_UTR5_Flag_COMT_moxGFP_LPS:4806:CAG:GAT	4806:CAG:GAT:p.Q44D	4806	CAG	GAT	CAG	GAT	44	Q	D	p.Q44D	Missense	di_nt_MNP	F4	0.157064	-0.658789	5.06135	0.33138	-1.02479	2.40057	0.874087	-0.0832841	3.92159	0.237566	0.126914	0.869594	0.537574	0.771069	0.436489	-0.0109642	-0.0582602	-0.047296	-0.0709074	-0.121838	-0.0509304	0.02	0.61	0.59	0.310135	0.417463	0.107328	1.40623	0.891097	-0.515129	16.2761	17.6734	1.39731	15.5591	17.0228
ROI_1	pDEST_HC_Rec_Bxb_v2_UTR5_Flag_COMT_moxGFP_LPS:4806:CAG:GCA	4806:CAG:GCA:p.Q44A	4806	CAG	GCA	CAG	GCA	44	Q	A	p.Q44A	Missense	tri_nt_MNP	F3	-1.05085	-4.59211	-0.128062	-0.22624	-1.86875	0.786129	-0.28711	-1.96688	0.871692	-0.49299	-0.0685033	-0.180438	0.262221	0.749361	0.744333	-0.0109642	-0.0387996	-0.0278354	-0.0709074	-0.0147251	0.0561823	0.02	-0.05	-0.07	0.310135	0.64744	0.337305	1.40623	0.813039	-0.593187	16.2761	14.8702	-1.40583	15.5591	15.8684
ROI_1	pDEST_HC_Rec_Bxb_v2_UTR5_Flag_COMT_moxGFP_LPS:4806:CAG:GCA	4806:CAG:GCA:p.Q44A	4806	CAG	GCA	CAG	GCA	44	Q	A	p.Q44A	Missense	tri_nt_MNP	F4	-1.05085	-4.59211	-0.128062	-0.22624	-1.86875	0.786129	-0.979653	-3.23169	0.220646	-0.49299	-0.0685033	-0.384246	0.262221	0.749361	0.414808	-0.0109642	-0.0387996	-0.0278354	-0.0709074	-0.0147251	0.0561823	0.02	-0.05	-0.07	0.310135	0.64744	0.337305	1.40623	0.813039	-0.593187	16.2761	14.8702	-1.40583	15.5591	15.8684
ROI_1	pDEST_HC_Rec_Bxb_v2_UTR5_Flag_COMT_moxGFP_LPS:4806:CAG:GCC	4806:CAG:GCC:p.Q44A	4806	CAG	GCC	CAG	GCC	44	Q	A	p.Q44A	Missense	tri_nt_MNP	F3	-2.12597	-9.66302	-0.417056	-0.95549	-3.26593	-0.0207015	0.599613	-0.837292	3.95163	-1.19689	-0.195134	0.522239	0.161047	0.341338	0.613518	-0.0109642	0.0649303	0.0758946	-0.0709074	0.0878739	0.158781	0.02	-0.53	-0.55	0.310135	-0.0569096	-0.367045	1.40623	0.641752	-0.764474	16.2761	NA	NA	15.5591	0.359802
ROI_1	pDEST_HC_Rec_Bxb_v2_UTR5_Flag_COMT_moxGFP_LPS:4806:CAG:GCC	4806:CAG:GCC:p.Q44A	4806	CAG	GCC	CAG	GCC	44	Q	A	p.Q44A	Missense	tri_nt_MNP	F4	-2.12597	-9.66302	-0.417056	-0.95549	-3.26593	-0.0207015	-0.761347	-3.58295	0.0265536	-1.19689	-0.195134	-0.25805	0.161047	0.341338	0.438369	-0.0109642	0.0649303	0.0758946	-0.0709074	0.0878739	0.158781	0.02	-0.53	-0.55	0.310135	-0.0569096	-0.367045	1.40623	0.641752	-0.764474	16.2761	NA	NA	15.5591	0.359802
ROI_1	pDEST_HC_Rec_Bxb_v2_UTR5_Flag_COMT_moxGFP_LPS:4806:CAG:GCT	4806:CAG:GCT:p.Q44A	4806	CAG	GCT	CAG	GCT	44	Q	A	p.Q44A	Missense	tri_nt_MNP	F4	0.0499001	-2.61231	2.80813	-0.868115	-3.00829	0.0497012	-0.341934	-2.34483	1.40176	0.216368	-0.273858	-0.499251	0.815959	0.385077	0.910017	-0.0109642	0.00396815	0.0149324	-0.0709074	0.0127865	0.0836938	0.02	-0.36	-0.38	0.310135	0.373824	0.0636889	1.40623	0.516371	-0.889855	16.2761	15.441	-0.835108	15.5591	16.7413
ROI_1	pDEST_HC_Rec_Bxb_v2_UTR5_Flag_COMT_moxGFP_LPS:4806:CAG:GGA	4806:CAG:GGA:p.Q44G	4806	CAG	GGA	CAG	GGA	44	Q	G	p.Q44G	Missense	tri_nt_MNP	F3	0.853836	-0.418176	5.6121	-0.288476	-1.82816	1.41512	-0.565546	-3.28964	0.184727	0.529582	-0.0700678	-0.295574	0.383295	0.853984	0.506622	-0.0109642	-0.0302994	-0.0193352	-0.0709074	0.0135515	0.0844589	0.02	0.36	0.34	0.310135	0.179546	-0.130589	1.40623	0.96985	-0.436377	16.2761	14.4434	-1.83266	15.5591	15.4293
ROI_1	pDEST_HC_Rec_Bxb_v2_UTR5_Flag_COMT_moxGFP_LPS:4806:CAG:GGA	4806:CAG:GGA:p.Q44G	4806	CAG	GGA	CAG	GGA	44	Q	G	p.Q44G	Missense	tri_nt_MNP	F4	0.853836	-0.418176	5.6121	-0.288476	-1.82816	1.41512	-0.0788806	-3.30557	3.31538	0.529582	-0.0700678	-0.144908	0.383295	0.853984	0.915115	-0.0109642	-0.0302994	-0.0193352	-0.0709074	0.0135515	0.0844589	0.02	0.36	0.34	0.310135	0.179546	-0.130589	1.40623	0.96985	-0.436377	16.2761	14.4434	-1.83266	15.5591	15.4293
ROI_1	pDEST_HC_Rec_Bxb_v2_UTR5_Flag_COMT_moxGFP_LPS:4806:CAG:GGC	4806:CAG:GGC:p.Q44G	4806	CAG	GGC	CAG	GGC	44	Q	G	p.Q44G	Missense	tri_nt_MNP	F3	NA	NA	NA	-0.89026	-2.68381	0.268376	1.29475	0.233725	6.50001	NA	-0.179738	0.334725	NA	0.410702	0.380854	-0.0109642	0.057791	0.0687553	-0.0709074	0.145936	0.216843	0.02	-0.05	-0.07	0.310135	0.132551	-0.177584	1.40623	0.806618	-0.599608	16.2761	19.1806	2.90453	15.5591	16.582
ROI_1	pDEST_HC_Rec_Bxb_v2_UTR5_Flag_COMT_moxGFP_LPS:4806:CAG:GGT	4806:CAG:GGT:p.Q44G	4806	CAG	GGT	CAG	GGT	44	Q	G	p.Q44G	Missense	tri_nt_MNP	F3	NA	NA	NA	-0.742091	-2.73842	0.324843	-0.938001	-4.10523	0.168681	NA	-0.188987	-0.747953	NA	0.466041	0.399412	-0.0109642	-0.011374	-0.000409735	-0.0709074	0.04307	0.113977	0.02	-0.15	-0.17	0.310135	0.149559	-0.160576	1.40623	0.681183	-0.725043	16.2761	19.1806	2.90453	15.5591	16.582
ROI_1	pDEST_HC_Rec_Bxb_v2_UTR5_Flag_COMT_moxGFP_LPS:4806:CAG:GGT	4806:CAG:GGT:p.Q44G	4806	CAG	GGT	CAG	GGT	44	Q	G	p.Q44G	Missense	tri_nt_MNP	F4	NA	NA	NA	-0.742091	-2.73842	0.324843	-0.16204	-1.49755	1.68065	NA	-0.188987	-0.169249	NA	0.466041	0.969154	-0.0109642	-0.011374	-0.000409735	-0.0709074	0.04307	0.113977	0.02	-0.15	-0.17	0.310135	0.149559	-0.160576	1.40623	0.681183	-0.725043	16.2761	19.1806	2.90453	15.5591	16.582
ROI_1	pDEST_HC_Rec_Bxb_v2_UTR5_Flag_COMT_moxGFP_LPS:4806:CAG:GTA	4806:CAG:GTA:p.Q44V	4806	CAG	GTA	CAG	GTA	44	Q	V	p.Q44V	Missense	tri_nt_MNP	F3	-1.72964	-4.76994	-0.595353	0.473006	-0.833925	2.12164	-3.31412	-10.2713	-1.50437	-0.627793	0.129833	-1.65201	0.144696	0.681285	0.0976492	-0.0109642	-0.0551385	-0.0441743	-0.0709074	-0.0207168	0.0501906	0.02	-0.4	-0.42	0.310135	-0.116145	-0.426281	1.40623	0.770153	-0.636073	16.2761	12.8615	-3.41462	15.5591	15.0961
ROI_1	pDEST_HC_Rec_Bxb_v2_UTR5_Flag_COMT_moxGFP_LPS:4806:CAG:GTC	4806:CAG:GTC:p.Q44V	4806	CAG	GTC	CAG	GTC	44	Q	V	p.Q44V	Missense	tri_nt_MNP	F3	-0.281949	-3.00485	1.41104	-0.920594	-2.85598	0.0518489	0.657169	-1.65531	3.92857	-0.180184	-0.178236	0.412129	0.744611	0.371273	0.764545	-0.0109642	0.0717103	0.0826745	-0.0709074	0.164123	0.23503	0.02	-0.49	-0.51	0.310135	0.108443	-0.201693	1.40623	0.504345	-0.901882	16.2761	NA	NA	15.5591	NA
ROI_1	pDEST_HC_Rec_Bxb_v2_UTR5_Flag_COMT_moxGFP_LPS:4806:CAG:GTT	4806:CAG:GTT:p.Q44V	4806	CAG	GTT	CAG	GTT	44	Q	V	p.Q44V	Missense	tri_nt_MNP	F3	NA	NA	NA	0.192192	-0.56164	3.78777	-0.322469	-2.8526	0.572835	NA	0.138263	-0.290281	NA	0.675165	0.669883	-0.0109642	-0.049602	-0.0386377	-0.0709074	-0.0253781	0.0455292	0.02	-0.56	-0.58	0.310135	0.132129	-0.178006	1.40623	0.428729	-0.977497	16.2761	13.758	-2.51803	15.5591	15.9422
ROI_1	pDEST_HC_Rec_Bxb_v2_UTR5_Flag_COMT_moxGFP_LPS:4806:CAG:GTT	4806:CAG:GTT:p.Q44V	4806	CAG	GTT	CAG	GTT	44	Q	V	p.Q44V	Missense	tri_nt_MNP	F4	NA	NA	NA	0.192192	-0.56164	3.78777	-0.361092	-2.5765	1.10303	NA	0.138263	-0.479542	NA	0.675165	0.864176	-0.0109642	-0.049602	-0.0386377	-0.0709074	-0.0253781	0.0455292	0.02	-0.56	-0.58	0.310135	0.132129	-0.178006	1.40623	0.428729	-0.977497	16.2761	13.758	-2.51803	15.5591	15.9422
ROI_1	pDEST_HC_Rec_Bxb_v2_UTR5_Flag_COMT_moxGFP_LPS:4806:CAG:TAC	4806:CAG:TAC:p.Q44Y	4806	CAG	TAC	CAG	TAC	44	Q	Y	p.Q44Y	Missense	di_nt_MNP	F3	-2.59829	-6.19344	-1.34887	-0.259626	-1.69911	0.928322	-2.21634	-5.21446	-0.83882	-0.585891	-0.0725769	-1.17274	0.0815539	0.786542	0.163726	-0.0109642	0.0598354	0.0707996	-0.0709074	0.116295	0.187202	0.02	-0.34	-0.36	0.310135	0.320659	0.0105241	1.40623	1.10827	-0.297957	16.2761	14.834	-1.44208	15.5591	12.8313
ROI_1	pDEST_HC_Rec_Bxb_v2_UTR5_Flag_COMT_moxGFP_LPS:4806:CAG:TAT	4806:CAG:TAT:p.Q44Y	4806	CAG	TAT	CAG	TAT	44	Q	Y	p.Q44Y	Missense	di_nt_MNP	F3	-2.31278	-6.19259	-1.03266	-0.670223	-2.48145	0.595322	0.253022	-1.0131	1.71385	-0.638757	-0.162422	0.122969	0.100157	0.56698	0.850609	-0.0109642	-0.0425531	-0.0315888	-0.0709074	-0.099362	-0.0284546	0.02	-0.54	-0.56	0.310135	0.515679	0.205543	1.40623	0.955538	-0.450688	16.2761	14.834	-1.44208	15.5591	12.8313
ROI_1	pDEST_HC_Rec_Bxb_v2_UTR5_Flag_COMT_moxGFP_LPS:4806:CAG:TAT	4806:CAG:TAT:p.Q44Y	4806	CAG	TAT	CAG	TAT	44	Q	Y	p.Q44Y	Missense	di_nt_MNP	F4	-2.31278	-6.19259	-1.03266	-0.670223	-2.48145	0.595322	-0.285163	-3.55171	0.54995	-0.638757	-0.162422	-0.289612	0.100157	0.56698	0.661308	-0.0109642	-0.0425531	-0.0315888	-0.0709074	-0.099362	-0.0284546	0.02	-0.54	-0.56	0.310135	0.515679	0.205543	1.40623	0.955538	-0.450688	16.2761	14.834	-1.44208	15.5591	12.8313
ROI_1	pDEST_HC_Rec_Bxb_v2_UTR5_Flag_COMT_moxGFP_LPS:4806:CAG:TCA	4806:CAG:TCA:p.Q44S	4806	CAG	TCA	CAG	TCA	44	Q	S	p.Q44S	Missense	tri_nt_MNP	F3	NA	NA	NA	-0.865959	-3.07107	0.342546	-0.617716	-4.19931	0.443873	NA	-0.203722	-0.384184	NA	0.451365	0.537203	-0.0109642	-0.0673341	-0.0563698	-0.0709074	-0.0801349	-0.00922754	0.02	0.05	0.03	0.310135	0.162635	-0.1475	1.40623	0.932404	-0.473822	16.2761	12.7061	-3.56994	15.5591	14.7786
ROI_1	pDEST_HC_Rec_Bxb_v2_UTR5_Flag_COMT_moxGFP_LPS:4806:CAG:TCC	4806:CAG:TCC:p.Q44S	4806	CAG	TCC	CAG	TCC	44	Q	S	p.Q44S	Missense	tri_nt_MNP	F3	0.500394	-0.244019	6.43145	-0.0560332	-1.31486	1.91265	1.15251	0.165995	4.59893	1.20203	-0.0352045	1.56587	0.422267	0.901731	0.333694	-0.0109642	0.0444621	0.0554263	-0.0709074	0.0927359	0.163643	0.02	-0.32	-0.34	0.310135	-0.019598	-0.329733	1.40623	0.980841	-0.425385	16.2761	NA	NA	15.5591	NA
ROI_1	pDEST_HC_Rec_Bxb_v2_UTR5_Flag_COMT_moxGFP_LPS:4806:CAG:TCC	4806:CAG:TCC:p.Q44S	4806	CAG	TCC	CAG	TCC	44	Q	S	p.Q44S	Missense	tri_nt_MNP	F4	0.500394	-0.244019	6.43145	-0.0560332	-1.31486	1.91265	0.488294	-0.437231	2.39848	1.20203	-0.0352045	0.484973	0.422267	0.901731	0.595679	-0.0109642	0.0444621	0.0554263	-0.0709074	0.0927359	0.163643	0.02	-0.32	-0.34	0.310135	-0.019598	-0.329733	1.40623	0.980841	-0.425385	16.2761	NA	NA	15.5591	NA
ROI_1	pDEST_HC_Rec_Bxb_v2_UTR5_Flag_COMT_moxGFP_LPS:4806:CAG:TCT	4806:CAG:TCT:p.Q44S	4806	CAG	TCT	CAG	TCT	44	Q	S	p.Q44S	Missense	tri_nt_MNP	F3	-0.448088	-3.04493	2.0082	-0.179596	-1.62181	1.09416	-2.30842	-7.36703	-1.10083	-0.466304	-0.0661595	-1.09533	0.819529	0.853353	0.112706	-0.0109642	-0.0367597	-0.0257955	-0.0709074	-0.0868482	-0.0159408	0.02	-0.41	-0.43	0.310135	0.303128	-0.00700696	1.40623	0.698756	-0.70747	16.2761	13.734	-2.54211	15.5591	15.5929
ROI_1	pDEST_HC_Rec_Bxb_v2_UTR5_Flag_COMT_moxGFP_LPS:4806:CAG:TGC	4806:CAG:TGC:p.Q44C	4806	CAG	TGC	CAG	TGC	44	Q	C	p.Q44C	Missense	tri_nt_MNP	F3	NA	NA	NA	0.0551796	-1.35235	1.23576	-0.198415	-1.4046	1.28072	NA	0.0233143	-0.0979732	NA	0.886716	0.901125	-0.0109642	0.00715378	0.018118	-0.0709074	0.0890696	0.159977	0.02	-0.01	-0.03	0.310135	-0.34043	-0.650565	1.40623	1.35047	-0.0557537	16.2761	15.7054	-0.570676	15.5591	15.8227
ROI_1	pDEST_HC_Rec_Bxb_v2_UTR5_Flag_COMT_moxGFP_LPS:4806:CAG:TGC	4806:CAG:TGC:p.Q44C	4806	CAG	TGC	CAG	TGC	44	Q	C	p.Q44C	Missense	tri_nt_MNP	F4	NA	NA	NA	0.0551796	-1.35235	1.23576	-0.411983	-1.83968	0.724224	NA	0.0233143	-0.215811	NA	0.886716	0.715946	-0.0109642	0.00715378	0.018118	-0.0709074	0.0890696	0.159977	0.02	-0.01	-0.03	0.310135	-0.34043	-0.650565	1.40623	1.35047	-0.0557537	16.2761	15.7054	-0.570676	15.5591	15.8227
ROI_1	pDEST_HC_Rec_Bxb_v2_UTR5_Flag_COMT_moxGFP_LPS:4806:CAG:TGT	4806:CAG:TGT:p.Q44C	4806	CAG	TGT	CAG	TGT	44	Q	C	p.Q44C	Missense	tri_nt_MNP	NA	NA	NA	NA	0.2489	-0.908748	1.67672	NA	NA	NA	NA	0.0893087	NA	NA	0.771586	NA	-0.0109642	-0.0789978	-0.0680335	-0.0709074	-0.0184899	0.0524175	0.02	-0.29	-0.31	0.310135	-0.233763	-0.543898	1.40623	1.12948	-0.276748	16.2761	15.7054	-0.570676	15.5591	15.8227
ROI_1	pDEST_HC_Rec_Bxb_v2_UTR5_Flag_COMT_moxGFP_LPS:4806:CAG:TTA	4806:CAG:TTA:p.Q44L	4806	CAG	TTA	CAG	TTA	44	Q	L	p.Q44L	Missense	tri_nt_MNP	F3	-1.85545	-5.4385	-0.540012	-1.17203	-3.24107	-0.0449162	-0.617817	-3.8639	0.53514	-0.710379	-0.273345	-0.399666	0.152877	0.303107	0.566847	-0.0109642	-0.0602347	-0.0492705	-0.0709074	-0.140313	-0.0694059	0.02	-0.66	-0.68	0.310135	-0.338944	-0.649079	1.40623	0.890896	-0.515331	16.2761	10.3901	-5.886	15.5591	13.6934
ROI_1	pDEST_HC_Rec_Bxb_v2_UTR5_Flag_COMT_moxGFP_LPS:4806:CAG:TTA	4806:CAG:TTA:p.Q44L	4806	CAG	TTA	CAG	TTA	44	Q	L	p.Q44L	Missense	tri_nt_MNP	F4	-1.85545	-5.4385	-0.540012	-1.17203	-3.24107	-0.0449162	0.221585	-1.15106	2.31559	-0.710379	-0.273345	0.1781	0.152877	0.303107	0.843655	-0.0109642	-0.0602347	-0.0492705	-0.0709074	-0.140313	-0.0694059	0.02	-0.66	-0.68	0.310135	-0.338944	-0.649079	1.40623	0.890896	-0.515331	16.2761	10.3901	-5.886	15.5591	13.6934
ROI_1	pDEST_HC_Rec_Bxb_v2_UTR5_Flag_COMT_moxGFP_LPS:4806:CAG:TTC	4806:CAG:TTC:p.Q44F	4806	CAG	TTC	CAG	TTC	44	Q	F	p.Q44F	Missense	tri_nt_MNP	NA	NA	NA	NA	0.0997038	-1.25018	2.09905	NA	NA	NA	NA	0.0873449	NA	NA	0.851105	NA	-0.0109642	0.0891614	0.100126	-0.0709074	0.149458	0.220366	0.02	-0.86	-0.88	0.310135	-0.0314932	-0.341629	1.40623	0.562239	-0.843987	16.2761	13.611	-2.66508	15.5591	15.5199
ROI_1	pDEST_HC_Rec_Bxb_v2_UTR5_Flag_COMT_moxGFP_LPS:4806:CAG:TTT	4806:CAG:TTT:p.Q44F	4806	CAG	TTT	CAG	TTT	44	Q	F	p.Q44F	Missense	tri_nt_MNP	F3	NA	NA	NA	-0.520625	-1.86377	0.738731	0.0853484	-1.5049	1.59631	NA	-0.199578	0.0591066	NA	0.664031	0.915116	-0.0109642	-0.0306914	-0.0197271	-0.0709074	-0.0628993	0.00800803	0.02	-1.01	-1.03	0.310135	0.138602	-0.171533	1.40623	0.657715	-0.748511	16.2761	13.611	-2.66508	15.5591	15.5199
ROI_1	pDEST_HC_Rec_Bxb_v2_UTR5_Flag_COMT_moxGFP_LPS:4807:A:C	4807:A:C:p.Q44P	4807	A	C	CAG	CCG	44	Q	P	p.Q44P	Missense	SNP	F3	-3.54589	-14.3824	-0.566501	-0.400721	-1.96143	0.768001	-1.95578	-6.81108	-0.736711	-0.901555	-0.0547418	-0.915986	0.174464	0.650717	0.204485	-0.0109642	0.0232625	0.0342267	-0.0709074	-0.0308306	0.0400767	0.02	-0.25	-0.27	0.310135	-0.0205957	-0.330731	1.40623	4.36198	2.95576	16.2761	15.9417	-0.334411	15.5591	14.559
ROI_1	pDEST_HC_Rec_Bxb_v2_UTR5_Flag_COMT_moxGFP_LPS:4807:A:C	4807:A:C:p.Q44P	4807	A	C	CAG	CCG	44	Q	P	p.Q44P	Missense	SNP	F4	-3.54589	-14.3824	-0.566501	-0.400721	-1.96143	0.768001	-3.50546	-10.0218	-0.982698	-0.901555	-0.0547418	-0.770805	0.174464	0.650717	0.199442	-0.0109642	0.0232625	0.0342267	-0.0709074	-0.0308306	0.0400767	0.02	-0.25	-0.27	0.310135	-0.0205957	-0.330731	1.40623	4.36198	2.95576	16.2761	15.9417	-0.334411	15.5591	14.559
ROI_1	pDEST_HC_Rec_Bxb_v2_UTR5_Flag_COMT_moxGFP_LPS:4807:A:G	4807:A:G:p.Q44R	4807	A	G	CAG	CGG	44	Q	R	p.Q44R	Missense	SNP	F3	-0.886471	-13.5332	2.00421	-0.566707	-2.84822	0.315903	-0.584797	-3.21816	0.342593	-1.03751	-0.0903231	-0.176699	0.350475	0.514049	0.531716	-0.0109642	0.0215986	0.0325628	-0.0709074	-0.0371063	0.0338011	0.02	-0.17	-0.19	0.310135	-0.0729153	-0.383051	1.40623	6.33681	4.93059	16.2761	14.2437	-2.03239	15.5591	16.5162
ROI_1	pDEST_HC_Rec_Bxb_v2_UTR5_Flag_COMT_moxGFP_LPS:4807:A:G	4807:A:G:p.Q44R	4807	A	G	CAG	CGG	44	Q	R	p.Q44R	Missense	SNP	F4	-0.886471	-13.5332	2.00421	-0.566707	-2.84822	0.315903	-1.48506	-4.74858	-0.322368	-1.03751	-0.0903231	-0.725109	0.350475	0.514049	0.284902	-0.0109642	0.0215986	0.0325628	-0.0709074	-0.0371063	0.0338011	0.02	-0.17	-0.19	0.310135	-0.0729153	-0.383051	1.40623	6.33681	4.93059	16.2761	14.2437	-2.03239	15.5591	16.5162
ROI_1	pDEST_HC_Rec_Bxb_v2_UTR5_Flag_COMT_moxGFP_LPS:4807:A:T	4807:A:T:p.Q44L	4807	A	T	CAG	CTG	44	Q	L	p.Q44L	Missense	SNP	F3	-1.22071	-5.38417	0.0626767	0.801999	-0.151939	3.16038	0.739886	-0.243341	4.83319	-0.972637	0.226076	0.514876	0.22792	0.406637	0.485161	-0.0109642	0.0798144	0.0907787	-0.0709074	0.170588	0.241495	0.02	-0.54	-0.56	0.310135	-0.0691047	-0.37924	1.40623	2.8373	1.43107	16.2761	13.9797	-2.29635	15.5591	15.898
ROI_1	pDEST_HC_Rec_Bxb_v2_UTR5_Flag_COMT_moxGFP_LPS:4807:A:T	4807:A:T:p.Q44L	4807	A	T	CAG	CTG	44	Q	L	p.Q44L	Missense	SNP	F4	-1.22071	-5.38417	0.0626767	0.801999	-0.151939	3.16038	-0.138388	-2.01295	1.42666	-0.972637	0.226076	-0.0852155	0.22792	0.406637	0.927706	-0.0109642	0.0798144	0.0907787	-0.0709074	0.170588	0.241495	0.02	-0.54	-0.56	0.310135	-0.0691047	-0.37924	1.40623	2.8373	1.43107	16.2761	13.9797	-2.29635	15.5591	15.898
ROI_1	pDEST_HC_Rec_Bxb_v2_UTR5_Flag_COMT_moxGFP_LPS:4807:AG:CA	4807:AG:CA:p.Q44P	4807	AG	CA	CAG	CCA	44	Q	P	p.Q44P	Missense	di_nt_MNP	F3	-0.728272	-6.62832	1.30869	-0.773498	-2.7679	0.228137	-0.321752	-1.77031	1.17821	-0.70789	-0.1121	-0.103481	0.597354	0.435767	0.842112	-0.0109642	-0.022408	-0.0114438	-0.0709074	-0.0521377	0.0187697	0.02	-0.08	-0.1	0.310135	0.0221053	-0.28803	1.40623	0.822926	-0.5833	16.2761	15.7612	-0.514835	15.5591	10.546
ROI_1	pDEST_HC_Rec_Bxb_v2_UTR5_Flag_COMT_moxGFP_LPS:4807:AG:CA	4807:AG:CA:p.Q44P	4807	AG	CA	CAG	CCA	44	Q	P	p.Q44P	Missense	di_nt_MNP	F4	-0.728272	-6.62832	1.30869	-0.773498	-2.7679	0.228137	-0.924819	-5.6063	-0.0705214	-0.70789	-0.1121	-0.576905	0.597354	0.435767	0.497293	-0.0109642	-0.022408	-0.0114438	-0.0709074	-0.0521377	0.0187697	0.02	-0.08	-0.1	0.310135	0.0221053	-0.28803	1.40623	0.822926	-0.5833	16.2761	15.7612	-0.514835	15.5591	10.546
ROI_1	pDEST_HC_Rec_Bxb_v2_UTR5_Flag_COMT_moxGFP_LPS:4807:AG:CC	4807:AG:CC:p.Q44P	4807	AG	CC	CAG	CCC	44	Q	P	p.Q44P	Missense	di_nt_MNP	F3	-0.924987	-8.80778	1.14207	0.0782377	-1.46898	2.41494	0.487726	-0.665384	2.26285	-0.887154	0.0255237	0.185031	0.387657	0.829908	0.673765	-0.0109642	0.0373428	0.048307	-0.0709074	0.015159	0.0860664	0.02	-0.44	-0.46	0.310135	-0.301772	-0.611907	1.40623	1.84118	0.434951	16.2761	NA	NA	15.5591	0
ROI_1	pDEST_HC_Rec_Bxb_v2_UTR5_Flag_COMT_moxGFP_LPS:4807:AG:CC	4807:AG:CC:p.Q44P	4807	AG	CC	CAG	CCC	44	Q	P	p.Q44P	Missense	di_nt_MNP	F4	-0.924987	-8.80778	1.14207	0.0782377	-1.46898	2.41494	0.0468518	-1.51015	2.06476	-0.887154	0.0255237	0.0408503	0.387657	0.829908	0.897243	-0.0109642	0.0373428	0.048307	-0.0709074	0.015159	0.0860664	0.02	-0.44	-0.46	0.310135	-0.301772	-0.611907	1.40623	1.84118	0.434951	16.2761	NA	NA	15.5591	0
ROI_1	pDEST_HC_Rec_Bxb_v2_UTR5_Flag_COMT_moxGFP_LPS:4807:AG:CT	4807:AG:CT:p.Q44P	4807	AG	CT	CAG	CCT	44	Q	P	p.Q44P	Missense	di_nt_MNP	F3	-1.2197	-6.18251	-0.127334	-0.692686	-2.90379	0.237863	-1.41878	-3.90858	-0.374934	-0.82792	-0.146116	-0.461014	0.276544	0.472846	0.23317	-0.0109642	-0.0357491	-0.0247848	-0.0709074	-0.0258735	0.0450338	0.02	-0.37	-0.39	0.310135	0.123333	-0.186803	1.40623	0.91392	-0.492306	16.2761	8.33844	-7.93764	15.5591	16.0857
ROI_1	pDEST_HC_Rec_Bxb_v2_UTR5_Flag_COMT_moxGFP_LPS:4807:AG:CT	4807:AG:CT:p.Q44P	4807	AG	CT	CAG	CCT	44	Q	P	p.Q44P	Missense	di_nt_MNP	F4	-1.2197	-6.18251	-0.127334	-0.692686	-2.90379	0.237863	-1.26035	-3.95869	-0.212964	-0.82792	-0.146116	-0.543367	0.276544	0.472846	0.333206	-0.0109642	-0.0357491	-0.0247848	-0.0709074	-0.0258735	0.0450338	0.02	-0.37	-0.39	0.310135	0.123333	-0.186803	1.40623	0.91392	-0.492306	16.2761	8.33844	-7.93764	15.5591	16.0857
ROI_1	pDEST_HC_Rec_Bxb_v2_UTR5_Flag_COMT_moxGFP_LPS:4807:AG:GA	4807:AG:GA:p.Q44R	4807	AG	GA	CAG	CGA	44	Q	R	p.Q44R	Missense	di_nt_MNP	F3	-1.48236	-4.38272	-0.295629	-0.152426	-1.66444	1.07782	-0.106142	-1.51374	1.74031	-0.377245	-0.0244905	-0.0440874	0.192038	0.764146	0.931359	-0.0109642	-0.0313485	-0.0203842	-0.0709074	-0.103107	-0.0321991	0.02	0.24	0.22	0.310135	0.00903037	-0.301105	1.40623	5.48565	4.07942	16.2761	13.4318	-2.8443	15.5591	15.7624
ROI_1	pDEST_HC_Rec_Bxb_v2_UTR5_Flag_COMT_moxGFP_LPS:4807:AG:GA	4807:AG:GA:p.Q44R	4807	AG	GA	CAG	CGA	44	Q	R	p.Q44R	Missense	di_nt_MNP	F4	-1.48236	-4.38272	-0.295629	-0.152426	-1.66444	1.07782	-1.53156	-5.60242	-0.380808	-0.377245	-0.0244905	-0.578903	0.192038	0.764146	0.338901	-0.0109642	-0.0313485	-0.0203842	-0.0709074	-0.103107	-0.0321991	0.02	0.24	0.22	0.310135	0.00903037	-0.301105	1.40623	5.48565	4.07942	16.2761	13.4318	-2.8443	15.5591	15.7624
ROI_1	pDEST_HC_Rec_Bxb_v2_UTR5_Flag_COMT_moxGFP_LPS:4807:AG:GC	4807:AG:GC:p.Q44R	4807	AG	GC	CAG	CGC	44	Q	R	p.Q44R	Missense	di_nt_MNP	F3	-1.34733	-4.92901	-0.159715	-1.0563	-3.40233	-0.0280376	-0.371582	-1.97399	1.51079	-0.556036	-0.191829	-0.165864	0.218788	0.336255	0.883123	-0.0109642	0.0470815	0.0580458	-0.0709074	0.0272987	0.0982061	0.02	-0.38	-0.4	0.310135	-0.215552	-0.525687	1.40623	2.0795	0.673275	16.2761	NA	NA	15.5591	NA
ROI_1	pDEST_HC_Rec_Bxb_v2_UTR5_Flag_COMT_moxGFP_LPS:4807:AG:GC	4807:AG:GC:p.Q44R	4807	AG	GC	CAG	CGC	44	Q	R	p.Q44R	Missense	di_nt_MNP	F4	-1.34733	-4.92901	-0.159715	-1.0563	-3.40233	-0.0280376	0.662113	-0.210513	3.34738	-0.556036	-0.191829	0.311818	0.218788	0.336255	0.501653	-0.0109642	0.0470815	0.0580458	-0.0709074	0.0272987	0.0982061	0.02	-0.38	-0.4	0.310135	-0.215552	-0.525687	1.40623	2.0795	0.673275	16.2761	NA	NA	15.5591	NA
ROI_1	pDEST_HC_Rec_Bxb_v2_UTR5_Flag_COMT_moxGFP_LPS:4807:AG:GT	4807:AG:GT:p.Q44R	4807	AG	GT	CAG	CGT	44	Q	R	p.Q44R	Missense	di_nt_MNP	F3	0.0828326	-1.25608	2.72263	-0.784593	-2.36369	0.210107	-1.39415	-5.94369	-0.0356053	0.0478588	-0.188778	-0.859529	0.759543	0.436953	0.294067	-0.0109642	0.00136579	0.01233	-0.0709074	0.000355611	0.071263	0.02	-0.1	-0.12	0.310135	0.00830771	-0.301828	1.40623	1.09699	-0.309232	16.2761	15.1815	-1.0946	15.5591	16.4019
ROI_1	pDEST_HC_Rec_Bxb_v2_UTR5_Flag_COMT_moxGFP_LPS:4807:AG:GT	4807:AG:GT:p.Q44R	4807	AG	GT	CAG	CGT	44	Q	R	p.Q44R	Missense	di_nt_MNP	F4	0.0828326	-1.25608	2.72263	-0.784593	-2.36369	0.210107	-0.785859	-3.63567	0.353249	0.0478588	-0.188778	-0.480951	0.759543	0.436953	0.522786	-0.0109642	0.00136579	0.01233	-0.0709074	0.000355611	0.071263	0.02	-0.1	-0.12	0.310135	0.00830771	-0.301828	1.40623	1.09699	-0.309232	16.2761	15.1815	-1.0946	15.5591	16.4019
ROI_1	pDEST_HC_Rec_Bxb_v2_UTR5_Flag_COMT_moxGFP_LPS:4807:AG:TA	4807:AG:TA:p.Q44L	4807	AG	TA	CAG	CTA	44	Q	L	p.Q44L	Missense	di_nt_MNP	F3	-3.3031	-8.86656	-1.44007	-0.553442	-1.99671	0.558974	-0.991995	-5.02176	-0.158435	-1.12577	-0.0934854	-0.35522	0.0983559	0.584354	0.401662	-0.0109642	-0.0322236	-0.0212594	-0.0709074	-0.0774472	-0.00653983	0.02	-0.68	-0.7	0.310135	-0.00897332	-0.319109	1.40623	1.19414	-0.212081	16.2761	12.93	-3.34603	15.5591	14.4579
ROI_1	pDEST_HC_Rec_Bxb_v2_UTR5_Flag_COMT_moxGFP_LPS:4807:AG:TA	4807:AG:TA:p.Q44L	4807	AG	TA	CAG	CTA	44	Q	L	p.Q44L	Missense	di_nt_MNP	F4	-3.3031	-8.86656	-1.44007	-0.553442	-1.99671	0.558974	-1.59172	-7.37011	-0.448263	-1.12577	-0.0934854	-0.726151	0.0983559	0.584354	0.289681	-0.0109642	-0.0322236	-0.0212594	-0.0709074	-0.0774472	-0.00653983	0.02	-0.68	-0.7	0.310135	-0.00897332	-0.319109	1.40623	1.19414	-0.212081	16.2761	12.93	-3.34603	15.5591	14.4579
ROI_1	pDEST_HC_Rec_Bxb_v2_UTR5_Flag_COMT_moxGFP_LPS:4807:AG:TC	4807:AG:TC:p.Q44L	4807	AG	TC	CAG	CTC	44	Q	L	p.Q44L	Missense	di_nt_MNP	F3	-0.77681	-6.27369	1.51056	-0.840508	-2.76761	0.269378	1.95224	0.627823	6.98339	-0.640396	-0.1517	0.560765	0.568807	0.416695	0.240334	-0.0109642	0.0784022	0.0893664	-0.0709074	0.178302	0.24921	0.02	-0.85	-0.87	0.310135	-0.270493	-0.580628	1.40623	1.74224	0.336013	16.2761	NA	NA	15.5591	NA
ROI_1	pDEST_HC_Rec_Bxb_v2_UTR5_Flag_COMT_moxGFP_LPS:4807:AG:TC	4807:AG:TC:p.Q44L	4807	AG	TC	CAG	CTC	44	Q	L	p.Q44L	Missense	di_nt_MNP	F4	-0.77681	-6.27369	1.51056	-0.840508	-2.76761	0.269378	1.97197	0.522143	8.59421	-0.640396	-0.1517	1.02503	0.568807	0.416695	0.23853	-0.0109642	0.0784022	0.0893664	-0.0709074	0.178302	0.24921	0.02	-0.85	-0.87	0.310135	-0.270493	-0.580628	1.40623	1.74224	0.336013	16.2761	NA	NA	15.5591	NA
ROI_1	pDEST_HC_Rec_Bxb_v2_UTR5_Flag_COMT_moxGFP_LPS:4807:AG:TT	4807:AG:TT:p.Q44L	4807	AG	TT	CAG	CTT	44	Q	L	p.Q44L	Missense	di_nt_MNP	F3	-1.68346	-5.72732	-0.39494	-0.566097	-2.83758	0.602372	-0.348927	-1.74788	0.854659	-1.01975	-0.180637	-0.221585	0.166463	0.577332	0.755567	-0.0109642	-0.0394384	-0.0284742	-0.0709074	-0.0224526	0.0484548	0.02	-0.61	-0.63	0.310135	-0.075916	-0.386051	1.40623	1.32371	-0.0825171	16.2761	13.5012	-2.77492	15.5591	15.6759
ROI_1	pDEST_HC_Rec_Bxb_v2_UTR5_Flag_COMT_moxGFP_LPS:4807:AG:TT	4807:AG:TT:p.Q44L	4807	AG	TT	CAG	CTT	44	Q	L	p.Q44L	Missense	di_nt_MNP	F4	-1.68346	-5.72732	-0.39494	-0.566097	-2.83758	0.602372	-0.26868	-2.20369	1.38106	-1.01975	-0.180637	-0.3212	0.166463	0.577332	0.871893	-0.0109642	-0.0394384	-0.0284742	-0.0709074	-0.0224526	0.0484548	0.02	-0.61	-0.63	0.310135	-0.075916	-0.386051	1.40623	1.32371	-0.0825171	16.2761	13.5012	-2.77492	15.5591	15.6759
ROI_1	pDEST_HC_Rec_Bxb_v2_UTR5_Flag_COMT_moxGFP_LPS:4808:G:A	4808:G:A:p.Q44Q	4808	G	A	CAG	CAA	44	Q	Q	p.Q44Q	Silent	SNP	F3	-2.9947	-9.35427	-1.24952	0.00566968	-1.55994	1.29426	0.600302	-0.325856	3.03412	-0.857766	0.000316666	0.2495	0.11483	0.879646	0.51213	-0.0109642	-0.0485865	-0.0376222	-0.0709074	-0.0938369	-0.0229295	0.02	-0.14	-0.16	0.310135	0.251979	-0.0581559	1.40623	0.666108	-0.740118	16.2761	13.0211	-3.25498	15.5591	15.0281
ROI_1	pDEST_HC_Rec_Bxb_v2_UTR5_Flag_COMT_moxGFP_LPS:4808:G:A	4808:G:A:p.Q44Q	4808	G	A	CAG	CAA	44	Q	Q	p.Q44Q	Silent	SNP	F4	-2.9947	-9.35427	-1.24952	0.00566968	-1.55994	1.29426	0.521012	-0.738047	2.30989	-0.857766	0.000316666	0.200381	0.11483	0.879646	0.65545	-0.0109642	-0.0485865	-0.0376222	-0.0709074	-0.0938369	-0.0229295	0.02	-0.14	-0.16	0.310135	0.251979	-0.0581559	1.40623	0.666108	-0.740118	16.2761	13.0211	-3.25498	15.5591	15.0281
ROI_1	pDEST_HC_Rec_Bxb_v2_UTR5_Flag_COMT_moxGFP_LPS:4808:G:C	4808:G:C:p.Q44H	4808	G	C	CAG	CAC	44	Q	H	p.Q44H	Missense	SNP	F3	-1.76877	-6.5795	-0.538044	0.859549	-0.319979	3.00897	-1.13486	-4.54711	0.396254	-0.98526	0.149337	-0.400531	0.156871	0.441541	0.409299	-0.0109642	-0.0104499	0.000514306	-0.0709074	-0.00822876	0.0626786	0.02	0.49	0.47	0.310135	-0.522889	-0.833024	1.40623	0.919271	-0.486955	16.2761	15.9897	-0.286335	15.5591	16.1023
ROI_1	pDEST_HC_Rec_Bxb_v2_UTR5_Flag_COMT_moxGFP_LPS:4808:G:C	4808:G:C:p.Q44H	4808	G	C	CAG	CAC	44	Q	H	p.Q44H	Missense	SNP	F4	-1.76877	-6.5795	-0.538044	0.859549	-0.319979	3.00897	-1.20187	-6.65629	0.168673	-0.98526	0.149337	-0.440755	0.156871	0.441541	0.392756	-0.0109642	-0.0104499	0.000514306	-0.0709074	-0.00822876	0.0626786	0.02	0.49	0.47	0.310135	-0.522889	-0.833024	1.40623	0.919271	-0.486955	16.2761	15.9897	-0.286335	15.5591	16.1023
ROI_1	pDEST_HC_Rec_Bxb_v2_UTR5_Flag_COMT_moxGFP_LPS:4808:G:T	4808:G:T:p.Q44H	4808	G	T	CAG	CAT	44	Q	H	p.Q44H	Missense	SNP	F3	-0.670878	-3.66952	0.92228	-0.36932	-2.94388	3.24247	0.281291	-1.12227	1.76787	-0.390601	-0.174869	0.211537	0.567868	0.956998	0.811729	-0.0109642	-0.0844628	-0.0734985	-0.0709074	-0.114988	-0.0440805	0.02	0.74	0.72	0.310135	-0.418129	-0.728264	1.40623	0.902157	-0.504069	16.2761	15.9897	-0.286335	15.5591	16.1023
ROI_1	pDEST_HC_Rec_Bxb_v2_UTR5_Flag_COMT_moxGFP_LPS:4808:G:T	4808:G:T:p.Q44H	4808	G	T	CAG	CAT	44	Q	H	p.Q44H	Missense	SNP	F4	-0.670878	-3.66952	0.92228	-0.36932	-2.94388	3.24247	-0.0310974	-1.12247	1.9412	-0.390601	-0.174869	-0.0247118	0.567868	0.956998	0.823357	-0.0109642	-0.0844628	-0.0734985	-0.0709074	-0.114988	-0.0440805	0.02	0.74	0.72	0.310135	-0.418129	-0.728264	1.40623	0.902157	-0.504069	16.2761	15.9897	-0.286335	15.5591	16.1023
ROI_1	pDEST_HC_Rec_Bxb_v2_UTR5_Flag_COMT_moxGFP_LPS:4809:C:A	4809:C:A:p.P45T	4809	C	A	CCC	ACC	45	P	T	p.P45T	Missense	SNP	F3	0.381705	-1.53995	6.84528	0.0794275	-1.20484	1.66283	1.65839	0.415605	5.71477	0.686001	0.0246674	0.571313	0.483935	0.905044	0.220778	0.0373428	0.0582111	0.0208683	0.015159	0.125192	0.110033	-0.44	-0.22	0.22	-0.301772	0.0086408	0.310412	1.84118	0.545724	-1.29545	NA	NA	NA	0	NA
ROI_1	pDEST_HC_Rec_Bxb_v2_UTR5_Flag_COMT_moxGFP_LPS:4809:C:A	4809:C:A:p.P45T	4809	C	A	CCC	ACC	45	P	T	p.P45T	Missense	SNP	F4	0.381705	-1.53995	6.84528	0.0794275	-1.20484	1.66283	1.36222	0.269284	5.10719	0.686001	0.0246674	0.663686	0.483935	0.905044	0.294597	0.0373428	0.0582111	0.0208683	0.015159	0.125192	0.110033	-0.44	-0.22	0.22	-0.301772	0.0086408	0.310412	1.84118	0.545724	-1.29545	NA	NA	NA	0	NA
ROI_1	pDEST_HC_Rec_Bxb_v2_UTR5_Flag_COMT_moxGFP_LPS:4809:C:G	4809:C:G:p.P45A	4809	C	G	CCC	GCC	45	P	A	p.P45A	Missense	SNP	F3	0.130307	-2.29722	6.55767	0.530001	-0.758076	2.17605	1.91865	0.752577	8.10736	0.205968	0.143047	1.12559	0.678349	0.647783	0.206484	0.0373428	0.0649303	0.0275876	0.015159	0.0878739	0.0727149	-0.44	-0.53	-0.09	-0.301772	-0.0569096	0.244862	1.84118	0.641752	-1.19942	NA	NA	NA	0	0.359802
ROI_1	pDEST_HC_Rec_Bxb_v2_UTR5_Flag_COMT_moxGFP_LPS:4809:C:G	4809:C:G:p.P45A	4809	C	G	CCC	GCC	45	P	A	p.P45A	Missense	SNP	F4	0.130307	-2.29722	6.55767	0.530001	-0.758076	2.17605	2.59141	1.32006	9.06314	0.205968	0.143047	1.28519	0.678349	0.647783	0.120504	0.0373428	0.0649303	0.0275876	0.015159	0.0878739	0.0727149	-0.44	-0.53	-0.09	-0.301772	-0.0569096	0.244862	1.84118	0.641752	-1.19942	NA	NA	NA	0	0.359802
ROI_1	pDEST_HC_Rec_Bxb_v2_UTR5_Flag_COMT_moxGFP_LPS:4809:C:T	4809:C:T:p.P45S	4809	C	T	CCC	TCC	45	P	S	p.P45S	Missense	SNP	F3	-0.0276507	-1.32717	1.94079	0.157804	-1.00762	1.55521	1.74646	0.594039	4.59456	-0.0127461	0.042793	0.417358	0.894876	0.847027	0.171104	0.0373428	0.0444621	0.0071193	0.015159	0.0927359	0.0775769	-0.44	-0.32	0.12	-0.301772	-0.019598	0.282174	1.84118	0.980841	-0.860336	NA	NA	NA	0	NA
ROI_1	pDEST_HC_Rec_Bxb_v2_UTR5_Flag_COMT_moxGFP_LPS:4809:C:T	4809:C:T:p.P45S	4809	C	T	CCC	TCC	45	P	S	p.P45S	Missense	SNP	F4	-0.0276507	-1.32717	1.94079	0.157804	-1.00762	1.55521	0.817436	-0.387334	2.65093	-0.0127461	0.042793	0.201844	0.894876	0.847027	0.504977	0.0373428	0.0444621	0.0071193	0.015159	0.0927359	0.0775769	-0.44	-0.32	0.12	-0.301772	-0.019598	0.282174	1.84118	0.980841	-0.860336	NA	NA	NA	0	NA
ROI_1	pDEST_HC_Rec_Bxb_v2_UTR5_Flag_COMT_moxGFP_LPS:4809:CC:AA	4809:CC:AA:p.P45N	4809	CC	AA	CCC	AAC	45	P	N	p.P45N	Missense	di_nt_MNP	F3	0.878904	-0.438861	8.36696	-0.0844219	-1.31546	1.85847	0.302753	-1.08199	1.87659	1.00659	-0.0332841	0.323369	0.360671	0.884452	0.841739	0.0373428	0.0132125	-0.0241303	0.015159	0.0662646	0.0511056	-0.44	0.01	0.45	-0.301772	0.204666	0.506437	1.84118	0.424733	-1.41644	NA	17.7914	NA	0	16.5656
ROI_1	pDEST_HC_Rec_Bxb_v2_UTR5_Flag_COMT_moxGFP_LPS:4809:CC:AA	4809:CC:AA:p.P45N	4809	CC	AA	CCC	AAC	45	P	N	p.P45N	Missense	di_nt_MNP	F4	0.878904	-0.438861	8.36696	-0.0844219	-1.31546	1.85847	-0.0274837	-1.82778	1.47332	1.00659	-0.0332841	0.0120262	0.360671	0.884452	0.967102	0.0373428	0.0132125	-0.0241303	0.015159	0.0662646	0.0511056	-0.44	0.01	0.45	-0.301772	0.204666	0.506437	1.84118	0.424733	-1.41644	NA	17.7914	NA	0	16.5656
ROI_1	pDEST_HC_Rec_Bxb_v2_UTR5_Flag_COMT_moxGFP_LPS:4809:CC:AG	4809:CC:AG:p.P45S	4809	CC	AG	CCC	AGC	45	P	S	p.P45S	Missense	di_nt_MNP	F3	-0.112166	-1.50268	2.35607	0.205499	-0.930065	1.85149	-0.0344395	-2.84559	2.58489	-0.0675256	0.0519801	-0.0177424	0.850681	0.799758	0.947313	0.0373428	0.0177696	-0.0195731	0.015159	0.0230869	0.00792792	-0.44	0.08	0.52	-0.301772	0.0480265	0.349798	1.84118	1.03833	-0.802843	NA	14.1295	NA	0	15.9113
ROI_1	pDEST_HC_Rec_Bxb_v2_UTR5_Flag_COMT_moxGFP_LPS:4809:CC:AG	4809:CC:AG:p.P45S	4809	CC	AG	CCC	AGC	45	P	S	p.P45S	Missense	di_nt_MNP	F4	-0.112166	-1.50268	2.35607	0.205499	-0.930065	1.85149	-0.00992151	-0.89478	3.66512	-0.0675256	0.0519801	-0.00949407	0.850681	0.799758	0.787532	0.0373428	0.0177696	-0.0195731	0.015159	0.0230869	0.00792792	-0.44	0.08	0.52	-0.301772	0.0480265	0.349798	1.84118	1.03833	-0.802843	NA	14.1295	NA	0	15.9113
ROI_1	pDEST_HC_Rec_Bxb_v2_UTR5_Flag_COMT_moxGFP_LPS:4809:CC:AT	4809:CC:AT:p.P45I	4809	CC	AT	CCC	ATC	45	P	I	p.P45I	Missense	di_nt_MNP	F3	-0.115441	-1.50048	2.17043	0.150214	-0.899581	2.01542	0.693582	-0.190706	3.12995	-0.0939142	0.0839125	0.359936	0.88109	0.77172	0.528913	0.0373428	0.0735449	0.0362021	0.015159	0.102743	0.0875842	-0.44	0.24	0.68	-0.301772	-0.403777	-0.102005	1.84118	0.499694	-1.34148	NA	NA	NA	0	6.97166
ROI_1	pDEST_HC_Rec_Bxb_v2_UTR5_Flag_COMT_moxGFP_LPS:4809:CC:AT	4809:CC:AT:p.P45I	4809	CC	AT	CCC	ATC	45	P	I	p.P45I	Missense	di_nt_MNP	F4	-0.115441	-1.50048	2.17043	0.150214	-0.899581	2.01542	0.165273	-0.985045	1.61426	-0.0939142	0.0839125	0.128809	0.88109	0.77172	0.850963	0.0373428	0.0735449	0.0362021	0.015159	0.102743	0.0875842	-0.44	0.24	0.68	-0.301772	-0.403777	-0.102005	1.84118	0.499694	-1.34148	NA	NA	NA	0	6.97166
ROI_1	pDEST_HC_Rec_Bxb_v2_UTR5_Flag_COMT_moxGFP_LPS:4809:CC:GA	4809:CC:GA:p.P45D	4809	CC	GA	CCC	GAC	45	P	D	p.P45D	Missense	di_nt_MNP	F3	1.18503	-0.331625	5.05226	0.842356	0.0398984	4.88006	0.139268	-2.14004	1.70797	0.904668	0.414572	0.120752	0.253107	0.409403	0.866342	0.0373428	0.00360116	-0.0337416	0.015159	-0.0573389	-0.0724979	-0.44	0.71	1.15	-0.301772	0.342786	0.644557	1.84118	0.715898	-1.12528	NA	17.6734	NA	0	17.0228
ROI_1	pDEST_HC_Rec_Bxb_v2_UTR5_Flag_COMT_moxGFP_LPS:4809:CC:GA	4809:CC:GA:p.P45D	4809	CC	GA	CCC	GAC	45	P	D	p.P45D	Missense	di_nt_MNP	F4	1.18503	-0.331625	5.05226	0.842356	0.0398984	4.88006	-0.0335031	-1.09135	1.13935	0.904668	0.414572	-0.030039	0.253107	0.409403	0.979357	0.0373428	0.00360116	-0.0337416	0.015159	-0.0573389	-0.0724979	-0.44	0.71	1.15	-0.301772	0.342786	0.644557	1.84118	0.715898	-1.12528	NA	17.6734	NA	0	17.0228
ROI_1	pDEST_HC_Rec_Bxb_v2_UTR5_Flag_COMT_moxGFP_LPS:4809:CC:GG	4809:CC:GG:p.P45G	4809	CC	GG	CCC	GGC	45	P	G	p.P45G	Missense	di_nt_MNP	F3	0.11071	-1.62901	3.14985	-1.01222	-3.87189	0.0553694	1.13505	0.116813	5.31588	0.271408	-0.203872	0.764763	0.957409	0.372826	0.357142	0.0373428	0.057791	0.0204483	0.015159	0.145936	0.130777	-0.44	-0.05	0.39	-0.301772	0.132551	0.434323	1.84118	0.806618	-1.03456	NA	19.1806	NA	0	16.582
ROI_1	pDEST_HC_Rec_Bxb_v2_UTR5_Flag_COMT_moxGFP_LPS:4809:CC:GG	4809:CC:GG:p.P45G	4809	CC	GG	CCC	GGC	45	P	G	p.P45G	Missense	di_nt_MNP	F4	0.11071	-1.62901	3.14985	-1.01222	-3.87189	0.0553694	1.22564	0.211615	3.62054	0.271408	-0.203872	0.543892	0.957409	0.372826	0.335115	0.0373428	0.057791	0.0204483	0.015159	0.145936	0.130777	-0.44	-0.05	0.39	-0.301772	0.132551	0.434323	1.84118	0.806618	-1.03456	NA	19.1806	NA	0	16.582
ROI_1	pDEST_HC_Rec_Bxb_v2_UTR5_Flag_COMT_moxGFP_LPS:4809:CC:GT	4809:CC:GT:p.P45V	4809	CC	GT	CCC	GTC	45	P	V	p.P45V	Missense	di_nt_MNP	F3	0.89592	-0.874214	4.01508	-0.664399	-2.91063	0.707842	2.23848	0.880775	10.4261	0.479111	-0.201644	1.66613	0.464605	0.599745	0.170272	0.0373428	0.0717103	0.0343675	0.015159	0.164123	0.148964	-0.44	-0.49	-0.05	-0.301772	0.108443	0.410214	1.84118	0.504345	-1.33683	NA	NA	NA	0	NA
ROI_1	pDEST_HC_Rec_Bxb_v2_UTR5_Flag_COMT_moxGFP_LPS:4809:CC:GT	4809:CC:GT:p.P45V	4809	CC	GT	CCC	GTC	45	P	V	p.P45V	Missense	di_nt_MNP	F4	0.89592	-0.874214	4.01508	-0.664399	-2.91063	0.707842	4.85687	2.72067	13.1465	0.479111	-0.201644	2.14651	0.464605	0.599745	0.0459865	0.0373428	0.0717103	0.0343675	0.015159	0.164123	0.148964	-0.44	-0.49	-0.05	-0.301772	0.108443	0.410214	1.84118	0.504345	-1.33683	NA	NA	NA	0	NA
ROI_1	pDEST_HC_Rec_Bxb_v2_UTR5_Flag_COMT_moxGFP_LPS:4809:CC:TA	4809:CC:TA:p.P45Y	4809	CC	TA	CCC	TAC	45	P	Y	p.P45Y	Missense	di_nt_MNP	F3	-0.552974	-2.26361	0.685532	-0.285828	-1.96915	0.759486	-3.1923	-9.3275	-1.30399	-0.327239	-0.0981537	-1.3336	0.534397	0.724765	0.115792	0.0373428	0.0598354	0.0224926	0.015159	0.116295	0.101136	-0.44	-0.34	0.1	-0.301772	0.320659	0.622431	1.84118	1.10827	-0.732908	NA	14.834	NA	0	12.8313
ROI_1	pDEST_HC_Rec_Bxb_v2_UTR5_Flag_COMT_moxGFP_LPS:4809:CC:TG	4809:CC:TG:p.P45C	4809	CC	TG	CCC	TGC	45	P	C	p.P45C	Missense	di_nt_MNP	F3	0.0855992	-0.999214	3.36171	-0.00742181	-1.24994	2.58224	0.662878	-0.0970235	2.96841	0.193053	-0.00439337	0.963434	0.684834	0.789901	0.503642	0.0373428	0.00715378	-0.030189	0.015159	0.0890696	0.0739106	-0.44	-0.01	0.43	-0.301772	-0.34043	-0.0386585	1.84118	1.35047	-0.490704	NA	15.7054	NA	0	15.8227
ROI_1	pDEST_HC_Rec_Bxb_v2_UTR5_Flag_COMT_moxGFP_LPS:4809:CC:TG	4809:CC:TG:p.P45C	4809	CC	TG	CCC	TGC	45	P	C	p.P45C	Missense	di_nt_MNP	F4	0.0855992	-0.999214	3.36171	-0.00742181	-1.24994	2.58224	0.802385	-0.509239	5.37478	0.193053	-0.00439337	0.709361	0.684834	0.789901	0.528488	0.0373428	0.00715378	-0.030189	0.015159	0.0890696	0.0739106	-0.44	-0.01	0.43	-0.301772	-0.34043	-0.0386585	1.84118	1.35047	-0.490704	NA	15.7054	NA	0	15.8227
ROI_1	pDEST_HC_Rec_Bxb_v2_UTR5_Flag_COMT_moxGFP_LPS:4809:CC:TT	4809:CC:TT:p.P45F	4809	CC	TT	CCC	TTC	45	P	F	p.P45F	Missense	di_nt_MNP	F3	0.611473	-0.294418	5.20609	-0.0408806	-1.03392	3.81959	0.200398	-2.62513	2.07564	1.03536	-0.0440119	0.180876	0.412957	0.717651	0.902347	0.0373428	0.0891614	0.0518186	0.015159	0.149458	0.134299	-0.44	-0.86	-0.42	-0.301772	-0.0314932	0.270278	1.84118	0.562239	-1.27894	NA	13.611	NA	0	15.5199
ROI_1	pDEST_HC_Rec_Bxb_v2_UTR5_Flag_COMT_moxGFP_LPS:4809:CC:TT	4809:CC:TT:p.P45F	4809	CC	TT	CCC	TTC	45	P	F	p.P45F	Missense	di_nt_MNP	F4	0.611473	-0.294418	5.20609	-0.0408806	-1.03392	3.81959	-0.384208	-3.26705	0.404283	1.03536	-0.0440119	-0.571682	0.412957	0.717651	0.598672	0.0373428	0.0891614	0.0518186	0.015159	0.149458	0.134299	-0.44	-0.86	-0.42	-0.301772	-0.0314932	0.270278	1.84118	0.562239	-1.27894	NA	13.611	NA	0	15.5199
ROI_1	pDEST_HC_Rec_Bxb_v2_UTR5_Flag_COMT_moxGFP_LPS:4809:CCC:AAA	4809:CCC:AAA:p.P45K	4809	CCC	AAA	CCC	AAA	45	P	K	p.P45K	Missense	tri_nt_MNP	F3	-0.332762	-4.31177	4.82386	0.150227	-1.11379	1.32252	-1.18082	-3.98473	-0.0478416	-0.65723	0.0526051	-0.590563	0.965549	0.880272	0.296028	0.0373428	-0.0659947	-0.103337	0.015159	-0.178436	-0.193595	-0.44	0.01	0.45	-0.301772	-0.830271	-0.528499	1.84118	0.861886	-0.979291	NA	14.474	NA	0	16.9102
ROI_1	pDEST_HC_Rec_Bxb_v2_UTR5_Flag_COMT_moxGFP_LPS:4809:CCC:AAA	4809:CCC:AAA:p.P45K	4809	CCC	AAA	CCC	AAA	45	P	K	p.P45K	Missense	tri_nt_MNP	F4	-0.332762	-4.31177	4.82386	0.150227	-1.11379	1.32252	-1.02583	-9.92889	0.33213	-0.65723	0.0526051	-1.14719	0.965549	0.880272	0.39557	0.0373428	-0.0659947	-0.103337	0.015159	-0.178436	-0.193595	-0.44	0.01	0.45	-0.301772	-0.830271	-0.528499	1.84118	0.861886	-0.979291	NA	14.474	NA	0	16.9102
ROI_1	pDEST_HC_Rec_Bxb_v2_UTR5_Flag_COMT_moxGFP_LPS:4809:CCC:AAG	4809:CCC:AAG:p.P45K	4809	CCC	AAG	CCC	AAG	45	P	K	p.P45K	Missense	tri_nt_MNP	F3	0.873492	-0.416812	7.40948	-1.46133	-3.83532	-0.397389	-1.26078	-3.84896	-0.15695	1.02702	-0.27231	-0.507436	0.361116	0.224273	0.323962	0.0373428	-0.000134528	-0.0374773	0.015159	-0.10611	-0.121269	-0.44	0.64	1.08	-0.301772	-0.446441	-0.144669	1.84118	0.640536	-1.20064	NA	16.3726	NA	0	17.6299
ROI_1	pDEST_HC_Rec_Bxb_v2_UTR5_Flag_COMT_moxGFP_LPS:4809:CCC:AAT	4809:CCC:AAT:p.P45N	4809	CCC	AAT	CCC	AAT	45	P	N	p.P45N	Missense	tri_nt_MNP	NA	NA	NA	NA	-0.573308	-2.42743	0.727587	NA	NA	NA	NA	-0.277304	NA	NA	0.607743	NA	0.0373428	-0.0592471	-0.0965899	0.015159	-0.0959877	-0.111147	-0.44	-0.16	0.28	-0.301772	0.134957	0.436728	1.84118	0.537771	-1.30341	NA	17.7914	NA	0	16.5656
ROI_1	pDEST_HC_Rec_Bxb_v2_UTR5_Flag_COMT_moxGFP_LPS:4809:CCC:ACA	4809:CCC:ACA:p.P45T	4809	CCC	ACA	CCC	ACA	45	P	T	p.P45T	Missense	di_nt_MNP	F3	0.312537	-1.54336	4.38279	0.34926	-1.05611	1.91882	-1.01907	-3.12748	0.0901894	0.386577	0.136746	-0.387857	0.698335	0.779524	0.352989	0.0373428	-0.0563596	-0.0937024	0.015159	-0.0495674	-0.0647265	-0.44	0.01	0.45	-0.301772	0.268405	0.570176	1.84118	1.42662	-0.414558	NA	13.3617	NA	0	14.318
ROI_1	pDEST_HC_Rec_Bxb_v2_UTR5_Flag_COMT_moxGFP_LPS:4809:CCC:ACA	4809:CCC:ACA:p.P45T	4809	CCC	ACA	CCC	ACA	45	P	T	p.P45T	Missense	di_nt_MNP	F4	0.312537	-1.54336	4.38279	0.34926	-1.05611	1.91882	-0.326702	-1.69277	1.64707	0.386577	0.136746	-0.228183	0.698335	0.779524	0.925128	0.0373428	-0.0563596	-0.0937024	0.015159	-0.0495674	-0.0647265	-0.44	0.01	0.45	-0.301772	0.268405	0.570176	1.84118	1.42662	-0.414558	NA	13.3617	NA	0	14.318
ROI_1	pDEST_HC_Rec_Bxb_v2_UTR5_Flag_COMT_moxGFP_LPS:4809:CCC:ACG	4809:CCC:ACG:p.P45T	4809	CCC	ACG	CCC	ACG	45	P	T	p.P45T	Missense	di_nt_MNP	F3	0.652532	-0.34268	3.67162	-0.62733	-2.10923	0.539306	2.75899	1.18201	7.93926	0.418823	-0.205806	0.751269	0.413905	0.542577	0.141565	0.0373428	0.0514078	0.014065	0.015159	0.017344	0.00218495	-0.44	0.42	0.86	-0.301772	0.512578	0.814349	1.84118	2.01721	0.176034	NA	14.4058	NA	0	15.6155
ROI_1	pDEST_HC_Rec_Bxb_v2_UTR5_Flag_COMT_moxGFP_LPS:4809:CCC:ACG	4809:CCC:ACG:p.P45T	4809	CCC	ACG	CCC	ACG	45	P	T	p.P45T	Missense	di_nt_MNP	F4	0.652532	-0.34268	3.67162	-0.62733	-2.10923	0.539306	0.879405	-0.183477	3.2791	0.418823	-0.205806	0.44971	0.413905	0.542577	0.424275	0.0373428	0.0514078	0.014065	0.015159	0.017344	0.00218495	-0.44	0.42	0.86	-0.301772	0.512578	0.814349	1.84118	2.01721	0.176034	NA	14.4058	NA	0	15.6155
ROI_1	pDEST_HC_Rec_Bxb_v2_UTR5_Flag_COMT_moxGFP_LPS:4809:CCC:ACT	4809:CCC:ACT:p.P45T	4809	CCC	ACT	CCC	ACT	45	P	T	p.P45T	Missense	di_nt_MNP	F3	-0.308194	-2.3191	0.810288	-0.575295	-2.21779	0.83157	0.708829	-0.380647	2.45389	-0.108132	-0.139878	0.204853	0.682873	0.63028	0.48505	0.0373428	-0.0559421	-0.0932848	0.015159	-0.018981	-0.03414	-0.44	-0.19	0.25	-0.301772	0.176855	0.478627	1.84118	0.550975	-1.2902	NA	15.7184	NA	0	16.6896
ROI_1	pDEST_HC_Rec_Bxb_v2_UTR5_Flag_COMT_moxGFP_LPS:4809:CCC:ACT	4809:CCC:ACT:p.P45T	4809	CCC	ACT	CCC	ACT	45	P	T	p.P45T	Missense	di_nt_MNP	F4	-0.308194	-2.3191	0.810288	-0.575295	-2.21779	0.83157	0.315877	-0.619753	2.36045	-0.108132	-0.139878	0.156723	0.682873	0.63028	0.682459	0.0373428	-0.0559421	-0.0932848	0.015159	-0.018981	-0.03414	-0.44	-0.19	0.25	-0.301772	0.176855	0.478627	1.84118	0.550975	-1.2902	NA	15.7184	NA	0	16.6896
ROI_1	pDEST_HC_Rec_Bxb_v2_UTR5_Flag_COMT_moxGFP_LPS:4809:CCC:AGA	4809:CCC:AGA:p.P45R	4809	CCC	AGA	CCC	AGA	45	P	R	p.P45R	Missense	tri_nt_MNP	NA	NA	NA	NA	-0.0939109	-1.10305	2.32047	NA	NA	NA	NA	-0.122737	NA	NA	0.842091	NA	0.0373428	-0.0582001	-0.0955429	0.015159	-0.121392	-0.136551	-0.44	-0.5	-0.06	-0.301772	0.0523982	0.35417	1.84118	0.797787	-1.04339	NA	13.1584	NA	0	15.0974
ROI_1	pDEST_HC_Rec_Bxb_v2_UTR5_Flag_COMT_moxGFP_LPS:4809:CCC:AGG	4809:CCC:AGG:p.P45R	4809	CCC	AGG	CCC	AGG	45	P	R	p.P45R	Missense	tri_nt_MNP	F3	-0.771251	-4.23903	0.712256	-1.05462	-3.39218	-0.0710843	0.281297	-1.95693	1.52983	-0.550259	-0.246366	0.131418	0.467071	0.319137	0.903366	0.0373428	-0.0153378	-0.0526806	0.015159	-0.118262	-0.133421	-0.44	0.11	0.55	-0.301772	-0.115546	0.186226	1.84118	1.91533	0.0741579	NA	14.1949	NA	0	15.721
ROI_1	pDEST_HC_Rec_Bxb_v2_UTR5_Flag_COMT_moxGFP_LPS:4809:CCC:AGG	4809:CCC:AGG:p.P45R	4809	CCC	AGG	CCC	AGG	45	P	R	p.P45R	Missense	tri_nt_MNP	F4	-0.771251	-4.23903	0.712256	-1.05462	-3.39218	-0.0710843	0.0435184	-1.62845	1.87865	-0.550259	-0.246366	0.0400438	0.467071	0.319137	0.933728	0.0373428	-0.0153378	-0.0526806	0.015159	-0.118262	-0.133421	-0.44	0.11	0.55	-0.301772	-0.115546	0.186226	1.84118	1.91533	0.0741579	NA	14.1949	NA	0	15.721
ROI_1	pDEST_HC_Rec_Bxb_v2_UTR5_Flag_COMT_moxGFP_LPS:4809:CCC:AGT	4809:CCC:AGT:p.P45S	4809	CCC	AGT	CCC	AGT	45	P	S	p.P45S	Missense	tri_nt_MNP	F3	0.230405	-1.30733	1.56322	-0.202091	-1.80418	0.821679	-0.4402	-3.39661	0.868048	0.101257	-0.0526047	-0.622387	0.844561	0.750582	0.679337	0.0373428	-0.0669022	-0.104245	0.015159	-0.133917	-0.149076	-0.44	0.11	0.55	-0.301772	-0.000786729	0.300985	1.84118	1.33998	-0.501196	NA	14.2354	NA	0	15.9113
ROI_1	pDEST_HC_Rec_Bxb_v2_UTR5_Flag_COMT_moxGFP_LPS:4809:CCC:AGT	4809:CCC:AGT:p.P45S	4809	CCC	AGT	CCC	AGT	45	P	S	p.P45S	Missense	tri_nt_MNP	F4	0.230405	-1.30733	1.56322	-0.202091	-1.80418	0.821679	-0.597795	-2.50612	0.422088	0.101257	-0.0526047	-0.231971	0.844561	0.750582	0.564036	0.0373428	-0.0669022	-0.104245	0.015159	-0.133917	-0.149076	-0.44	0.11	0.55	-0.301772	-0.000786729	0.300985	1.84118	1.33998	-0.501196	NA	14.2354	NA	0	15.9113
ROI_1	pDEST_HC_Rec_Bxb_v2_UTR5_Flag_COMT_moxGFP_LPS:4809:CCC:ATA	4809:CCC:ATA:p.P45I	4809	CCC	ATA	CCC	ATA	45	P	I	p.P45I	Missense	tri_nt_MNP	F3	0.2681	-1.58607	9.40324	0.374429	-0.57059	2.80502	-2.8762	-8.38591	-1.3736	0.753482	0.144131	-1.34053	0.541408	0.637395	0.115005	0.0373428	-0.0404534	-0.0777962	0.015159	-0.0988975	-0.114057	-0.44	0.04	0.48	-0.301772	-0.494462	-0.19269	1.84118	1.94864	0.107465	NA	11.7387	NA	0	14.9621
ROI_1	pDEST_HC_Rec_Bxb_v2_UTR5_Flag_COMT_moxGFP_LPS:4809:CCC:ATA	4809:CCC:ATA:p.P45I	4809	CCC	ATA	CCC	ATA	45	P	I	p.P45I	Missense	tri_nt_MNP	F4	0.2681	-1.58607	9.40324	0.374429	-0.57059	2.80502	-0.885828	-3.91868	-0.0363532	0.753482	0.144131	-0.754744	0.541408	0.637395	0.393623	0.0373428	-0.0404534	-0.0777962	0.015159	-0.0988975	-0.114057	-0.44	0.04	0.48	-0.301772	-0.494462	-0.19269	1.84118	1.94864	0.107465	NA	11.7387	NA	0	14.9621
ROI_1	pDEST_HC_Rec_Bxb_v2_UTR5_Flag_COMT_moxGFP_LPS:4809:CCC:ATG	4809:CCC:ATG:p.P45M	4809	CCC	ATG	CCC	ATG	45	P	M	p.P45M	Missense	tri_nt_MNP	F3	-0.422552	-4.03408	1.05821	-0.421912	-2.55078	0.890629	0.0156108	-2.65877	1.12203	-0.369723	-0.0772461	0.0132703	0.593049	0.723101	0.864382	0.0373428	0.048441	0.0110982	0.015159	0.039168	0.024009	-0.44	-0.19	0.25	-0.301772	-0.39086	-0.0890882	1.84118	0.657007	-1.18417	NA	15.037	NA	0	16.3613
ROI_1	pDEST_HC_Rec_Bxb_v2_UTR5_Flag_COMT_moxGFP_LPS:4809:CCC:ATG	4809:CCC:ATG:p.P45M	4809	CCC	ATG	CCC	ATG	45	P	M	p.P45M	Missense	tri_nt_MNP	F4	-0.422552	-4.03408	1.05821	-0.421912	-2.55078	0.890629	0.234706	-0.764587	2.49563	-0.369723	-0.0772461	0.352295	0.593049	0.723101	0.686002	0.0373428	0.048441	0.0110982	0.015159	0.039168	0.024009	-0.44	-0.19	0.25	-0.301772	-0.39086	-0.0890882	1.84118	0.657007	-1.18417	NA	15.037	NA	0	16.3613
ROI_1	pDEST_HC_Rec_Bxb_v2_UTR5_Flag_COMT_moxGFP_LPS:4809:CCC:ATT	4809:CCC:ATT:p.P45I	4809	CCC	ATT	CCC	ATT	45	P	I	p.P45I	Missense	tri_nt_MNP	F3	0.865224	-1.37714	7.39675	-0.051001	-1.18925	1.72714	0.513639	-0.665243	2.20853	1.39999	-0.0323806	0.761744	0.504927	0.908603	0.671473	0.0373428	-0.0455379	-0.0828806	0.015159	-0.0752829	-0.0904419	-0.44	0.11	0.55	-0.301772	-0.417035	-0.115264	1.84118	0.432032	-1.40915	NA	13.5953	NA	0	13.6268
ROI_1	pDEST_HC_Rec_Bxb_v2_UTR5_Flag_COMT_moxGFP_LPS:4809:CCC:ATT	4809:CCC:ATT:p.P45I	4809	CCC	ATT	CCC	ATT	45	P	I	p.P45I	Missense	tri_nt_MNP	F4	0.865224	-1.37714	7.39675	-0.051001	-1.18925	1.72714	0.446596	-0.891717	1.97927	1.39999	-0.0323806	0.412693	0.504927	0.908603	0.769081	0.0373428	-0.0455379	-0.0828806	0.015159	-0.0752829	-0.0904419	-0.44	0.11	0.55	-0.301772	-0.417035	-0.115264	1.84118	0.432032	-1.40915	NA	13.5953	NA	0	13.6268
ROI_1	pDEST_HC_Rec_Bxb_v2_UTR5_Flag_COMT_moxGFP_LPS:4809:CCC:GAA	4809:CCC:GAA:p.P45E	4809	CCC	GAA	CCC	GAA	45	P	E	p.P45E	Missense	tri_nt_MNP	F3	-0.324704	-4.93843	7.3244	-0.790745	-2.82066	0.196275	-0.472119	-3.24109	0.310956	-0.553101	-0.223411	-0.405731	0.964456	0.416259	0.535956	0.0373428	-0.066053	-0.103396	0.015159	-0.158249	-0.173408	-0.44	0.64	1.08	-0.301772	-0.225181	0.0765903	1.84118	0.933008	-0.908169	NA	14.0017	NA	0	15.941
ROI_1	pDEST_HC_Rec_Bxb_v2_UTR5_Flag_COMT_moxGFP_LPS:4809:CCC:GAA	4809:CCC:GAA:p.P45E	4809	CCC	GAA	CCC	GAA	45	P	E	p.P45E	Missense	tri_nt_MNP	F4	-0.324704	-4.93843	7.3244	-0.790745	-2.82066	0.196275	0.935058	-0.52702	4.49489	-0.553101	-0.223411	0.708995	0.964456	0.416259	0.488873	0.0373428	-0.066053	-0.103396	0.015159	-0.158249	-0.173408	-0.44	0.64	1.08	-0.301772	-0.225181	0.0765903	1.84118	0.933008	-0.908169	NA	14.0017	NA	0	15.941
ROI_1	pDEST_HC_Rec_Bxb_v2_UTR5_Flag_COMT_moxGFP_LPS:4809:CCC:GAG	4809:CCC:GAG:p.P45E	4809	CCC	GAG	CCC	GAG	45	P	E	p.P45E	Missense	tri_nt_MNP	F3	1.58609	0.0200138	15.2182	-0.553128	-2.23431	0.52015	-1.12619	-4.73194	0.14837	1.70408	-0.191929	-1.05502	0.208024	0.553004	0.352441	0.0373428	0.00455908	-0.0327837	0.015159	-0.123011	-0.13817	-0.44	0.69	1.13	-0.301772	-0.292839	0.00893212	1.84118	1.80375	-0.0374312	NA	17.1465	NA	0	17.2318
ROI_1	pDEST_HC_Rec_Bxb_v2_UTR5_Flag_COMT_moxGFP_LPS:4809:CCC:GAG	4809:CCC:GAG:p.P45E	4809	CCC	GAG	CCC	GAG	45	P	E	p.P45E	Missense	tri_nt_MNP	F4	1.58609	0.0200138	15.2182	-0.553128	-2.23431	0.52015	-0.530768	-2.23223	0.583857	1.70408	-0.191929	-0.197559	0.208024	0.553004	0.635078	0.0373428	0.00455908	-0.0327837	0.015159	-0.123011	-0.13817	-0.44	0.69	1.13	-0.301772	-0.292839	0.00893212	1.84118	1.80375	-0.0374312	NA	17.1465	NA	0	17.2318
ROI_1	pDEST_HC_Rec_Bxb_v2_UTR5_Flag_COMT_moxGFP_LPS:4809:CCC:GAT	4809:CCC:GAT:p.P45D	4809	CCC	GAT	CCC	GAT	45	P	D	p.P45D	Missense	tri_nt_MNP	NA	0.591532	-0.82331	4.9099	0.212609	-0.961575	1.49614	NA	NA	NA	1.02132	0.0812095	NA	0.546642	0.814111	NA	0.0373428	-0.0582602	-0.095603	0.015159	-0.121838	-0.136997	-0.44	0.61	1.05	-0.301772	0.417463	0.719235	1.84118	0.891097	-0.950079	NA	17.6734	NA	0	17.0228
ROI_1	pDEST_HC_Rec_Bxb_v2_UTR5_Flag_COMT_moxGFP_LPS:4809:CCC:GCA	4809:CCC:GCA:p.P45A	4809	CCC	GCA	CCC	GCA	45	P	A	p.P45A	Missense	di_nt_MNP	F3	1.09857	-0.149425	6.14282	0.239052	-0.615658	2.13757	1.42183	0.134643	4.79891	1.47773	0.0728425	0.547	0.280493	0.705568	0.270682	0.0373428	-0.0387996	-0.0761424	0.015159	-0.0147251	-0.0298841	-0.44	-0.05	0.39	-0.301772	0.64744	0.949212	1.84118	0.813039	-1.02814	NA	14.8702	NA	0	15.8684
ROI_1	pDEST_HC_Rec_Bxb_v2_UTR5_Flag_COMT_moxGFP_LPS:4809:CCC:GCA	4809:CCC:GCA:p.P45A	4809	CCC	GCA	CCC	GCA	45	P	A	p.P45A	Missense	di_nt_MNP	F4	1.09857	-0.149425	6.14282	0.239052	-0.615658	2.13757	2.8693	1.44235	9.05639	1.47773	0.0728425	0.914601	0.280493	0.705568	0.0998602	0.0373428	-0.0387996	-0.0761424	0.015159	-0.0147251	-0.0298841	-0.44	-0.05	0.39	-0.301772	0.64744	0.949212	1.84118	0.813039	-1.02814	NA	14.8702	NA	0	15.8684
ROI_1	pDEST_HC_Rec_Bxb_v2_UTR5_Flag_COMT_moxGFP_LPS:4809:CCC:GCG	4809:CCC:GCG:p.P45A	4809	CCC	GCG	CCC	GCG	45	P	A	p.P45A	Missense	di_nt_MNP	F3	0.0384323	-3.72795	8.72508	-0.101484	-1.44742	1.36307	1.82073	0.634178	4.81774	0.142834	-0.0253279	0.616155	0.726178	0.883561	0.18418	0.0373428	0.0391377	0.00179496	0.015159	0.000779794	-0.0143792	-0.44	-0.71	-0.27	-0.301772	0.212262	0.514034	1.84118	2.29805	0.456874	NA	14.9999	NA	0	16.6497
ROI_1	pDEST_HC_Rec_Bxb_v2_UTR5_Flag_COMT_moxGFP_LPS:4809:CCC:GCG	4809:CCC:GCG:p.P45A	4809	CCC	GCG	CCC	GCG	45	P	A	p.P45A	Missense	di_nt_MNP	F4	0.0384323	-3.72795	8.72508	-0.101484	-1.44742	1.36307	1.68154	0.183791	6.19266	0.142834	-0.0253279	0.849266	0.726178	0.883561	0.302412	0.0373428	0.0391377	0.00179496	0.015159	0.000779794	-0.0143792	-0.44	-0.71	-0.27	-0.301772	0.212262	0.514034	1.84118	2.29805	0.456874	NA	14.9999	NA	0	16.6497
ROI_1	pDEST_HC_Rec_Bxb_v2_UTR5_Flag_COMT_moxGFP_LPS:4809:CCC:GCT	4809:CCC:GCT:p.P45A	4809	CCC	GCT	CCC	GCT	45	P	A	p.P45A	Missense	di_nt_MNP	F3	0.733778	-1.10208	10.1802	-0.640648	-2.30485	0.359764	0.712978	-0.0953093	4.87524	0.884992	-0.110765	0.502337	0.471901	0.492089	0.453679	0.0373428	0.00396815	-0.0333746	0.015159	0.0127865	-0.00237256	-0.44	-0.36	0.08	-0.301772	0.373824	0.675596	1.84118	0.516371	-1.32481	NA	15.441	NA	0	16.7413
ROI_1	pDEST_HC_Rec_Bxb_v2_UTR5_Flag_COMT_moxGFP_LPS:4809:CCC:GCT	4809:CCC:GCT:p.P45A	4809	CCC	GCT	CCC	GCT	45	P	A	p.P45A	Missense	di_nt_MNP	F4	0.733778	-1.10208	10.1802	-0.640648	-2.30485	0.359764	1.80212	0.543037	9.2752	0.884992	-0.110765	0.905586	0.471901	0.492089	0.270938	0.0373428	0.00396815	-0.0333746	0.015159	0.0127865	-0.00237256	-0.44	-0.36	0.08	-0.301772	0.373824	0.675596	1.84118	0.516371	-1.32481	NA	15.441	NA	0	16.7413
ROI_1	pDEST_HC_Rec_Bxb_v2_UTR5_Flag_COMT_moxGFP_LPS:4809:CCC:GGA	4809:CCC:GGA:p.P45G	4809	CCC	GGA	CCC	GGA	45	P	G	p.P45G	Missense	tri_nt_MNP	F3	0.0295582	-1.25549	3.25235	-0.353844	-2.11605	1.12124	0.336104	-0.690368	2.86437	0.0355532	-0.120352	0.282428	0.707334	0.801908	0.620934	0.0373428	-0.0302994	-0.0676422	0.015159	0.0135515	-0.00160747	-0.44	0.36	0.8	-0.301772	0.179546	0.481318	1.84118	0.96985	-0.871327	NA	14.4434	NA	0	15.4293
ROI_1	pDEST_HC_Rec_Bxb_v2_UTR5_Flag_COMT_moxGFP_LPS:4809:CCC:GGA	4809:CCC:GGA:p.P45G	4809	CCC	GGA	CCC	GGA	45	P	G	p.P45G	Missense	tri_nt_MNP	F4	0.0295582	-1.25549	3.25235	-0.353844	-2.11605	1.12124	0.996846	-0.221042	6.01212	0.0355532	-0.120352	1.72874	0.707334	0.801908	0.425099	0.0373428	-0.0302994	-0.0676422	0.015159	0.0135515	-0.00160747	-0.44	0.36	0.8	-0.301772	0.179546	0.481318	1.84118	0.96985	-0.871327	NA	14.4434	NA	0	15.4293
ROI_1	pDEST_HC_Rec_Bxb_v2_UTR5_Flag_COMT_moxGFP_LPS:4809:CCC:GGG	4809:CCC:GGG:p.P45G	4809	CCC	GGG	CCC	GGG	45	P	G	p.P45G	Missense	tri_nt_MNP	F3	0.126376	-2.35739	3.49401	0.449297	-0.571184	2.11269	0.247161	-0.975956	1.69174	0.321578	0.182311	0.171227	0.879807	0.656662	0.857091	0.0373428	0.0380774	0.000734666	0.015159	0.0588085	0.0436494	-0.44	-0.04	0.4	-0.301772	-0.0543776	0.247394	1.84118	1.54066	-0.300519	NA	15.643	NA	0	16.1872
ROI_1	pDEST_HC_Rec_Bxb_v2_UTR5_Flag_COMT_moxGFP_LPS:4809:CCC:GGG	4809:CCC:GGG:p.P45G	4809	CCC	GGG	CCC	GGG	45	P	G	p.P45G	Missense	tri_nt_MNP	F4	0.126376	-2.35739	3.49401	0.449297	-0.571184	2.11269	-0.115667	-1.86256	1.47028	0.321578	0.182311	-0.14909	0.879807	0.656662	0.940167	0.0373428	0.0380774	0.000734666	0.015159	0.0588085	0.0436494	-0.44	-0.04	0.4	-0.301772	-0.0543776	0.247394	1.84118	1.54066	-0.300519	NA	15.643	NA	0	16.1872
ROI_1	pDEST_HC_Rec_Bxb_v2_UTR5_Flag_COMT_moxGFP_LPS:4809:CCC:GGT	4809:CCC:GGT:p.P45G	4809	CCC	GGT	CCC	GGT	45	P	G	p.P45G	Missense	tri_nt_MNP	F3	0.332072	-0.48148	4.27437	-0.431547	-2.02384	0.665066	0.549318	-0.331822	2.96729	0.683169	-0.139886	0.343997	0.487333	0.661381	0.500492	0.0373428	-0.011374	-0.0487167	0.015159	0.04307	0.0279109	-0.44	-0.15	0.29	-0.301772	0.149559	0.451331	1.84118	0.681183	-1.15999	NA	19.1806	NA	0	16.582
ROI_1	pDEST_HC_Rec_Bxb_v2_UTR5_Flag_COMT_moxGFP_LPS:4809:CCC:GGT	4809:CCC:GGT:p.P45G	4809	CCC	GGT	CCC	GGT	45	P	G	p.P45G	Missense	tri_nt_MNP	F4	0.332072	-0.48148	4.27437	-0.431547	-2.02384	0.665066	0.0586153	-1.39972	1.71537	0.683169	-0.139886	0.0325392	0.487333	0.661381	0.926835	0.0373428	-0.011374	-0.0487167	0.015159	0.04307	0.0279109	-0.44	-0.15	0.29	-0.301772	0.149559	0.451331	1.84118	0.681183	-1.15999	NA	19.1806	NA	0	16.582
ROI_1	pDEST_HC_Rec_Bxb_v2_UTR5_Flag_COMT_moxGFP_LPS:4809:CCC:GTA	4809:CCC:GTA:p.P45V	4809	CCC	GTA	CCC	GTA	45	P	V	p.P45V	Missense	tri_nt_MNP	F3	-0.718805	-2.52285	0.255203	0.169837	-0.737347	2.08043	-0.925892	-4.21614	0.150162	-0.455162	0.183217	-1.11719	0.366288	0.698465	0.365543	0.0373428	-0.0551385	-0.0924813	0.015159	-0.0207168	-0.0358758	-0.44	-0.4	0.04	-0.301772	-0.116145	0.185626	1.84118	0.770153	-1.07102	NA	12.8615	NA	0	15.0961
ROI_1	pDEST_HC_Rec_Bxb_v2_UTR5_Flag_COMT_moxGFP_LPS:4809:CCC:GTA	4809:CCC:GTA:p.P45V	4809	CCC	GTA	CCC	GTA	45	P	V	p.P45V	Missense	tri_nt_MNP	F4	-0.718805	-2.52285	0.255203	0.169837	-0.737347	2.08043	-1.22117	-4.52573	-0.190222	-0.455162	0.183217	-1.3464	0.366288	0.698465	0.326023	0.0373428	-0.0551385	-0.0924813	0.015159	-0.0207168	-0.0358758	-0.44	-0.4	0.04	-0.301772	-0.116145	0.185626	1.84118	0.770153	-1.07102	NA	12.8615	NA	0	15.0961
ROI_1	pDEST_HC_Rec_Bxb_v2_UTR5_Flag_COMT_moxGFP_LPS:4809:CCC:GTG	4809:CCC:GTG:p.P45V	4809	CCC	GTG	CCC	GTG	45	P	V	p.P45V	Missense	tri_nt_MNP	F3	NA	NA	NA	-0.0893069	-1.26703	1.20446	0.228496	-1.31446	1.87544	NA	-0.0295448	0.306584	NA	0.819218	0.919951	0.0373428	0.0783643	0.0410216	0.015159	0.108532	0.0933735	-0.44	-0.87	-0.43	-0.301772	-0.0419846	0.259787	1.84118	1.74356	-0.0976202	NA	16.8735	NA	0	15.6926
ROI_1	pDEST_HC_Rec_Bxb_v2_UTR5_Flag_COMT_moxGFP_LPS:4809:CCC:GTT	4809:CCC:GTT:p.P45V	4809	CCC	GTT	CCC	GTT	45	P	V	p.P45V	Missense	tri_nt_MNP	F3	0.530305	-0.894391	2.34092	-0.462885	-2.05724	0.641932	2.01922	0.326713	9.20185	0.558006	-0.317621	1.12903	0.642281	0.664411	0.241974	0.0373428	-0.049602	-0.0869448	0.015159	-0.0253781	-0.0405372	-0.44	-0.56	-0.12	-0.301772	0.132129	0.433901	1.84118	0.428729	-1.41245	NA	13.758	NA	0	15.9422
ROI_1	pDEST_HC_Rec_Bxb_v2_UTR5_Flag_COMT_moxGFP_LPS:4809:CCC:GTT	4809:CCC:GTT:p.P45V	4809	CCC	GTT	CCC	GTT	45	P	V	p.P45V	Missense	tri_nt_MNP	F4	0.530305	-0.894391	2.34092	-0.462885	-2.05724	0.641932	0.924064	-0.0946645	3.2509	0.558006	-0.317621	1.13195	0.642281	0.664411	0.423129	0.0373428	-0.049602	-0.0869448	0.015159	-0.0253781	-0.0405372	-0.44	-0.56	-0.12	-0.301772	0.132129	0.433901	1.84118	0.428729	-1.41245	NA	13.758	NA	0	15.9422
ROI_1	pDEST_HC_Rec_Bxb_v2_UTR5_Flag_COMT_moxGFP_LPS:4809:CCC:TAG	4809:CCC:TAG:p.P45*	4809	CCC	TAG	CCC	TAG	45	P	*	p.P45*	Nonsense	tri_nt_MNP	NA	1.18576	-0.0815017	10.9442	-3.34701	-11.6077	-1.92967	NA	NA	NA	1.73833	-1.87597	NA	0.265017	0.0423026	NA	0.0373428	NA	NA	0.015159	NA	NA	-0.44	NA	NA	-0.301772	NA	NA	1.84118	NA	NA	NA	NA	NA	0	NA
ROI_1	pDEST_HC_Rec_Bxb_v2_UTR5_Flag_COMT_moxGFP_LPS:4809:CCC:TAT	4809:CCC:TAT:p.P45Y	4809	CCC	TAT	CCC	TAT	45	P	Y	p.P45Y	Missense	tri_nt_MNP	NA	NA	NA	NA	0.0230342	-1.16434	1.33502	NA	NA	NA	NA	0.0217487	NA	NA	0.891249	NA	0.0373428	-0.0425531	-0.0798958	0.015159	-0.099362	-0.114521	-0.44	-0.54	-0.1	-0.301772	0.515679	0.81745	1.84118	0.955538	-0.885639	NA	14.834	NA	0	12.8313
ROI_1	pDEST_HC_Rec_Bxb_v2_UTR5_Flag_COMT_moxGFP_LPS:4809:CCC:TCA	4809:CCC:TCA:p.P45S	4809	CCC	TCA	CCC	TCA	45	P	S	p.P45S	Missense	di_nt_MNP	F3	-0.732649	-6.98823	1.05418	-0.625033	-2.73677	0.367584	0.4561	-0.891059	2.53959	-0.881031	-0.101106	0.246513	0.483983	0.500467	0.714482	0.0373428	-0.0673341	-0.104677	0.015159	-0.0801349	-0.0952939	-0.44	0.05	0.49	-0.301772	0.162635	0.464407	1.84118	0.932404	-0.908773	NA	12.7061	NA	0	14.7786
ROI_1	pDEST_HC_Rec_Bxb_v2_UTR5_Flag_COMT_moxGFP_LPS:4809:CCC:TCA	4809:CCC:TCA:p.P45S	4809	CCC	TCA	CCC	TCA	45	P	S	p.P45S	Missense	di_nt_MNP	F4	-0.732649	-6.98823	1.05418	-0.625033	-2.73677	0.367584	-0.150779	-1.50664	1.66719	-0.881031	-0.101106	-0.079401	0.483983	0.500467	0.93528	0.0373428	-0.0673341	-0.104677	0.015159	-0.0801349	-0.0952939	-0.44	0.05	0.49	-0.301772	0.162635	0.464407	1.84118	0.932404	-0.908773	NA	12.7061	NA	0	14.7786
ROI_1	pDEST_HC_Rec_Bxb_v2_UTR5_Flag_COMT_moxGFP_LPS:4809:CCC:TCG	4809:CCC:TCG:p.P45S	4809	CCC	TCG	CCC	TCG	45	P	S	p.P45S	Missense	di_nt_MNP	F3	0.564129	-0.272702	4.82755	-0.587075	-2.50675	0.466068	0.793948	-0.109593	4.60178	0.754319	-0.178071	0.676657	0.441098	0.559854	0.454071	0.0373428	0.0173548	-0.0199879	0.015159	-0.00612884	-0.0212879	-0.44	-0.45	-0.01	-0.301772	-0.0659349	0.235837	1.84118	2.0919	0.250725	NA	13.618	NA	0	15.3557
ROI_1	pDEST_HC_Rec_Bxb_v2_UTR5_Flag_COMT_moxGFP_LPS:4809:CCC:TCG	4809:CCC:TCG:p.P45S	4809	CCC	TCG	CCC	TCG	45	P	S	p.P45S	Missense	di_nt_MNP	F4	0.564129	-0.272702	4.82755	-0.587075	-2.50675	0.466068	0.733742	-0.499771	3.44304	0.754319	-0.178071	0.435763	0.441098	0.559854	0.539225	0.0373428	0.0173548	-0.0199879	0.015159	-0.00612884	-0.0212879	-0.44	-0.45	-0.01	-0.301772	-0.0659349	0.235837	1.84118	2.0919	0.250725	NA	13.618	NA	0	15.3557
ROI_1	pDEST_HC_Rec_Bxb_v2_UTR5_Flag_COMT_moxGFP_LPS:4809:CCC:TCT	4809:CCC:TCT:p.P45S	4809	CCC	TCT	CCC	TCT	45	P	S	p.P45S	Missense	di_nt_MNP	F3	-1.77883	-6.79461	-0.285793	-0.6024	-2.25845	0.410483	0.0646173	-1.03093	1.16984	-0.74159	-0.132215	0.0121312	0.1704	0.52228	0.855208	0.0373428	-0.0367597	-0.0741025	0.015159	-0.0868482	-0.102007	-0.44	-0.41	0.03	-0.301772	0.303128	0.6049	1.84118	0.698756	-1.14242	NA	13.734	NA	0	15.5929
ROI_1	pDEST_HC_Rec_Bxb_v2_UTR5_Flag_COMT_moxGFP_LPS:4809:CCC:TCT	4809:CCC:TCT:p.P45S	4809	CCC	TCT	CCC	TCT	45	P	S	p.P45S	Missense	di_nt_MNP	F4	-1.77883	-6.79461	-0.285793	-0.6024	-2.25845	0.410483	0.418232	-1.40074	2.17002	-0.74159	-0.132215	0.186248	0.1704	0.52228	0.863523	0.0373428	-0.0367597	-0.0741025	0.015159	-0.0868482	-0.102007	-0.44	-0.41	0.03	-0.301772	0.303128	0.6049	1.84118	0.698756	-1.14242	NA	13.734	NA	0	15.5929
ROI_1	pDEST_HC_Rec_Bxb_v2_UTR5_Flag_COMT_moxGFP_LPS:4809:CCC:TGG	4809:CCC:TGG:p.P45W	4809	CCC	TGG	CCC	TGG	45	P	W	p.P45W	Missense	tri_nt_MNP	F3	-0.262673	-1.88534	2.49547	-0.518239	-2.09199	0.62633	-0.0492249	-1.33874	1.41095	-0.20149	-0.220322	-0.0334519	0.924267	0.608963	0.924902	0.0373428	0.0521679	0.0148251	0.015159	0.0964068	0.0812478	-0.44	0.41	0.85	-0.301772	-0.374229	-0.0724577	1.84118	2.77848	0.937301	NA	14.7007	NA	0	15.1751
ROI_1	pDEST_HC_Rec_Bxb_v2_UTR5_Flag_COMT_moxGFP_LPS:4809:CCC:TGT	4809:CCC:TGT:p.P45C	4809	CCC	TGT	CCC	TGT	45	P	C	p.P45C	Missense	tri_nt_MNP	F3	-0.190466	-1.59789	1.27869	0.0799529	-1.68319	1.4697	0.886802	-0.100822	5.86785	-0.113844	0.0232871	1.33582	0.876484	0.89393	0.427517	0.0373428	-0.0789978	-0.116341	0.015159	-0.0184899	-0.0336489	-0.44	-0.29	0.15	-0.301772	-0.233763	0.068009	1.84118	1.12948	-0.711698	NA	15.7054	NA	0	15.8227
ROI_1	pDEST_HC_Rec_Bxb_v2_UTR5_Flag_COMT_moxGFP_LPS:4809:CCC:TGT	4809:CCC:TGT:p.P45C	4809	CCC	TGT	CCC	TGT	45	P	C	p.P45C	Missense	tri_nt_MNP	F4	-0.190466	-1.59789	1.27869	0.0799529	-1.68319	1.4697	1.1154	0.0428716	8.15554	-0.113844	0.0232871	1.5887	0.876484	0.89393	0.39228	0.0373428	-0.0789978	-0.116341	0.015159	-0.0184899	-0.0336489	-0.44	-0.29	0.15	-0.301772	-0.233763	0.068009	1.84118	1.12948	-0.711698	NA	15.7054	NA	0	15.8227
ROI_1	pDEST_HC_Rec_Bxb_v2_UTR5_Flag_COMT_moxGFP_LPS:4809:CCC:TTA	4809:CCC:TTA:p.P45L	4809	CCC	TTA	CCC	TTA	45	P	L	p.P45L	Missense	tri_nt_MNP	F3	0.363885	-1.00787	3.14537	0.464206	-0.591646	2.34961	-2.30503	-6.84635	-0.927501	0.428383	0.164095	-0.710411	0.717187	0.621418	0.132724	0.0373428	-0.0602347	-0.0975775	0.015159	-0.140313	-0.155472	-0.44	-0.66	-0.22	-0.301772	-0.338944	-0.0371721	1.84118	0.890896	-0.950281	NA	10.3901	NA	0	13.6934
ROI_1	pDEST_HC_Rec_Bxb_v2_UTR5_Flag_COMT_moxGFP_LPS:4809:CCC:TTA	4809:CCC:TTA:p.P45L	4809	CCC	TTA	CCC	TTA	45	P	L	p.P45L	Missense	tri_nt_MNP	F4	0.363885	-1.00787	3.14537	0.464206	-0.591646	2.34961	-0.200628	-3.00209	0.543439	0.428383	0.164095	-0.120563	0.717187	0.621418	0.681802	0.0373428	-0.0602347	-0.0975775	0.015159	-0.140313	-0.155472	-0.44	-0.66	-0.22	-0.301772	-0.338944	-0.0371721	1.84118	0.890896	-0.950281	NA	10.3901	NA	0	13.6934
ROI_1	pDEST_HC_Rec_Bxb_v2_UTR5_Flag_COMT_moxGFP_LPS:4809:CCC:TTG	4809:CCC:TTG:p.P45L	4809	CCC	TTG	CCC	TTG	45	P	L	p.P45L	Missense	tri_nt_MNP	F3	-0.243938	-2.94813	1.87182	-0.145712	-1.5327	1.73718	-0.63931	-3.52947	0.517148	-0.440501	-0.102701	-0.724184	0.961735	0.958496	0.515255	0.0373428	-0.022541	-0.0598838	0.015159	-0.0809532	-0.0961122	-0.44	-0.34	0.1	-0.301772	0.00399094	0.305763	1.84118	1.24506	-0.59612	NA	13.7669	NA	0	15.0947
ROI_1	pDEST_HC_Rec_Bxb_v2_UTR5_Flag_COMT_moxGFP_LPS:4809:CCC:TTG	4809:CCC:TTG:p.P45L	4809	CCC	TTG	CCC	TTG	45	P	L	p.P45L	Missense	tri_nt_MNP	F4	-0.243938	-2.94813	1.87182	-0.145712	-1.5327	1.73718	-0.888596	-4.38139	0.270615	-0.440501	-0.102701	-0.678679	0.961735	0.958496	0.429196	0.0373428	-0.022541	-0.0598838	0.015159	-0.0809532	-0.0961122	-0.44	-0.34	0.1	-0.301772	0.00399094	0.305763	1.84118	1.24506	-0.59612	NA	13.7669	NA	0	15.0947
ROI_1	pDEST_HC_Rec_Bxb_v2_UTR5_Flag_COMT_moxGFP_LPS:4809:CCC:TTT	4809:CCC:TTT:p.P45F	4809	CCC	TTT	CCC	TTT	45	P	F	p.P45F	Missense	tri_nt_MNP	F3	-0.460693	-2.21594	1.37338	-0.107	-1.47719	1.12263	-0.966664	-4.47579	0.0348784	-0.476258	-0.0622919	-1.03173	0.734579	0.91381	0.354088	0.0373428	-0.0306914	-0.0680341	0.015159	-0.0628993	-0.0780584	-0.44	-1.01	-0.57	-0.301772	0.138602	0.440373	1.84118	0.657715	-1.18346	NA	13.611	NA	0	15.5199
ROI_1	pDEST_HC_Rec_Bxb_v2_UTR5_Flag_COMT_moxGFP_LPS:4809:CCC:TTT	4809:CCC:TTT:p.P45F	4809	CCC	TTT	CCC	TTT	45	P	F	p.P45F	Missense	tri_nt_MNP	F4	-0.460693	-2.21594	1.37338	-0.107	-1.47719	1.12263	-0.710471	-2.6286	0.290475	-0.476258	-0.0622919	-0.398715	0.734579	0.91381	0.486966	0.0373428	-0.0306914	-0.0680341	0.015159	-0.0628993	-0.0780584	-0.44	-1.01	-0.57	-0.301772	0.138602	0.440373	1.84118	0.657715	-1.18346	NA	13.611	NA	0	15.5199
ROI_1	pDEST_HC_Rec_Bxb_v2_UTR5_Flag_COMT_moxGFP_LPS:4810:C:A	4810:C:A:p.P45H	4810	C	A	CCC	CAC	45	P	H	p.P45H	Missense	SNP	F3	1.05182	0.0188073	15.2869	0.95731	-0.0645582	3.11371	2.7413	1.44699	9.12707	0.911398	0.237197	1.02092	0.307525	0.367729	0.0817718	0.0373428	-0.0104499	-0.0477927	0.015159	-0.00822876	-0.0233878	-0.44	0.49	0.93	-0.301772	-0.522889	-0.221117	1.84118	0.919271	-0.921906	NA	15.9897	NA	0	16.1023
ROI_1	pDEST_HC_Rec_Bxb_v2_UTR5_Flag_COMT_moxGFP_LPS:4810:C:A	4810:C:A:p.P45H	4810	C	A	CCC	CAC	45	P	H	p.P45H	Missense	SNP	F4	1.05182	0.0188073	15.2869	0.95731	-0.0645582	3.11371	0.292524	-3.48692	2.71611	0.911398	0.237197	0.274563	0.307525	0.367729	0.97692	0.0373428	-0.0104499	-0.0477927	0.015159	-0.00822876	-0.0233878	-0.44	0.49	0.93	-0.301772	-0.522889	-0.221117	1.84118	0.919271	-0.921906	NA	15.9897	NA	0	16.1023
ROI_1	pDEST_HC_Rec_Bxb_v2_UTR5_Flag_COMT_moxGFP_LPS:4810:C:G	4810:C:G:p.P45R	4810	C	G	CCC	CGC	45	P	R	p.P45R	Missense	SNP	F3	-0.173369	-3.37702	0.746342	-0.283931	-1.82807	1.12987	-0.421109	-1.77783	0.798773	-0.102812	-0.144178	-0.281195	0.638573	0.893829	0.744569	0.0373428	0.0470815	0.00973876	0.015159	0.0272987	0.0121397	-0.44	-0.38	0.06	-0.301772	-0.215552	0.0862199	1.84118	2.0795	0.238325	NA	NA	NA	0	NA
ROI_1	pDEST_HC_Rec_Bxb_v2_UTR5_Flag_COMT_moxGFP_LPS:4810:C:G	4810:C:G:p.P45R	4810	C	G	CCC	CGC	45	P	R	p.P45R	Missense	SNP	F4	-0.173369	-3.37702	0.746342	-0.283931	-1.82807	1.12987	-0.395446	-1.96805	0.595612	-0.102812	-0.144178	-0.182147	0.638573	0.893829	0.692345	0.0373428	0.0470815	0.00973876	0.015159	0.0272987	0.0121397	-0.44	-0.38	0.06	-0.301772	-0.215552	0.0862199	1.84118	2.0795	0.238325	NA	NA	NA	0	NA
ROI_1	pDEST_HC_Rec_Bxb_v2_UTR5_Flag_COMT_moxGFP_LPS:4810:C:T	4810:C:T:p.P45L	4810	C	T	CCC	CTC	45	P	L	p.P45L	Missense	SNP	F3	0.918941	-0.0573941	7.814	0.450378	-0.725477	2.08282	1.4834	0.356675	7.24325	0.945286	0.137575	1.47823	0.339772	0.615277	0.27864	0.0373428	0.0784022	0.0410594	0.015159	0.178302	0.163143	-0.44	-0.85	-0.41	-0.301772	-0.270493	0.0312784	1.84118	1.74224	-0.0989382	NA	NA	NA	0	NA
ROI_1	pDEST_HC_Rec_Bxb_v2_UTR5_Flag_COMT_moxGFP_LPS:4810:C:T	4810:C:T:p.P45L	4810	C	T	CCC	CTC	45	P	L	p.P45L	Missense	SNP	F4	0.918941	-0.0573941	7.814	0.450378	-0.725477	2.08282	1.15012	0.0910377	7.13234	0.945286	0.137575	0.926314	0.339772	0.615277	0.372665	0.0373428	0.0784022	0.0410594	0.015159	0.178302	0.163143	-0.44	-0.85	-0.41	-0.301772	-0.270493	0.0312784	1.84118	1.74224	-0.0989382	NA	NA	NA	0	NA
ROI_1	pDEST_HC_Rec_Bxb_v2_UTR5_Flag_COMT_moxGFP_LPS:4810:CC:AA	4810:CC:AA:p.P45Q	4810	CC	AA	CCC	CAA	45	P	Q	p.P45Q	Missense	di_nt_MNP	F3	-0.357919	-2.14587	0.877821	-0.0503265	-1.2451	2.65833	-1.27772	-5.95631	-0.342804	-0.313165	-0.0264107	-1.28964	0.65298	0.820518	0.255459	0.0373428	-0.0485865	-0.0859292	0.015159	-0.0938369	-0.108996	-0.44	-0.14	0.3	-0.301772	0.251979	0.553751	1.84118	0.666108	-1.17507	NA	13.0211	NA	0	15.0281
ROI_1	pDEST_HC_Rec_Bxb_v2_UTR5_Flag_COMT_moxGFP_LPS:4810:CC:AA	4810:CC:AA:p.P45Q	4810	CC	AA	CCC	CAA	45	P	Q	p.P45Q	Missense	di_nt_MNP	F4	-0.357919	-2.14587	0.877821	-0.0503265	-1.2451	2.65833	-0.828482	-4.90609	0.00304342	-0.313165	-0.0264107	-0.713765	0.65298	0.820518	0.398393	0.0373428	-0.0485865	-0.0859292	0.015159	-0.0938369	-0.108996	-0.44	-0.14	0.3	-0.301772	0.251979	0.553751	1.84118	0.666108	-1.17507	NA	13.0211	NA	0	15.0281
ROI_1	pDEST_HC_Rec_Bxb_v2_UTR5_Flag_COMT_moxGFP_LPS:4810:CC:AG	4810:CC:AG:p.P45Q	4810	CC	AG	CCC	CAG	45	P	Q	p.P45Q	Missense	di_nt_MNP	F3	1.6696	0.4122	11.7905	-1.8828	-4.83029	-0.565503	-3.59856	-8.61582	-1.61423	1.31129	-0.386895	-1.45441	0.18781	0.180069	0.0908408	0.0373428	-0.0109642	-0.048307	0.015159	-0.0709074	-0.0860664	-0.44	0.02	0.46	-0.301772	0.310135	0.611907	1.84118	1.40623	-0.434951	NA	16.2761	NA	0	15.5591
ROI_1	pDEST_HC_Rec_Bxb_v2_UTR5_Flag_COMT_moxGFP_LPS:4810:CC:AG	4810:CC:AG:p.P45Q	4810	CC	AG	CCC	CAG	45	P	Q	p.P45Q	Missense	di_nt_MNP	F4	1.6696	0.4122	11.7905	-1.8828	-4.83029	-0.565503	-2.09668	-8.94799	-0.760777	1.31129	-0.386895	-1.33716	0.18781	0.180069	0.226962	0.0373428	-0.0109642	-0.048307	0.015159	-0.0709074	-0.0860664	-0.44	0.02	0.46	-0.301772	0.310135	0.611907	1.84118	1.40623	-0.434951	NA	16.2761	NA	0	15.5591
ROI_1	pDEST_HC_Rec_Bxb_v2_UTR5_Flag_COMT_moxGFP_LPS:4810:CC:AT	4810:CC:AT:p.P45H	4810	CC	AT	CCC	CAT	45	P	H	p.P45H	Missense	di_nt_MNP	F4	-1.99243	-5.141	-0.636446	-1.06477	-3.36908	0.0232139	-1.70759	-10.2627	-0.382323	-0.442885	-0.160194	-1.41813	0.132929	0.337236	0.28925	0.0373428	-0.0844628	-0.121806	0.015159	-0.114988	-0.130147	-0.44	0.74	1.18	-0.301772	-0.418129	-0.116357	1.84118	0.902157	-0.93902	NA	15.9897	NA	0	16.1023
ROI_1	pDEST_HC_Rec_Bxb_v2_UTR5_Flag_COMT_moxGFP_LPS:4810:CC:GA	4810:CC:GA:p.P45R	4810	CC	GA	CCC	CGA	45	P	R	p.P45R	Missense	di_nt_MNP	F3	-0.0237379	-1.61307	1.63494	-0.379656	-2.35772	2.5456	-0.0242061	-1.85415	1.22351	-0.032543	-0.237767	-0.024298	0.908881	0.948493	0.777214	0.0373428	-0.0313485	-0.0686912	0.015159	-0.103107	-0.118266	-0.44	0.24	0.68	-0.301772	0.00903037	0.310802	1.84118	5.48565	3.64447	NA	13.4318	NA	0	15.7624
ROI_1	pDEST_HC_Rec_Bxb_v2_UTR5_Flag_COMT_moxGFP_LPS:4810:CC:GA	4810:CC:GA:p.P45R	4810	CC	GA	CCC	CGA	45	P	R	p.P45R	Missense	di_nt_MNP	F4	-0.0237379	-1.61307	1.63494	-0.379656	-2.35772	2.5456	-0.0960625	-1.85393	1.08266	-0.032543	-0.237767	-0.137871	0.908881	0.948493	0.955299	0.0373428	-0.0313485	-0.0686912	0.015159	-0.103107	-0.118266	-0.44	0.24	0.68	-0.301772	0.00903037	0.310802	1.84118	5.48565	3.64447	NA	13.4318	NA	0	15.7624
ROI_1	pDEST_HC_Rec_Bxb_v2_UTR5_Flag_COMT_moxGFP_LPS:4810:CC:GG	4810:CC:GG:p.P45R	4810	CC	GG	CCC	CGG	45	P	R	p.P45R	Missense	di_nt_MNP	F3	-1.80547	-8.40913	-0.310457	-1.69773	-4.58032	-0.527388	-0.139848	-1.92311	1.24162	-0.844543	-0.285933	-0.071834	0.161117	0.203449	0.90746	0.0373428	0.0215986	-0.0157442	0.015159	-0.0371063	-0.0522653	-0.44	-0.17	0.27	-0.301772	-0.0729153	0.228856	1.84118	6.33681	4.49564	NA	14.2437	NA	0	16.5162
ROI_1	pDEST_HC_Rec_Bxb_v2_UTR5_Flag_COMT_moxGFP_LPS:4810:CC:GG	4810:CC:GG:p.P45R	4810	CC	GG	CCC	CGG	45	P	R	p.P45R	Missense	di_nt_MNP	F4	-1.80547	-8.40913	-0.310457	-1.69773	-4.58032	-0.527388	0.172188	-1.77856	1.5968	-0.844543	-0.285933	0.127685	0.161117	0.203449	0.940204	0.0373428	0.0215986	-0.0157442	0.015159	-0.0371063	-0.0522653	-0.44	-0.17	0.27	-0.301772	-0.0729153	0.228856	1.84118	6.33681	4.49564	NA	14.2437	NA	0	16.5162
ROI_1	pDEST_HC_Rec_Bxb_v2_UTR5_Flag_COMT_moxGFP_LPS:4810:CC:GT	4810:CC:GT:p.P45R	4810	CC	GT	CCC	CGT	45	P	R	p.P45R	Missense	di_nt_MNP	F3	-0.785142	-3.27239	0.1344	-0.751379	-2.51367	0.409212	-0.128797	-1.92829	1.87158	-0.363542	-0.21346	-0.0535686	0.321482	0.454428	0.909432	0.0373428	0.00136579	-0.035977	0.015159	0.000355611	-0.0148034	-0.44	-0.1	0.34	-0.301772	0.00830771	0.310079	1.84118	1.09699	-0.744183	NA	15.1815	NA	0	16.4019
ROI_1	pDEST_HC_Rec_Bxb_v2_UTR5_Flag_COMT_moxGFP_LPS:4810:CC:GT	4810:CC:GT:p.P45R	4810	CC	GT	CCC	CGT	45	P	R	p.P45R	Missense	di_nt_MNP	F4	-0.785142	-3.27239	0.1344	-0.751379	-2.51367	0.409212	-0.0306562	-1.40574	1.38909	-0.363542	-0.21346	-0.0135158	0.321482	0.454428	0.948455	0.0373428	0.00136579	-0.035977	0.015159	0.000355611	-0.0148034	-0.44	-0.1	0.34	-0.301772	0.00830771	0.310079	1.84118	1.09699	-0.744183	NA	15.1815	NA	0	16.4019
ROI_1	pDEST_HC_Rec_Bxb_v2_UTR5_Flag_COMT_moxGFP_LPS:4810:CC:TA	4810:CC:TA:p.P45L	4810	CC	TA	CCC	CTA	45	P	L	p.P45L	Missense	di_nt_MNP	F3	0.217369	-1.63733	2.78051	0.23951	-1.0023	1.73164	0.971911	0.061544	4.38387	0.15994	0.0579366	0.402623	0.838203	0.759614	0.383627	0.0373428	-0.0322236	-0.0695664	0.015159	-0.0774472	-0.0926062	-0.44	-0.68	-0.24	-0.301772	-0.00897332	0.292798	1.84118	1.19414	-0.647032	NA	12.93	NA	0	14.4579
ROI_1	pDEST_HC_Rec_Bxb_v2_UTR5_Flag_COMT_moxGFP_LPS:4810:CC:TA	4810:CC:TA:p.P45L	4810	CC	TA	CCC	CTA	45	P	L	p.P45L	Missense	di_nt_MNP	F4	0.217369	-1.63733	2.78051	0.23951	-1.0023	1.73164	0.333776	-0.372326	3.07897	0.15994	0.0579366	0.198162	0.838203	0.759614	0.615834	0.0373428	-0.0322236	-0.0695664	0.015159	-0.0774472	-0.0926062	-0.44	-0.68	-0.24	-0.301772	-0.00897332	0.292798	1.84118	1.19414	-0.647032	NA	12.93	NA	0	14.4579
ROI_1	pDEST_HC_Rec_Bxb_v2_UTR5_Flag_COMT_moxGFP_LPS:4810:CC:TG	4810:CC:TG:p.P45L	4810	CC	TG	CCC	CTG	45	P	L	p.P45L	Missense	di_nt_MNP	F3	0.109421	-0.748684	3.41966	-0.516067	-2.53058	0.523028	1.5208	0.353559	10.5897	0.0916141	-0.111739	1.40304	0.613343	0.577159	0.289631	0.0373428	0.0798144	0.0424717	0.015159	0.170588	0.155429	-0.44	-0.54	-0.1	-0.301772	-0.0691047	0.232667	1.84118	2.8373	0.996119	NA	13.9797	NA	0	15.898
ROI_1	pDEST_HC_Rec_Bxb_v2_UTR5_Flag_COMT_moxGFP_LPS:4810:CC:TG	4810:CC:TG:p.P45L	4810	CC	TG	CCC	CTG	45	P	L	p.P45L	Missense	di_nt_MNP	F4	0.109421	-0.748684	3.41966	-0.516067	-2.53058	0.523028	2.75553	0.869469	14.561	0.0916141	-0.111739	1.34715	0.613343	0.577159	0.23003	0.0373428	0.0798144	0.0424717	0.015159	0.170588	0.155429	-0.44	-0.54	-0.1	-0.301772	-0.0691047	0.232667	1.84118	2.8373	0.996119	NA	13.9797	NA	0	15.898
ROI_1	pDEST_HC_Rec_Bxb_v2_UTR5_Flag_COMT_moxGFP_LPS:4810:CC:TT	4810:CC:TT:p.P45L	4810	CC	TT	CCC	CTT	45	P	L	p.P45L	Missense	di_nt_MNP	F3	0.119003	-1.38172	2.9397	0.177576	-0.639508	3.38199	-0.0622995	-1.2958	2.06431	0.11741	0.108364	-0.0841907	0.824214	0.654035	0.872469	0.0373428	-0.0394384	-0.0767812	0.015159	-0.0224526	-0.0376116	-0.44	-0.61	-0.17	-0.301772	-0.075916	0.225856	1.84118	1.32371	-0.517468	NA	13.5012	NA	0	15.6759
ROI_1	pDEST_HC_Rec_Bxb_v2_UTR5_Flag_COMT_moxGFP_LPS:4810:CC:TT	4810:CC:TT:p.P45L	4810	CC	TT	CCC	CTT	45	P	L	p.P45L	Missense	di_nt_MNP	F4	0.119003	-1.38172	2.9397	0.177576	-0.639508	3.38199	-0.180161	-1.59655	1.94325	0.11741	0.108364	-0.195573	0.824214	0.654035	0.969305	0.0373428	-0.0394384	-0.0767812	0.015159	-0.0224526	-0.0376116	-0.44	-0.61	-0.17	-0.301772	-0.075916	0.225856	1.84118	1.32371	-0.517468	NA	13.5012	NA	0	15.6759
ROI_1	pDEST_HC_Rec_Bxb_v2_UTR5_Flag_COMT_moxGFP_LPS:4811:C:A	4811:C:A:p.P45P	4811	C	A	CCC	CCA	45	P	P	p.P45P	Silent	SNP	F3	0.844071	-0.917787	4.18341	-0.5666	-2.59434	0.509115	1.72034	0.634171	6.81152	0.523624	-0.154034	0.731582	0.432091	0.579049	0.170246	0.0373428	-0.022408	-0.0597508	0.015159	-0.0521377	-0.0672967	-0.44	-0.08	0.36	-0.301772	0.0221053	0.323877	1.84118	0.822926	-1.01825	NA	15.7612	NA	0	10.546
ROI_1	pDEST_HC_Rec_Bxb_v2_UTR5_Flag_COMT_moxGFP_LPS:4811:C:A	4811:C:A:p.P45P	4811	C	A	CCC	CCA	45	P	P	p.P45P	Silent	SNP	F4	0.844071	-0.917787	4.18341	-0.5666	-2.59434	0.509115	1.09103	0.0242268	2.75469	0.523624	-0.154034	0.349833	0.432091	0.579049	0.349517	0.0373428	-0.022408	-0.0597508	0.015159	-0.0521377	-0.0672967	-0.44	-0.08	0.36	-0.301772	0.0221053	0.323877	1.84118	0.822926	-1.01825	NA	15.7612	NA	0	10.546
ROI_1	pDEST_HC_Rec_Bxb_v2_UTR5_Flag_COMT_moxGFP_LPS:4811:C:G	4811:C:G:p.P45P	4811	C	G	CCC	CCG	45	P	P	p.P45P	Silent	SNP	F3	0.0576213	-1.65047	1.80009	-0.646566	-2.47681	0.272849	1.08449	0.118421	3.33301	0.0536014	-0.184574	0.285497	0.948278	0.468136	0.317152	0.0373428	0.0232625	-0.0140803	0.015159	-0.0308306	-0.0459897	-0.44	-0.25	0.19	-0.301772	-0.0205957	0.281176	1.84118	4.36198	2.52081	NA	15.9417	NA	0	14.559
ROI_1	pDEST_HC_Rec_Bxb_v2_UTR5_Flag_COMT_moxGFP_LPS:4811:C:G	4811:C:G:p.P45P	4811	C	G	CCC	CCG	45	P	P	p.P45P	Silent	SNP	F4	0.0576213	-1.65047	1.80009	-0.646566	-2.47681	0.272849	-0.189667	-1.56402	0.971452	0.0536014	-0.184574	-0.0541931	0.948278	0.468136	0.887227	0.0373428	0.0232625	-0.0140803	0.015159	-0.0308306	-0.0459897	-0.44	-0.25	0.19	-0.301772	-0.0205957	0.281176	1.84118	4.36198	2.52081	NA	15.9417	NA	0	14.559
ROI_1	pDEST_HC_Rec_Bxb_v2_UTR5_Flag_COMT_moxGFP_LPS:4811:C:T	4811:C:T:p.P45P	4811	C	T	CCC	CCT	45	P	P	p.P45P	Silent	SNP	F3	-0.901876	-6.85924	0.460824	0.220351	-1.3324	1.75783	-0.697606	-3.22746	0.283544	-0.675945	0.0426505	-0.201083	0.364586	0.821534	0.494591	0.0373428	-0.0357491	-0.0730918	0.015159	-0.0258735	-0.0410325	-0.44	-0.37	0.07	-0.301772	0.123333	0.425104	1.84118	0.91392	-0.927257	NA	8.33844	NA	0	16.0857
ROI_1	pDEST_HC_Rec_Bxb_v2_UTR5_Flag_COMT_moxGFP_LPS:4811:C:T	4811:C:T:p.P45P	4811	C	T	CCC	CCT	45	P	P	p.P45P	Silent	SNP	F4	-0.901876	-6.85924	0.460824	0.220351	-1.3324	1.75783	-1.5279	-5.00586	-0.30812	-0.675945	0.0426505	-0.428822	0.364586	0.821534	0.282374	0.0373428	-0.0357491	-0.0730918	0.015159	-0.0258735	-0.0410325	-0.44	-0.37	0.07	-0.301772	0.123333	0.425104	1.84118	0.91392	-0.927257	NA	8.33844	NA	0	16.0857
ROI_1	pDEST_HC_Rec_Bxb_v2_UTR5_Flag_COMT_moxGFP_LPS:4812:A:C	4812:A:C:p.I46L	4812	A	C	ATC	CTC	46	I	L	p.I46L	Missense	SNP	F3	-0.924757	-5.86563	0.693833	-1.04334	-3.8119	0.192641	0.886689	-0.540107	4.63053	-0.6959	-0.202341	0.454315	0.44577	0.381334	0.452762	0.0735449	0.0784022	0.00485731	0.102743	0.178302	0.0755591	0.24	-0.85	-1.09	-0.403777	-0.270493	0.133283	0.499694	1.74224	1.24254	NA	NA	NA	6.97166	NA
ROI_1	pDEST_HC_Rec_Bxb_v2_UTR5_Flag_COMT_moxGFP_LPS:4812:A:C	4812:A:C:p.I46L	4812	A	C	ATC	CTC	46	I	L	p.I46L	Missense	SNP	F4	-0.924757	-5.86563	0.693833	-1.04334	-3.8119	0.192641	0.0122628	-1.86263	1.1849	-0.6959	-0.202341	0.004147	0.44577	0.381334	0.871426	0.0735449	0.0784022	0.00485731	0.102743	0.178302	0.0755591	0.24	-0.85	-1.09	-0.403777	-0.270493	0.133283	0.499694	1.74224	1.24254	NA	NA	NA	6.97166	NA
ROI_1	pDEST_HC_Rec_Bxb_v2_UTR5_Flag_COMT_moxGFP_LPS:4812:A:G	4812:A:G:p.I46V	4812	A	G	ATC	GTC	46	I	V	p.I46V	Missense	SNP	F3	NA	NA	NA	1.08532	0.173705	5.63501	-0.594068	-4.32116	0.144207	NA	0.515349	-0.261872	NA	0.38671	0.518703	0.0735449	0.0717103	-0.00183457	0.102743	0.164123	0.0613797	0.24	-0.49	-0.73	-0.403777	0.108443	0.512219	0.499694	0.504345	0.00465049	NA	NA	NA	6.97166	NA
ROI_1	pDEST_HC_Rec_Bxb_v2_UTR5_Flag_COMT_moxGFP_LPS:4812:A:G	4812:A:G:p.I46V	4812	A	G	ATC	GTC	46	I	V	p.I46V	Missense	SNP	F4	NA	NA	NA	1.08532	0.173705	5.63501	-1.35184	-6.96431	-0.299945	NA	0.515349	-0.597387	NA	0.38671	0.367542	0.0735449	0.0717103	-0.00183457	0.102743	0.164123	0.0613797	0.24	-0.49	-0.73	-0.403777	0.108443	0.512219	0.499694	0.504345	0.00465049	NA	NA	NA	6.97166	NA
ROI_1	pDEST_HC_Rec_Bxb_v2_UTR5_Flag_COMT_moxGFP_LPS:4812:A:T	4812:A:T:p.I46F	4812	A	T	ATC	TTC	46	I	F	p.I46F	Missense	SNP	F3	-0.4876	-4.46215	1.13643	-0.609219	-2.49523	0.651067	-0.963591	-2.8933	0.15673	-0.335647	-0.109815	-0.21873	0.771122	0.586209	0.364616	0.0735449	0.0891614	0.0156166	0.102743	0.149458	0.0467152	0.24	-0.86	-1.1	-0.403777	-0.0314932	0.372283	0.499694	0.562239	0.0625452	NA	13.611	NA	6.97166	15.5199
ROI_1	pDEST_HC_Rec_Bxb_v2_UTR5_Flag_COMT_moxGFP_LPS:4812:A:T	4812:A:T:p.I46F	4812	A	T	ATC	TTC	46	I	F	p.I46F	Missense	SNP	F4	-0.4876	-4.46215	1.13643	-0.609219	-2.49523	0.651067	-0.927043	-3.56349	0.0270739	-0.335647	-0.109815	-0.169012	0.771122	0.586209	0.409252	0.0735449	0.0891614	0.0156166	0.102743	0.149458	0.0467152	0.24	-0.86	-1.1	-0.403777	-0.0314932	0.372283	0.499694	0.562239	0.0625452	NA	13.611	NA	6.97166	15.5199
ROI_1	pDEST_HC_Rec_Bxb_v2_UTR5_Flag_COMT_moxGFP_LPS:4812:AT:CA	4812:AT:CA:p.I46H	4812	AT	CA	ATC	CAC	46	I	H	p.I46H	Missense	di_nt_MNP	F3	-0.805988	-6.31293	0.709746	0.208981	-0.918362	1.9608	-0.657996	-3.23417	0.722655	-0.586367	0.0424971	-0.482546	0.424131	0.741865	0.604912	0.0735449	-0.0104499	-0.0839948	0.102743	-0.00822876	-0.110972	0.24	0.49	0.25	-0.403777	-0.522889	-0.119112	0.499694	0.919271	0.419577	NA	15.9897	NA	6.97166	16.1023
ROI_1	pDEST_HC_Rec_Bxb_v2_UTR5_Flag_COMT_moxGFP_LPS:4812:AT:CA	4812:AT:CA:p.I46H	4812	AT	CA	ATC	CAC	46	I	H	p.I46H	Missense	di_nt_MNP	F4	-0.805988	-6.31293	0.709746	0.208981	-0.918362	1.9608	-0.930517	-4.24045	-0.00317479	-0.586367	0.0424971	-0.738228	0.424131	0.741865	0.41177	0.0735449	-0.0104499	-0.0839948	0.102743	-0.00822876	-0.110972	0.24	0.49	0.25	-0.403777	-0.522889	-0.119112	0.499694	0.919271	0.419577	NA	15.9897	NA	6.97166	16.1023
ROI_1	pDEST_HC_Rec_Bxb_v2_UTR5_Flag_COMT_moxGFP_LPS:4812:AT:CC	4812:AT:CC:p.I46P	4812	AT	CC	ATC	CCC	46	I	P	p.I46P	Missense	di_nt_MNP	F3	0.568328	-0.350829	4.49751	-1.11188	-3.56133	-0.0734587	0.477918	-1.04522	2.67882	0.25728	-0.257785	0.314323	0.467274	0.328953	0.783922	0.0735449	0.0373428	-0.0362021	0.102743	0.015159	-0.0875842	0.24	-0.44	-0.68	-0.403777	-0.301772	0.102005	0.499694	1.84118	1.34148	NA	NA	NA	6.97166	0
ROI_1	pDEST_HC_Rec_Bxb_v2_UTR5_Flag_COMT_moxGFP_LPS:4812:AT:CC	4812:AT:CC:p.I46P	4812	AT	CC	ATC	CCC	46	I	P	p.I46P	Missense	di_nt_MNP	F4	0.568328	-0.350829	4.49751	-1.11188	-3.56133	-0.0734587	-1.14892	-3.53402	-0.0131362	0.25728	-0.257785	-0.609697	0.467274	0.328953	0.348102	0.0735449	0.0373428	-0.0362021	0.102743	0.015159	-0.0875842	0.24	-0.44	-0.68	-0.403777	-0.301772	0.102005	0.499694	1.84118	1.34148	NA	NA	NA	6.97166	0
ROI_1	pDEST_HC_Rec_Bxb_v2_UTR5_Flag_COMT_moxGFP_LPS:4812:AT:CG	4812:AT:CG:p.I46R	4812	AT	CG	ATC	CGC	46	I	R	p.I46R	Missense	di_nt_MNP	F3	0.241562	-1.61091	2.54476	-1.38686	-3.80925	-0.230712	-0.227942	-1.89143	1.68099	0.169681	-0.339926	-0.222724	0.829485	0.275433	0.951157	0.0735449	0.0470815	-0.0264633	0.102743	0.0272987	-0.0754445	0.24	-0.38	-0.62	-0.403777	-0.215552	0.188225	0.499694	2.0795	1.57981	NA	NA	NA	6.97166	NA
ROI_1	pDEST_HC_Rec_Bxb_v2_UTR5_Flag_COMT_moxGFP_LPS:4812:AT:CG	4812:AT:CG:p.I46R	4812	AT	CG	ATC	CGC	46	I	R	p.I46R	Missense	di_nt_MNP	F4	0.241562	-1.61091	2.54476	-1.38686	-3.80925	-0.230712	-0.696919	-5.37031	1.70082	0.169681	-0.339926	-0.911476	0.829485	0.275433	0.660816	0.0735449	0.0470815	-0.0264633	0.102743	0.0272987	-0.0754445	0.24	-0.38	-0.62	-0.403777	-0.215552	0.188225	0.499694	2.0795	1.57981	NA	NA	NA	6.97166	NA
ROI_1	pDEST_HC_Rec_Bxb_v2_UTR5_Flag_COMT_moxGFP_LPS:4812:AT:GA	4812:AT:GA:p.I46D	4812	AT	GA	ATC	GAC	46	I	D	p.I46D	Missense	di_nt_MNP	F3	-0.282413	-2.42576	3.30525	-0.599245	-2.69694	0.347473	0.293144	-0.897462	2.19527	-0.181238	-0.118011	0.214357	0.918601	0.505388	0.827737	0.0735449	0.00360116	-0.0699437	0.102743	-0.0573389	-0.160082	0.24	0.71	0.47	-0.403777	0.342786	0.746562	0.499694	0.715898	0.216204	NA	17.6734	NA	6.97166	17.0228
ROI_1	pDEST_HC_Rec_Bxb_v2_UTR5_Flag_COMT_moxGFP_LPS:4812:AT:GA	4812:AT:GA:p.I46D	4812	AT	GA	ATC	GAC	46	I	D	p.I46D	Missense	di_nt_MNP	F4	-0.282413	-2.42576	3.30525	-0.599245	-2.69694	0.347473	-0.765548	-4.19075	0.697549	-0.181238	-0.118011	-0.897675	0.918601	0.505388	0.572735	0.0735449	0.00360116	-0.0699437	0.102743	-0.0573389	-0.160082	0.24	0.71	0.47	-0.403777	0.342786	0.746562	0.499694	0.715898	0.216204	NA	17.6734	NA	6.97166	17.0228
ROI_1	pDEST_HC_Rec_Bxb_v2_UTR5_Flag_COMT_moxGFP_LPS:4812:AT:GC	4812:AT:GC:p.I46A	4812	AT	GC	ATC	GCC	46	I	A	p.I46A	Missense	di_nt_MNP	F3	-0.997137	-3.99844	0.211017	-1.21901	-4.17722	-0.109591	-1.04309	-3.34029	-0.00119941	-0.47426	-0.255663	-0.253888	0.304762	0.290829	0.349	0.0735449	0.0649303	-0.00861452	0.102743	0.0878739	-0.0148693	0.24	-0.53	-0.77	-0.403777	-0.0569096	0.346867	0.499694	0.641752	0.142058	NA	NA	NA	6.97166	0.359802
ROI_1	pDEST_HC_Rec_Bxb_v2_UTR5_Flag_COMT_moxGFP_LPS:4812:AT:GC	4812:AT:GC:p.I46A	4812	AT	GC	ATC	GCC	46	I	A	p.I46A	Missense	di_nt_MNP	F4	-0.997137	-3.99844	0.211017	-1.21901	-4.17722	-0.109591	-1.15181	-4.91084	0.277227	-0.47426	-0.255663	-0.917905	0.304762	0.290829	0.397009	0.0735449	0.0649303	-0.00861452	0.102743	0.0878739	-0.0148693	0.24	-0.53	-0.77	-0.403777	-0.0569096	0.346867	0.499694	0.641752	0.142058	NA	NA	NA	6.97166	0.359802
ROI_1	pDEST_HC_Rec_Bxb_v2_UTR5_Flag_COMT_moxGFP_LPS:4812:AT:GG	4812:AT:GG:p.I46G	4812	AT	GG	ATC	GGC	46	I	G	p.I46G	Missense	di_nt_MNP	F3	-1.12859	-4.58704	0.0108008	-0.877386	-3.34606	0.212973	0.262596	-0.816885	3.20851	-0.52774	-0.227101	0.253471	0.248511	0.384981	0.658383	0.0735449	0.057791	-0.0157538	0.102743	0.145936	0.0431928	0.24	-0.05	-0.29	-0.403777	0.132551	0.536328	0.499694	0.806618	0.306924	NA	19.1806	NA	6.97166	16.582
ROI_1	pDEST_HC_Rec_Bxb_v2_UTR5_Flag_COMT_moxGFP_LPS:4812:AT:GG	4812:AT:GG:p.I46G	4812	AT	GG	ATC	GGC	46	I	G	p.I46G	Missense	di_nt_MNP	F4	-1.12859	-4.58704	0.0108008	-0.877386	-3.34606	0.212973	0.784589	-0.328141	3.7922	-0.52774	-0.227101	0.449063	0.248511	0.384981	0.500382	0.0735449	0.057791	-0.0157538	0.102743	0.145936	0.0431928	0.24	-0.05	-0.29	-0.403777	0.132551	0.536328	0.499694	0.806618	0.306924	NA	19.1806	NA	6.97166	16.582
ROI_1	pDEST_HC_Rec_Bxb_v2_UTR5_Flag_COMT_moxGFP_LPS:4812:AT:TA	4812:AT:TA:p.I46Y	4812	AT	TA	ATC	TAC	46	I	Y	p.I46Y	Missense	di_nt_MNP	F3	-0.927699	-4.96506	1.03501	-0.475087	-2.43856	0.662625	-1.09775	-4.02888	0.0654841	-0.677718	-0.147354	-1.09847	0.402883	0.596781	0.369476	0.0735449	0.0598354	-0.0137095	0.102743	0.116295	0.0135513	0.24	-0.34	-0.58	-0.403777	0.320659	0.724436	0.499694	1.10827	0.608575	NA	14.834	NA	6.97166	12.8313
ROI_1	pDEST_HC_Rec_Bxb_v2_UTR5_Flag_COMT_moxGFP_LPS:4812:AT:TA	4812:AT:TA:p.I46Y	4812	AT	TA	ATC	TAC	46	I	Y	p.I46Y	Missense	di_nt_MNP	F4	-0.927699	-4.96506	1.03501	-0.475087	-2.43856	0.662625	-0.160828	-2.12639	1.94403	-0.677718	-0.147354	-0.201118	0.402883	0.596781	0.972189	0.0735449	0.0598354	-0.0137095	0.102743	0.116295	0.0135513	0.24	-0.34	-0.58	-0.403777	0.320659	0.724436	0.499694	1.10827	0.608575	NA	14.834	NA	6.97166	12.8313
ROI_1	pDEST_HC_Rec_Bxb_v2_UTR5_Flag_COMT_moxGFP_LPS:4812:AT:TC	4812:AT:TC:p.I46S	4812	AT	TC	ATC	TCC	46	I	S	p.I46S	Missense	di_nt_MNP	F3	-0.104326	-2.85586	1.73889	-1.01557	-3.88215	0.392352	-1.14333	-3.64946	0.287698	-0.0454218	-0.265975	-0.39981	0.789105	0.40665	0.371711	0.0735449	0.0444621	-0.0290828	0.102743	0.0927359	-0.0100073	0.24	-0.32	-0.56	-0.403777	-0.019598	0.384179	0.499694	0.980841	0.481147	NA	NA	NA	6.97166	NA
ROI_1	pDEST_HC_Rec_Bxb_v2_UTR5_Flag_COMT_moxGFP_LPS:4812:AT:TC	4812:AT:TC:p.I46S	4812	AT	TC	ATC	TCC	46	I	S	p.I46S	Missense	di_nt_MNP	F4	-0.104326	-2.85586	1.73889	-1.01557	-3.88215	0.392352	-1.36139	-6.12827	-0.30222	-0.0454218	-0.265975	-0.868776	0.789105	0.40665	0.330774	0.0735449	0.0444621	-0.0290828	0.102743	0.0927359	-0.0100073	0.24	-0.32	-0.56	-0.403777	-0.019598	0.384179	0.499694	0.980841	0.481147	NA	NA	NA	6.97166	NA
ROI_1	pDEST_HC_Rec_Bxb_v2_UTR5_Flag_COMT_moxGFP_LPS:4812:AT:TG	4812:AT:TG:p.I46C	4812	AT	TG	ATC	TGC	46	I	C	p.I46C	Missense	di_nt_MNP	F3	-0.463139	-4.53622	1.43887	0.465288	-0.758885	2.43755	-0.331289	-1.88641	0.896033	-0.69706	0.149134	-0.136229	0.823397	0.699868	0.766174	0.0735449	0.00715378	-0.0663911	0.102743	0.0890696	-0.0136736	0.24	-0.01	-0.25	-0.403777	-0.34043	0.0633466	0.499694	1.35047	0.850778	NA	15.7054	NA	6.97166	15.8227
ROI_1	pDEST_HC_Rec_Bxb_v2_UTR5_Flag_COMT_moxGFP_LPS:4812:AT:TG	4812:AT:TG:p.I46C	4812	AT	TG	ATC	TGC	46	I	C	p.I46C	Missense	di_nt_MNP	F4	-0.463139	-4.53622	1.43887	0.465288	-0.758885	2.43755	-1.19275	-3.4923	0.142422	-0.69706	0.149134	-0.535305	0.823397	0.699868	0.364928	0.0735449	0.00715378	-0.0663911	0.102743	0.0890696	-0.0136736	0.24	-0.01	-0.25	-0.403777	-0.34043	0.0633466	0.499694	1.35047	0.850778	NA	15.7054	NA	6.97166	15.8227
ROI_1	pDEST_HC_Rec_Bxb_v2_UTR5_Flag_COMT_moxGFP_LPS:4812:ATC:CAA	4812:ATC:CAA:p.I46Q	4812	ATC	CAA	ATC	CAA	46	I	Q	p.I46Q	Missense	tri_nt_MNP	F3	0.448685	-0.168196	4.53482	-0.840955	-3.33442	0.27313	-0.222206	-2.91717	1.70601	0.214321	-0.207752	-0.1799	0.446472	0.41929	0.842905	0.0735449	-0.0485865	-0.122131	0.102743	-0.0938369	-0.19658	0.24	-0.14	-0.38	-0.403777	0.251979	0.655756	0.499694	0.666108	0.166414	NA	13.0211	NA	6.97166	15.0281
ROI_1	pDEST_HC_Rec_Bxb_v2_UTR5_Flag_COMT_moxGFP_LPS:4812:ATC:CAA	4812:ATC:CAA:p.I46Q	4812	ATC	CAA	ATC	CAA	46	I	Q	p.I46Q	Missense	tri_nt_MNP	F4	0.448685	-0.168196	4.53482	-0.840955	-3.33442	0.27313	-0.434694	-2.13307	0.748458	0.214321	-0.207752	-0.222119	0.446472	0.41929	0.733201	0.0735449	-0.0485865	-0.122131	0.102743	-0.0938369	-0.19658	0.24	-0.14	-0.38	-0.403777	0.251979	0.655756	0.499694	0.666108	0.166414	NA	13.0211	NA	6.97166	15.0281
ROI_1	pDEST_HC_Rec_Bxb_v2_UTR5_Flag_COMT_moxGFP_LPS:4812:ATC:CAG	4812:ATC:CAG:p.I46Q	4812	ATC	CAG	ATC	CAG	46	I	Q	p.I46Q	Missense	tri_nt_MNP	F3	0.231883	-0.96564	2.31017	-0.027222	-3.51563	1.00083	-1.54515	-5.09912	-0.389418	0.182454	-0.0104843	-0.946684	0.668473	0.758329	0.212968	0.0735449	-0.0109642	-0.0845091	0.102743	-0.0709074	-0.173651	0.24	0.02	-0.22	-0.403777	0.310135	0.713912	0.499694	1.40623	0.906532	NA	16.2761	NA	6.97166	15.5591
ROI_1	pDEST_HC_Rec_Bxb_v2_UTR5_Flag_COMT_moxGFP_LPS:4812:ATC:CAT	4812:ATC:CAT:p.I46H	4812	ATC	CAT	ATC	CAT	46	I	H	p.I46H	Missense	tri_nt_MNP	NA	-0.289325	-1.87345	1.80937	0.2251	-0.830207	2.3208	NA	NA	NA	-0.243976	0.139126	NA	0.917995	0.703491	NA	0.0735449	-0.0844628	-0.158008	0.102743	-0.114988	-0.217731	0.24	0.74	0.5	-0.403777	-0.418129	-0.014352	0.499694	0.902157	0.402463	NA	15.9897	NA	6.97166	16.1023
ROI_1	pDEST_HC_Rec_Bxb_v2_UTR5_Flag_COMT_moxGFP_LPS:4812:ATC:CCA	4812:ATC:CCA:p.I46P	4812	ATC	CCA	ATC	CCA	46	I	P	p.I46P	Missense	tri_nt_MNP	F3	NA	NA	NA	-0.784343	-2.81624	0.253914	-1.35989	-3.78779	-0.219409	NA	-0.167607	-0.489981	NA	0.435314	0.245604	0.0735449	-0.022408	-0.0959528	0.102743	-0.0521377	-0.154881	0.24	-0.08	-0.32	-0.403777	0.0221053	0.425882	0.499694	0.822926	0.323232	NA	15.7612	NA	6.97166	10.546
ROI_1	pDEST_HC_Rec_Bxb_v2_UTR5_Flag_COMT_moxGFP_LPS:4812:ATC:CCG	4812:ATC:CCG:p.I46P	4812	ATC	CCG	ATC	CCG	46	I	P	p.I46P	Missense	tri_nt_MNP	NA	NA	NA	NA	-2.23063	-6.4521	-0.788338	NA	NA	NA	NA	-0.492386	NA	NA	0.151858	NA	0.0735449	0.0232625	-0.0502824	0.102743	-0.0308306	-0.133574	0.24	-0.25	-0.49	-0.403777	-0.0205957	0.383181	0.499694	4.36198	3.86229	NA	15.9417	NA	6.97166	14.559
ROI_1	pDEST_HC_Rec_Bxb_v2_UTR5_Flag_COMT_moxGFP_LPS:4812:ATC:CCT	4812:ATC:CCT:p.I46P	4812	ATC	CCT	ATC	CCT	46	I	P	p.I46P	Missense	tri_nt_MNP	F3	-0.875531	-3.33436	0.29117	-0.864635	-2.70886	0.0726732	-2.50488	-8.99975	-0.968208	-0.386663	-0.152075	-1.02047	0.350545	0.385667	0.158736	0.0735449	-0.0357491	-0.109294	0.102743	-0.0258735	-0.128617	0.24	-0.37	-0.61	-0.403777	0.123333	0.527109	0.499694	0.91392	0.414226	NA	8.33844	NA	6.97166	16.0857
ROI_1	pDEST_HC_Rec_Bxb_v2_UTR5_Flag_COMT_moxGFP_LPS:4812:ATC:CGA	4812:ATC:CGA:p.I46R	4812	ATC	CGA	ATC	CGA	46	I	R	p.I46R	Missense	tri_nt_MNP	F3	-0.637156	-3.6205	0.391304	-0.298728	-2.07483	0.636219	-5.03317	-13.7091	-2.45395	-0.270852	-0.057108	-1.9724	0.451683	0.661764	0.0649438	0.0735449	-0.0313485	-0.104893	0.102743	-0.103107	-0.20585	0.24	0.24	0	-0.403777	0.00903037	0.412807	0.499694	5.48565	4.98595	NA	13.4318	NA	6.97166	15.7624
ROI_1	pDEST_HC_Rec_Bxb_v2_UTR5_Flag_COMT_moxGFP_LPS:4812:ATC:CGG	4812:ATC:CGG:p.I46R	4812	ATC	CGG	ATC	CGG	46	I	R	p.I46R	Missense	tri_nt_MNP	NA	-0.395919	-1.80049	1.38181	-0.438473	-3.05021	0.351716	NA	NA	NA	-0.213453	-0.130791	NA	0.776019	0.551883	NA	0.0735449	0.0215986	-0.0519462	0.102743	-0.0371063	-0.139849	0.24	-0.17	-0.41	-0.403777	-0.0729153	0.330861	0.499694	6.33681	5.83712	NA	14.2437	NA	6.97166	16.5162
ROI_1	pDEST_HC_Rec_Bxb_v2_UTR5_Flag_COMT_moxGFP_LPS:4812:ATC:CGT	4812:ATC:CGT:p.I46R	4812	ATC	CGT	ATC	CGT	46	I	R	p.I46R	Missense	tri_nt_MNP	F3	1.03041	0.0145694	3.36528	-1.23498	-3.99904	-0.112797	-1.40445	-4.73725	-0.300304	0.255508	-0.324335	-0.830165	0.271666	0.295797	0.265198	0.0735449	0.00136579	-0.0721791	0.102743	0.000355611	-0.102388	0.24	-0.1	-0.34	-0.403777	0.00830771	0.412084	0.499694	1.09699	0.5973	NA	15.1815	NA	6.97166	16.4019
ROI_1	pDEST_HC_Rec_Bxb_v2_UTR5_Flag_COMT_moxGFP_LPS:4812:ATC:CTA	4812:ATC:CTA:p.I46L	4812	ATC	CTA	ATC	CTA	46	I	L	p.I46L	Missense	di_nt_MNP	F3	-0.831948	-4.26401	0.487523	-1.37239	-4.58015	-0.190054	-0.0944109	-1.89911	1.13815	-0.515755	-0.277911	-0.0378998	0.399979	0.263091	0.836494	0.0735449	-0.0322236	-0.105768	0.102743	-0.0774472	-0.18019	0.24	-0.68	-0.92	-0.403777	-0.00897332	0.394803	0.499694	1.19414	0.694451	NA	12.93	NA	6.97166	14.4579
ROI_1	pDEST_HC_Rec_Bxb_v2_UTR5_Flag_COMT_moxGFP_LPS:4812:ATC:CTA	4812:ATC:CTA:p.I46L	4812	ATC	CTA	ATC	CTA	46	I	L	p.I46L	Missense	di_nt_MNP	F4	-0.831948	-4.26401	0.487523	-1.37239	-4.58015	-0.190054	-0.618662	-2.62581	0.733487	-0.515755	-0.277911	-0.306593	0.399979	0.263091	0.654337	0.0735449	-0.0322236	-0.105768	0.102743	-0.0774472	-0.18019	0.24	-0.68	-0.92	-0.403777	-0.00897332	0.394803	0.499694	1.19414	0.694451	NA	12.93	NA	6.97166	14.4579
ROI_1	pDEST_HC_Rec_Bxb_v2_UTR5_Flag_COMT_moxGFP_LPS:4812:ATC:CTG	4812:ATC:CTG:p.I46L	4812	ATC	CTG	ATC	CTG	46	I	L	p.I46L	Missense	di_nt_MNP	F3	-0.0339551	-3.91277	1.71571	-0.845224	-2.65336	0.194404	1.3388	-0.126365	4.67663	-0.0504119	-0.197078	0.521418	0.755164	0.428517	0.331469	0.0735449	0.0798144	0.00626957	0.102743	0.170588	0.0678446	0.24	-0.54	-0.78	-0.403777	-0.0691047	0.334672	0.499694	2.8373	2.3376	NA	13.9797	NA	6.97166	15.898
ROI_1	pDEST_HC_Rec_Bxb_v2_UTR5_Flag_COMT_moxGFP_LPS:4812:ATC:CTG	4812:ATC:CTG:p.I46L	4812	ATC	CTG	ATC	CTG	46	I	L	p.I46L	Missense	di_nt_MNP	F4	-0.0339551	-3.91277	1.71571	-0.845224	-2.65336	0.194404	-0.0343132	-1.81239	1.15882	-0.0504119	-0.197078	-0.0182256	0.755164	0.428517	0.914001	0.0735449	0.0798144	0.00626957	0.102743	0.170588	0.0678446	0.24	-0.54	-0.78	-0.403777	-0.0691047	0.334672	0.499694	2.8373	2.3376	NA	13.9797	NA	6.97166	15.898
ROI_1	pDEST_HC_Rec_Bxb_v2_UTR5_Flag_COMT_moxGFP_LPS:4812:ATC:CTT	4812:ATC:CTT:p.I46L	4812	ATC	CTT	ATC	CTT	46	I	L	p.I46L	Missense	di_nt_MNP	F3	-4.51217	-14.0784	-1.52526	-1.16414	-3.50344	-0.127505	0.618385	-0.673487	3.51739	-1.29514	-0.172908	0.315846	0.094899	0.290743	0.598279	0.0735449	-0.0394384	-0.112983	0.102743	-0.0224526	-0.125196	0.24	-0.61	-0.85	-0.403777	-0.075916	0.327861	0.499694	1.32371	0.824015	NA	13.5012	NA	6.97166	15.6759
ROI_1	pDEST_HC_Rec_Bxb_v2_UTR5_Flag_COMT_moxGFP_LPS:4812:ATC:CTT	4812:ATC:CTT:p.I46L	4812	ATC	CTT	ATC	CTT	46	I	L	p.I46L	Missense	di_nt_MNP	F4	-4.51217	-14.0784	-1.52526	-1.16414	-3.50344	-0.127505	-0.101595	-3.37307	1.05615	-1.29514	-0.172908	-0.0439134	0.094899	0.290743	0.762208	0.0735449	-0.0394384	-0.112983	0.102743	-0.0224526	-0.125196	0.24	-0.61	-0.85	-0.403777	-0.075916	0.327861	0.499694	1.32371	0.824015	NA	13.5012	NA	6.97166	15.6759
ROI_1	pDEST_HC_Rec_Bxb_v2_UTR5_Flag_COMT_moxGFP_LPS:4812:ATC:GAA	4812:ATC:GAA:p.I46E	4812	ATC	GAA	ATC	GAA	46	I	E	p.I46E	Missense	tri_nt_MNP	F3	1.13082	0.147621	8.31727	-0.0440554	-3.16637	1.95337	-1.33345	-5.24848	-0.29121	0.702572	-0.0205166	-0.810083	0.276238	0.876987	0.234455	0.0735449	-0.066053	-0.139598	0.102743	-0.158249	-0.260992	0.24	0.64	0.4	-0.403777	-0.225181	0.178595	0.499694	0.933008	0.433314	NA	14.0017	NA	6.97166	15.941
ROI_1	pDEST_HC_Rec_Bxb_v2_UTR5_Flag_COMT_moxGFP_LPS:4812:ATC:GAG	4812:ATC:GAG:p.I46E	4812	ATC	GAG	ATC	GAG	46	I	E	p.I46E	Missense	tri_nt_MNP	NA	0.779974	-0.32862	5.39047	-0.937276	-3.10362	0.000832031	NA	NA	NA	0.641324	-0.168996	NA	0.378241	0.365739	NA	0.0735449	0.00455908	-0.0689858	0.102743	-0.123011	-0.225754	0.24	0.69	0.45	-0.403777	-0.292839	0.110937	0.499694	1.80375	1.30405	NA	17.1465	NA	6.97166	17.2318
ROI_1	pDEST_HC_Rec_Bxb_v2_UTR5_Flag_COMT_moxGFP_LPS:4812:ATC:GAT	4812:ATC:GAT:p.I46D	4812	ATC	GAT	ATC	GAT	46	I	D	p.I46D	Missense	tri_nt_MNP	NA	-0.27256	-2.4333	4.32559	-0.634571	-2.5497	0.532826	NA	NA	NA	-0.320168	-0.219835	NA	0.91042	0.537197	NA	0.0735449	-0.0582602	-0.131805	0.102743	-0.121838	-0.224581	0.24	0.61	0.37	-0.403777	0.417463	0.82124	0.499694	0.891097	0.391403	NA	17.6734	NA	6.97166	17.0228
ROI_1	pDEST_HC_Rec_Bxb_v2_UTR5_Flag_COMT_moxGFP_LPS:4812:ATC:GCA	4812:ATC:GCA:p.I46A	4812	ATC	GCA	ATC	GCA	46	I	A	p.I46A	Missense	tri_nt_MNP	F3	0.0699526	-0.977728	2.01223	-0.339048	-1.85016	0.792277	-1.98934	-4.60422	-0.755333	0.0373728	-0.100233	-0.955427	0.787615	0.691734	0.167738	0.0735449	-0.0387996	-0.112344	0.102743	-0.0147251	-0.117468	0.24	-0.05	-0.29	-0.403777	0.64744	1.05122	0.499694	0.813039	0.313345	NA	14.8702	NA	6.97166	15.8684
ROI_1	pDEST_HC_Rec_Bxb_v2_UTR5_Flag_COMT_moxGFP_LPS:4812:ATC:GCA	4812:ATC:GCA:p.I46A	4812	ATC	GCA	ATC	GCA	46	I	A	p.I46A	Missense	tri_nt_MNP	F4	0.0699526	-0.977728	2.01223	-0.339048	-1.85016	0.792277	-2.32626	-7.09999	-0.952712	0.0373728	-0.100233	-0.886677	0.787615	0.691734	0.171063	0.0735449	-0.0387996	-0.112344	0.102743	-0.0147251	-0.117468	0.24	-0.05	-0.29	-0.403777	0.64744	1.05122	0.499694	0.813039	0.313345	NA	14.8702	NA	6.97166	15.8684
ROI_1	pDEST_HC_Rec_Bxb_v2_UTR5_Flag_COMT_moxGFP_LPS:4812:ATC:GCG	4812:ATC:GCG:p.I46A	4812	ATC	GCG	ATC	GCG	46	I	A	p.I46A	Missense	tri_nt_MNP	NA	-0.746495	-3.64391	-0.0203427	-0.747668	-2.52066	0.257051	NA	NA	NA	-0.290346	-0.211953	NA	0.345464	0.465617	NA	0.0735449	0.0391377	-0.0344071	0.102743	0.000779794	-0.101963	0.24	-0.71	-0.95	-0.403777	0.212262	0.616039	0.499694	2.29805	1.79836	NA	14.9999	NA	6.97166	16.6497
ROI_1	pDEST_HC_Rec_Bxb_v2_UTR5_Flag_COMT_moxGFP_LPS:4812:ATC:GCT	4812:ATC:GCT:p.I46A	4812	ATC	GCT	ATC	GCT	46	I	A	p.I46A	Missense	tri_nt_MNP	F3	NA	NA	NA	-0.385956	-1.8423	0.760758	-2.73471	-8.27103	-1.08755	NA	-0.0981037	-1.49605	NA	0.690006	0.132311	0.0735449	0.00396815	-0.0695767	0.102743	0.0127865	-0.0899568	0.24	-0.36	-0.6	-0.403777	0.373824	0.777601	0.499694	0.516371	0.0166769	NA	15.441	NA	6.97166	16.7413
ROI_1	pDEST_HC_Rec_Bxb_v2_UTR5_Flag_COMT_moxGFP_LPS:4812:ATC:GGA	4812:ATC:GGA:p.I46G	4812	ATC	GGA	ATC	GGA	46	I	G	p.I46G	Missense	tri_nt_MNP	F3	-0.0198223	-1.63712	3.21991	0.138311	-1.31453	1.42013	-1.36699	-4.79279	-0.340173	-0.0127874	0.0338534	-0.771012	0.720839	0.825	0.320076	0.0735449	-0.0302994	-0.103844	0.102743	0.0135515	-0.0891917	0.24	0.36	0.12	-0.403777	0.179546	0.583323	0.499694	0.96985	0.470156	NA	14.4434	NA	6.97166	15.4293
ROI_1	pDEST_HC_Rec_Bxb_v2_UTR5_Flag_COMT_moxGFP_LPS:4812:ATC:GGA	4812:ATC:GGA:p.I46G	4812	ATC	GGA	ATC	GGA	46	I	G	p.I46G	Missense	tri_nt_MNP	F4	-0.0198223	-1.63712	3.21991	0.138311	-1.31453	1.42013	-1.54762	-5.79338	-0.204098	-0.0127874	0.0338534	-0.982669	0.720839	0.825	0.301105	0.0735449	-0.0302994	-0.103844	0.102743	0.0135515	-0.0891917	0.24	0.36	0.12	-0.403777	0.179546	0.583323	0.499694	0.96985	0.470156	NA	14.4434	NA	6.97166	15.4293
ROI_1	pDEST_HC_Rec_Bxb_v2_UTR5_Flag_COMT_moxGFP_LPS:4812:ATC:GGG	4812:ATC:GGG:p.I46G	4812	ATC	GGG	ATC	GGG	46	I	G	p.I46G	Missense	tri_nt_MNP	F3	NA	NA	NA	-0.534348	-2.27191	0.531739	-0.23783	-2.83833	2.4935	NA	-0.118479	-0.309424	NA	0.585063	0.969659	0.0735449	0.0380774	-0.0354674	0.102743	0.0588085	-0.0439348	0.24	-0.04	-0.28	-0.403777	-0.0543776	0.349399	0.499694	1.54066	1.04096	NA	15.643	NA	6.97166	16.1872
ROI_1	pDEST_HC_Rec_Bxb_v2_UTR5_Flag_COMT_moxGFP_LPS:4812:ATC:GGG	4812:ATC:GGG:p.I46G	4812	ATC	GGG	ATC	GGG	46	I	G	p.I46G	Missense	tri_nt_MNP	F4	NA	NA	NA	-0.534348	-2.27191	0.531739	-0.588019	-6.04421	0.909648	NA	-0.118479	-0.952006	NA	0.585063	0.710544	0.0735449	0.0380774	-0.0354674	0.102743	0.0588085	-0.0439348	0.24	-0.04	-0.28	-0.403777	-0.0543776	0.349399	0.499694	1.54066	1.04096	NA	15.643	NA	6.97166	16.1872
ROI_1	pDEST_HC_Rec_Bxb_v2_UTR5_Flag_COMT_moxGFP_LPS:4812:ATC:GGT	4812:ATC:GGT:p.I46G	4812	ATC	GGT	ATC	GGT	46	I	G	p.I46G	Missense	tri_nt_MNP	F3	NA	NA	NA	-0.704466	-2.73423	0.413035	-0.649165	-2.98941	0.756266	NA	-0.136908	-0.443474	NA	0.505317	0.583918	0.0735449	-0.011374	-0.0849188	0.102743	0.04307	-0.0596733	0.24	-0.15	-0.39	-0.403777	0.149559	0.553336	0.499694	0.681183	0.181489	NA	19.1806	NA	6.97166	16.582
ROI_1	pDEST_HC_Rec_Bxb_v2_UTR5_Flag_COMT_moxGFP_LPS:4812:ATC:GGT	4812:ATC:GGT:p.I46G	4812	ATC	GGT	ATC	GGT	46	I	G	p.I46G	Missense	tri_nt_MNP	F4	NA	NA	NA	-0.704466	-2.73423	0.413035	-0.607623	-3.72804	0.33457	NA	-0.136908	-0.765241	NA	0.505317	0.523904	0.0735449	-0.011374	-0.0849188	0.102743	0.04307	-0.0596733	0.24	-0.15	-0.39	-0.403777	0.149559	0.553336	0.499694	0.681183	0.181489	NA	19.1806	NA	6.97166	16.582
ROI_1	pDEST_HC_Rec_Bxb_v2_UTR5_Flag_COMT_moxGFP_LPS:4812:ATC:GTA	4812:ATC:GTA:p.I46V	4812	ATC	GTA	ATC	GTA	46	I	V	p.I46V	Missense	di_nt_MNP	F3	-0.496736	-5.20786	3.86261	-0.805127	-3.13449	0.283628	-1.01322	-3.05887	0.0602142	-0.867062	-0.206842	-0.3423	0.785867	0.445313	0.367352	0.0735449	-0.0551385	-0.128683	0.102743	-0.0207168	-0.12346	0.24	-0.4	-0.64	-0.403777	-0.116145	0.287631	0.499694	0.770153	0.270459	NA	12.8615	NA	6.97166	15.0961
ROI_1	pDEST_HC_Rec_Bxb_v2_UTR5_Flag_COMT_moxGFP_LPS:4812:ATC:GTA	4812:ATC:GTA:p.I46V	4812	ATC	GTA	ATC	GTA	46	I	V	p.I46V	Missense	di_nt_MNP	F4	-0.496736	-5.20786	3.86261	-0.805127	-3.13449	0.283628	-2.11557	-5.95274	-0.882861	-0.867062	-0.206842	-1.04991	0.785867	0.445313	0.207825	0.0735449	-0.0551385	-0.128683	0.102743	-0.0207168	-0.12346	0.24	-0.4	-0.64	-0.403777	-0.116145	0.287631	0.499694	0.770153	0.270459	NA	12.8615	NA	6.97166	15.0961
ROI_1	pDEST_HC_Rec_Bxb_v2_UTR5_Flag_COMT_moxGFP_LPS:4812:ATC:GTG	4812:ATC:GTG:p.I46V	4812	ATC	GTG	ATC	GTG	46	I	V	p.I46V	Missense	di_nt_MNP	F3	-0.968628	-5.80441	1.00855	-1.02638	-3.08861	0.0156887	-0.466048	-2.43953	0.99979	-0.930889	-0.17752	-0.137211	0.385979	0.336695	0.767985	0.0735449	0.0783643	0.00481947	0.102743	0.108532	0.00578927	0.24	-0.87	-1.11	-0.403777	-0.0419846	0.361792	0.499694	1.74356	1.24386	NA	16.8735	NA	6.97166	15.6926
ROI_1	pDEST_HC_Rec_Bxb_v2_UTR5_Flag_COMT_moxGFP_LPS:4812:ATC:GTG	4812:ATC:GTG:p.I46V	4812	ATC	GTG	ATC	GTG	46	I	V	p.I46V	Missense	di_nt_MNP	F4	-0.968628	-5.80441	1.00855	-1.02638	-3.08861	0.0156887	-0.941667	-5.38714	0.136707	-0.930889	-0.17752	-0.621646	0.385979	0.336695	0.449079	0.0735449	0.0783643	0.00481947	0.102743	0.108532	0.00578927	0.24	-0.87	-1.11	-0.403777	-0.0419846	0.361792	0.499694	1.74356	1.24386	NA	16.8735	NA	6.97166	15.6926
ROI_1	pDEST_HC_Rec_Bxb_v2_UTR5_Flag_COMT_moxGFP_LPS:4812:ATC:GTT	4812:ATC:GTT:p.I46V	4812	ATC	GTT	ATC	GTT	46	I	V	p.I46V	Missense	di_nt_MNP	F3	-0.732826	-3.03952	0.601626	0.0973392	-1.15454	1.77389	0.359822	-0.887802	2.06558	-0.425396	0.0358851	0.124534	0.443725	0.878836	0.811041	0.0735449	-0.049602	-0.123147	0.102743	-0.0253781	-0.128121	0.24	-0.56	-0.8	-0.403777	0.132129	0.535906	0.499694	0.428729	-0.0709654	NA	13.758	NA	6.97166	15.9422
ROI_1	pDEST_HC_Rec_Bxb_v2_UTR5_Flag_COMT_moxGFP_LPS:4812:ATC:GTT	4812:ATC:GTT:p.I46V	4812	ATC	GTT	ATC	GTT	46	I	V	p.I46V	Missense	di_nt_MNP	F4	-0.732826	-3.03952	0.601626	0.0973392	-1.15454	1.77389	-0.408558	-3.09712	0.366309	-0.425396	0.0358851	-0.210462	0.443725	0.878836	0.599561	0.0735449	-0.049602	-0.123147	0.102743	-0.0253781	-0.128121	0.24	-0.56	-0.8	-0.403777	0.132129	0.535906	0.499694	0.428729	-0.0709654	NA	13.758	NA	6.97166	15.9422
ROI_1	pDEST_HC_Rec_Bxb_v2_UTR5_Flag_COMT_moxGFP_LPS:4812:ATC:TAG	4812:ATC:TAG:p.I46*	4812	ATC	TAG	ATC	TAG	46	I	*	p.I46*	Nonsense	tri_nt_MNP	NA	2.1713	0.723169	8.7482	NA	NA	NA	NA	NA	NA	2.06583	NA	NA	0.131456	NA	NA	NA	NA	NA	NA	NA	NA	NA	NA	NA	NA	NA	NA	NA	NA	NA	NA	NA	NA	NA	NA
ROI_1	pDEST_HC_Rec_Bxb_v2_UTR5_Flag_COMT_moxGFP_LPS:4812:ATC:TAT	4812:ATC:TAT:p.I46Y	4812	ATC	TAT	ATC	TAT	46	I	Y	p.I46Y	Missense	tri_nt_MNP	NA	NA	NA	NA	-0.760808	-2.7049	0.182903	NA	NA	NA	NA	-0.208544	NA	NA	0.450063	NA	0.0735449	-0.0425531	-0.116098	0.102743	-0.099362	-0.202105	0.24	-0.54	-0.78	-0.403777	0.515679	0.919455	0.499694	0.955538	0.455844	NA	14.834	NA	6.97166	12.8313
ROI_1	pDEST_HC_Rec_Bxb_v2_UTR5_Flag_COMT_moxGFP_LPS:4812:ATC:TCA	4812:ATC:TCA:p.I46S	4812	ATC	TCA	ATC	TCA	46	I	S	p.I46S	Missense	tri_nt_MNP	NA	NA	NA	NA	-0.222356	-1.65091	1.62245	NA	NA	NA	NA	-0.112193	NA	NA	0.909563	NA	0.0735449	-0.0673341	-0.140879	0.102743	-0.0801349	-0.182878	0.24	0.05	-0.19	-0.403777	0.162635	0.566412	0.499694	0.932404	0.43271	NA	12.7061	NA	6.97166	14.7786
ROI_1	pDEST_HC_Rec_Bxb_v2_UTR5_Flag_COMT_moxGFP_LPS:4812:ATC:TCG	4812:ATC:TCG:p.I46S	4812	ATC	TCG	ATC	TCG	46	I	S	p.I46S	Missense	tri_nt_MNP	NA	NA	NA	NA	-0.696216	-3.20008	0.295032	NA	NA	NA	NA	-0.246251	NA	NA	0.474484	NA	0.0735449	0.0173548	-0.05619	0.102743	-0.00612884	-0.108872	0.24	-0.45	-0.69	-0.403777	-0.0659349	0.337842	0.499694	2.0919	1.59221	NA	13.618	NA	6.97166	15.3557
ROI_1	pDEST_HC_Rec_Bxb_v2_UTR5_Flag_COMT_moxGFP_LPS:4812:ATC:TCT	4812:ATC:TCT:p.I46S	4812	ATC	TCT	ATC	TCT	46	I	S	p.I46S	Missense	tri_nt_MNP	NA	-0.164654	-2.09141	2.47654	-1.00805	-3.85391	0.0848566	NA	NA	NA	-0.170325	-0.280495	NA	0.911775	0.358632	NA	0.0735449	-0.0367597	-0.110305	0.102743	-0.0868482	-0.189591	0.24	-0.41	-0.65	-0.403777	0.303128	0.706905	0.499694	0.698756	0.199062	NA	13.734	NA	6.97166	15.5929
ROI_1	pDEST_HC_Rec_Bxb_v2_UTR5_Flag_COMT_moxGFP_LPS:4812:ATC:TGG	4812:ATC:TGG:p.I46W	4812	ATC	TGG	ATC	TGG	46	I	W	p.I46W	Missense	tri_nt_MNP	F3	0.328974	-1.26536	3.29038	-0.437731	-1.96318	0.587437	-1.92179	-7.6739	-0.504985	0.27034	-0.0747746	-0.777339	0.694526	0.615972	0.282776	0.0735449	0.0521679	-0.021377	0.102743	0.0964068	-0.00633639	0.24	0.41	0.17	-0.403777	-0.374229	0.0295474	0.499694	2.77848	2.27878	NA	14.7007	NA	6.97166	15.1751
ROI_1	pDEST_HC_Rec_Bxb_v2_UTR5_Flag_COMT_moxGFP_LPS:4812:ATC:TGG	4812:ATC:TGG:p.I46W	4812	ATC	TGG	ATC	TGG	46	I	W	p.I46W	Missense	tri_nt_MNP	F4	0.328974	-1.26536	3.29038	-0.437731	-1.96318	0.587437	-1.85091	-6.88394	-0.299789	0.27034	-0.0747746	-1.20307	0.694526	0.615972	0.296776	0.0735449	0.0521679	-0.021377	0.102743	0.0964068	-0.00633639	0.24	0.41	0.17	-0.403777	-0.374229	0.0295474	0.499694	2.77848	2.27878	NA	14.7007	NA	6.97166	15.1751
ROI_1	pDEST_HC_Rec_Bxb_v2_UTR5_Flag_COMT_moxGFP_LPS:4812:ATC:TGT	4812:ATC:TGT:p.I46C	4812	ATC	TGT	ATC	TGT	46	I	C	p.I46C	Missense	tri_nt_MNP	F3	-0.433062	-3.05692	1.23808	-1.04595	-3.13301	0.0365532	-0.150055	-2.71345	0.626715	-0.357687	-0.215441	-0.0950005	0.80577	0.333577	0.696414	0.0735449	-0.0789978	-0.152543	0.102743	-0.0184899	-0.121233	0.24	-0.29	-0.53	-0.403777	-0.233763	0.170014	0.499694	1.12948	0.629784	NA	15.7054	NA	6.97166	15.8227
ROI_1	pDEST_HC_Rec_Bxb_v2_UTR5_Flag_COMT_moxGFP_LPS:4812:ATC:TTA	4812:ATC:TTA:p.I46L	4812	ATC	TTA	ATC	TTA	46	I	L	p.I46L	Missense	di_nt_MNP	F3	-0.052661	-2.00265	1.12157	-1.33387	-3.67342	-0.116386	0.0173608	-4.40175	1.10064	-0.024624	-0.24556	0.0165755	0.769996	0.287941	0.751455	0.0735449	-0.0602347	-0.13378	0.102743	-0.140313	-0.243056	0.24	-0.66	-0.9	-0.403777	-0.338944	0.0648329	0.499694	0.890896	0.391202	NA	10.3901	NA	6.97166	13.6934
ROI_1	pDEST_HC_Rec_Bxb_v2_UTR5_Flag_COMT_moxGFP_LPS:4812:ATC:TTA	4812:ATC:TTA:p.I46L	4812	ATC	TTA	ATC	TTA	46	I	L	p.I46L	Missense	di_nt_MNP	F4	-0.052661	-2.00265	1.12157	-1.33387	-3.67342	-0.116386	0.0294116	-1.1499	2.92878	-0.024624	-0.24556	0.0234865	0.769996	0.287941	0.830805	0.0735449	-0.0602347	-0.13378	0.102743	-0.140313	-0.243056	0.24	-0.66	-0.9	-0.403777	-0.338944	0.0648329	0.499694	0.890896	0.391202	NA	10.3901	NA	6.97166	13.6934
ROI_1	pDEST_HC_Rec_Bxb_v2_UTR5_Flag_COMT_moxGFP_LPS:4812:ATC:TTG	4812:ATC:TTG:p.I46L	4812	ATC	TTG	ATC	TTG	46	I	L	p.I46L	Missense	di_nt_MNP	F3	0.747573	-1.07081	4.3764	-0.452654	-3.05112	0.475516	-1.50746	-4.65997	-0.432814	0.428425	-0.132601	-0.535173	0.540496	0.577911	0.224234	0.0735449	-0.022541	-0.0960858	0.102743	-0.0809532	-0.183696	0.24	-0.34	-0.58	-0.403777	0.00399094	0.407768	0.499694	1.24506	0.745363	NA	13.7669	NA	6.97166	15.0947
ROI_1	pDEST_HC_Rec_Bxb_v2_UTR5_Flag_COMT_moxGFP_LPS:4812:ATC:TTG	4812:ATC:TTG:p.I46L	4812	ATC	TTG	ATC	TTG	46	I	L	p.I46L	Missense	di_nt_MNP	F4	0.747573	-1.07081	4.3764	-0.452654	-3.05112	0.475516	-1.35754	-5.14273	-0.18948	0.428425	-0.132601	-0.91748	0.540496	0.577911	0.317086	0.0735449	-0.022541	-0.0960858	0.102743	-0.0809532	-0.183696	0.24	-0.34	-0.58	-0.403777	0.00399094	0.407768	0.499694	1.24506	0.745363	NA	13.7669	NA	6.97166	15.0947
ROI_1	pDEST_HC_Rec_Bxb_v2_UTR5_Flag_COMT_moxGFP_LPS:4812:ATC:TTT	4812:ATC:TTT:p.I46F	4812	ATC	TTT	ATC	TTT	46	I	F	p.I46F	Missense	di_nt_MNP	F3	-0.87908	-4.00479	0.266609	-0.657602	-3.22518	0.313855	1.53731	0.201274	5.36838	-0.45195	-0.143479	0.728366	0.357406	0.472539	0.257297	0.0735449	-0.0306914	-0.104236	0.102743	-0.0628993	-0.165643	0.24	-1.01	-1.25	-0.403777	0.138602	0.542379	0.499694	0.657715	0.158021	NA	13.611	NA	6.97166	15.5199
ROI_1	pDEST_HC_Rec_Bxb_v2_UTR5_Flag_COMT_moxGFP_LPS:4812:ATC:TTT	4812:ATC:TTT:p.I46F	4812	ATC	TTT	ATC	TTT	46	I	F	p.I46F	Missense	di_nt_MNP	F4	-0.87908	-4.00479	0.266609	-0.657602	-3.22518	0.313855	0.464777	-1.08806	3.06302	-0.45195	-0.143479	0.428175	0.357406	0.472539	0.782703	0.0735449	-0.0306914	-0.104236	0.102743	-0.0628993	-0.165643	0.24	-1.01	-1.25	-0.403777	0.138602	0.542379	0.499694	0.657715	0.158021	NA	13.611	NA	6.97166	15.5199
ROI_1	pDEST_HC_Rec_Bxb_v2_UTR5_Flag_COMT_moxGFP_LPS:4813:T:A	4813:T:A:p.I46N	4813	T	A	ATC	AAC	46	I	N	p.I46N	Missense	SNP	F3	-0.519868	-3.71291	1.73649	-0.978436	-2.95854	-0.147668	-0.518013	-2.58982	0.895297	-0.276083	-0.14452	-0.17269	0.801689	0.340568	0.72056	0.0735449	0.0132125	-0.0603324	0.102743	0.0662646	-0.0364786	0.24	0.01	-0.23	-0.403777	0.204666	0.608443	0.499694	0.424733	-0.0749616	NA	17.7914	NA	6.97166	16.5656
ROI_1	pDEST_HC_Rec_Bxb_v2_UTR5_Flag_COMT_moxGFP_LPS:4813:T:A	4813:T:A:p.I46N	4813	T	A	ATC	AAC	46	I	N	p.I46N	Missense	SNP	F4	-0.519868	-3.71291	1.73649	-0.978436	-2.95854	-0.147668	-0.45323	-2.91157	1.21637	-0.276083	-0.14452	-0.359605	0.801689	0.340568	0.764912	0.0735449	0.0132125	-0.0603324	0.102743	0.0662646	-0.0364786	0.24	0.01	-0.23	-0.403777	0.204666	0.608443	0.499694	0.424733	-0.0749616	NA	17.7914	NA	6.97166	16.5656
ROI_1	pDEST_HC_Rec_Bxb_v2_UTR5_Flag_COMT_moxGFP_LPS:4813:T:C	4813:T:C:p.I46T	4813	T	C	ATC	ACC	46	I	T	p.I46T	Missense	SNP	F3	-1.94439	-9.74036	-0.511452	1.61389	0.5447	4.1634	0.0251676	-1.98423	3.71527	-0.928578	0.18169	0.0423432	0.177424	0.187631	0.868609	0.0735449	0.0582111	-0.0153338	0.102743	0.125192	0.0224489	0.24	-0.22	-0.46	-0.403777	0.0086408	0.412417	0.499694	0.545724	0.0460295	NA	NA	NA	6.97166	NA
ROI_1	pDEST_HC_Rec_Bxb_v2_UTR5_Flag_COMT_moxGFP_LPS:4813:T:C	4813:T:C:p.I46T	4813	T	C	ATC	ACC	46	I	T	p.I46T	Missense	SNP	F4	-1.94439	-9.74036	-0.511452	1.61389	0.5447	4.1634	0.029521	-2.09592	2.79216	-0.928578	0.18169	0.0380946	0.177424	0.187631	0.875142	0.0735449	0.0582111	-0.0153338	0.102743	0.125192	0.0224489	0.24	-0.22	-0.46	-0.403777	0.0086408	0.412417	0.499694	0.545724	0.0460295	NA	NA	NA	6.97166	NA
ROI_1	pDEST_HC_Rec_Bxb_v2_UTR5_Flag_COMT_moxGFP_LPS:4813:T:G	4813:T:G:p.I46S	4813	T	G	ATC	AGC	46	I	S	p.I46S	Missense	SNP	F3	-1.9088	-6.42223	-0.557046	-0.870785	-2.9689	0.315432	0.637067	-0.994972	2.30497	-0.70307	-0.156034	0.232089	0.152357	0.445575	0.678192	0.0735449	0.0177696	-0.0557752	0.102743	0.0230869	-0.0796563	0.24	0.08	-0.16	-0.403777	0.0480265	0.451803	0.499694	1.03833	0.53864	NA	14.1295	NA	6.97166	15.9113
ROI_1	pDEST_HC_Rec_Bxb_v2_UTR5_Flag_COMT_moxGFP_LPS:4813:T:G	4813:T:G:p.I46S	4813	T	G	ATC	AGC	46	I	S	p.I46S	Missense	SNP	F4	-1.9088	-6.42223	-0.557046	-0.870785	-2.9689	0.315432	0.39439	-1.6481	2.2463	-0.70307	-0.156034	0.177046	0.152357	0.445575	0.918322	0.0735449	0.0177696	-0.0557752	0.102743	0.0230869	-0.0796563	0.24	0.08	-0.16	-0.403777	0.0480265	0.451803	0.499694	1.03833	0.53864	NA	14.1295	NA	6.97166	15.9113
ROI_1	pDEST_HC_Rec_Bxb_v2_UTR5_Flag_COMT_moxGFP_LPS:4813:TC:AA	4813:TC:AA:p.I46K	4813	TC	AA	ATC	AAA	46	I	K	p.I46K	Missense	di_nt_MNP	F3	-4.07129	-11.7593	-1.44666	-1.65261	-4.42452	-0.473524	-0.982023	-4.41476	0.346243	-1.18071	-0.267375	-0.528496	0.0858737	0.209648	0.437425	0.0735449	-0.0659947	-0.13954	0.102743	-0.178436	-0.281179	0.24	0.01	-0.23	-0.403777	-0.830271	-0.426494	0.499694	0.861886	0.362192	NA	14.474	NA	6.97166	16.9102
ROI_1	pDEST_HC_Rec_Bxb_v2_UTR5_Flag_COMT_moxGFP_LPS:4813:TC:AA	4813:TC:AA:p.I46K	4813	TC	AA	ATC	AAA	46	I	K	p.I46K	Missense	di_nt_MNP	F4	-4.07129	-11.7593	-1.44666	-1.65261	-4.42452	-0.473524	1.34182	0.282767	6.36167	-1.18071	-0.267375	0.29655	0.0858737	0.209648	0.404987	0.0735449	-0.0659947	-0.13954	0.102743	-0.178436	-0.281179	0.24	0.01	-0.23	-0.403777	-0.830271	-0.426494	0.499694	0.861886	0.362192	NA	14.474	NA	6.97166	16.9102
ROI_1	pDEST_HC_Rec_Bxb_v2_UTR5_Flag_COMT_moxGFP_LPS:4813:TC:AG	4813:TC:AG:p.I46K	4813	TC	AG	ATC	AAG	46	I	K	p.I46K	Missense	di_nt_MNP	F3	-0.434975	-2.80498	1.27247	-1.2489	-3.69474	0.0170475	-1.78689	-5.84288	-0.599151	-0.311236	-0.322526	-1.14132	0.800604	0.298709	0.22315	0.0735449	-0.000134528	-0.0736794	0.102743	-0.10611	-0.208853	0.24	0.64	0.4	-0.403777	-0.446441	-0.0426639	0.499694	0.640536	0.140842	NA	16.3726	NA	6.97166	17.6299
ROI_1	pDEST_HC_Rec_Bxb_v2_UTR5_Flag_COMT_moxGFP_LPS:4813:TC:AT	4813:TC:AT:p.I46N	4813	TC	AT	ATC	AAT	46	I	N	p.I46N	Missense	di_nt_MNP	F3	-0.250539	-2.98632	5.92131	-0.97876	-3.24408	-0.0291107	-2.43412	-7.09654	-1.0418	-0.348997	-0.293931	-1.34392	0.907884	0.344694	0.148246	0.0735449	-0.0592471	-0.132792	0.102743	-0.0959877	-0.198731	0.24	-0.16	-0.4	-0.403777	0.134957	0.538733	0.499694	0.537771	0.0380773	NA	17.7914	NA	6.97166	16.5656
ROI_1	pDEST_HC_Rec_Bxb_v2_UTR5_Flag_COMT_moxGFP_LPS:4813:TC:AT	4813:TC:AT:p.I46N	4813	TC	AT	ATC	AAT	46	I	N	p.I46N	Missense	di_nt_MNP	F4	-0.250539	-2.98632	5.92131	-0.97876	-3.24408	-0.0291107	-0.792665	-4.31408	0.00179421	-0.348997	-0.293931	-0.448394	0.907884	0.344694	0.473277	0.0735449	-0.0592471	-0.132792	0.102743	-0.0959877	-0.198731	0.24	-0.16	-0.4	-0.403777	0.134957	0.538733	0.499694	0.537771	0.0380773	NA	17.7914	NA	6.97166	16.5656
ROI_1	pDEST_HC_Rec_Bxb_v2_UTR5_Flag_COMT_moxGFP_LPS:4813:TC:CA	4813:TC:CA:p.I46T	4813	TC	CA	ATC	ACA	46	I	T	p.I46T	Missense	di_nt_MNP	F3	-0.589229	-3.62494	1.17358	-0.381197	-2.7468	0.426463	-2.22249	-5.81867	-0.757673	-0.389588	-0.0815812	-0.677185	0.626272	0.593741	0.131716	0.0735449	-0.0563596	-0.129904	0.102743	-0.0495674	-0.152311	0.24	0.01	-0.23	-0.403777	0.268405	0.672181	0.499694	1.42662	0.926925	NA	13.3617	NA	6.97166	14.318
ROI_1	pDEST_HC_Rec_Bxb_v2_UTR5_Flag_COMT_moxGFP_LPS:4813:TC:CA	4813:TC:CA:p.I46T	4813	TC	CA	ATC	ACA	46	I	T	p.I46T	Missense	di_nt_MNP	F4	-0.589229	-3.62494	1.17358	-0.381197	-2.7468	0.426463	-1.77204	-6.62743	-0.557927	-0.389588	-0.0815812	-0.994695	0.626272	0.593741	0.256015	0.0735449	-0.0563596	-0.129904	0.102743	-0.0495674	-0.152311	0.24	0.01	-0.23	-0.403777	0.268405	0.672181	0.499694	1.42662	0.926925	NA	13.3617	NA	6.97166	14.318
ROI_1	pDEST_HC_Rec_Bxb_v2_UTR5_Flag_COMT_moxGFP_LPS:4813:TC:CG	4813:TC:CG:p.I46T	4813	TC	CG	ATC	ACG	46	I	T	p.I46T	Missense	di_nt_MNP	NA	-1.06296	-5.76132	0.609221	-1.14716	-3.5461	-0.0845896	NA	NA	NA	-0.708407	-0.261505	NA	0.329957	0.307201	NA	0.0735449	0.0514078	-0.0221371	0.102743	0.017344	-0.0853993	0.24	0.42	0.18	-0.403777	0.512578	0.916354	0.499694	2.01721	1.51752	NA	14.4058	NA	6.97166	15.6155
ROI_1	pDEST_HC_Rec_Bxb_v2_UTR5_Flag_COMT_moxGFP_LPS:4813:TC:CT	4813:TC:CT:p.I46T	4813	TC	CT	ATC	ACT	46	I	T	p.I46T	Missense	di_nt_MNP	F3	-1.45149	-8.38794	-0.329761	-0.859952	-2.97426	0.0738147	-2.09543	-5.94147	-0.81015	-1.13429	-0.175052	-0.854209	0.179699	0.392506	0.160946	0.0735449	-0.0559421	-0.129487	0.102743	-0.018981	-0.121724	0.24	-0.19	-0.43	-0.403777	0.176855	0.580632	0.499694	0.550975	0.0512813	NA	15.7184	NA	6.97166	16.6896
ROI_1	pDEST_HC_Rec_Bxb_v2_UTR5_Flag_COMT_moxGFP_LPS:4813:TC:CT	4813:TC:CT:p.I46T	4813	TC	CT	ATC	ACT	46	I	T	p.I46T	Missense	di_nt_MNP	F4	-1.45149	-8.38794	-0.329761	-0.859952	-2.97426	0.0738147	-2.09547	-5.46128	-0.618926	-1.13429	-0.175052	-0.886318	0.179699	0.392506	0.234805	0.0735449	-0.0559421	-0.129487	0.102743	-0.018981	-0.121724	0.24	-0.19	-0.43	-0.403777	0.176855	0.580632	0.499694	0.550975	0.0512813	NA	15.7184	NA	6.97166	16.6896
ROI_1	pDEST_HC_Rec_Bxb_v2_UTR5_Flag_COMT_moxGFP_LPS:4813:TC:GA	4813:TC:GA:p.I46R	4813	TC	GA	ATC	AGA	46	I	R	p.I46R	Missense	di_nt_MNP	F3	0.155467	-1.52269	9.38487	-0.217386	-2.68446	1.69671	-0.726741	-2.49584	0.457602	0.72316	-0.0888681	-0.435469	0.598247	0.78066	0.495916	0.0735449	-0.0582001	-0.131745	0.102743	-0.121392	-0.224135	0.24	-0.5	-0.74	-0.403777	0.0523982	0.456175	0.499694	0.797787	0.298093	NA	13.1584	NA	6.97166	15.0974
ROI_1	pDEST_HC_Rec_Bxb_v2_UTR5_Flag_COMT_moxGFP_LPS:4813:TC:GA	4813:TC:GA:p.I46R	4813	TC	GA	ATC	AGA	46	I	R	p.I46R	Missense	di_nt_MNP	F4	0.155467	-1.52269	9.38487	-0.217386	-2.68446	1.69671	-0.541976	-2.38235	0.552267	0.72316	-0.0888681	-0.453588	0.598247	0.78066	0.626297	0.0735449	-0.0582001	-0.131745	0.102743	-0.121392	-0.224135	0.24	-0.5	-0.74	-0.403777	0.0523982	0.456175	0.499694	0.797787	0.298093	NA	13.1584	NA	6.97166	15.0974
ROI_1	pDEST_HC_Rec_Bxb_v2_UTR5_Flag_COMT_moxGFP_LPS:4813:TC:GG	4813:TC:GG:p.I46R	4813	TC	GG	ATC	AGG	46	I	R	p.I46R	Missense	di_nt_MNP	F3	0.245314	-1.20895	2.65018	0.146594	-0.974765	1.59856	-2.03759	-5.8628	-0.806495	0.262228	0.0702914	-0.9349	0.72998	0.839096	0.178057	0.0735449	-0.0153378	-0.0888827	0.102743	-0.118262	-0.221005	0.24	0.11	-0.13	-0.403777	-0.115546	0.288231	0.499694	1.91533	1.41564	NA	14.1949	NA	6.97166	15.721
ROI_1	pDEST_HC_Rec_Bxb_v2_UTR5_Flag_COMT_moxGFP_LPS:4813:TC:GT	4813:TC:GT:p.I46S	4813	TC	GT	ATC	AGT	46	I	S	p.I46S	Missense	di_nt_MNP	F3	-0.361809	-3.98893	1.85031	-1.44055	-3.6242	-0.364002	-0.785157	-3.76593	1.14213	-0.392406	-0.252454	-0.575167	0.904984	0.246946	0.613327	0.0735449	-0.0669022	-0.140447	0.102743	-0.133917	-0.23666	0.24	0.11	-0.13	-0.403777	-0.000786729	0.40299	0.499694	1.33998	0.840286	NA	14.2354	NA	6.97166	15.9113
ROI_1	pDEST_HC_Rec_Bxb_v2_UTR5_Flag_COMT_moxGFP_LPS:4813:TC:GT	4813:TC:GT:p.I46S	4813	TC	GT	ATC	AGT	46	I	S	p.I46S	Missense	di_nt_MNP	F4	-0.361809	-3.98893	1.85031	-1.44055	-3.6242	-0.364002	0.180222	-0.905956	3.39557	-0.392406	-0.252454	0.0992887	0.904984	0.246946	0.741479	0.0735449	-0.0669022	-0.140447	0.102743	-0.133917	-0.23666	0.24	0.11	-0.13	-0.403777	-0.000786729	0.40299	0.499694	1.33998	0.840286	NA	14.2354	NA	6.97166	15.9113
ROI_1	pDEST_HC_Rec_Bxb_v2_UTR5_Flag_COMT_moxGFP_LPS:4814:C:A	4814:C:A:p.I46I	4814	C	A	ATC	ATA	46	I	I	p.I46I	Silent	SNP	F3	0.0954675	-1.13315	1.42939	-1.44986	-3.84579	-0.433189	-0.38297	-2.06611	0.974049	0.0207936	-0.246746	-0.145051	0.816414	0.225583	0.738477	0.0735449	-0.0404534	-0.113998	0.102743	-0.0988975	-0.201641	0.24	0.04	-0.2	-0.403777	-0.494462	-0.0906849	0.499694	1.94864	1.44895	NA	11.7387	NA	6.97166	14.9621
ROI_1	pDEST_HC_Rec_Bxb_v2_UTR5_Flag_COMT_moxGFP_LPS:4814:C:A	4814:C:A:p.I46I	4814	C	A	ATC	ATA	46	I	I	p.I46I	Silent	SNP	F4	0.0954675	-1.13315	1.42939	-1.44986	-3.84579	-0.433189	0.43886	-0.526944	3.4085	0.0207936	-0.246746	0.193192	0.816414	0.225583	0.628043	0.0735449	-0.0404534	-0.113998	0.102743	-0.0988975	-0.201641	0.24	0.04	-0.2	-0.403777	-0.494462	-0.0906849	0.499694	1.94864	1.44895	NA	11.7387	NA	6.97166	14.9621
ROI_1	pDEST_HC_Rec_Bxb_v2_UTR5_Flag_COMT_moxGFP_LPS:4814:C:G	4814:C:G:p.I46M	4814	C	G	ATC	ATG	46	I	M	p.I46M	Missense	SNP	F3	-0.749241	-3.7846	0.597251	-0.777994	-2.71232	0.179696	0.369442	-0.881779	2.46664	-0.569518	-0.0944894	0.208308	0.445456	0.429622	0.706919	0.0735449	0.048441	-0.0251039	0.102743	0.039168	-0.0635752	0.24	-0.19	-0.43	-0.403777	-0.39086	0.0129169	0.499694	0.657007	0.157313	NA	15.037	NA	6.97166	16.3613
ROI_1	pDEST_HC_Rec_Bxb_v2_UTR5_Flag_COMT_moxGFP_LPS:4814:C:G	4814:C:G:p.I46M	4814	C	G	ATC	ATG	46	I	M	p.I46M	Missense	SNP	F4	-0.749241	-3.7846	0.597251	-0.777994	-2.71232	0.179696	0.232886	-0.960141	2.9676	-0.569518	-0.0944894	0.192558	0.445456	0.429622	0.728285	0.0735449	0.048441	-0.0251039	0.102743	0.039168	-0.0635752	0.24	-0.19	-0.43	-0.403777	-0.39086	0.0129169	0.499694	0.657007	0.157313	NA	15.037	NA	6.97166	16.3613
ROI_1	pDEST_HC_Rec_Bxb_v2_UTR5_Flag_COMT_moxGFP_LPS:4814:C:T	4814:C:T:p.I46I	4814	C	T	ATC	ATT	46	I	I	p.I46I	Silent	SNP	F3	-1.39759	-8.31097	0.204346	-0.28184	-1.95634	0.954724	1.47458	0.318207	5.25922	-1.02959	-0.101801	0.370366	0.221528	0.771128	0.236967	0.0735449	-0.0455379	-0.119083	0.102743	-0.0752829	-0.178026	0.24	0.11	-0.13	-0.403777	-0.417035	-0.0132588	0.499694	0.432032	-0.0676622	NA	13.5953	NA	6.97166	13.6268
ROI_1	pDEST_HC_Rec_Bxb_v2_UTR5_Flag_COMT_moxGFP_LPS:4814:C:T	4814:C:T:p.I46I	4814	C	T	ATC	ATT	46	I	I	p.I46I	Silent	SNP	F4	-1.39759	-8.31097	0.204346	-0.28184	-1.95634	0.954724	0.73058	-0.381204	3.49208	-1.02959	-0.101801	0.315828	0.221528	0.771128	0.485627	0.0735449	-0.0455379	-0.119083	0.102743	-0.0752829	-0.178026	0.24	0.11	-0.13	-0.403777	-0.417035	-0.0132588	0.499694	0.432032	-0.0676622	NA	13.5953	NA	6.97166	13.6268
ROI_1	pDEST_HC_Rec_Bxb_v2_UTR5_Flag_COMT_moxGFP_LPS:4815:C:A	4815:C:A:p.H47N	4815	C	A	CAC	AAC	47	H	N	p.H47N	Missense	SNP	F3	-0.296338	-1.74996	1.40314	-0.538312	-1.99646	0.574197	0.534609	-0.797422	2.96861	-0.0875713	-0.0873548	0.333674	0.865587	0.554581	0.654483	-0.0104499	0.0132125	0.0236624	-0.00822876	0.0662646	0.0744933	0.49	0.01	-0.48	-0.522889	0.204666	0.727554	0.919271	0.424733	-0.494538	15.9897	17.7914	1.80169	16.1023	16.5656
ROI_1	pDEST_HC_Rec_Bxb_v2_UTR5_Flag_COMT_moxGFP_LPS:4815:C:A	4815:C:A:p.H47N	4815	C	A	CAC	AAC	47	H	N	p.H47N	Missense	SNP	F4	-0.296338	-1.74996	1.40314	-0.538312	-1.99646	0.574197	0.340952	-0.37506	5.04825	-0.0875713	-0.0873548	0.234629	0.865587	0.554581	0.651365	-0.0104499	0.0132125	0.0236624	-0.00822876	0.0662646	0.0744933	0.49	0.01	-0.48	-0.522889	0.204666	0.727554	0.919271	0.424733	-0.494538	15.9897	17.7914	1.80169	16.1023	16.5656
ROI_1	pDEST_HC_Rec_Bxb_v2_UTR5_Flag_COMT_moxGFP_LPS:4815:C:G	4815:C:G:p.H47D	4815	C	G	CAC	GAC	47	H	D	p.H47D	Missense	SNP	F3	-0.610619	-4.11674	0.623736	-1.26867	-3.93059	-0.0735824	2.0139	0.793644	4.98955	-0.371153	-0.215472	0.587218	0.501482	0.284368	0.186826	-0.0104499	0.00360116	0.0140511	-0.00822876	-0.0573389	-0.0491101	0.49	0.71	0.22	-0.522889	0.342786	0.865674	0.919271	0.715898	-0.203372	15.9897	17.6734	1.68364	16.1023	17.0228
ROI_1	pDEST_HC_Rec_Bxb_v2_UTR5_Flag_COMT_moxGFP_LPS:4815:C:G	4815:C:G:p.H47D	4815	C	G	CAC	GAC	47	H	D	p.H47D	Missense	SNP	F4	-0.610619	-4.11674	0.623736	-1.26867	-3.93059	-0.0735824	1.94364	0.80996	6.51191	-0.371153	-0.215472	0.528039	0.501482	0.284368	0.221656	-0.0104499	0.00360116	0.0140511	-0.00822876	-0.0573389	-0.0491101	0.49	0.71	0.22	-0.522889	0.342786	0.865674	0.919271	0.715898	-0.203372	15.9897	17.6734	1.68364	16.1023	17.0228
ROI_1	pDEST_HC_Rec_Bxb_v2_UTR5_Flag_COMT_moxGFP_LPS:4815:C:T	4815:C:T:p.H47Y	4815	C	T	CAC	TAC	47	H	Y	p.H47Y	Missense	SNP	F3	-0.871481	-5.51191	1.2509	-0.718622	-2.79916	0.504304	0.538288	-0.873512	2.4124	-0.552206	-0.142074	0.224954	0.417031	0.514226	0.710369	-0.0104499	0.0598354	0.0702853	-0.00822876	0.116295	0.124523	0.49	-0.34	-0.83	-0.522889	0.320659	0.843548	0.919271	1.10827	0.188998	15.9897	14.834	-1.15574	16.1023	12.8313
ROI_1	pDEST_HC_Rec_Bxb_v2_UTR5_Flag_COMT_moxGFP_LPS:4815:C:T	4815:C:T:p.H47Y	4815	C	T	CAC	TAC	47	H	Y	p.H47Y	Missense	SNP	F4	-0.871481	-5.51191	1.2509	-0.718622	-2.79916	0.504304	-0.107348	-1.34161	3.53434	-0.552206	-0.142074	-0.114453	0.417031	0.514226	0.906294	-0.0104499	0.0598354	0.0702853	-0.00822876	0.116295	0.124523	0.49	-0.34	-0.83	-0.522889	0.320659	0.843548	0.919271	1.10827	0.188998	15.9897	14.834	-1.15574	16.1023	12.8313
ROI_1	pDEST_HC_Rec_Bxb_v2_UTR5_Flag_COMT_moxGFP_LPS:4815:CA:AC	4815:CA:AC:p.H47T	4815	CA	AC	CAC	ACC	47	H	T	p.H47T	Missense	di_nt_MNP	F3	-0.271496	-2.76269	1.00877	-0.929561	-2.9823	-0.0980726	0.386747	-0.954565	2.03438	-0.207246	-0.171875	0.124866	0.731107	0.346659	0.728942	-0.0104499	0.0582111	0.068661	-0.00822876	0.125192	0.133421	0.49	-0.22	-0.71	-0.522889	0.0086408	0.531529	0.919271	0.545724	-0.373547	15.9897	NA	NA	16.1023	NA
ROI_1	pDEST_HC_Rec_Bxb_v2_UTR5_Flag_COMT_moxGFP_LPS:4815:CA:AC	4815:CA:AC:p.H47T	4815	CA	AC	CAC	ACC	47	H	T	p.H47T	Missense	di_nt_MNP	F4	-0.271496	-2.76269	1.00877	-0.929561	-2.9823	-0.0980726	1.15288	0.134031	5.57754	-0.207246	-0.171875	0.573837	0.731107	0.346659	0.402188	-0.0104499	0.0582111	0.068661	-0.00822876	0.125192	0.133421	0.49	-0.22	-0.71	-0.522889	0.0086408	0.531529	0.919271	0.545724	-0.373547	15.9897	NA	NA	16.1023	NA
ROI_1	pDEST_HC_Rec_Bxb_v2_UTR5_Flag_COMT_moxGFP_LPS:4815:CA:AG	4815:CA:AG:p.H47S	4815	CA	AG	CAC	AGC	47	H	S	p.H47S	Missense	di_nt_MNP	F3	-0.801087	-8.0639	1.05456	-1.5617	-4.38538	-0.553045	-0.233605	-1.9839	1.04684	-0.977368	-0.274341	-0.103049	0.463203	0.21197	0.812503	-0.0104499	0.0177696	0.0282196	-0.00822876	0.0230869	0.0313157	0.49	0.08	-0.41	-0.522889	0.0480265	0.570915	0.919271	1.03833	0.119063	15.9897	14.1295	-1.86021	16.1023	15.9113
ROI_1	pDEST_HC_Rec_Bxb_v2_UTR5_Flag_COMT_moxGFP_LPS:4815:CA:AG	4815:CA:AG:p.H47S	4815	CA	AG	CAC	AGC	47	H	S	p.H47S	Missense	di_nt_MNP	F4	-0.801087	-8.0639	1.05456	-1.5617	-4.38538	-0.553045	-0.294886	-2.31705	0.533753	-0.977368	-0.274341	-0.197332	0.463203	0.21197	0.675741	-0.0104499	0.0177696	0.0282196	-0.00822876	0.0230869	0.0313157	0.49	0.08	-0.41	-0.522889	0.0480265	0.570915	0.919271	1.03833	0.119063	15.9897	14.1295	-1.86021	16.1023	15.9113
ROI_1	pDEST_HC_Rec_Bxb_v2_UTR5_Flag_COMT_moxGFP_LPS:4815:CA:AT	4815:CA:AT:p.H47I	4815	CA	AT	CAC	ATC	47	H	I	p.H47I	Missense	di_nt_MNP	F3	-0.381526	-4.2561	2.23361	-0.130829	-1.55168	1.02549	-0.742789	-4.78311	0.113619	-0.351546	-0.0247943	-0.350074	0.77121	0.774997	0.492213	-0.0104499	0.0735449	0.0839948	-0.00822876	0.102743	0.110972	0.49	0.24	-0.25	-0.522889	-0.403777	0.119112	0.919271	0.499694	-0.419577	15.9897	NA	NA	16.1023	6.97166
ROI_1	pDEST_HC_Rec_Bxb_v2_UTR5_Flag_COMT_moxGFP_LPS:4815:CA:AT	4815:CA:AT:p.H47I	4815	CA	AT	CAC	ATC	47	H	I	p.H47I	Missense	di_nt_MNP	F4	-0.381526	-4.2561	2.23361	-0.130829	-1.55168	1.02549	0.898864	0.0628443	6.34303	-0.351546	-0.0247943	0.46618	0.77121	0.774997	0.479152	-0.0104499	0.0735449	0.0839948	-0.00822876	0.102743	0.110972	0.49	0.24	-0.25	-0.522889	-0.403777	0.119112	0.919271	0.499694	-0.419577	15.9897	NA	NA	16.1023	6.97166
ROI_1	pDEST_HC_Rec_Bxb_v2_UTR5_Flag_COMT_moxGFP_LPS:4815:CA:GC	4815:CA:GC:p.H47A	4815	CA	GC	CAC	GCC	47	H	A	p.H47A	Missense	di_nt_MNP	F3	0.185957	-1.20443	2.89435	-1.58938	-4.31051	-0.563027	-1.40892	-4.32525	-0.485619	0.19588	-0.234795	-0.36846	0.74098	0.197418	0.244052	-0.0104499	0.0649303	0.0753803	-0.00822876	0.0878739	0.0961027	0.49	-0.53	-1.02	-0.522889	-0.0569096	0.465979	0.919271	0.641752	-0.277519	15.9897	NA	NA	16.1023	0.359802
ROI_1	pDEST_HC_Rec_Bxb_v2_UTR5_Flag_COMT_moxGFP_LPS:4815:CA:GC	4815:CA:GC:p.H47A	4815	CA	GC	CAC	GCC	47	H	A	p.H47A	Missense	di_nt_MNP	F4	0.185957	-1.20443	2.89435	-1.58938	-4.31051	-0.563027	-1.42776	-9.49845	-0.26819	0.19588	-0.234795	-0.760296	0.74098	0.197418	0.372456	-0.0104499	0.0649303	0.0753803	-0.00822876	0.0878739	0.0961027	0.49	-0.53	-1.02	-0.522889	-0.0569096	0.465979	0.919271	0.641752	-0.277519	15.9897	NA	NA	16.1023	0.359802
ROI_1	pDEST_HC_Rec_Bxb_v2_UTR5_Flag_COMT_moxGFP_LPS:4815:CA:GG	4815:CA:GG:p.H47G	4815	CA	GG	CAC	GGC	47	H	G	p.H47G	Missense	di_nt_MNP	F3	-0.599926	-3.55205	2.09227	-0.344294	-2.38509	1.03577	0.664909	-0.447454	2.00822	-0.302164	-0.110533	0.288379	0.70043	0.733612	0.528432	-0.0104499	0.057791	0.068241	-0.00822876	0.145936	0.154165	0.49	-0.05	-0.54	-0.522889	0.132551	0.65544	0.919271	0.806618	-0.112653	15.9897	19.1806	3.19087	16.1023	16.582
ROI_1	pDEST_HC_Rec_Bxb_v2_UTR5_Flag_COMT_moxGFP_LPS:4815:CA:GG	4815:CA:GG:p.H47G	4815	CA	GG	CAC	GGC	47	H	G	p.H47G	Missense	di_nt_MNP	F4	-0.599926	-3.55205	2.09227	-0.344294	-2.38509	1.03577	-0.636572	-3.18016	0.443077	-0.302164	-0.110533	-0.703724	0.70043	0.733612	0.570215	-0.0104499	0.057791	0.068241	-0.00822876	0.145936	0.154165	0.49	-0.05	-0.54	-0.522889	0.132551	0.65544	0.919271	0.806618	-0.112653	15.9897	19.1806	3.19087	16.1023	16.582
ROI_1	pDEST_HC_Rec_Bxb_v2_UTR5_Flag_COMT_moxGFP_LPS:4815:CA:GT	4815:CA:GT:p.H47V	4815	CA	GT	CAC	GTC	47	H	V	p.H47V	Missense	di_nt_MNP	F3	-0.304881	-3.14846	2.9965	-0.261502	-2.04002	0.82907	0.917438	-0.197494	2.79192	-0.389074	-0.0601216	0.404458	0.948184	0.733489	0.393658	-0.0104499	0.0717103	0.0821602	-0.00822876	0.164123	0.172352	0.49	-0.49	-0.98	-0.522889	0.108443	0.631331	0.919271	0.504345	-0.414926	15.9897	NA	NA	16.1023	NA
ROI_1	pDEST_HC_Rec_Bxb_v2_UTR5_Flag_COMT_moxGFP_LPS:4815:CA:GT	4815:CA:GT:p.H47V	4815	CA	GT	CAC	GTC	47	H	V	p.H47V	Missense	di_nt_MNP	F4	-0.304881	-3.14846	2.9965	-0.261502	-2.04002	0.82907	-0.0644221	-1.15787	1.5498	-0.389074	-0.0601216	-0.0204779	0.948184	0.733489	0.91352	-0.0104499	0.0717103	0.0821602	-0.00822876	0.164123	0.172352	0.49	-0.49	-0.98	-0.522889	0.108443	0.631331	0.919271	0.504345	-0.414926	15.9897	NA	NA	16.1023	NA
ROI_1	pDEST_HC_Rec_Bxb_v2_UTR5_Flag_COMT_moxGFP_LPS:4815:CA:TC	4815:CA:TC:p.H47S	4815	CA	TC	CAC	TCC	47	H	S	p.H47S	Missense	di_nt_MNP	F3	-1.11072	-6.01222	0.127637	-1.73312	-4.35831	-0.550514	-2.02447	-5.61685	-0.767184	-0.737288	-0.231236	-0.475203	0.294353	0.188887	0.154726	-0.0104499	0.0444621	0.054912	-0.00822876	0.0927359	0.100965	0.49	-0.32	-0.81	-0.522889	-0.019598	0.503291	0.919271	0.980841	0.0615706	15.9897	NA	NA	16.1023	NA
ROI_1	pDEST_HC_Rec_Bxb_v2_UTR5_Flag_COMT_moxGFP_LPS:4815:CA:TC	4815:CA:TC:p.H47S	4815	CA	TC	CAC	TCC	47	H	S	p.H47S	Missense	di_nt_MNP	F4	-1.11072	-6.01222	0.127637	-1.73312	-4.35831	-0.550514	-1.59232	-5.47825	-0.39272	-0.737288	-0.231236	-0.693337	0.294353	0.188887	0.288742	-0.0104499	0.0444621	0.054912	-0.00822876	0.0927359	0.100965	0.49	-0.32	-0.81	-0.522889	-0.019598	0.503291	0.919271	0.980841	0.0615706	15.9897	NA	NA	16.1023	NA
ROI_1	pDEST_HC_Rec_Bxb_v2_UTR5_Flag_COMT_moxGFP_LPS:4815:CA:TG	4815:CA:TG:p.H47C	4815	CA	TG	CAC	TGC	47	H	C	p.H47C	Missense	di_nt_MNP	F3	-0.0386524	-2.13193	5.93039	0.00471887	-1.35858	1.56776	-0.43384	-1.96435	0.766984	-0.034708	0.00164626	-0.213214	0.689771	0.901373	0.695584	-0.0104499	0.00715378	0.0176037	-0.00822876	0.0890696	0.0972984	0.49	-0.01	-0.5	-0.522889	-0.34043	0.182458	0.919271	1.35047	0.431202	15.9897	15.7054	-0.284341	16.1023	15.8227
ROI_1	pDEST_HC_Rec_Bxb_v2_UTR5_Flag_COMT_moxGFP_LPS:4815:CA:TG	4815:CA:TG:p.H47C	4815	CA	TG	CAC	TGC	47	H	C	p.H47C	Missense	di_nt_MNP	F4	-0.0386524	-2.13193	5.93039	0.00471887	-1.35858	1.56776	-0.154639	-1.50339	0.994925	-0.034708	0.00164626	-0.0683333	0.689771	0.901373	0.873835	-0.0104499	0.00715378	0.0176037	-0.00822876	0.0890696	0.0972984	0.49	-0.01	-0.5	-0.522889	-0.34043	0.182458	0.919271	1.35047	0.431202	15.9897	15.7054	-0.284341	16.1023	15.8227
ROI_1	pDEST_HC_Rec_Bxb_v2_UTR5_Flag_COMT_moxGFP_LPS:4815:CA:TT	4815:CA:TT:p.H47F	4815	CA	TT	CAC	TTC	47	H	F	p.H47F	Missense	di_nt_MNP	F3	-2.76248	-8.68553	-0.848213	-0.755653	-2.71184	0.356619	0.0276051	-1.25599	3.26384	-0.568499	-0.113799	0.0250411	0.131909	0.465254	0.793412	-0.0104499	0.0891614	0.0996114	-0.00822876	0.149458	0.157687	0.49	-0.86	-1.35	-0.522889	-0.0314932	0.491395	0.919271	0.562239	-0.357032	15.9897	13.611	-2.37874	16.1023	15.5199
ROI_1	pDEST_HC_Rec_Bxb_v2_UTR5_Flag_COMT_moxGFP_LPS:4815:CA:TT	4815:CA:TT:p.H47F	4815	CA	TT	CAC	TTC	47	H	F	p.H47F	Missense	di_nt_MNP	F4	-2.76248	-8.68553	-0.848213	-0.755653	-2.71184	0.356619	0.256667	-2.52393	8.22492	-0.568499	-0.113799	0.550356	0.131909	0.465254	0.675108	-0.0104499	0.0891614	0.0996114	-0.00822876	0.149458	0.157687	0.49	-0.86	-1.35	-0.522889	-0.0314932	0.491395	0.919271	0.562239	-0.357032	15.9897	13.611	-2.37874	16.1023	15.5199
ROI_1	pDEST_HC_Rec_Bxb_v2_UTR5_Flag_COMT_moxGFP_LPS:4815:CAC:AAA	4815:CAC:AAA:p.H47K	4815	CAC	AAA	CAC	AAA	47	H	K	p.H47K	Missense	di_nt_MNP	F3	NA	NA	NA	-1.53669	-4.1975	-0.501424	-1.0503	-3.85624	0.471874	NA	-0.188975	-0.274024	NA	0.203171	0.439494	-0.0104499	-0.0659947	-0.0555447	-0.00822876	-0.178436	-0.170207	0.49	0.01	-0.48	-0.522889	-0.830271	-0.307382	0.919271	0.861886	-0.0573849	15.9897	14.474	-1.51569	16.1023	16.9102
ROI_1	pDEST_HC_Rec_Bxb_v2_UTR5_Flag_COMT_moxGFP_LPS:4815:CAC:AAA	4815:CAC:AAA:p.H47K	4815	CAC	AAA	CAC	AAA	47	H	K	p.H47K	Missense	di_nt_MNP	F4	NA	NA	NA	-1.53669	-4.1975	-0.501424	0.213466	-2.70125	1.90796	NA	-0.188975	0.113001	NA	0.203171	0.91446	-0.0104499	-0.0659947	-0.0555447	-0.00822876	-0.178436	-0.170207	0.49	0.01	-0.48	-0.522889	-0.830271	-0.307382	0.919271	0.861886	-0.0573849	15.9897	14.474	-1.51569	16.1023	16.9102
ROI_1	pDEST_HC_Rec_Bxb_v2_UTR5_Flag_COMT_moxGFP_LPS:4815:CAC:AAG	4815:CAC:AAG:p.H47K	4815	CAC	AAG	CAC	AAG	47	H	K	p.H47K	Missense	di_nt_MNP	F3	-1.09901	-6.58885	-0.0886179	-0.578337	-3.08542	1.47222	-0.900711	-5.20292	0.691431	-0.362336	-0.175465	-0.51014	0.275623	0.747664	0.489216	-0.0104499	-0.000134528	0.0103154	-0.00822876	-0.10611	-0.097881	0.49	0.64	0.15	-0.522889	-0.446441	0.0764479	0.919271	0.640536	-0.278735	15.9897	16.3726	0.38286	16.1023	17.6299
ROI_1	pDEST_HC_Rec_Bxb_v2_UTR5_Flag_COMT_moxGFP_LPS:4815:CAC:AAG	4815:CAC:AAG:p.H47K	4815	CAC	AAG	CAC	AAG	47	H	K	p.H47K	Missense	di_nt_MNP	F4	-1.09901	-6.58885	-0.0886179	-0.578337	-3.08542	1.47222	-0.683569	-6.2396	0.203992	-0.362336	-0.175465	-0.456659	0.275623	0.747664	0.488035	-0.0104499	-0.000134528	0.0103154	-0.00822876	-0.10611	-0.097881	0.49	0.64	0.15	-0.522889	-0.446441	0.0764479	0.919271	0.640536	-0.278735	15.9897	16.3726	0.38286	16.1023	17.6299
ROI_1	pDEST_HC_Rec_Bxb_v2_UTR5_Flag_COMT_moxGFP_LPS:4815:CAC:AAT	4815:CAC:AAT:p.H47N	4815	CAC	AAT	CAC	AAT	47	H	N	p.H47N	Missense	di_nt_MNP	F3	-0.910841	-5.16516	0.919868	-0.717706	-2.77463	0.367803	-2.11196	-6.46163	-0.773416	-0.704491	-0.195241	-0.999767	0.405088	0.498281	0.180598	-0.0104499	-0.0592471	-0.0487972	-0.00822876	-0.0959877	-0.087759	0.49	-0.16	-0.65	-0.522889	0.134957	0.657845	0.919271	0.537771	-0.381499	15.9897	17.7914	1.80169	16.1023	16.5656
ROI_1	pDEST_HC_Rec_Bxb_v2_UTR5_Flag_COMT_moxGFP_LPS:4815:CAC:AAT	4815:CAC:AAT:p.H47N	4815	CAC	AAT	CAC	AAT	47	H	N	p.H47N	Missense	di_nt_MNP	F4	-0.910841	-5.16516	0.919868	-0.717706	-2.77463	0.367803	-1.63163	-4.54517	-0.429538	-0.704491	-0.195241	-0.702595	0.405088	0.498281	0.246074	-0.0104499	-0.0592471	-0.0487972	-0.00822876	-0.0959877	-0.087759	0.49	-0.16	-0.65	-0.522889	0.134957	0.657845	0.919271	0.537771	-0.381499	15.9897	17.7914	1.80169	16.1023	16.5656
ROI_1	pDEST_HC_Rec_Bxb_v2_UTR5_Flag_COMT_moxGFP_LPS:4815:CAC:ACA	4815:CAC:ACA:p.H47T	4815	CAC	ACA	CAC	ACA	47	H	T	p.H47T	Missense	tri_nt_MNP	F3	-2.74814	-8.2048	-1.0983	-1.68638	-4.29915	-0.479955	-1.1408	-6.14071	-0.170069	-0.922998	-0.234948	-0.532977	0.114055	0.19254	0.36767	-0.0104499	-0.0563596	-0.0459097	-0.00822876	-0.0495674	-0.0413387	0.49	0.01	-0.48	-0.522889	0.268405	0.791293	0.919271	1.42662	0.507349	15.9897	13.3617	-2.62801	16.1023	14.318
ROI_1	pDEST_HC_Rec_Bxb_v2_UTR5_Flag_COMT_moxGFP_LPS:4815:CAC:ACG	4815:CAC:ACG:p.H47T	4815	CAC	ACG	CAC	ACG	47	H	T	p.H47T	Missense	tri_nt_MNP	NA	NA	NA	NA	-0.86685	-2.80878	0.209836	NA	NA	NA	NA	-0.143958	NA	NA	0.414093	NA	-0.0104499	0.0514078	0.0618577	-0.00822876	0.017344	0.0255727	0.49	0.42	-0.07	-0.522889	0.512578	1.03547	0.919271	2.01721	1.09794	15.9897	14.4058	-1.5839	16.1023	15.6155
ROI_1	pDEST_HC_Rec_Bxb_v2_UTR5_Flag_COMT_moxGFP_LPS:4815:CAC:ACT	4815:CAC:ACT:p.H47T	4815	CAC	ACT	CAC	ACT	47	H	T	p.H47T	Missense	tri_nt_MNP	F3	-0.208903	-2.27823	2.36132	-1.07765	-2.97822	-0.0501369	-3.70521	-9.8281	-1.70501	-0.284414	-0.234797	-1.5007	0.91161	0.318606	0.100966	-0.0104499	-0.0559421	-0.0454921	-0.00822876	-0.018981	-0.0107522	0.49	-0.19	-0.68	-0.522889	0.176855	0.699743	0.919271	0.550975	-0.368295	15.9897	15.7184	-0.271365	16.1023	16.6896
ROI_1	pDEST_HC_Rec_Bxb_v2_UTR5_Flag_COMT_moxGFP_LPS:4815:CAC:AGA	4815:CAC:AGA:p.H47R	4815	CAC	AGA	CAC	AGA	47	H	R	p.H47R	Missense	tri_nt_MNP	NA	NA	NA	NA	-0.348224	-2.16227	1.35084	NA	NA	NA	NA	-0.168287	NA	NA	0.858553	NA	-0.0104499	-0.0582001	-0.0477502	-0.00822876	-0.121392	-0.113163	0.49	-0.5	-0.99	-0.522889	0.0523982	0.575287	0.919271	0.797787	-0.121484	15.9897	13.1584	-2.83134	16.1023	15.0974
ROI_1	pDEST_HC_Rec_Bxb_v2_UTR5_Flag_COMT_moxGFP_LPS:4815:CAC:AGG	4815:CAC:AGG:p.H47R	4815	CAC	AGG	CAC	AGG	47	H	R	p.H47R	Missense	tri_nt_MNP	NA	NA	NA	NA	-0.352036	-1.93935	1.15682	NA	NA	NA	NA	-0.140412	NA	NA	0.771309	NA	-0.0104499	-0.0153378	-0.00488788	-0.00822876	-0.118262	-0.110033	0.49	0.11	-0.38	-0.522889	-0.115546	0.407343	0.919271	1.91533	0.996064	15.9897	14.1949	-1.79481	16.1023	15.721
ROI_1	pDEST_HC_Rec_Bxb_v2_UTR5_Flag_COMT_moxGFP_LPS:4815:CAC:AGT	4815:CAC:AGT:p.H47S	4815	CAC	AGT	CAC	AGT	47	H	S	p.H47S	Missense	tri_nt_MNP	F3	NA	NA	NA	-0.607687	-2.60168	0.444926	-1.75992	-5.32777	-0.642501	NA	-0.157339	-0.939832	NA	0.546612	0.18544	-0.0104499	-0.0669022	-0.0564523	-0.00822876	-0.133917	-0.125688	0.49	0.11	-0.38	-0.522889	-0.000786729	0.522102	0.919271	1.33998	0.42071	15.9897	14.2354	-1.75438	16.1023	15.9113
ROI_1	pDEST_HC_Rec_Bxb_v2_UTR5_Flag_COMT_moxGFP_LPS:4815:CAC:ATA	4815:CAC:ATA:p.H47I	4815	CAC	ATA	CAC	ATA	47	H	I	p.H47I	Missense	tri_nt_MNP	F3	-0.834662	-8.05503	1.57981	-0.261854	-2.11274	0.828365	-1.17683	-9.99234	-0.145885	-1.11312	-0.0663426	-1.24917	0.487183	0.728755	0.357671	-0.0104499	-0.0404534	-0.0300035	-0.00822876	-0.0988975	-0.0906687	0.49	0.04	-0.45	-0.522889	-0.494462	0.028427	0.919271	1.94864	1.02937	15.9897	11.7387	-4.25108	16.1023	14.9621
ROI_1	pDEST_HC_Rec_Bxb_v2_UTR5_Flag_COMT_moxGFP_LPS:4815:CAC:ATG	4815:CAC:ATG:p.H47M	4815	CAC	ATG	CAC	ATG	47	H	M	p.H47M	Missense	tri_nt_MNP	F3	0.0762865	-5.78363	6.895	0.905747	-0.0407834	3.18399	-2.20206	-7.34611	-0.756271	0.22992	0.211528	-1.05003	0.831119	0.366729	0.189074	-0.0104499	0.048441	0.0588909	-0.00822876	0.039168	0.0473968	0.49	-0.19	-0.68	-0.522889	-0.39086	0.132029	0.919271	0.657007	-0.262264	15.9897	15.037	-0.952693	16.1023	16.3613
ROI_1	pDEST_HC_Rec_Bxb_v2_UTR5_Flag_COMT_moxGFP_LPS:4815:CAC:ATT	4815:CAC:ATT:p.H47I	4815	CAC	ATT	CAC	ATT	47	H	I	p.H47I	Missense	tri_nt_MNP	F4	0.755703	-0.857468	4.13181	-0.266093	-1.60371	1.91341	-0.691974	-4.60818	0.678768	0.554106	-0.139727	-0.803243	0.492766	0.942352	0.599269	-0.0104499	-0.0455379	-0.0350879	-0.00822876	-0.0752829	-0.0670541	0.49	0.11	-0.38	-0.522889	-0.417035	0.105853	0.919271	0.432032	-0.487239	15.9897	13.5953	-2.39444	16.1023	13.6268
ROI_1	pDEST_HC_Rec_Bxb_v2_UTR5_Flag_COMT_moxGFP_LPS:4815:CAC:GAA	4815:CAC:GAA:p.H47E	4815	CAC	GAA	CAC	GAA	47	H	E	p.H47E	Missense	di_nt_MNP	F3	-0.45502	-6.68704	4.60511	-1.84139	-4.76346	-0.620006	-0.217804	-2.1978	0.770582	-0.617601	-0.292275	-0.0809171	0.934652	0.186074	0.714428	-0.0104499	-0.066053	-0.0556031	-0.00822876	-0.158249	-0.15002	0.49	0.64	0.15	-0.522889	-0.225181	0.297707	0.919271	0.933008	0.013737	15.9897	14.0017	-1.98804	16.1023	15.941
ROI_1	pDEST_HC_Rec_Bxb_v2_UTR5_Flag_COMT_moxGFP_LPS:4815:CAC:GAA	4815:CAC:GAA:p.H47E	4815	CAC	GAA	CAC	GAA	47	H	E	p.H47E	Missense	di_nt_MNP	F4	-0.45502	-6.68704	4.60511	-1.84139	-4.76346	-0.620006	0.113058	-2.22335	1.8572	-0.617601	-0.292275	0.039259	0.934652	0.186074	0.952677	-0.0104499	-0.066053	-0.0556031	-0.00822876	-0.158249	-0.15002	0.49	0.64	0.15	-0.522889	-0.225181	0.297707	0.919271	0.933008	0.013737	15.9897	14.0017	-1.98804	16.1023	15.941
ROI_1	pDEST_HC_Rec_Bxb_v2_UTR5_Flag_COMT_moxGFP_LPS:4815:CAC:GAG	4815:CAC:GAG:p.H47E	4815	CAC	GAG	CAC	GAG	47	H	E	p.H47E	Missense	di_nt_MNP	F3	-0.87687	-4.68234	0.972289	-1.71688	-5.17337	-0.589766	2.10403	0.799718	6.73006	-0.391714	-0.300409	0.646188	0.521014	0.224169	0.160045	-0.0104499	0.00455908	0.015009	-0.00822876	-0.123011	-0.114782	0.49	0.69	0.2	-0.522889	-0.292839	0.230049	0.919271	1.80375	0.884475	15.9897	17.1465	1.15677	16.1023	17.2318
ROI_1	pDEST_HC_Rec_Bxb_v2_UTR5_Flag_COMT_moxGFP_LPS:4815:CAC:GAG	4815:CAC:GAG:p.H47E	4815	CAC	GAG	CAC	GAG	47	H	E	p.H47E	Missense	di_nt_MNP	F4	-0.87687	-4.68234	0.972289	-1.71688	-5.17337	-0.589766	0.47852	-0.799483	2.2898	-0.391714	-0.300409	0.269181	0.521014	0.224169	0.747538	-0.0104499	0.00455908	0.015009	-0.00822876	-0.123011	-0.114782	0.49	0.69	0.2	-0.522889	-0.292839	0.230049	0.919271	1.80375	0.884475	15.9897	17.1465	1.15677	16.1023	17.2318
ROI_1	pDEST_HC_Rec_Bxb_v2_UTR5_Flag_COMT_moxGFP_LPS:4815:CAC:GAT	4815:CAC:GAT:p.H47D	4815	CAC	GAT	CAC	GAT	47	H	D	p.H47D	Missense	di_nt_MNP	F3	-0.715533	-8.2336	1.84327	-2.36864	-5.58219	-1.00013	-3.06444	-10.3767	-1.17466	-0.807788	-0.290782	-1.23015	0.466761	0.120174	0.152568	-0.0104499	-0.0582602	-0.0478103	-0.00822876	-0.121838	-0.113609	0.49	0.61	0.12	-0.522889	0.417463	0.940351	0.919271	0.891097	-0.0281733	15.9897	17.6734	1.68364	16.1023	17.0228
ROI_1	pDEST_HC_Rec_Bxb_v2_UTR5_Flag_COMT_moxGFP_LPS:4815:CAC:GAT	4815:CAC:GAT:p.H47D	4815	CAC	GAT	CAC	GAT	47	H	D	p.H47D	Missense	di_nt_MNP	F4	-0.715533	-8.2336	1.84327	-2.36864	-5.58219	-1.00013	-1.90779	-5.87488	-0.738984	-0.807788	-0.290782	-0.610563	0.466761	0.120174	0.245742	-0.0104499	-0.0582602	-0.0478103	-0.00822876	-0.121838	-0.113609	0.49	0.61	0.12	-0.522889	0.417463	0.940351	0.919271	0.891097	-0.0281733	15.9897	17.6734	1.68364	16.1023	17.0228
ROI_1	pDEST_HC_Rec_Bxb_v2_UTR5_Flag_COMT_moxGFP_LPS:4815:CAC:GCA	4815:CAC:GCA:p.H47A	4815	CAC	GCA	CAC	GCA	47	H	A	p.H47A	Missense	tri_nt_MNP	F3	-2.06061	-6.39664	-0.684	-0.569759	-2.99126	0.254311	-0.409785	-2.92525	0.745047	-0.778572	-0.135749	-0.179707	0.142293	0.501919	0.663248	-0.0104499	-0.0387996	-0.0283497	-0.00822876	-0.0147251	-0.00649636	0.49	-0.05	-0.54	-0.522889	0.64744	1.17033	0.919271	0.813039	-0.106232	15.9897	14.8702	-1.11949	16.1023	15.8684
ROI_1	pDEST_HC_Rec_Bxb_v2_UTR5_Flag_COMT_moxGFP_LPS:4815:CAC:GCA	4815:CAC:GCA:p.H47A	4815	CAC	GCA	CAC	GCA	47	H	A	p.H47A	Missense	tri_nt_MNP	F4	-2.06061	-6.39664	-0.684	-0.569759	-2.99126	0.254311	-1.35719	-6.95273	-0.344011	-0.778572	-0.135749	-0.846758	0.142293	0.501919	0.364532	-0.0104499	-0.0387996	-0.0283497	-0.00822876	-0.0147251	-0.00649636	0.49	-0.05	-0.54	-0.522889	0.64744	1.17033	0.919271	0.813039	-0.106232	15.9897	14.8702	-1.11949	16.1023	15.8684
ROI_1	pDEST_HC_Rec_Bxb_v2_UTR5_Flag_COMT_moxGFP_LPS:4815:CAC:GCG	4815:CAC:GCG:p.H47A	4815	CAC	GCG	CAC	GCG	47	H	A	p.H47A	Missense	tri_nt_MNP	NA	-0.258606	-3.2348	2.13577	-1.21417	-3.78825	-0.38043	NA	NA	NA	-0.300781	-0.247479	NA	0.951222	0.260447	NA	-0.0104499	0.0391377	0.0495877	-0.00822876	0.000779794	0.00900855	0.49	-0.71	-1.2	-0.522889	0.212262	0.735151	0.919271	2.29805	1.37878	15.9897	14.9999	-0.989846	16.1023	16.6497
ROI_1	pDEST_HC_Rec_Bxb_v2_UTR5_Flag_COMT_moxGFP_LPS:4815:CAC:GCT	4815:CAC:GCT:p.H47A	4815	CAC	GCT	CAC	GCT	47	H	A	p.H47A	Missense	tri_nt_MNP	NA	-1.44197	-6.97847	-0.301194	-0.19278	-2.30642	0.845868	NA	NA	NA	-0.712469	-0.0694944	NA	0.216897	0.76974	NA	-0.0104499	0.00396815	0.0144181	-0.00822876	0.0127865	0.0210152	0.49	-0.36	-0.85	-0.522889	0.373824	0.896713	0.919271	0.516371	-0.4029	15.9897	15.441	-0.548774	16.1023	16.7413
ROI_1	pDEST_HC_Rec_Bxb_v2_UTR5_Flag_COMT_moxGFP_LPS:4815:CAC:GGA	4815:CAC:GGA:p.H47G	4815	CAC	GGA	CAC	GGA	47	H	G	p.H47G	Missense	tri_nt_MNP	F3	-4.24654	-11.2173	-1.74475	-1.4481	-3.67377	-0.335008	-0.72926	-5.01857	0.175509	-1.33932	-0.246591	-0.471085	0.0862101	0.241004	0.489673	-0.0104499	-0.0302994	-0.0198495	-0.00822876	0.0135515	0.0217803	0.49	0.36	-0.13	-0.522889	0.179546	0.702435	0.919271	0.96985	0.0505788	15.9897	14.4434	-1.54633	16.1023	15.4293
ROI_1	pDEST_HC_Rec_Bxb_v2_UTR5_Flag_COMT_moxGFP_LPS:4815:CAC:GGA	4815:CAC:GGA:p.H47G	4815	CAC	GGA	CAC	GGA	47	H	G	p.H47G	Missense	tri_nt_MNP	F4	-4.24654	-11.2173	-1.74475	-1.4481	-3.67377	-0.335008	-0.632353	-7.33146	0.42406	-1.33932	-0.246591	-0.753395	0.0862101	0.241004	0.566634	-0.0104499	-0.0302994	-0.0198495	-0.00822876	0.0135515	0.0217803	0.49	0.36	-0.13	-0.522889	0.179546	0.702435	0.919271	0.96985	0.0505788	15.9897	14.4434	-1.54633	16.1023	15.4293
ROI_1	pDEST_HC_Rec_Bxb_v2_UTR5_Flag_COMT_moxGFP_LPS:4815:CAC:GGG	4815:CAC:GGG:p.H47G	4815	CAC	GGG	CAC	GGG	47	H	G	p.H47G	Missense	tri_nt_MNP	F3	-0.238714	-3.53719	2.00711	-1.86963	-5.55852	-0.662345	0.467309	-0.743199	2.03629	-0.138596	-0.341923	0.145695	0.829723	0.180818	0.653222	-0.0104499	0.0380774	0.0485274	-0.00822876	0.0588085	0.0670372	0.49	-0.04	-0.53	-0.522889	-0.0543776	0.468511	0.919271	1.54066	0.621387	15.9897	15.643	-0.346736	16.1023	16.1872
ROI_1	pDEST_HC_Rec_Bxb_v2_UTR5_Flag_COMT_moxGFP_LPS:4815:CAC:GGG	4815:CAC:GGG:p.H47G	4815	CAC	GGG	CAC	GGG	47	H	G	p.H47G	Missense	tri_nt_MNP	F4	-0.238714	-3.53719	2.00711	-1.86963	-5.55852	-0.662345	0.60248	-0.915959	2.7089	-0.138596	-0.341923	0.235578	0.829723	0.180818	0.675833	-0.0104499	0.0380774	0.0485274	-0.00822876	0.0588085	0.0670372	0.49	-0.04	-0.53	-0.522889	-0.0543776	0.468511	0.919271	1.54066	0.621387	15.9897	15.643	-0.346736	16.1023	16.1872
ROI_1	pDEST_HC_Rec_Bxb_v2_UTR5_Flag_COMT_moxGFP_LPS:4815:CAC:GGT	4815:CAC:GGT:p.H47G	4815	CAC	GGT	CAC	GGT	47	H	G	p.H47G	Missense	tri_nt_MNP	F3	-1.00333	-5.06292	0.434069	-0.413339	-2.06273	0.765015	-2.23682	-6.13914	-0.921772	-0.869718	-0.0947256	-1.05477	0.32709	0.68753	0.1661	-0.0104499	-0.011374	-0.000924041	-0.00822876	0.04307	0.0512987	0.49	-0.15	-0.64	-0.522889	0.149559	0.672448	0.919271	0.681183	-0.238087	15.9897	19.1806	3.19087	16.1023	16.582
ROI_1	pDEST_HC_Rec_Bxb_v2_UTR5_Flag_COMT_moxGFP_LPS:4815:CAC:GTA	4815:CAC:GTA:p.H47V	4815	CAC	GTA	CAC	GTA	47	H	V	p.H47V	Missense	tri_nt_MNP	F3	-0.088352	-2.53064	2.52145	-0.191001	-2.9505	0.875931	0.00932073	-1.31226	2.11325	-0.0634446	-0.0708702	0.0114292	0.79705	0.74734	0.870823	-0.0104499	-0.0551385	-0.0446886	-0.00822876	-0.0207168	-0.012488	0.49	-0.4	-0.89	-0.522889	-0.116145	0.406743	0.919271	0.770153	-0.149118	15.9897	12.8615	-3.12828	16.1023	15.0961
ROI_1	pDEST_HC_Rec_Bxb_v2_UTR5_Flag_COMT_moxGFP_LPS:4815:CAC:GTA	4815:CAC:GTA:p.H47V	4815	CAC	GTA	CAC	GTA	47	H	V	p.H47V	Missense	tri_nt_MNP	F4	-0.088352	-2.53064	2.52145	-0.191001	-2.9505	0.875931	-0.290834	-1.76376	1.48181	-0.0634446	-0.0708702	-0.239176	0.79705	0.74734	0.964198	-0.0104499	-0.0551385	-0.0446886	-0.00822876	-0.0207168	-0.012488	0.49	-0.4	-0.89	-0.522889	-0.116145	0.406743	0.919271	0.770153	-0.149118	15.9897	12.8615	-3.12828	16.1023	15.0961
ROI_1	pDEST_HC_Rec_Bxb_v2_UTR5_Flag_COMT_moxGFP_LPS:4815:CAC:GTG	4815:CAC:GTG:p.H47V	4815	CAC	GTG	CAC	GTG	47	H	V	p.H47V	Missense	tri_nt_MNP	F3	-0.771047	-6.40046	1.90138	-0.721614	-2.74645	0.831955	-1.2923	-4.33185	-0.092581	-1.02147	-0.217934	-0.875718	0.549591	0.572102	0.31024	-0.0104499	0.0783643	0.0888143	-0.00822876	0.108532	0.116761	0.49	-0.87	-1.36	-0.522889	-0.0419846	0.480904	0.919271	1.74356	0.824286	15.9897	16.8735	0.883772	16.1023	15.6926
ROI_1	pDEST_HC_Rec_Bxb_v2_UTR5_Flag_COMT_moxGFP_LPS:4815:CAC:GTT	4815:CAC:GTT:p.H47V	4815	CAC	GTT	CAC	GTT	47	H	V	p.H47V	Missense	tri_nt_MNP	F3	NA	NA	NA	-1.55433	-3.92058	-0.488728	-1.59169	-4.93109	-0.236817	NA	-0.281416	-0.623526	NA	0.213612	0.269974	-0.0104499	-0.049602	-0.039152	-0.00822876	-0.0253781	-0.0171494	0.49	-0.56	-1.05	-0.522889	0.132129	0.655018	0.919271	0.428729	-0.490542	15.9897	13.758	-2.2317	16.1023	15.9422
ROI_1	pDEST_HC_Rec_Bxb_v2_UTR5_Flag_COMT_moxGFP_LPS:4815:CAC:GTT	4815:CAC:GTT:p.H47V	4815	CAC	GTT	CAC	GTT	47	H	V	p.H47V	Missense	tri_nt_MNP	F4	NA	NA	NA	-1.55433	-3.92058	-0.488728	-1.64945	-6.57713	-0.443783	NA	-0.281416	-0.780424	NA	0.213612	0.308433	-0.0104499	-0.049602	-0.039152	-0.00822876	-0.0253781	-0.0171494	0.49	-0.56	-1.05	-0.522889	0.132129	0.655018	0.919271	0.428729	-0.490542	15.9897	13.758	-2.2317	16.1023	15.9422
ROI_1	pDEST_HC_Rec_Bxb_v2_UTR5_Flag_COMT_moxGFP_LPS:4815:CAC:TAG	4815:CAC:TAG:p.H47*	4815	CAC	TAG	CAC	TAG	47	H	*	p.H47*	Nonsense	di_nt_MNP	F3	1.51376	0.317814	15.7894	-7.05668	-19.1229	-3.41758	1.68187	0.566948	5.02485	1.59171	-1.70766	0.882581	0.201938	0.0355658	0.215291	-0.0104499	NA	NA	-0.00822876	NA	NA	0.49	NA	NA	-0.522889	NA	NA	0.919271	NA	NA	15.9897	NA	NA	16.1023	NA
ROI_1	pDEST_HC_Rec_Bxb_v2_UTR5_Flag_COMT_moxGFP_LPS:4815:CAC:TAG	4815:CAC:TAG:p.H47*	4815	CAC	TAG	CAC	TAG	47	H	*	p.H47*	Nonsense	di_nt_MNP	F4	1.51376	0.317814	15.7894	-7.05668	-19.1229	-3.41758	1.07039	-0.141086	3.49518	1.59171	-1.70766	0.967711	0.201938	0.0355658	0.39258	-0.0104499	NA	NA	-0.00822876	NA	NA	0.49	NA	NA	-0.522889	NA	NA	0.919271	NA	NA	15.9897	NA	NA	16.1023	NA
ROI_1	pDEST_HC_Rec_Bxb_v2_UTR5_Flag_COMT_moxGFP_LPS:4815:CAC:TAT	4815:CAC:TAT:p.H47Y	4815	CAC	TAT	CAC	TAT	47	H	Y	p.H47Y	Missense	di_nt_MNP	F3	-2.06254	-5.05461	-0.731706	-1.05174	-3.53618	0.0530674	-3.94524	-9.55776	-1.90407	-0.552993	-0.256459	-1.1233	0.125267	0.327409	0.0648591	-0.0104499	-0.0425531	-0.0321031	-0.00822876	-0.099362	-0.0911332	0.49	-0.54	-1.03	-0.522889	0.515679	1.03857	0.919271	0.955538	0.0362673	15.9897	14.834	-1.15574	16.1023	12.8313
ROI_1	pDEST_HC_Rec_Bxb_v2_UTR5_Flag_COMT_moxGFP_LPS:4815:CAC:TCA	4815:CAC:TCA:p.H47S	4815	CAC	TCA	CAC	TCA	47	H	S	p.H47S	Missense	tri_nt_MNP	F3	NA	NA	NA	-0.888518	-2.69197	0.0627	-0.0896581	-1.67209	1.60762	NA	-0.255172	-0.0492257	NA	0.389362	0.905996	-0.0104499	-0.0673341	-0.0568841	-0.00822876	-0.0801349	-0.0719062	0.49	0.05	-0.44	-0.522889	0.162635	0.685524	0.919271	0.932404	0.0131334	15.9897	12.7061	-3.28361	16.1023	14.7786
ROI_1	pDEST_HC_Rec_Bxb_v2_UTR5_Flag_COMT_moxGFP_LPS:4815:CAC:TCA	4815:CAC:TCA:p.H47S	4815	CAC	TCA	CAC	TCA	47	H	S	p.H47S	Missense	tri_nt_MNP	F4	NA	NA	NA	-0.888518	-2.69197	0.0627	0.100353	-1.14933	1.61402	NA	-0.255172	0.0314284	NA	0.389362	0.870983	-0.0104499	-0.0673341	-0.0568841	-0.00822876	-0.0801349	-0.0719062	0.49	0.05	-0.44	-0.522889	0.162635	0.685524	0.919271	0.932404	0.0131334	15.9897	12.7061	-3.28361	16.1023	14.7786
ROI_1	pDEST_HC_Rec_Bxb_v2_UTR5_Flag_COMT_moxGFP_LPS:4815:CAC:TCG	4815:CAC:TCG:p.H47S	4815	CAC	TCG	CAC	TCG	47	H	S	p.H47S	Missense	tri_nt_MNP	NA	-1.09545	-5.09397	-0.0306598	-1.99979	-4.90695	-0.720682	NA	NA	NA	-0.501718	-0.367808	NA	0.266471	0.153239	NA	-0.0104499	0.0173548	0.0278048	-0.00822876	-0.00612884	0.00209992	0.49	-0.45	-0.94	-0.522889	-0.0659349	0.456954	0.919271	2.0919	1.17263	15.9897	13.618	-2.37176	16.1023	15.3557
ROI_1	pDEST_HC_Rec_Bxb_v2_UTR5_Flag_COMT_moxGFP_LPS:4815:CAC:TCT	4815:CAC:TCT:p.H47S	4815	CAC	TCT	CAC	TCT	47	H	S	p.H47S	Missense	tri_nt_MNP	F3	-1.43009	-8.8171	0.112031	-1.41122	-3.97761	-0.384437	-7.54679	-19.5712	-3.44811	-1.3054	-0.238943	-2.15968	0.226765	0.228904	0.0407071	-0.0104499	-0.0367597	-0.0263098	-0.00822876	-0.0868482	-0.0786194	0.49	-0.41	-0.9	-0.522889	0.303128	0.826017	0.919271	0.698756	-0.220515	15.9897	13.734	-2.25578	16.1023	15.5929
ROI_1	pDEST_HC_Rec_Bxb_v2_UTR5_Flag_COMT_moxGFP_LPS:4815:CAC:TGG	4815:CAC:TGG:p.H47W	4815	CAC	TGG	CAC	TGG	47	H	W	p.H47W	Missense	tri_nt_MNP	F3	NA	NA	NA	-0.398701	-2.40845	1.0477	0.334663	-0.791566	3.57074	NA	-0.127473	0.445552	NA	0.761648	0.727036	-0.0104499	0.0521679	0.0626178	-0.00822876	0.0964068	0.104636	0.49	0.41	-0.08	-0.522889	-0.374229	0.148659	0.919271	2.77848	1.85921	15.9897	14.7007	-1.28904	16.1023	15.1751
ROI_1	pDEST_HC_Rec_Bxb_v2_UTR5_Flag_COMT_moxGFP_LPS:4815:CAC:TGG	4815:CAC:TGG:p.H47W	4815	CAC	TGG	CAC	TGG	47	H	W	p.H47W	Missense	tri_nt_MNP	F4	NA	NA	NA	-0.398701	-2.40845	1.0477	-0.428306	-2.49999	1.23286	NA	-0.127473	-0.53128	NA	0.761648	0.854536	-0.0104499	0.0521679	0.0626178	-0.00822876	0.0964068	0.104636	0.49	0.41	-0.08	-0.522889	-0.374229	0.148659	0.919271	2.77848	1.85921	15.9897	14.7007	-1.28904	16.1023	15.1751
ROI_1	pDEST_HC_Rec_Bxb_v2_UTR5_Flag_COMT_moxGFP_LPS:4815:CAC:TGT	4815:CAC:TGT:p.H47C	4815	CAC	TGT	CAC	TGT	47	H	C	p.H47C	Missense	tri_nt_MNP	F3	NA	NA	NA	-0.0344914	-1.88167	1.31101	-4.22009	-10.1434	-2.06651	NA	-0.00674677	-1.43713	NA	0.816964	0.0607992	-0.0104499	-0.0789978	-0.0685478	-0.00822876	-0.0184899	-0.0102611	0.49	-0.29	-0.78	-0.522889	-0.233763	0.289126	0.919271	1.12948	0.210208	15.9897	15.7054	-0.284341	16.1023	15.8227
ROI_1	pDEST_HC_Rec_Bxb_v2_UTR5_Flag_COMT_moxGFP_LPS:4815:CAC:TGT	4815:CAC:TGT:p.H47C	4815	CAC	TGT	CAC	TGT	47	H	C	p.H47C	Missense	tri_nt_MNP	F4	NA	NA	NA	-0.0344914	-1.88167	1.31101	-1.69362	-5.18229	-0.534226	NA	-0.00674677	-0.80017	NA	0.816964	0.249196	-0.0104499	-0.0789978	-0.0685478	-0.00822876	-0.0184899	-0.0102611	0.49	-0.29	-0.78	-0.522889	-0.233763	0.289126	0.919271	1.12948	0.210208	15.9897	15.7054	-0.284341	16.1023	15.8227
ROI_1	pDEST_HC_Rec_Bxb_v2_UTR5_Flag_COMT_moxGFP_LPS:4815:CAC:TTA	4815:CAC:TTA:p.H47L	4815	CAC	TTA	CAC	TTA	47	H	L	p.H47L	Missense	tri_nt_MNP	F3	NA	NA	NA	0.463738	-0.68138	2.00495	-1.80814	-4.79869	-0.608377	NA	0.127726	-0.856795	NA	0.668778	0.194603	-0.0104499	-0.0602347	-0.0497848	-0.00822876	-0.140313	-0.132085	0.49	-0.66	-1.15	-0.522889	-0.338944	0.183945	0.919271	0.890896	-0.0283752	15.9897	10.3901	-5.59967	16.1023	13.6934
ROI_1	pDEST_HC_Rec_Bxb_v2_UTR5_Flag_COMT_moxGFP_LPS:4815:CAC:TTA	4815:CAC:TTA:p.H47L	4815	CAC	TTA	CAC	TTA	47	H	L	p.H47L	Missense	tri_nt_MNP	F4	NA	NA	NA	0.463738	-0.68138	2.00495	-0.209301	-2.50878	0.917738	NA	0.127726	-0.17928	NA	0.668778	0.732784	-0.0104499	-0.0602347	-0.0497848	-0.00822876	-0.140313	-0.132085	0.49	-0.66	-1.15	-0.522889	-0.338944	0.183945	0.919271	0.890896	-0.0283752	15.9897	10.3901	-5.59967	16.1023	13.6934
ROI_1	pDEST_HC_Rec_Bxb_v2_UTR5_Flag_COMT_moxGFP_LPS:4815:CAC:TTG	4815:CAC:TTG:p.H47L	4815	CAC	TTG	CAC	TTG	47	H	L	p.H47L	Missense	tri_nt_MNP	F3	NA	NA	NA	-0.662488	-2.47683	0.434547	-0.802306	-2.63499	0.201218	NA	-0.124851	-0.316769	NA	0.555155	0.436691	-0.0104499	-0.022541	-0.012091	-0.00822876	-0.0809532	-0.0727244	0.49	-0.34	-0.83	-0.522889	0.00399094	0.526879	0.919271	1.24506	0.325786	15.9897	13.7669	-2.22284	16.1023	15.0947
ROI_1	pDEST_HC_Rec_Bxb_v2_UTR5_Flag_COMT_moxGFP_LPS:4815:CAC:TTG	4815:CAC:TTG:p.H47L	4815	CAC	TTG	CAC	TTG	47	H	L	p.H47L	Missense	tri_nt_MNP	F4	NA	NA	NA	-0.662488	-2.47683	0.434547	9.09323e-05	-2.1011	1.57465	NA	-0.124851	-0.005741	NA	0.555155	0.943932	-0.0104499	-0.022541	-0.012091	-0.00822876	-0.0809532	-0.0727244	0.49	-0.34	-0.83	-0.522889	0.00399094	0.526879	0.919271	1.24506	0.325786	15.9897	13.7669	-2.22284	16.1023	15.0947
ROI_1	pDEST_HC_Rec_Bxb_v2_UTR5_Flag_COMT_moxGFP_LPS:4815:CAC:TTT	4815:CAC:TTT:p.H47F	4815	CAC	TTT	CAC	TTT	47	H	F	p.H47F	Missense	tri_nt_MNP	F3	-0.915818	-4.6115	0.0426402	-0.426198	-2.23142	1.81704	-2.79198	-10.9311	-1.27993	-0.31494	-0.131927	-1.58829	0.322676	0.868437	0.100478	-0.0104499	-0.0306914	-0.0202414	-0.00822876	-0.0628993	-0.0546706	0.49	-1.01	-1.5	-0.522889	0.138602	0.66149	0.919271	0.657715	-0.261556	15.9897	13.611	-2.37874	16.1023	15.5199
ROI_1	pDEST_HC_Rec_Bxb_v2_UTR5_Flag_COMT_moxGFP_LPS:4815:CAC:TTT	4815:CAC:TTT:p.H47F	4815	CAC	TTT	CAC	TTT	47	H	F	p.H47F	Missense	tri_nt_MNP	F4	-0.915818	-4.6115	0.0426402	-0.426198	-2.23142	1.81704	-1.29088	-6.10718	-0.00138978	-0.31494	-0.131927	-1.1966	0.322676	0.868437	0.346273	-0.0104499	-0.0306914	-0.0202414	-0.00822876	-0.0628993	-0.0546706	0.49	-1.01	-1.5	-0.522889	0.138602	0.66149	0.919271	0.657715	-0.261556	15.9897	13.611	-2.37874	16.1023	15.5199
ROI_1	pDEST_HC_Rec_Bxb_v2_UTR5_Flag_COMT_moxGFP_LPS:4816:A:C	4816:A:C:p.H47P	4816	A	C	CAC	CCC	47	H	P	p.H47P	Missense	SNP	F3	-2.35611	-7.82451	-0.989702	-0.996595	-3.29856	0.208925	0.382083	-0.807118	2.16677	-0.717865	-0.213816	0.153192	0.127598	0.402573	0.692129	-0.0104499	0.0373428	0.0477927	-0.00822876	0.015159	0.0233878	0.49	-0.44	-0.93	-0.522889	-0.301772	0.221117	0.919271	1.84118	0.921906	15.9897	NA	NA	16.1023	0
ROI_1	pDEST_HC_Rec_Bxb_v2_UTR5_Flag_COMT_moxGFP_LPS:4816:A:C	4816:A:C:p.H47P	4816	A	C	CAC	CCC	47	H	P	p.H47P	Missense	SNP	F4	-2.35611	-7.82451	-0.989702	-0.996595	-3.29856	0.208925	-0.690779	-2.57404	0.322318	-0.717865	-0.213816	-0.189902	0.127598	0.402573	0.500941	-0.0104499	0.0373428	0.0477927	-0.00822876	0.015159	0.0233878	0.49	-0.44	-0.93	-0.522889	-0.301772	0.221117	0.919271	1.84118	0.921906	15.9897	NA	NA	16.1023	0
ROI_1	pDEST_HC_Rec_Bxb_v2_UTR5_Flag_COMT_moxGFP_LPS:4816:A:G	4816:A:G:p.H47R	4816	A	G	CAC	CGC	47	H	R	p.H47R	Missense	SNP	F3	0.0707224	-2.63277	1.76734	-2.15872	-5.7624	-0.81652	0.369341	-1.03265	3.68435	0.0280934	-0.239137	0.204355	0.787042	0.1277	0.766299	-0.0104499	0.0470815	0.0575315	-0.00822876	0.0272987	0.0355275	0.49	-0.38	-0.87	-0.522889	-0.215552	0.307337	0.919271	2.0795	1.16023	15.9897	NA	NA	16.1023	NA
ROI_1	pDEST_HC_Rec_Bxb_v2_UTR5_Flag_COMT_moxGFP_LPS:4816:A:G	4816:A:G:p.H47R	4816	A	G	CAC	CGC	47	H	R	p.H47R	Missense	SNP	F4	0.0707224	-2.63277	1.76734	-2.15872	-5.7624	-0.81652	-0.189006	-1.92325	0.858418	0.0280934	-0.239137	-0.0467178	0.787042	0.1277	0.763922	-0.0104499	0.0470815	0.0575315	-0.00822876	0.0272987	0.0355275	0.49	-0.38	-0.87	-0.522889	-0.215552	0.307337	0.919271	2.0795	1.16023	15.9897	NA	NA	16.1023	NA
ROI_1	pDEST_HC_Rec_Bxb_v2_UTR5_Flag_COMT_moxGFP_LPS:4816:A:T	4816:A:T:p.H47L	4816	A	T	CAC	CTC	47	H	L	p.H47L	Missense	SNP	F3	-1.44427	-5.17713	-0.195187	-0.85607	-3.328	0.138395	0.725435	-0.678474	2.89204	-0.476899	-0.119036	0.253661	0.20447	0.425924	0.537626	-0.0104499	0.0784022	0.0888521	-0.00822876	0.178302	0.186531	0.49	-0.85	-1.34	-0.522889	-0.270493	0.252395	0.919271	1.74224	0.822968	15.9897	NA	NA	16.1023	NA
ROI_1	pDEST_HC_Rec_Bxb_v2_UTR5_Flag_COMT_moxGFP_LPS:4816:A:T	4816:A:T:p.H47L	4816	A	T	CAC	CTC	47	H	L	p.H47L	Missense	SNP	F4	-1.44427	-5.17713	-0.195187	-0.85607	-3.328	0.138395	1.64813	0.602974	6.41188	-0.476899	-0.119036	0.389967	0.20447	0.425924	0.253439	-0.0104499	0.0784022	0.0888521	-0.00822876	0.178302	0.186531	0.49	-0.85	-1.34	-0.522889	-0.270493	0.252395	0.919271	1.74224	0.822968	15.9897	NA	NA	16.1023	NA
ROI_1	pDEST_HC_Rec_Bxb_v2_UTR5_Flag_COMT_moxGFP_LPS:4816:AC:CA	4816:AC:CA:p.H47P	4816	AC	CA	CAC	CCA	47	H	P	p.H47P	Missense	di_nt_MNP	F3	-3.31344	-9.66595	-1.33837	-0.358106	-1.96285	0.896135	0.147253	-1.59055	1.77477	-1.18012	-0.107419	0.0838695	0.104894	0.772387	0.928465	-0.0104499	-0.022408	-0.0119581	-0.00822876	-0.0521377	-0.0439089	0.49	-0.08	-0.57	-0.522889	0.0221053	0.544994	0.919271	0.822926	-0.0963445	15.9897	15.7612	-0.228501	16.1023	10.546
ROI_1	pDEST_HC_Rec_Bxb_v2_UTR5_Flag_COMT_moxGFP_LPS:4816:AC:CA	4816:AC:CA:p.H47P	4816	AC	CA	CAC	CCA	47	H	P	p.H47P	Missense	di_nt_MNP	F4	-3.31344	-9.66595	-1.33837	-0.358106	-1.96285	0.896135	-0.716604	-4.1802	0.112902	-1.18012	-0.107419	-0.574523	0.104894	0.772387	0.461625	-0.0104499	-0.022408	-0.0119581	-0.00822876	-0.0521377	-0.0439089	0.49	-0.08	-0.57	-0.522889	0.0221053	0.544994	0.919271	0.822926	-0.0963445	15.9897	15.7612	-0.228501	16.1023	10.546
ROI_1	pDEST_HC_Rec_Bxb_v2_UTR5_Flag_COMT_moxGFP_LPS:4816:AC:CG	4816:AC:CG:p.H47P	4816	AC	CG	CAC	CCG	47	H	P	p.H47P	Missense	di_nt_MNP	NA	-3.08898	-8.97445	-1.41805	-1.36861	-3.54557	-0.20819	NA	NA	NA	-0.865797	-0.204742	NA	0.0922625	0.255063	NA	-0.0104499	0.0232625	0.0337124	-0.00822876	-0.0308306	-0.0226019	0.49	-0.25	-0.74	-0.522889	-0.0205957	0.502293	0.919271	4.36198	3.44271	15.9897	15.9417	-0.0480764	16.1023	14.559
ROI_1	pDEST_HC_Rec_Bxb_v2_UTR5_Flag_COMT_moxGFP_LPS:4816:AC:CT	4816:AC:CT:p.H47P	4816	AC	CT	CAC	CCT	47	H	P	p.H47P	Missense	di_nt_MNP	F3	-1.23851	-8.46584	-0.113668	-0.658388	-2.54584	0.304785	-1.62561	-7.48311	-0.0389053	-0.980651	-0.143237	-1.32616	0.215532	0.498256	0.268917	-0.0104499	-0.0357491	-0.0252991	-0.00822876	-0.0258735	-0.0176448	0.49	-0.37	-0.86	-0.522889	0.123333	0.646221	0.919271	0.91392	-0.00535054	15.9897	8.33844	-7.65131	16.1023	16.0857
ROI_1	pDEST_HC_Rec_Bxb_v2_UTR5_Flag_COMT_moxGFP_LPS:4816:AC:CT	4816:AC:CT:p.H47P	4816	AC	CT	CAC	CCT	47	H	P	p.H47P	Missense	di_nt_MNP	F4	-1.23851	-8.46584	-0.113668	-0.658388	-2.54584	0.304785	-0.688431	-4.60982	0.553535	-0.980651	-0.143237	-0.674705	0.215532	0.498256	0.584343	-0.0104499	-0.0357491	-0.0252991	-0.00822876	-0.0258735	-0.0176448	0.49	-0.37	-0.86	-0.522889	0.123333	0.646221	0.919271	0.91392	-0.00535054	15.9897	8.33844	-7.65131	16.1023	16.0857
ROI_1	pDEST_HC_Rec_Bxb_v2_UTR5_Flag_COMT_moxGFP_LPS:4816:AC:GA	4816:AC:GA:p.H47R	4816	AC	GA	CAC	CGA	47	H	R	p.H47R	Missense	di_nt_MNP	F3	-0.824792	-5.29073	1.10623	-1.05443	-2.84095	0.116015	-0.197235	-1.84833	2.88229	-0.700506	-0.209828	-0.140277	0.466971	0.349989	0.89512	-0.0104499	-0.0313485	-0.0208985	-0.00822876	-0.103107	-0.0948777	0.49	0.24	-0.25	-0.522889	0.00903037	0.531919	0.919271	5.48565	4.56638	15.9897	13.4318	-2.55796	16.1023	15.7624
ROI_1	pDEST_HC_Rec_Bxb_v2_UTR5_Flag_COMT_moxGFP_LPS:4816:AC:GA	4816:AC:GA:p.H47R	4816	AC	GA	CAC	CGA	47	H	R	p.H47R	Missense	di_nt_MNP	F4	-0.824792	-5.29073	1.10623	-1.05443	-2.84095	0.116015	-0.411083	-3.95388	0.464077	-0.700506	-0.209828	-0.317807	0.466971	0.349989	0.60648	-0.0104499	-0.0313485	-0.0208985	-0.00822876	-0.103107	-0.0948777	0.49	0.24	-0.25	-0.522889	0.00903037	0.531919	0.919271	5.48565	4.56638	15.9897	13.4318	-2.55796	16.1023	15.7624
ROI_1	pDEST_HC_Rec_Bxb_v2_UTR5_Flag_COMT_moxGFP_LPS:4816:AC:GG	4816:AC:GG:p.H47R	4816	AC	GG	CAC	CGG	47	H	R	p.H47R	Missense	di_nt_MNP	F3	-2.04112	-5.43768	-0.741504	-1.44629	-3.92588	-0.298061	1.05387	-0.39399	4.50378	-0.624392	-0.288991	0.488019	0.135849	0.248705	0.420718	-0.0104499	0.0215986	0.0320485	-0.00822876	-0.0371063	-0.0288775	0.49	-0.17	-0.66	-0.522889	-0.0729153	0.449973	0.919271	6.33681	5.41754	15.9897	14.2437	-1.74605	16.1023	16.5162
ROI_1	pDEST_HC_Rec_Bxb_v2_UTR5_Flag_COMT_moxGFP_LPS:4816:AC:GG	4816:AC:GG:p.H47R	4816	AC	GG	CAC	CGG	47	H	R	p.H47R	Missense	di_nt_MNP	F4	-2.04112	-5.43768	-0.741504	-1.44629	-3.92588	-0.298061	-0.453919	-3.05887	0.485031	-0.624392	-0.288991	-0.282279	0.135849	0.248705	0.600888	-0.0104499	0.0215986	0.0320485	-0.00822876	-0.0371063	-0.0288775	0.49	-0.17	-0.66	-0.522889	-0.0729153	0.449973	0.919271	6.33681	5.41754	15.9897	14.2437	-1.74605	16.1023	16.5162
ROI_1	pDEST_HC_Rec_Bxb_v2_UTR5_Flag_COMT_moxGFP_LPS:4816:AC:GT	4816:AC:GT:p.H47R	4816	AC	GT	CAC	CGT	47	H	R	p.H47R	Missense	di_nt_MNP	F3	-0.444715	-6.51697	4.89506	-1.01848	-3.29063	0.20362	-1.29288	-4.10782	-0.341958	-0.79923	-0.282241	-0.52255	0.813945	0.378072	0.220465	-0.0104499	0.00136579	0.0118157	-0.00822876	0.000355611	0.00858437	0.49	-0.1	-0.59	-0.522889	0.00830771	0.531196	0.919271	1.09699	0.177723	15.9897	15.1815	-0.808261	16.1023	16.4019
ROI_1	pDEST_HC_Rec_Bxb_v2_UTR5_Flag_COMT_moxGFP_LPS:4816:AC:GT	4816:AC:GT:p.H47R	4816	AC	GT	CAC	CGT	47	H	R	p.H47R	Missense	di_nt_MNP	F4	-0.444715	-6.51697	4.89506	-1.01848	-3.29063	0.20362	-1.42012	-5.34413	-0.339608	-0.79923	-0.282241	-0.740276	0.813945	0.378072	0.285918	-0.0104499	0.00136579	0.0118157	-0.00822876	0.000355611	0.00858437	0.49	-0.1	-0.59	-0.522889	0.00830771	0.531196	0.919271	1.09699	0.177723	15.9897	15.1815	-0.808261	16.1023	16.4019
ROI_1	pDEST_HC_Rec_Bxb_v2_UTR5_Flag_COMT_moxGFP_LPS:4816:AC:TA	4816:AC:TA:p.H47L	4816	AC	TA	CAC	CTA	47	H	L	p.H47L	Missense	di_nt_MNP	F3	-0.710509	-5.54994	0.750389	-0.962948	-3.25321	0.0892744	-0.448868	-2.32325	0.749237	-0.895262	-0.160473	-0.165284	0.490887	0.357699	0.674492	-0.0104499	-0.0322236	-0.0217737	-0.00822876	-0.0774472	-0.0692184	0.49	-0.68	-1.17	-0.522889	-0.00897332	0.513915	0.919271	1.19414	0.274874	15.9897	12.93	-3.05969	16.1023	14.4579
ROI_1	pDEST_HC_Rec_Bxb_v2_UTR5_Flag_COMT_moxGFP_LPS:4816:AC:TA	4816:AC:TA:p.H47L	4816	AC	TA	CAC	CTA	47	H	L	p.H47L	Missense	di_nt_MNP	F4	-0.710509	-5.54994	0.750389	-0.962948	-3.25321	0.0892744	-0.294643	-3.68034	0.395917	-0.895262	-0.160473	-0.151057	0.490887	0.357699	0.611391	-0.0104499	-0.0322236	-0.0217737	-0.00822876	-0.0774472	-0.0692184	0.49	-0.68	-1.17	-0.522889	-0.00897332	0.513915	0.919271	1.19414	0.274874	15.9897	12.93	-3.05969	16.1023	14.4579
ROI_1	pDEST_HC_Rec_Bxb_v2_UTR5_Flag_COMT_moxGFP_LPS:4816:AC:TG	4816:AC:TG:p.H47L	4816	AC	TG	CAC	CTG	47	H	L	p.H47L	Missense	di_nt_MNP	F3	-0.269313	-3.38164	0.83267	-0.997888	-3.12541	0.114471	-0.924527	-3.70991	0.153687	-0.279131	-0.162806	-0.370189	0.677613	0.373808	0.401939	-0.0104499	0.0798144	0.0902644	-0.00822876	0.170588	0.178817	0.49	-0.54	-1.03	-0.522889	-0.0691047	0.453784	0.919271	2.8373	1.91802	15.9897	13.9797	-2.01001	16.1023	15.898
ROI_1	pDEST_HC_Rec_Bxb_v2_UTR5_Flag_COMT_moxGFP_LPS:4816:AC:TG	4816:AC:TG:p.H47L	4816	AC	TG	CAC	CTG	47	H	L	p.H47L	Missense	di_nt_MNP	F4	-0.269313	-3.38164	0.83267	-0.997888	-3.12541	0.114471	-0.35979	-3.55251	0.303046	-0.279131	-0.162806	-0.12194	0.677613	0.373808	0.595067	-0.0104499	0.0798144	0.0902644	-0.00822876	0.170588	0.178817	0.49	-0.54	-1.03	-0.522889	-0.0691047	0.453784	0.919271	2.8373	1.91802	15.9897	13.9797	-2.01001	16.1023	15.898
ROI_1	pDEST_HC_Rec_Bxb_v2_UTR5_Flag_COMT_moxGFP_LPS:4816:AC:TT	4816:AC:TT:p.H47L	4816	AC	TT	CAC	CTT	47	H	L	p.H47L	Missense	di_nt_MNP	F3	-2.7075	-5.89716	-1.28911	-0.429911	-2.0438	0.500597	-2.42174	-9.19709	-0.911243	-0.529467	-0.070362	-1.4781	0.0844718	0.630201	0.18283	-0.0104499	-0.0394384	-0.0289885	-0.00822876	-0.0224526	-0.0142238	0.49	-0.61	-1.1	-0.522889	-0.075916	0.446973	0.919271	1.32371	0.404438	15.9897	13.5012	-2.48858	16.1023	15.6759
ROI_1	pDEST_HC_Rec_Bxb_v2_UTR5_Flag_COMT_moxGFP_LPS:4816:AC:TT	4816:AC:TT:p.H47L	4816	AC	TT	CAC	CTT	47	H	L	p.H47L	Missense	di_nt_MNP	F4	-2.7075	-5.89716	-1.28911	-0.429911	-2.0438	0.500597	-1.6883	-5.71569	-0.634397	-0.529467	-0.070362	-0.69178	0.0844718	0.630201	0.261334	-0.0104499	-0.0394384	-0.0289885	-0.00822876	-0.0224526	-0.0142238	0.49	-0.61	-1.1	-0.522889	-0.075916	0.446973	0.919271	1.32371	0.404438	15.9897	13.5012	-2.48858	16.1023	15.6759
ROI_1	pDEST_HC_Rec_Bxb_v2_UTR5_Flag_COMT_moxGFP_LPS:4817:C:A	4817:C:A:p.H47Q	4817	C	A	CAC	CAA	47	H	Q	p.H47Q	Missense	SNP	F3	-3.63287	-8.76173	-1.85867	-1.55604	-4.51194	-0.356366	-0.00382487	-1.24869	2.07611	-0.630699	-0.256458	-0.00188065	0.0645316	0.215949	0.865507	-0.0104499	-0.0485865	-0.0381365	-0.00822876	-0.0938369	-0.0856081	0.49	-0.14	-0.63	-0.522889	0.251979	0.774868	0.919271	0.666108	-0.253163	15.9897	13.0211	-2.96864	16.1023	15.0281
ROI_1	pDEST_HC_Rec_Bxb_v2_UTR5_Flag_COMT_moxGFP_LPS:4817:C:A	4817:C:A:p.H47Q	4817	C	A	CAC	CAA	47	H	Q	p.H47Q	Missense	SNP	F4	-3.63287	-8.76173	-1.85867	-1.55604	-4.51194	-0.356366	0.255452	-5.15515	2.34079	-0.630699	-0.256458	0.219345	0.0645316	0.215949	0.915907	-0.0104499	-0.0485865	-0.0381365	-0.00822876	-0.0938369	-0.0856081	0.49	-0.14	-0.63	-0.522889	0.251979	0.774868	0.919271	0.666108	-0.253163	15.9897	13.0211	-2.96864	16.1023	15.0281
ROI_1	pDEST_HC_Rec_Bxb_v2_UTR5_Flag_COMT_moxGFP_LPS:4817:C:G	4817:C:G:p.H47Q	4817	C	G	CAC	CAG	47	H	Q	p.H47Q	Missense	SNP	F3	-0.182776	-3.39099	2.2158	-2.44088	-6.65428	-1.17032	1.78064	0.579057	4.66693	-0.158916	-0.347697	0.408102	0.858223	0.10904	0.199435	-0.0104499	-0.0109642	-0.000514306	-0.00822876	-0.0709074	-0.0626786	0.49	0.02	-0.47	-0.522889	0.310135	0.833024	0.919271	1.40623	0.486955	15.9897	16.2761	0.286335	16.1023	15.5591
ROI_1	pDEST_HC_Rec_Bxb_v2_UTR5_Flag_COMT_moxGFP_LPS:4817:C:G	4817:C:G:p.H47Q	4817	C	G	CAC	CAG	47	H	Q	p.H47Q	Missense	SNP	F4	-0.182776	-3.39099	2.2158	-2.44088	-6.65428	-1.17032	3.13851	1.53144	8.8579	-0.158916	-0.347697	0.527238	0.858223	0.10904	0.0886998	-0.0104499	-0.0109642	-0.000514306	-0.00822876	-0.0709074	-0.0626786	0.49	0.02	-0.47	-0.522889	0.310135	0.833024	0.919271	1.40623	0.486955	15.9897	16.2761	0.286335	16.1023	15.5591
ROI_1	pDEST_HC_Rec_Bxb_v2_UTR5_Flag_COMT_moxGFP_LPS:4817:C:T	4817:C:T:p.H47H	4817	C	T	CAC	CAT	47	H	H	p.H47H	Silent	SNP	F3	-2.61201	-9.73746	-1.13098	-0.376979	-2.43565	0.934458	-1.80338	-6.6046	-0.64902	-0.883454	-0.113846	-0.737387	0.11932	0.739598	0.169538	-0.0104499	-0.0844628	-0.0740128	-0.00822876	-0.114988	-0.106759	0.49	0.74	0.25	-0.522889	-0.418129	0.10476	0.919271	0.902157	-0.0171137	15.9897	15.9897	0	16.1023	16.1023
ROI_1	pDEST_HC_Rec_Bxb_v2_UTR5_Flag_COMT_moxGFP_LPS:4817:C:T	4817:C:T:p.H47H	4817	C	T	CAC	CAT	47	H	H	p.H47H	Silent	SNP	F4	-2.61201	-9.73746	-1.13098	-0.376979	-2.43565	0.934458	0.47901	-0.915832	1.94436	-0.883454	-0.113846	0.151936	0.11932	0.739598	0.697664	-0.0104499	-0.0844628	-0.0740128	-0.00822876	-0.114988	-0.106759	0.49	0.74	0.25	-0.522889	-0.418129	0.10476	0.919271	0.902157	-0.0171137	15.9897	15.9897	0	16.1023	16.1023
ROI_1	pDEST_HC_Rec_Bxb_v2_UTR5_Flag_COMT_moxGFP_LPS:4818:A:C	4818:A:C:p.N48H	4818	A	C	AAC	CAC	48	N	H	p.N48H	Missense	SNP	F3	-1.49397	-6.28107	-0.381767	-0.795061	-2.61613	0.197303	-1.23952	-3.55072	-0.215676	-0.780001	-0.152537	-0.358943	0.202181	0.430054	0.267184	0.0132125	-0.0104499	-0.0236624	0.0662646	-0.00822876	-0.0744933	0.01	0.49	0.48	0.204666	-0.522889	-0.727554	0.424733	0.919271	0.494538	17.7914	15.9897	-1.80169	16.5656	16.1023
ROI_1	pDEST_HC_Rec_Bxb_v2_UTR5_Flag_COMT_moxGFP_LPS:4818:A:C	4818:A:C:p.N48H	4818	A	C	AAC	CAC	48	N	H	p.N48H	Missense	SNP	F4	-1.49397	-6.28107	-0.381767	-0.795061	-2.61613	0.197303	-1.75466	-5.09556	-0.663971	-0.780001	-0.152537	-0.635445	0.202181	0.430054	0.250013	0.0132125	-0.0104499	-0.0236624	0.0662646	-0.00822876	-0.0744933	0.01	0.49	0.48	0.204666	-0.522889	-0.727554	0.424733	0.919271	0.494538	17.7914	15.9897	-1.80169	16.5656	16.1023
ROI_1	pDEST_HC_Rec_Bxb_v2_UTR5_Flag_COMT_moxGFP_LPS:4818:A:G	4818:A:G:p.N48D	4818	A	G	AAC	GAC	48	N	D	p.N48D	Missense	SNP	F3	NA	NA	NA	-0.148623	-1.66263	1.13338	-1.10505	-4.01774	-0.112275	NA	-0.0267752	-0.386424	NA	0.794593	0.326414	0.0132125	0.00360116	-0.00961133	0.0662646	-0.0573389	-0.123603	0.01	0.71	0.7	0.204666	0.342786	0.13812	0.424733	0.715898	0.291166	17.7914	17.6734	-0.118052	16.5656	17.0228
ROI_1	pDEST_HC_Rec_Bxb_v2_UTR5_Flag_COMT_moxGFP_LPS:4818:A:G	4818:A:G:p.N48D	4818	A	G	AAC	GAC	48	N	D	p.N48D	Missense	SNP	F4	NA	NA	NA	-0.148623	-1.66263	1.13338	-1.24533	-5.14281	-0.17974	NA	-0.0267752	-0.672873	NA	0.794593	0.379166	0.0132125	0.00360116	-0.00961133	0.0662646	-0.0573389	-0.123603	0.01	0.71	0.7	0.204666	0.342786	0.13812	0.424733	0.715898	0.291166	17.7914	17.6734	-0.118052	16.5656	17.0228
ROI_1	pDEST_HC_Rec_Bxb_v2_UTR5_Flag_COMT_moxGFP_LPS:4818:A:T	4818:A:T:p.N48Y	4818	A	T	AAC	TAC	48	N	Y	p.N48Y	Missense	SNP	F3	-0.632047	-5.52025	2.42684	-0.139614	-1.91494	0.991555	-2.24756	-5.84292	-1.0803	-0.523296	-0.0378297	-0.976603	0.644123	0.824411	0.125702	0.0132125	0.0598354	0.0466229	0.0662646	0.116295	0.05003	0.01	-0.34	-0.35	0.204666	0.320659	0.115994	0.424733	1.10827	0.683536	17.7914	14.834	-2.95744	16.5656	12.8313
ROI_1	pDEST_HC_Rec_Bxb_v2_UTR5_Flag_COMT_moxGFP_LPS:4818:A:T	4818:A:T:p.N48Y	4818	A	T	AAC	TAC	48	N	Y	p.N48Y	Missense	SNP	F4	-0.632047	-5.52025	2.42684	-0.139614	-1.91494	0.991555	-0.664888	-3.94604	0.645539	-0.523296	-0.0378297	-0.60904	0.644123	0.824411	0.586278	0.0132125	0.0598354	0.0466229	0.0662646	0.116295	0.05003	0.01	-0.34	-0.35	0.204666	0.320659	0.115994	0.424733	1.10827	0.683536	17.7914	14.834	-2.95744	16.5656	12.8313
ROI_1	pDEST_HC_Rec_Bxb_v2_UTR5_Flag_COMT_moxGFP_LPS:4818:AA:CC	4818:AA:CC:p.N48P	4818	AA	CC	AAC	CCC	48	N	P	p.N48P	Missense	di_nt_MNP	F3	0.0711412	-0.737938	4.07526	-0.656853	-2.40977	0.926355	-0.735493	-2.68606	0.0894437	0.0435425	-0.203331	-0.212855	0.627984	0.606464	0.440838	0.0132125	0.0373428	0.0241303	0.0662646	0.015159	-0.0511056	0.01	-0.44	-0.45	0.204666	-0.301772	-0.506437	0.424733	1.84118	1.41644	17.7914	NA	NA	16.5656	0
ROI_1	pDEST_HC_Rec_Bxb_v2_UTR5_Flag_COMT_moxGFP_LPS:4818:AA:CC	4818:AA:CC:p.N48P	4818	AA	CC	AAC	CCC	48	N	P	p.N48P	Missense	di_nt_MNP	F4	0.0711412	-0.737938	4.07526	-0.656853	-2.40977	0.926355	-1.24757	-3.86582	-0.0259051	0.0435425	-0.203331	-0.86187	0.627984	0.606464	0.352249	0.0132125	0.0373428	0.0241303	0.0662646	0.015159	-0.0511056	0.01	-0.44	-0.45	0.204666	-0.301772	-0.506437	0.424733	1.84118	1.41644	17.7914	NA	NA	16.5656	0
ROI_1	pDEST_HC_Rec_Bxb_v2_UTR5_Flag_COMT_moxGFP_LPS:4818:AA:CG	4818:AA:CG:p.N48R	4818	AA	CG	AAC	CGC	48	N	R	p.N48R	Missense	di_nt_MNP	F3	NA	NA	NA	-0.513119	-2.22412	0.54935	-1.74613	-4.91116	-0.658354	NA	-0.135469	-0.851913	NA	0.597139	0.217793	0.0132125	0.0470815	0.033869	0.0662646	0.0272987	-0.0389659	0.01	-0.38	-0.39	0.204666	-0.215552	-0.420218	0.424733	2.0795	1.65477	17.7914	NA	NA	16.5656	NA
ROI_1	pDEST_HC_Rec_Bxb_v2_UTR5_Flag_COMT_moxGFP_LPS:4818:AA:CT	4818:AA:CT:p.N48L	4818	AA	CT	AAC	CTC	48	N	L	p.N48L	Missense	di_nt_MNP	F3	-1.50881	-6.6423	-0.161922	-0.608679	-2.77908	0.285148	-0.800418	-3.26979	0.135404	-0.950479	-0.147991	-0.536924	0.200661	0.477833	0.448425	0.0132125	0.0784022	0.0651897	0.0662646	0.178302	0.112038	0.01	-0.85	-0.86	0.204666	-0.270493	-0.475159	0.424733	1.74224	1.31751	17.7914	NA	NA	16.5656	NA
ROI_1	pDEST_HC_Rec_Bxb_v2_UTR5_Flag_COMT_moxGFP_LPS:4818:AA:CT	4818:AA:CT:p.N48L	4818	AA	CT	AAC	CTC	48	N	L	p.N48L	Missense	di_nt_MNP	F4	-1.50881	-6.6423	-0.161922	-0.608679	-2.77908	0.285148	-1.24384	-5.49456	0.247282	-0.950479	-0.147991	-1.01556	0.200661	0.477833	0.37967	0.0132125	0.0784022	0.0651897	0.0662646	0.178302	0.112038	0.01	-0.85	-0.86	0.204666	-0.270493	-0.475159	0.424733	1.74224	1.31751	17.7914	NA	NA	16.5656	NA
ROI_1	pDEST_HC_Rec_Bxb_v2_UTR5_Flag_COMT_moxGFP_LPS:4818:AA:GC	4818:AA:GC:p.N48A	4818	AA	GC	AAC	GCC	48	N	A	p.N48A	Missense	di_nt_MNP	NA	NA	NA	NA	-0.389734	-2.46272	0.82175	NA	NA	NA	NA	-0.164829	NA	NA	0.67449	NA	0.0132125	0.0649303	0.0517178	0.0662646	0.0878739	0.0216094	0.01	-0.53	-0.54	0.204666	-0.0569096	-0.261575	0.424733	0.641752	0.21702	17.7914	NA	NA	16.5656	0.359802
ROI_1	pDEST_HC_Rec_Bxb_v2_UTR5_Flag_COMT_moxGFP_LPS:4818:AA:GG	4818:AA:GG:p.N48G	4818	AA	GG	AAC	GGC	48	N	G	p.N48G	Missense	di_nt_MNP	F3	NA	NA	NA	-0.792784	-2.59709	0.480358	0.396122	-0.847917	2.12534	NA	-0.252846	0.191576	NA	0.492373	0.712472	0.0132125	0.057791	0.0445785	0.0662646	0.145936	0.0796714	0.01	-0.05	-0.06	0.204666	0.132551	-0.0721147	0.424733	0.806618	0.381885	17.7914	19.1806	1.38917	16.5656	16.582
ROI_1	pDEST_HC_Rec_Bxb_v2_UTR5_Flag_COMT_moxGFP_LPS:4818:AA:GT	4818:AA:GT:p.N48V	4818	AA	GT	AAC	GTC	48	N	V	p.N48V	Missense	di_nt_MNP	F3	-0.787378	-5.00469	0.757468	-0.120954	-1.58244	1.29077	-0.234461	-1.98802	0.782245	-0.548923	-0.0296517	-0.148733	0.485548	0.843464	0.707715	0.0132125	0.0717103	0.0584978	0.0662646	0.164123	0.0978584	0.01	-0.49	-0.5	0.204666	0.108443	-0.0962232	0.424733	0.504345	0.079612	17.7914	NA	NA	16.5656	NA
ROI_1	pDEST_HC_Rec_Bxb_v2_UTR5_Flag_COMT_moxGFP_LPS:4818:AA:GT	4818:AA:GT:p.N48V	4818	AA	GT	AAC	GTC	48	N	V	p.N48V	Missense	di_nt_MNP	F4	-0.787378	-5.00469	0.757468	-0.120954	-1.58244	1.29077	-0.643109	-2.68919	1.07722	-0.548923	-0.0296517	-0.479627	0.485548	0.843464	0.645555	0.0132125	0.0717103	0.0584978	0.0662646	0.164123	0.0978584	0.01	-0.49	-0.5	0.204666	0.108443	-0.0962232	0.424733	0.504345	0.079612	17.7914	NA	NA	16.5656	NA
ROI_1	pDEST_HC_Rec_Bxb_v2_UTR5_Flag_COMT_moxGFP_LPS:4818:AA:TC	4818:AA:TC:p.N48S	4818	AA	TC	AAC	TCC	48	N	S	p.N48S	Missense	di_nt_MNP	F3	-2.4085	-6.92863	-0.787481	-1.28203	-3.68204	-0.154332	0.227529	-2.87044	1.89746	-0.664615	-0.19551	0.128318	0.137148	0.269148	0.915235	0.0132125	0.0444621	0.0312496	0.0662646	0.0927359	0.0264713	0.01	-0.32	-0.33	0.204666	-0.019598	-0.224264	0.424733	0.980841	0.556109	17.7914	NA	NA	16.5656	NA
ROI_1	pDEST_HC_Rec_Bxb_v2_UTR5_Flag_COMT_moxGFP_LPS:4818:AA:TC	4818:AA:TC:p.N48S	4818	AA	TC	AAC	TCC	48	N	S	p.N48S	Missense	di_nt_MNP	F4	-2.4085	-6.92863	-0.787481	-1.28203	-3.68204	-0.154332	-0.302684	-5.51444	0.282359	-0.664615	-0.19551	-0.296772	0.137148	0.269148	0.595759	0.0132125	0.0444621	0.0312496	0.0662646	0.0927359	0.0264713	0.01	-0.32	-0.33	0.204666	-0.019598	-0.224264	0.424733	0.980841	0.556109	17.7914	NA	NA	16.5656	NA
ROI_1	pDEST_HC_Rec_Bxb_v2_UTR5_Flag_COMT_moxGFP_LPS:4818:AA:TT	4818:AA:TT:p.N48F	4818	AA	TT	AAC	TTC	48	N	F	p.N48F	Missense	di_nt_MNP	F3	NA	NA	NA	-1.27665	-3.45974	-0.185594	-2.54969	-6.55112	-1.1442	NA	-0.377749	-1.14281	NA	0.269964	0.106833	0.0132125	0.0891614	0.0759489	0.0662646	0.149458	0.0831938	0.01	-0.86	-0.87	0.204666	-0.0314932	-0.236159	0.424733	0.562239	0.137507	17.7914	13.611	-4.18044	16.5656	15.5199
ROI_1	pDEST_HC_Rec_Bxb_v2_UTR5_Flag_COMT_moxGFP_LPS:4818:AAC:CAA	4818:AAC:CAA:p.N48Q	4818	AAC	CAA	AAC	CAA	48	N	Q	p.N48Q	Missense	di_nt_MNP	F3	-3.09021	-7.61771	-1.41688	-0.813973	-2.91754	0.289368	0.254299	-1.18882	1.57812	-0.852077	-0.176603	0.0950661	0.0945203	0.447363	0.892701	0.0132125	-0.0485865	-0.0617989	0.0662646	-0.0938369	-0.160101	0.01	-0.14	-0.15	0.204666	0.251979	0.0473136	0.424733	0.666108	0.241376	17.7914	13.0211	-4.77034	16.5656	15.0281
ROI_1	pDEST_HC_Rec_Bxb_v2_UTR5_Flag_COMT_moxGFP_LPS:4818:AAC:CAA	4818:AAC:CAA:p.N48Q	4818	AAC	CAA	AAC	CAA	48	N	Q	p.N48Q	Missense	di_nt_MNP	F4	-3.09021	-7.61771	-1.41688	-0.813973	-2.91754	0.289368	-0.131661	-3.25673	0.750192	-0.852077	-0.176603	-0.0923109	0.0945203	0.447363	0.718717	0.0132125	-0.0485865	-0.0617989	0.0662646	-0.0938369	-0.160101	0.01	-0.14	-0.15	0.204666	0.251979	0.0473136	0.424733	0.666108	0.241376	17.7914	13.0211	-4.77034	16.5656	15.0281
ROI_1	pDEST_HC_Rec_Bxb_v2_UTR5_Flag_COMT_moxGFP_LPS:4818:AAC:CAG	4818:AAC:CAG:p.N48Q	4818	AAC	CAG	AAC	CAG	48	N	Q	p.N48Q	Missense	di_nt_MNP	F3	NA	NA	NA	-0.672167	-2.46097	0.217803	-0.0156754	-1.70531	1.14213	NA	-0.159541	-0.0117612	NA	0.456581	0.86697	0.0132125	-0.0109642	-0.0241767	0.0662646	-0.0709074	-0.137172	0.01	0.02	0.01	0.204666	0.310135	0.105469	0.424733	1.40623	0.981494	17.7914	16.2761	-1.51536	16.5656	15.5591
ROI_1	pDEST_HC_Rec_Bxb_v2_UTR5_Flag_COMT_moxGFP_LPS:4818:AAC:CAG	4818:AAC:CAG:p.N48Q	4818	AAC	CAG	AAC	CAG	48	N	Q	p.N48Q	Missense	di_nt_MNP	F4	NA	NA	NA	-0.672167	-2.46097	0.217803	-1.96335	-5.09762	-0.615676	NA	-0.159541	-0.789059	NA	0.456581	0.20193	0.0132125	-0.0109642	-0.0241767	0.0662646	-0.0709074	-0.137172	0.01	0.02	0.01	0.204666	0.310135	0.105469	0.424733	1.40623	0.981494	17.7914	16.2761	-1.51536	16.5656	15.5591
ROI_1	pDEST_HC_Rec_Bxb_v2_UTR5_Flag_COMT_moxGFP_LPS:4818:AAC:CAT	4818:AAC:CAT:p.N48H	4818	AAC	CAT	AAC	CAT	48	N	H	p.N48H	Missense	di_nt_MNP	F3	NA	NA	NA	-0.777561	-2.5263	0.16127	0.563417	-0.515725	2.43254	NA	-0.160688	0.251301	NA	0.409059	0.581574	0.0132125	-0.0844628	-0.0976753	0.0662646	-0.114988	-0.181253	0.01	0.74	0.73	0.204666	-0.418129	-0.622794	0.424733	0.902157	0.477425	17.7914	15.9897	-1.80169	16.5656	16.1023
ROI_1	pDEST_HC_Rec_Bxb_v2_UTR5_Flag_COMT_moxGFP_LPS:4818:AAC:CAT	4818:AAC:CAT:p.N48H	4818	AAC	CAT	AAC	CAT	48	N	H	p.N48H	Missense	di_nt_MNP	F4	NA	NA	NA	-0.777561	-2.5263	0.16127	1.04691	-0.00527657	3.96683	NA	-0.160688	0.482128	NA	0.409059	0.413183	0.0132125	-0.0844628	-0.0976753	0.0662646	-0.114988	-0.181253	0.01	0.74	0.73	0.204666	-0.418129	-0.622794	0.424733	0.902157	0.477425	17.7914	15.9897	-1.80169	16.5656	16.1023
ROI_1	pDEST_HC_Rec_Bxb_v2_UTR5_Flag_COMT_moxGFP_LPS:4818:AAC:CCA	4818:AAC:CCA:p.N48P	4818	AAC	CCA	AAC	CCA	48	N	P	p.N48P	Missense	tri_nt_MNP	F3	NA	NA	NA	-0.621316	-2.18633	0.428405	-0.746681	-2.8985	0.728781	NA	-0.173939	-0.629896	NA	0.529481	0.579535	0.0132125	-0.022408	-0.0356205	0.0662646	-0.0521377	-0.118402	0.01	-0.08	-0.09	0.204666	0.0221053	-0.182561	0.424733	0.822926	0.398194	17.7914	15.7612	-2.0302	16.5656	10.546
ROI_1	pDEST_HC_Rec_Bxb_v2_UTR5_Flag_COMT_moxGFP_LPS:4818:AAC:CCT	4818:AAC:CCT:p.N48P	4818	AAC	CCT	AAC	CCT	48	N	P	p.N48P	Missense	tri_nt_MNP	F3	-0.795907	-3.00781	0.691056	-0.651666	-2.60331	0.399972	-1.36523	-4.47463	-0.308699	-0.335993	-0.169432	-0.685336	0.448703	0.513589	0.282859	0.0132125	-0.0357491	-0.0489615	0.0662646	-0.0258735	-0.0921381	0.01	-0.37	-0.38	0.204666	0.123333	-0.0813332	0.424733	0.91392	0.489188	17.7914	8.33844	-9.453	16.5656	16.0857
ROI_1	pDEST_HC_Rec_Bxb_v2_UTR5_Flag_COMT_moxGFP_LPS:4818:AAC:CCT	4818:AAC:CCT:p.N48P	4818	AAC	CCT	AAC	CCT	48	N	P	p.N48P	Missense	tri_nt_MNP	F4	-0.795907	-3.00781	0.691056	-0.651666	-2.60331	0.399972	-0.356539	-3.15845	1.56506	-0.335993	-0.169432	-0.4482	0.448703	0.513589	0.780818	0.0132125	-0.0357491	-0.0489615	0.0662646	-0.0258735	-0.0921381	0.01	-0.37	-0.38	0.204666	0.123333	-0.0813332	0.424733	0.91392	0.489188	17.7914	8.33844	-9.453	16.5656	16.0857
ROI_1	pDEST_HC_Rec_Bxb_v2_UTR5_Flag_COMT_moxGFP_LPS:4818:AAC:CGA	4818:AAC:CGA:p.N48R	4818	AAC	CGA	AAC	CGA	48	N	R	p.N48R	Missense	tri_nt_MNP	NA	-1.43771	-5.40444	-0.081796	-0.947902	-2.74304	0.323147	NA	NA	NA	-0.748528	-0.203247	NA	0.209103	0.436386	NA	0.0132125	-0.0313485	-0.0445609	0.0662646	-0.103107	-0.169371	0.01	0.24	0.23	0.204666	0.00903037	-0.195635	0.424733	5.48565	5.06092	17.7914	13.4318	-4.35966	16.5656	15.7624
ROI_1	pDEST_HC_Rec_Bxb_v2_UTR5_Flag_COMT_moxGFP_LPS:4818:AAC:CGG	4818:AAC:CGG:p.N48R	4818	AAC	CGG	AAC	CGG	48	N	R	p.N48R	Missense	tri_nt_MNP	NA	NA	NA	NA	-0.0247889	-1.26617	1.40124	NA	NA	NA	NA	-0.00686422	NA	NA	0.788873	NA	0.0132125	0.0215986	0.00838612	0.0662646	-0.0371063	-0.103371	0.01	-0.17	-0.18	0.204666	-0.0729153	-0.277581	0.424733	6.33681	5.91208	17.7914	14.2437	-3.54775	16.5656	16.5162
ROI_1	pDEST_HC_Rec_Bxb_v2_UTR5_Flag_COMT_moxGFP_LPS:4818:AAC:CGT	4818:AAC:CGT:p.N48R	4818	AAC	CGT	AAC	CGT	48	N	R	p.N48R	Missense	tri_nt_MNP	F4	NA	NA	NA	-0.596891	-2.49708	0.461097	-2.16053	-8.99235	-0.523147	NA	-0.128436	-1.51999	NA	0.528721	0.273165	0.0132125	0.00136579	-0.0118467	0.0662646	0.000355611	-0.065909	0.01	-0.1	-0.11	0.204666	0.00830771	-0.196358	0.424733	1.09699	0.672262	17.7914	15.1815	-2.60996	16.5656	16.4019
ROI_1	pDEST_HC_Rec_Bxb_v2_UTR5_Flag_COMT_moxGFP_LPS:4818:AAC:CTA	4818:AAC:CTA:p.N48L	4818	AAC	CTA	AAC	CTA	48	N	L	p.N48L	Missense	tri_nt_MNP	F3	0.51932	-0.706077	3.82631	0.101961	-1.15271	1.34888	-2.82824	-7.41307	-1.29886	0.389251	0.0349874	-0.976889	0.522225	0.817609	0.0997903	0.0132125	-0.0322236	-0.0454361	0.0662646	-0.0774472	-0.143712	0.01	-0.68	-0.69	0.204666	-0.00897332	-0.213639	0.424733	1.19414	0.769412	17.7914	12.93	-4.86139	16.5656	14.4579
ROI_1	pDEST_HC_Rec_Bxb_v2_UTR5_Flag_COMT_moxGFP_LPS:4818:AAC:CTA	4818:AAC:CTA:p.N48L	4818	AAC	CTA	AAC	CTA	48	N	L	p.N48L	Missense	tri_nt_MNP	F4	0.51932	-0.706077	3.82631	0.101961	-1.15271	1.34888	-2.15212	-5.65852	-0.884942	0.389251	0.0349874	-1.04919	0.522225	0.817609	0.161678	0.0132125	-0.0322236	-0.0454361	0.0662646	-0.0774472	-0.143712	0.01	-0.68	-0.69	0.204666	-0.00897332	-0.213639	0.424733	1.19414	0.769412	17.7914	12.93	-4.86139	16.5656	14.4579
ROI_1	pDEST_HC_Rec_Bxb_v2_UTR5_Flag_COMT_moxGFP_LPS:4818:AAC:CTG	4818:AAC:CTG:p.N48L	4818	AAC	CTG	AAC	CTG	48	N	L	p.N48L	Missense	tri_nt_MNP	NA	NA	NA	NA	-0.363046	-1.77978	0.844108	NA	NA	NA	NA	-0.16637	NA	NA	0.713997	NA	0.0132125	0.0798144	0.0666019	0.0662646	0.170588	0.104323	0.01	-0.54	-0.55	0.204666	-0.0691047	-0.273771	0.424733	2.8373	2.41256	17.7914	13.9797	-3.81171	16.5656	15.898
ROI_1	pDEST_HC_Rec_Bxb_v2_UTR5_Flag_COMT_moxGFP_LPS:4818:AAC:CTT	4818:AAC:CTT:p.N48L	4818	AAC	CTT	AAC	CTT	48	N	L	p.N48L	Missense	tri_nt_MNP	NA	NA	NA	NA	-0.713647	-2.74118	0.210857	NA	NA	NA	NA	-0.25402	NA	NA	0.457664	NA	0.0132125	-0.0394384	-0.0526509	0.0662646	-0.0224526	-0.0887172	0.01	-0.61	-0.62	0.204666	-0.075916	-0.280582	0.424733	1.32371	0.898977	17.7914	13.5012	-4.29028	16.5656	15.6759
ROI_1	pDEST_HC_Rec_Bxb_v2_UTR5_Flag_COMT_moxGFP_LPS:4818:AAC:GAA	4818:AAC:GAA:p.N48E	4818	AAC	GAA	AAC	GAA	48	N	E	p.N48E	Missense	di_nt_MNP	F3	NA	NA	NA	-0.471385	-2.25615	0.671831	0.0931002	-1.17656	1.47289	NA	-0.0907232	0.0337238	NA	0.651077	0.84689	0.0132125	-0.066053	-0.0792655	0.0662646	-0.158249	-0.224513	0.01	0.64	0.63	0.204666	-0.225181	-0.429847	0.424733	0.933008	0.508275	17.7914	14.0017	-3.78974	16.5656	15.941
ROI_1	pDEST_HC_Rec_Bxb_v2_UTR5_Flag_COMT_moxGFP_LPS:4818:AAC:GAA	4818:AAC:GAA:p.N48E	4818	AAC	GAA	AAC	GAA	48	N	E	p.N48E	Missense	di_nt_MNP	F4	NA	NA	NA	-0.471385	-2.25615	0.671831	-1.06412	-4.06344	0.458929	NA	-0.0907232	-0.536043	NA	0.651077	0.4649	0.0132125	-0.066053	-0.0792655	0.0662646	-0.158249	-0.224513	0.01	0.64	0.63	0.204666	-0.225181	-0.429847	0.424733	0.933008	0.508275	17.7914	14.0017	-3.78974	16.5656	15.941
ROI_1	pDEST_HC_Rec_Bxb_v2_UTR5_Flag_COMT_moxGFP_LPS:4818:AAC:GAG	4818:AAC:GAG:p.N48E	4818	AAC	GAG	AAC	GAG	48	N	E	p.N48E	Missense	di_nt_MNP	F3	-0.268698	-1.73045	1.92164	-0.261975	-1.65746	0.764698	0.0663577	-0.948576	1.77115	-0.261813	-0.0835266	0.0369734	0.900346	0.694303	0.808549	0.0132125	0.00455908	-0.00865341	0.0662646	-0.123011	-0.189276	0.01	0.69	0.68	0.204666	-0.292839	-0.497505	0.424733	1.80375	1.37901	17.7914	17.1465	-0.644927	16.5656	17.2318
ROI_1	pDEST_HC_Rec_Bxb_v2_UTR5_Flag_COMT_moxGFP_LPS:4818:AAC:GAG	4818:AAC:GAG:p.N48E	4818	AAC	GAG	AAC	GAG	48	N	E	p.N48E	Missense	di_nt_MNP	F4	-0.268698	-1.73045	1.92164	-0.261975	-1.65746	0.764698	0.389458	-0.489688	2.26734	-0.261813	-0.0835266	0.176609	0.900346	0.694303	0.625518	0.0132125	0.00455908	-0.00865341	0.0662646	-0.123011	-0.189276	0.01	0.69	0.68	0.204666	-0.292839	-0.497505	0.424733	1.80375	1.37901	17.7914	17.1465	-0.644927	16.5656	17.2318
ROI_1	pDEST_HC_Rec_Bxb_v2_UTR5_Flag_COMT_moxGFP_LPS:4818:AAC:GAT	4818:AAC:GAT:p.N48D	4818	AAC	GAT	AAC	GAT	48	N	D	p.N48D	Missense	di_nt_MNP	F3	0.0581095	-1.92824	3.08498	-1.10111	-3.96648	-0.0780012	0.179674	-0.912452	3.12788	0.0526685	-0.261277	0.233346	0.869229	0.329019	0.714901	0.0132125	-0.0582602	-0.0714727	0.0662646	-0.121838	-0.188102	0.01	0.61	0.6	0.204666	0.417463	0.212797	0.424733	0.891097	0.466365	17.7914	17.6734	-0.118052	16.5656	17.0228
ROI_1	pDEST_HC_Rec_Bxb_v2_UTR5_Flag_COMT_moxGFP_LPS:4818:AAC:GAT	4818:AAC:GAT:p.N48D	4818	AAC	GAT	AAC	GAT	48	N	D	p.N48D	Missense	di_nt_MNP	F4	0.0581095	-1.92824	3.08498	-1.10111	-3.96648	-0.0780012	0.204648	-1.3399	5.2131	0.0526685	-0.261277	0.444326	0.869229	0.329019	0.708573	0.0132125	-0.0582602	-0.0714727	0.0662646	-0.121838	-0.188102	0.01	0.61	0.6	0.204666	0.417463	0.212797	0.424733	0.891097	0.466365	17.7914	17.6734	-0.118052	16.5656	17.0228
ROI_1	pDEST_HC_Rec_Bxb_v2_UTR5_Flag_COMT_moxGFP_LPS:4818:AAC:GCT	4818:AAC:GCT:p.N48A	4818	AAC	GCT	AAC	GCT	48	N	A	p.N48A	Missense	tri_nt_MNP	NA	NA	NA	NA	0.0234235	-1.25621	1.04672	NA	NA	NA	NA	0.00805915	NA	NA	0.741956	NA	0.0132125	0.00396815	-0.00924434	0.0662646	0.0127865	-0.0534781	0.01	-0.36	-0.37	0.204666	0.373824	0.169158	0.424733	0.516371	0.0916384	17.7914	15.441	-2.35047	16.5656	16.7413
ROI_1	pDEST_HC_Rec_Bxb_v2_UTR5_Flag_COMT_moxGFP_LPS:4818:AAC:GGA	4818:AAC:GGA:p.N48G	4818	AAC	GGA	AAC	GGA	48	N	G	p.N48G	Missense	tri_nt_MNP	F3	0.950436	-0.474025	5.68784	-0.366945	-2.08599	0.927014	-0.0879022	-1.30118	1.11835	0.951535	-0.133849	-0.0399971	0.347502	0.749616	0.858625	0.0132125	-0.0302994	-0.0435119	0.0662646	0.0135515	-0.052713	0.01	0.36	0.35	0.204666	0.179546	-0.0251194	0.424733	0.96985	0.545117	17.7914	14.4434	-3.34802	16.5656	15.4293
ROI_1	pDEST_HC_Rec_Bxb_v2_UTR5_Flag_COMT_moxGFP_LPS:4818:AAC:GGA	4818:AAC:GGA:p.N48G	4818	AAC	GGA	AAC	GGA	48	N	G	p.N48G	Missense	tri_nt_MNP	F4	0.950436	-0.474025	5.68784	-0.366945	-2.08599	0.927014	-0.74571	-2.66809	0.594262	0.951535	-0.133849	-0.66848	0.347502	0.749616	0.562708	0.0132125	-0.0302994	-0.0435119	0.0662646	0.0135515	-0.052713	0.01	0.36	0.35	0.204666	0.179546	-0.0251194	0.424733	0.96985	0.545117	17.7914	14.4434	-3.34802	16.5656	15.4293
ROI_1	pDEST_HC_Rec_Bxb_v2_UTR5_Flag_COMT_moxGFP_LPS:4818:AAC:GGT	4818:AAC:GGT:p.N48G	4818	AAC	GGT	AAC	GGT	48	N	G	p.N48G	Missense	tri_nt_MNP	NA	NA	NA	NA	-1.1531	-3.1643	-0.0793118	NA	NA	NA	NA	-0.341637	NA	NA	0.305003	NA	0.0132125	-0.011374	-0.0245865	0.0662646	0.04307	-0.0231946	0.01	-0.15	-0.16	0.204666	0.149559	-0.0551068	0.424733	0.681183	0.256451	17.7914	19.1806	1.38917	16.5656	16.582
ROI_1	pDEST_HC_Rec_Bxb_v2_UTR5_Flag_COMT_moxGFP_LPS:4818:AAC:GTA	4818:AAC:GTA:p.N48V	4818	AAC	GTA	AAC	GTA	48	N	V	p.N48V	Missense	tri_nt_MNP	F3	-0.480195	-3.70982	0.346207	-1.38564	-4.11767	-0.251886	-1.04335	-3.15363	-0.0258242	-0.150019	-0.295976	-0.321949	0.451659	0.260963	0.333242	0.0132125	-0.0551385	-0.068351	0.0662646	-0.0207168	-0.0869814	0.01	-0.4	-0.41	0.204666	-0.116145	-0.320811	0.424733	0.770153	0.34542	17.7914	12.8615	-4.92998	16.5656	15.0961
ROI_1	pDEST_HC_Rec_Bxb_v2_UTR5_Flag_COMT_moxGFP_LPS:4818:AAC:GTG	4818:AAC:GTG:p.N48V	4818	AAC	GTG	AAC	GTG	48	N	V	p.N48V	Missense	tri_nt_MNP	F3	NA	NA	NA	-1.34505	-4.07002	-0.255628	0.0186304	-1.15482	1.37611	NA	-0.412812	0.00725285	NA	0.26305	0.827988	0.0132125	0.0783643	0.0651518	0.0662646	0.108532	0.0422679	0.01	-0.87	-0.88	0.204666	-0.0419846	-0.24665	0.424733	1.74356	1.31882	17.7914	16.8735	-0.917923	16.5656	15.6926
ROI_1	pDEST_HC_Rec_Bxb_v2_UTR5_Flag_COMT_moxGFP_LPS:4818:AAC:GTT	4818:AAC:GTT:p.N48V	4818	AAC	GTT	AAC	GTT	48	N	V	p.N48V	Missense	tri_nt_MNP	F3	-0.738673	-4.7475	1.49666	0.270103	-1.3452	1.86531	0.0841839	-1.41182	2.89974	-0.542296	0.057668	0.17776	0.551385	0.828963	0.842977	0.0132125	-0.049602	-0.0628145	0.0662646	-0.0253781	-0.0916427	0.01	-0.56	-0.57	0.204666	0.132129	-0.0725365	0.424733	0.428729	0.00399615	17.7914	13.758	-4.03339	16.5656	15.9422
[truncated: 5,689 more rows]
[truncated: 5 more columns]

## Sheet: Sheet2
Column	Description
[truncated: 55 more rows]
