# Supplementary material for: Integrated multiplexed assays of variant effect reveal determinants of catechol-O-methyltransferase gene expression
Source: Mol Syst Biol. 2024 Feb 14;20(5):2. doi: 10.1038/s44320-024-00018-9 (PMC11066095; doi:10.1038/s44320-024-00018-9)
Supplement: Supplementary file 5 — Data Set EV4 [file 44320_2024_18_MOESM5_ESM.zip]

Archive with 8 entries (7 files):
- MSB-2023-12096_DatasetEV4/
- __MACOSX/._MSB-2023-12096_DatasetEV4
- MSB-2023-12096_DatasetEV4/.DS_Store
- __MACOSX/MSB-2023-12096_DatasetEV4/._.DS_Store
- MSB-2023-12096_DatasetEV4/README
- __MACOSX/MSB-2023-12096_DatasetEV4/._README
- MSB-2023-12096_DatasetEV4/Dataset_EV4.xls
- __MACOSX/MSB-2023-12096_DatasetEV4/._Dataset_EV4.xls
