# Supplementary material for: Integrated multiplexed assays of variant effect reveal determinants of catechol-O-methyltransferase gene expression
Source: Mol Syst Biol. 2024 Feb 14;20(5):2. doi: 10.1038/s44320-024-00018-9 (PMC11066095; doi:10.1038/s44320-024-00018-9)
Supplement: Supplementary file 5 — Data Set EV4 [file 44320_2024_18_MOESM5_ESM.zip › MSB-2023-12096_DatasetEV4/README]

Dataset EV4: Interquartile log ratios

Description: Interquartile log ratios of wild-type normalized variant frequencies for each nucleic acid input source.
