# Supplementary material for: Integrated multiplexed assays of variant effect reveal determinants of catechol-O-methyltransferase gene expression
Source: Mol Syst Biol. 2024 Feb 14;20(5):2. doi: 10.1038/s44320-024-00018-9 (PMC11066095; doi:10.1038/s44320-024-00018-9)
Supplement: Supplementary file 5 — Data Set EV4 [file 44320_2024_18_MOESM5_ESM.zip › MSB-2023-12096_DatasetEV4/Dataset_EV4.xls]

## Sheet: Sheet1
Dataset EV4: Interquartile log ratios
ID_SHORT	FC.P1	FC.P2	FC.P3	FC.P4	Poly.F3	Poly.F4	RNA	DNA
4794:G:A:p.E40K	0.223055	0.544061	-0.436644	0.430014	0.274355	0.692416	0.525205	0.679714
4794:G:C:p.E40Q	0.529959	0.350493	-0.148088	2.48859	0.398988	0.406982	0.46946	0.534764
4794:G:T:p.E40*	0.0916179	0.655026	1.41457	1.1082	-0.144929	-0.073646	0.181442	0.621549
4794:GA:AC:p.E40T	0.0110924	-0.0631725	-1.25319	-0.316494	-0.235133	-0.285667	-0.0580263	0.0593716
4794:GA:AG:p.E40R	0.112925	0.0822296	-0.483572	-0.151094	-0.579524	-0.687096	0.0285937	0.124632
4794:GA:AT:p.E40M	0.230269	0.0139917	-0.436349	0.340106	-0.447112	-0.555588	-0.0226988	0.170848
4794:GA:CC:p.E40P	-0.140273	-0.165957	-0.900922	0.0279253	-0.38722	-0.477573	-0.252683	-0.147135
4794:GA:CG:p.E40R	0.193418	-0.0930515	-0.383824	0.709981	-0.136133	-0.466334	-0.101546	-0.0240225
4794:GA:CT:p.E40L	-0.0638895	0.352307	-0.60106	0.0845334	-0.217085	-0.313274	-0.0692893	0.00248318
4794:GA:TC:p.E40S	0.32121	0.341099	-0.51806	1.76784	-0.307505	0.107757	0.0505007	0.121102
4794:GA:TG:p.E40W	-0.168414	-0.0635678	-0.904424	1.29316	-0.690197	-0.509503	-0.273555	-0.111112
4794:GA:TT:p.E40L	0.220649	0.169622	-0.0684765	0.260333	-0.0500741	0.0311312	0.0822464	0.173262
4794:GAG:AAA:p.E40K	-0.0418893	-0.221541	-0.804102	0.577337	-0.473812	0.0957801	-0.17142	-0.0054794
4794:GAG:AAC:p.E40N	0.134324	0.0163822	-0.793877	-0.298425	-0.306339	-0.398288	-0.185066	-0.0295173
4794:GAG:AAT:p.E40N	-0.216665	-0.448692	-1.45437	0.21506	-0.704389	-0.717083	-0.335857	-0.198393
4794:GAG:ACA:p.E40T	-0.230351	-0.130297	-1.10571	0.308894	-0.779915	-0.80749	-0.457203	-0.227232
4794:GAG:ACC:p.E40T	-0.0628991	-0.357	-1.10869	-0.697454	-0.560164	-0.285308	-0.327722	-0.225609
4794:GAG:ACT:p.E40T	-0.135382	0.0108891	-1.19979	0.909077	-0.38943	-0.350088	-0.213561	-0.154284
4794:GAG:AGA:p.E40R	-0.239315	-0.158322	-0.979356	-0.732184	-1.15694	-1.0808	-0.595989	-0.313131
4794:GAG:AGC:p.E40S	-0.0934082	-0.464959	0.376796	0.200389	-0.8532	-0.815024	-0.234017	-0.208098
4794:GAG:AGT:p.E40S	0.159472	0.0422383	-0.47536	0.292281	-0.572238	-0.867009	-0.159295	-0.0700136
4794:GAG:ATA:p.E40I	-0.466311	-0.635064	-1.02552	-1.34535	-1.4981	-1.24242	-0.627695	-0.45028
4794:GAG:ATC:p.E40I	0.206605	-0.155711	-1.16495	0.725166	-1.38861	-1.13618	-0.322987	-0.245219
4794:GAG:ATT:p.E40I	-0.208792	-0.579649	-1.10675	0.452313	-0.83864	-0.59734	-0.681395	-0.524323
4794:GAG:CAA:p.E40Q	-0.0877652	-0.340114	-1.27998	-0.495372	-0.187834	-0.404222	-0.179159	-0.0779116
4794:GAG:CAC:p.E40H	0.2705	0.217401	-1.31954	0.831269	-0.0389506	-0.0952805	-0.0683388	-0.0170415
4794:GAG:CAT:p.E40H	0.103561	-0.100546	-0.218471	-0.399601	-0.302919	-0.215234	-0.177101	-0.0551458
4794:GAG:CCA:p.E40P	-0.273674	-0.406276	-1.09013	-0.200384	-0.846661	-1.11641	-0.531695	-0.405344
4794:GAG:CCC:p.E40P	-0.103467	-0.571878	-1.38906	-0.880822	-0.236292	-0.408298	-0.359351	-0.281617
4794:GAG:CCT:p.E40P	0.369819	0.374277	-0.577526	-0.0432611	-0.442531	0.171278	-0.452632	-0.215539
4794:GAG:CGA:p.E40R	-0.191834	-0.683153	-1.11675	0.559222	-1.05017	-1.24369	-0.742545	-0.499386
4794:GAG:CGC:p.E40R	0.0998995	-0.411393	-0.919374	1.10408	-0.777138	-0.793511	-0.378906	-0.275271
4794:GAG:CGT:p.E40R	0.176786	0.242509	-0.493782	0.309627	-0.378914	-0.707049	-0.31863	-0.213113
4794:GAG:CTA:p.E40L	-0.0718332	-0.206178	-1.15165	-1.39054	-0.260624	-0.247348	-0.381886	-0.178793
4794:GAG:CTC:p.E40L	-0.282079	-0.29347	-1.32635	0.844822	-0.602876	-0.585332	-0.438199	-0.534183
4794:GAG:CTT:p.E40L	0.147293	0.0727474	-0.298354	-0.597986	-1.07562	-0.991419	-0.490151	-0.425571
4794:GAG:TAC:p.E40Y	0.246837	-0.0629829	-0.902671	0.16982	-0.0806708	-0.00427652	0.00278879	0.111983
4794:GAG:TAT:p.E40Y	0.334807	0.0442976	-0.693449	0.224481	-0.185988	-0.293142	-0.00860304	0.171807
4794:GAG:TCA:p.E40S	-0.133308	-0.570411	-0.463139	0.90589	-1.02715	-0.713625	-0.316034	-0.205831
4794:GAG:TCC:p.E40S	0.0517672	0.107158	-0.932111	0.792108	-0.104246	-0.344597	-0.347348	-0.153151
4794:GAG:TCT:p.E40S	-0.239065	-0.347231	-0.675644	0.616256	-0.681148	-0.75699	-0.521396	-0.376325
4794:GAG:TGT:p.E40C	-0.0204061	-0.53598	-1.02429	-1.28734	-0.807996	-0.45251	-0.480842	-0.220817
4794:GAG:TTA:p.E40L	-0.492219	-0.75892	-1.38505	-0.23747	-1.05495	-1.28585	-0.464124	-0.505873
4794:GAG:TTC:p.E40F	-0.0871334	-0.261029	-1.31741	-0.0134461	-0.857537	-0.961857	-0.340842	-0.290089
4794:GAG:TTT:p.E40F	-0.0912977	-0.44255	-0.888144	0.355823	-0.761693	-0.492658	-0.595166	-0.464582
4795:A:C:p.E40A	0.291004	0.185437	-0.519575	0.0350089	-0.0624546	-0.104396	0.133906	0.296309
4795:A:G:p.E40G	0.199066	0.253442	-0.445838	0.106722	0.30773	0.342499	0.324569	0.471234
4795:A:T:p.E40V	0.477122	0.5415	-0.0548838	1.39314	0.384532	0.367982	0.395343	0.465996
4795:AG:CA:p.E40A	-0.113602	-0.344506	-0.605141	0.516021	-0.541452	-0.62012	-0.314459	-0.0278206
4795:AG:CC:p.E40A	-0.163839	-0.173532	-1.03238	-0.40426	-0.171102	-0.784258	-0.313061	-0.239067
4795:AG:CT:p.E40A	0.108772	-0.209433	-1.00011	0.743381	-0.105734	-0.306337	-0.405648	-0.206289
4795:AG:GA:p.E40G	-0.169791	-0.0765242	-1.32378	-0.348326	-0.232214	-0.604691	-0.434286	-0.309333
4795:AG:GC:p.E40G	-0.524229	-0.382362	-1.00295	-0.369775	-0.282268	-0.442908	-0.388483	-0.288669
4795:AG:GT:p.E40G	-0.0235808	0.0353965	-1.19291	-0.156145	-0.367281	0.284312	-0.138562	-0.0202165
4795:AG:TA:p.E40V	0.207492	0.00598432	-0.692964	-0.167957	-0.237152	0.500844	-0.0830896	-0.0283317
4795:AG:TC:p.E40V	-0.371493	-0.605648	-1.58458	0.394054	-0.861876	-0.563501	-0.316385	-0.275998
4795:AG:TT:p.E40V	0.180847	0.25866	-0.512018	0.487566	-0.0574141	-0.212284	0.0594649	0.0529526
4796:G:A:p.E40E	0.340004	0.0664512	-0.639978	0.0346103	0.280221	0.494925	0.379368	0.408085
4796:G:C:p.E40D	0.335353	0.378197	-0.204929	0.495152	0.531503	0.53803	0.483213	0.505681
4796:G:T:p.E40D	0.42224	0.307957	-0.246721	0.361475	0.270108	0.361267	0.499329	0.602354
4797:T:A:p.F41I	0.776125	0.687853	-0.0274123	0.915339	0.532354	0.324845	0.665544	0.762471
4797:T:C:p.F41L	0.449987	0.481045	0.00441914	0.125825	0.404378	0.522231	0.582754	0.531813
4797:T:G:p.F41V	0.421109	0.623534	-0.1078	0.243318	0.637839	0.346877	0.527449	0.730912
4797:TT:AA:p.F41N	0.464129	0.451641	-0.0462827	0.60632	0.0348538	-0.0256137	0.33229	0.454981
4797:TT:AC:p.F41T	0.3519	0.0949878	-0.577851	0.516262	-0.293664	-0.560292	-0.0734751	0.0236135
4797:TT:AG:p.F41S	0.193796	0.191698	-0.456239	-0.206528	-0.0442588	-0.0700903	-0.0400918	0.0727013
4797:TT:CA:p.F41H	0.180989	0.314177	-0.839665	0.627146	-0.893295	-0.748602	-0.0368817	-0.000818681
4797:TT:CC:p.F41P	0.0193669	-0.173076	-0.579414	0.628457	-0.352978	-0.17912	-0.299281	-0.0850728
4797:TT:CG:p.F41R	0.0251576	-0.10026	-0.925759	0.325856	-0.363018	-0.519481	-0.333159	-0.12078
4797:TT:GA:p.F41D	0.460938	0.647242	-0.260798	1.27425	-0.0411357	-0.200868	0.279451	0.421569
4797:TT:GC:p.F41A	0.385174	-0.0217268	-0.852592	-0.159256	-0.00763206	-0.218046	0.0231298	0.210627
4797:TT:GG:p.F41G	0.172623	0.350426	0.0859993	0.894374	0.138797	-0.244429	0.0073387	0.208511
4797:TTC:AAA:p.F41K	0.189631	0.409341	-0.162323	0.916849	-0.37544	0.663548	-0.00174936	0.088561
4797:TTC:AAG:p.F41K	0.282289	0.450999	-0.0538216	0.652892	-0.886026	-0.832745	0.0637565	0.207879
4797:TTC:AAT:p.F41N	-0.0830258	-0.295631	-0.944942	-1.41409	-1.49581	-1.25621	-0.256015	-0.12392
4797:TTC:ACA:p.F41T	-0.293318	-0.45215	-0.466224	0.441196	-0.405656	-0.903898	-0.146325	-0.0844525
4797:TTC:ACG:p.F41T	0.0482213	-0.040411	-1.00756	-0.825158	-1.37634	-1.76723	-0.348918	-0.198411
4797:TTC:ACT:p.F41T	-0.348825	-0.176498	-0.602678	0.122254	-1.63504	-1.55833	-0.462364	-0.435362
4797:TTC:AGA:p.F41R	0.0859514	0.241313	-0.8806	0.334297	-0.730179	-0.764949	-0.235189	-0.111442
4797:TTC:AGT:p.F41S	-0.00277576	-0.314139	-1.5776	0.098855	-1.02846	-0.489613	-0.216936	-0.179203
4797:TTC:ATA:p.F41I	0.578961	0.549452	-0.147226	0.0651515	-0.0661361	0.0381349	0.309291	0.332414
4797:TTC:ATG:p.F41M	0.506848	0.382645	-0.560421	0.093912	0.301491	0.146681	0.194086	0.282741
4797:TTC:ATT:p.F41I	0.275801	0.070639	-0.487222	0.811667	-0.591369	-0.331994	0.0101039	0.131909
4797:TTC:CAA:p.F41Q	-0.0606442	-0.302097	-0.836968	-0.329687	-1.18617	-1.27005	-0.379918	-0.221648
4797:TTC:CAG:p.F41Q	-0.076237	-0.113467	-0.548979	-0.481874	-2.63438	-1.98089	-0.478559	-0.164969
4797:TTC:CCA:p.F41P	-0.264365	-0.173337	-0.755946	0.684719	-1.02266	-1.22541	-0.430516	-0.286702
4797:TTC:CCT:p.F41P	0.052891	0.134699	-0.508493	0.262954	-1.17195	-0.559904	-0.39977	-0.250355
4797:TTC:CGT:p.F41R	-0.0537887	-0.027138	-0.565228	0.0729821	-0.888385	-1.29355	-0.470542	-0.301415
4797:TTC:CTA:p.F41L	0.324622	0.396687	-0.552638	-0.442063	-0.223468	-0.405735	-0.0298499	0.18657
4797:TTC:CTG:p.F41L	0.281625	-0.149827	-0.171549	0.405576	0.148339	0.387613	0.0151217	0.234406
4797:TTC:CTT:p.F41L	0.267623	0.0675408	-0.560921	-0.545904	-0.600395	-0.289302	-0.0238059	0.0109904
4797:TTC:GAA:p.F41E	0.256674	0.149763	-0.530482	0.495625	-0.544638	-0.73881	-0.00612415	0.070409
4797:TTC:GAG:p.F41E	0.320961	0.292704	-0.087826	-0.279306	-1.20655	-0.876667	-0.0741632	0.00366994
4797:TTC:GAT:p.F41D	0.0770881	0.146214	-0.745631	0.742782	-1.54993	-1.16427	-0.247651	-0.0621211
4797:TTC:GCA:p.F41A	0.415231	0.11366	-0.382921	0.988413	0.0400493	-1.08682	-0.166016	0.0340555
4797:TTC:GCG:p.F41A	-0.261728	-0.54022	-0.993937	-0.111717	-1.05086	-1.28223	-0.403099	-0.202607
4797:TTC:GCT:p.F41A	-0.248698	-0.698964	-1.32531	-0.783266	-1.14443	-1.00547	-0.397112	-0.315001
4797:TTC:GGA:p.F41G	0.189131	0.484973	-0.575453	-0.00877995	-0.349189	-0.504022	-0.0990073	0.00534788
4797:TTC:GGT:p.F41G	0.285464	0.118578	-0.32254	0.306106	-0.831714	-0.768081	-0.00964082	0.0550813
4797:TTC:GTA:p.F41V	0.232192	0.255836	-0.451268	0.116148	-0.0785517	-0.120484	0.189714	0.348064
4797:TTC:GTG:p.F41V	0.379528	0.129939	-0.574576	0.698622	0.144464	-0.0359022	0.171407	0.334236
4797:TTC:GTT:p.F41V	0.00348136	0.321155	-0.931116	-0.202367	-0.5545	-0.708469	-0.0804195	0.0508956
4798:T:A:p.F41Y	0.400319	0.487432	-0.041899	0.736811	-0.0144886	0.230188	0.381	0.532596
4798:T:C:p.F41S	0.439204	0.39186	-0.115091	0.404654	0.232471	-0.0103322	0.356074	0.445752
4798:T:G:p.F41C	0.420368	0.402532	-0.649838	0.654561	0.705053	0.43634	0.590508	0.750372
4798:TC:AG:p.F41*	-1.0664	0.38823	0.989643	0.525828	-1.69943	-1.23246	-0.643085	0.153063
4798:TC:AT:p.F41Y	-0.0399027	-0.27174	-1.06614	0.374576	-1.012	-0.728057	0.0101994	0.0718722
4798:TC:CA:p.F41S	0.290797	0.440965	-0.244725	-0.0949235	-0.188154	-0.476627	-0.112588	-0.00558985
4798:TC:CG:p.F41S	-0.0754444	-0.284803	-0.464911	0.0551393	-0.882012	-0.646039	-0.185626	-0.0892797
4798:TC:CT:p.F41S	0.213668	0.139474	-0.28956	-0.635715	-0.350568	-0.280793	-0.170906	-0.104371
4798:TC:GG:p.F41W	-0.138768	-0.166465	-0.885604	0.471143	-0.00972758	-0.0407278	-0.223204	0.0150589
4798:TC:GT:p.F41C	0.370163	0.212143	-0.541341	0.751119	-0.374836	-0.196356	0.16095	0.301212
4799:C:A:p.F41L	0.674917	0.746842	0.0787674	1.19041	0.139379	0.0976823	0.539888	0.718334
4799:C:G:p.F41L	0.698887	0.612097	0.13595	1.3128	0.700378	0.833053	0.720592	0.80626
4799:C:T:p.F41F	0.615196	0.509719	-0.0168315	0.40054	0.162489	0.245957	0.664012	0.705869
4800:A:C:p.I42L	0.269523	0.214413	0.137478	0.293258	0.690228	0.600795	0.39555	0.506602
4800:A:G:p.I42V	0.39905	0.494079	0.0541809	0.60752	0.609808	0.474459	0.388448	0.476007
4800:A:T:p.I42F	0.0398485	0.286457	-1.05963	0.366026	0.20608	0.0835955	0.352951	0.453919
4800:AT:CA:p.I42H	-0.175186	-0.0617095	-1.02693	-0.0291205	-0.196508	-0.608261	-0.351625	-0.196893
4800:AT:CC:p.I42P	-0.107026	-0.355987	-1.28157	-0.310025	-0.253188	-0.455768	-0.297615	-0.116493
4800:AT:CG:p.I42R	-0.420037	-0.282435	-0.947175	-0.686701	-0.436436	-0.746499	-0.452882	-0.337685
4800:AT:GA:p.I42D	0.282757	0.109113	0.0329601	0.880277	-0.18602	-0.38385	0.0964782	0.185829
4800:AT:GC:p.I42A	0.00731288	0.0165566	1.05409	-0.221087	0.319182	-0.384634	-0.0986403	0.0238842
4800:AT:GG:p.I42G	0.137981	0.165469	-0.439174	-0.53853	-0.074429	-0.0926481	-0.113758	0.122508
4800:AT:TA:p.I42Y	-0.342296	0.00971836	-0.849958	-0.813065	-1.27229	-1.42552	-0.33415	-0.137031
4800:AT:TC:p.I42S	0.123475	0.17164	-1.144	0.297585	-0.327437	0.107252	-0.0926543	-0.00516734
4800:AT:TG:p.I42C	0.0730003	-0.110168	-0.755022	-0.0281143	-0.158476	-0.146751	-0.0857845	0.0889347
4800:ATC:CAA:p.I42Q	0.122286	0.305307	-0.722956	-1.10102	-0.749343	-0.796895	-0.217397	0.0299427
4800:ATC:CAG:p.I42Q	-1.12267	-1.06155	-1.96665	-0.834364	-2.45346	-2.83912	-1.26188	-1.30554
4800:ATC:CCA:p.I42P	-0.296316	-0.407788	-0.392059	-0.489119	-0.927627	-1.31277	-0.542481	-0.384922
4800:ATC:CGA:p.I42R	-0.142812	-0.08871	-0.52077	-0.351942	-0.837984	-0.516028	-0.306352	-0.103019
4800:ATC:CGG:p.I42R	-0.566394	-0.736622	-0.685717	-1.58294	-1.08674	-2.06818	-0.688676	-0.470131
4800:ATC:CGT:p.I42R	-0.299699	-0.464712	-1.43331	-0.501409	-1.58216	-1.32108	-0.650812	-0.45993
4800:ATC:CTA:p.I42L	0.0676112	0.0585699	0.243704	0.715207	-0.139446	-0.334897	0.0960214	0.106574
4800:ATC:CTG:p.I42L	-0.352714	-0.604387	-1.03409	-1.34029	-0.561738	-0.866598	-0.248352	-0.12602
4800:ATC:CTT:p.I42L	-0.0154152	-0.239175	-0.517534	0.474635	-0.10423	-0.350891	-0.127344	-0.0288302
4800:ATC:GAA:p.I42E	0.0603073	-0.47152	-0.801252	-0.391716	-0.654347	-0.504367	-0.265808	-0.117292
4800:ATC:GAG:p.I42E	-0.0148904	0.438356	-0.0245033	-0.494637	-1.60297	-2.05014	-0.347195	-0.309518
4800:ATC:GAT:p.I42D	0.0322161	0.01388	-0.476913	-1.14035	-1.40194	-1.75115	-0.379811	-0.316543
4800:ATC:GCA:p.I42A	0.114843	0.100582	-0.439385	0.522808	-1.05381	-1.57666	-0.262558	-0.228571
4800:ATC:GCG:p.I42A	-0.56351	-0.866488	-1.75275	-0.317335	-2.05602	-2.17133	-0.638521	-0.427141
4800:ATC:GCT:p.I42A	-0.0216146	-0.189074	-1.05919	-0.0510642	-1.52391	-1.63643	-0.539454	-0.331399
4800:ATC:GGA:p.I42G	0.0921251	0.15795	-0.753639	-0.106995	-1.03263	-1.50033	-0.0837494	-0.0530854
4800:ATC:GGT:p.I42G	0.0642433	0.112266	-0.148504	0.481247	-1.18868	-1.10961	-0.119541	-0.0165782
4800:ATC:GTA:p.I42V	0.243588	0.247854	-0.453101	-0.353621	-0.375507	-0.681671	-0.103855	0.15251
4800:ATC:GTG:p.I42V	0.249366	0.511427	-0.693589	0.423037	-0.22629	-0.651206	0.17358	0.143978
4800:ATC:GTT:p.I42V	-0.505843	-0.567443	-0.856123	-0.186426	-0.457639	-0.412109	-0.545031	-0.378122
4800:ATC:TCA:p.I42S	-0.0697488	0.155947	-0.956186	-0.330234	-1.3094	-1.73322	-0.361044	-0.16461
4800:ATC:TCG:p.I42S	-0.239198	-0.111026	-1.55926	-1.32307	-2.38992	-2.61961	-0.586691	-0.46685
4800:ATC:TCT:p.I42S	-0.0776701	-0.0828574	-0.756499	0.228866	-1.43823	-0.938485	-0.367699	-0.327172
4800:ATC:TGG:p.I42W	-0.212743	0.0356618	-1.65754	0.477394	-0.69015	-0.966745	-0.353676	-0.136748
4800:ATC:TGT:p.I42C	0.053099	0.0211959	-1.20894	-0.0831822	-0.849577	-0.484217	-0.273799	-0.18516
4800:ATC:TTA:p.I42L	0.207215	0.368022	-0.416607	0.521523	-0.274412	-0.524622	-0.0356241	0.0583534
4800:ATC:TTG:p.I42L	-0.0521597	0.212619	0.111366	-0.734236	-0.812602	-1.0866	-0.0566278	0.148094
4800:ATC:TTT:p.I42F	0.419976	0.423881	-0.135225	0.613356	-0.00113665	0.243648	0.121769	0.168619
4801:T:A:p.I42N	0.706412	0.621485	0.614453	0.775285	0.392672	0.429548	0.533249	0.577763
4801:T:C:p.I42T	0.375315	0.303988	0.0629779	0.582683	0.24037	0.207635	0.388936	0.488742
4801:T:G:p.I42S	0.409157	0.18129	-0.210953	0.742589	0.610456	0.301677	0.269701	0.38643
4801:TC:AA:p.I42K	0.0477342	0.201846	0.167208	0.226788	-0.128964	0.062246	0.0232639	0.19773
4801:TC:AG:p.I42K	0.261218	0.420507	0.883639	0.444877	-0.601621	-0.851531	-0.151973	0.113336
4801:TC:AT:p.I42N	0.260857	0.331005	-0.078567	0.0448185	-0.449692	-0.635558	0.252393	0.32831
4801:TC:CA:p.I42T	0.199602	0.404381	-0.0485278	0.951581	-0.426125	-0.695741	-0.05438	0.0897468
4801:TC:CG:p.I42T	-0.047731	-0.0784599	-0.195612	-0.726067	-1.69698	-1.85802	-0.197443	0.0385453
4801:TC:CT:p.I42T	0.31918	0.271384	-0.496023	-0.0594686	-0.718623	-0.544403	0.0293638	0.136821
4801:TC:GA:p.I42R	0.456898	0.215053	-0.0424642	0.617111	0.425296	0.533644	0.0206279	0.295419
4801:TC:GG:p.I42R	0.408828	0.344672	-0.17649	-0.0470427	-0.187628	-0.591772	0.0734954	0.224061
4801:TC:GT:p.I42S	0.328908	0.408908	0.964468	0.378895	-0.439049	-0.320781	-0.0825333	0.150855
4802:C:A:p.I42I	0.744894	0.610081	0.401087	0.830925	0.512425	0.59835	0.556867	0.664288
4802:C:G:p.I42M	0.465717	0.355924	0.0700371	0.705073	0.794148	0.399942	0.680987	0.718202
4802:C:T:p.I42I	0.480063	0.485754	0.091733	0.566474	0.87185	0.662674	0.57989	0.566234
4803:C:A:p.L43M	0.876355	0.740251	0.252773	1.17148	0.817081	0.669814	0.530268	0.772517
4803:C:G:p.L43V	0.466637	0.465991	-0.150506	0.398891	0.498158	0.438309	0.402406	0.520455
4803:C:T:p.L43L	0.582144	0.667865	0.539479	1.29285	0.508939	0.519918	0.508768	0.581266
4803:CT:AA:p.L43K	0.460604	0.597274	-0.377552	0.837356	-0.0749349	-0.707698	0.289535	0.521632
4803:CT:AC:p.L43T	0.249634	0.017472	-0.7496	-0.917727	-0.62972	-0.756315	-0.0696947	0.0322645
4803:CT:AG:p.L43R	0.24748	-0.146135	-0.487833	0.0472817	-0.0793297	-0.350376	-0.0020084	0.190777
4803:CT:GA:p.L43E	0.48307	0.246365	-0.138487	0.299655	-0.734565	-0.569741	0.119555	0.280798
4803:CT:GC:p.L43A	-0.0886578	-0.349241	-1.13547	0.248291	-0.608234	-0.90095	-0.291843	-0.130781
4803:CT:GG:p.L43G	0.256818	0.298113	-0.325871	0.777893	-0.0160008	-0.376283	0.0985111	0.127719
4803:CT:TC:p.L43S	-0.0614441	-0.098608	-1.09589	0.665768	-1.13061	-0.92237	-0.308488	-0.170748
4803:CT:TG:p.L43W	0.495931	0.766513	0.0535546	1.14967	-0.0467038	-0.00986202	0.0333007	0.115818
4803:CTG:AAC:p.L43N	-0.0427025	-0.289518	-0.291535	0.535512	-0.206246	-0.565541	-0.34274	-0.158614
4803:CTG:AAT:p.L43N	0.00953061	-0.113085	-0.794778	0.790717	-1.44441	-1.29967	-0.378807	-0.19646
4803:CTG:ACA:p.L43T	0.026164	0.174832	-0.303597	-0.424734	-0.565699	-0.713058	-0.254795	-0.112273
4803:CTG:ACT:p.L43T	0.0747445	0.115124	-1.05384	-0.557723	-1.25434	-1.23212	-0.435912	-0.298138
4803:CTG:AGA:p.L43R	0.134893	0.314987	-0.202926	-0.208304	-0.536681	-0.41261	0.0474673	0.165804
4803:CTG:ATA:p.L43I	0.401376	0.410262	0.0263183	0.301251	-0.0986902	0.0118133	0.213101	0.301983
4803:CTG:ATC:p.L43I	-0.812382	-0.602537	-1.35179	-0.876839	-0.954559	-0.886469	-0.908392	-0.758852
4803:CTG:ATT:p.L43I	0.288541	0.138823	-0.717804	0.643561	0.388423	0.143042	0.0985133	0.192114
4803:CTG:GAA:p.L43E	0.110901	0.25334	-0.33372	0.660393	-0.334842	-0.128645	0.0435689	0.17187
4803:CTG:GAC:p.L43D	-0.312443	-0.0888328	-0.392259	-0.586985	-0.682398	-1.04145	-0.675437	-0.496808
4803:CTG:GAT:p.L43D	0.0605735	0.0977692	-0.735514	0.46898	-1.06383	-1.16051	-0.163927	-0.0159043
4803:CTG:GCA:p.L43A	0.116435	0.0485578	0.0882876	0.145241	-0.848049	-0.866515	-0.195599	-0.0827501
4803:CTG:GGA:p.L43G	0.429407	0.314484	-0.981817	0.299985	-0.460062	-0.931239	0.1216	0.196111
4803:CTG:GGC:p.L43G	-0.0100513	-0.222142	-0.765908	-0.732856	-0.678467	-0.643075	-0.512065	-0.379516
4803:CTG:GGT:p.L43G	0.422712	0.257303	-0.16669	-1.81628	-0.62282	-1.04941	0.113735	0.149086
4803:CTG:GTA:p.L43V	-0.0667648	-0.244368	-0.565899	0.224073	-0.392943	-0.280556	0.125811	0.333804
4803:CTG:GTC:p.L43V	-1.55274	-1.14877	-2.41873	-1.92347	-1.71257	-2.07203	-1.84175	-1.57347
4803:CTG:GTT:p.L43V	-0.274772	-0.773666	-1.33749	-0.00966684	-0.440358	-0.537998	-0.661158	-0.58392
4803:CTG:TCA:p.L43S	-0.480153	-0.061325	-0.980965	0.521004	-1.13066	-0.24241	-0.520776	-0.261802
4803:CTG:TCT:p.L43S	-0.0773359	-0.233335	-1.1395	-0.00630263	-1.26168	-1.09839	-0.38643	-0.31283
4803:CTG:TGC:p.L43C	-0.0875508	-0.0448694	-1.19004	-1.41924	-0.813687	-0.505296	-0.599664	-0.429525
4803:CTG:TGT:p.L43C	0.237258	0.342394	-0.702699	0.551885	-0.486587	-0.604246	-0.203238	0.0245865
4803:CTG:TTA:p.L43L	0.17378	0.429554	-0.268522	-0.23724	-0.237639	0.140976	-0.0725185	0.140694
4803:CTG:TTC:p.L43F	-1.33007	-1.33545	-2.22638	-1.10285	-1.61058	-1.89386	-1.29152	-1.33303
4803:CTG:TTT:p.L43F	0.737468	0.695135	0.0983055	0.510449	0.407241	0.546937	0.255376	0.303619
4804:T:A:p.L43Q	0.33315	0.502923	0.448411	0.505862	-0.577948	-0.754145	0.389894	0.586108
4804:T:C:p.L43P	0.377226	0.385169	-0.52768	-0.0126569	-0.144023	0.0198812	0.392328	0.410035
4804:T:G:p.L43R	0.503272	0.354596	-0.667984	0.697339	0.671829	0.0728321	0.638441	0.542811
4804:TG:AA:p.L43Q	-0.159119	0.110177	-0.240837	-0.341359	-0.636843	-0.83508	-0.257997	-0.0321661
4804:TG:AC:p.L43H	-0.146858	-0.350003	-0.15207	-0.464633	-0.176431	-0.680968	-0.331725	-0.25091
4804:TG:AT:p.L43H	0.151224	0.261972	-0.296532	-0.151005	-0.491594	-0.124545	0.133951	0.196944
4804:TG:CA:p.L43P	-0.285803	-0.42806	-0.767777	0.600451	-0.399837	-0.0633948	-0.201815	0.0162545
4804:TG:CC:p.L43P	-0.434985	-0.510309	-1.41659	-1.51125	-0.367829	-0.593004	-0.463561	-0.366282
4804:TG:CT:p.L43P	-0.059998	-0.169943	0.363964	-0.5547	-0.348136	-0.233749	-0.0717696	0.0573364
4804:TG:GA:p.L43R	0.332556	-0.00607969	-0.228866	0.248706	-0.44456	-0.466681	-0.101445	0.156942
4804:TG:GC:p.L43R	-0.281407	0.0571687	-0.804094	-0.266895	-0.643943	-0.980433	-0.508845	-0.255915
4804:TG:GT:p.L43R	0.116414	0.135455	-0.12015	0.494261	-0.535308	-0.668329	-0.0390781	0.0757316
4805:G:A:p.L43L	0.448855	0.790666	0.716387	0.740486	0.822557	1.03996	0.912306	0.855823
4805:G:C:p.L43L	-0.481344	-0.521488	-1.14765	-0.918818	0.0742532	0.402799	-0.284698	-0.253403
4805:G:T:p.L43L	0.537473	0.563778	0.155751	0.749891	0.949708	1.22826	0.566716	0.677235
4806:C:A:p.Q44K	0.71717	0.731639	0.433907	1.07361	1.02389	0.674596	0.391044	0.606992
4806:C:G:p.Q44E	0.546829	0.500049	-0.0667819	0.418985	0.658532	0.443672	0.53531	0.473569
4806:C:T:p.Q44*	-0.324617	0.615061	1.01236	1.41583	0.122064	-0.276822	-0.456751	0.321777
4806:CA:AC:p.Q44T	0.0331227	-0.0234643	-0.331197	-0.242501	-0.523888	-0.524991	-0.169551	0.0195542
4806:CA:AG:p.Q44R	0.10481	0.188244	-0.458713	0.941723	-0.309298	-0.447864	-0.0719147	0.0169049
4806:CA:AT:p.Q44M	-0.127677	0.0395207	-0.861718	0.188975	-0.447569	-0.378109	-0.433823	-0.190968
4806:CA:GC:p.Q44A	-0.0686331	-0.200895	-0.811583	-0.0137698	-1.16082	-1.23933	-0.497959	-0.304705
4806:CA:GG:p.Q44G	0.0804056	-0.135599	-1.11408	0.606132	0.147422	-0.133025	-0.391386	-0.162509
4806:CA:GT:p.Q44V	7.19391149974768e-05	-0.11448	-1.40942	-0.101956	-0.259867	-0.410384	-0.222429	-0.171611
4806:CA:TC:p.Q44S	-0.0421507	0.108071	-0.409915	0.36742	-0.632891	-0.869754	-0.213534	-0.136246
4806:CA:TG:p.Q44W	0.123189	0.107662	-0.836907	0.524172	0.0405543	-0.194542	-0.0706585	-0.0645735
4806:CA:TT:p.Q44L	-0.0407516	-0.0518906	-1.27804	-0.122761	-0.499041	-0.673021	-0.46053	-0.277445
4806:CAG:AAA:p.Q44K	-0.0326076	0.00813596	-0.583561	0.230852	0.178307	0.280701	-0.272632	-0.13041
4806:CAG:AAC:p.Q44N	-0.270889	-0.726886	-1.94976	-0.538394	-1.28638	-0.823363	-0.742049	-0.461879
4806:CAG:AAT:p.Q44N	-0.104849	0.0534729	-1.08936	-0.0546959	0.0617007	-0.300773	-0.424956	-0.168745
4806:CAG:ACA:p.Q44T	0.216215	0.245483	-0.266641	-0.447899	-0.510291	-0.514952	-0.258684	-0.250071
4806:CAG:ACC:p.Q44T	0.0224083	0.141872	-0.442013	-0.14414	-0.532286	-0.283467	-0.511068	-0.245307
4806:CAG:AGA:p.Q44R	-0.0571221	-0.191011	-1.01538	0.163654	-0.524741	-1.55283	-0.45639	-0.301732
4806:CAG:AGC:p.Q44S	-0.03894	-0.543115	-0.704257	0.672213	-1.01467	-0.420909	-0.644623	-0.420312
4806:CAG:AGT:p.Q44S	-0.363004	-0.129451	-0.946866	0.147439	-1.28165	-1.63127	-0.498934	-0.353939
4806:CAG:ATA:p.Q44I	-0.848602	-0.838652	-1.67368	-0.84981	-2.20294	-2.27777	-0.943351	-0.662118
4806:CAG:ATC:p.Q44I	-0.126981	-0.303041	-0.7837	-0.367546	-1.25785	-0.498467	-0.730677	-0.41423
4806:CAG:GAA:p.Q44E	0.173387	0.574045	0.603422	0.531746	0.122836	0.16856	-0.134619	0.00447014
4806:CAG:GAC:p.Q44D	0.0247201	-0.266493	-0.950406	0.150437	-0.633794	-0.789793	-0.387228	-0.232027
4806:CAG:GAT:p.Q44D	-0.159729	0.015817	-0.127571	-0.685262	0.568195	0.497296	0.0306829	0.00531376
4806:CAG:GCA:p.Q44A	-0.13209	-0.427998	-1.123	0.32599	-0.708277	-0.823304	-0.448771	-0.380022
4806:CAG:GCC:p.Q44A	-0.347405	-0.950714	-1.74377	0.111247	-0.483442	-0.888763	-0.58138	-0.476331
4806:CAG:GCT:p.Q44A	-0.375242	-1.18793	-0.491936	-0.389723	-1.12806	-1.16685	-0.616622	-0.399279
4806:CAG:GGA:p.Q44G	-0.0647317	0.204336	-0.157901	0.143226	-0.669083	-0.506825	-0.331792	-0.232606
4806:CAG:GGC:p.Q44G	-0.593708	-0.587867	-1.96905	-0.296678	-0.342312	-0.687295	-0.510485	-0.350966
4806:CAG:GGT:p.Q44G	-0.237321	-0.168357	-0.85013	-0.127055	-1.21662	-0.799268	-0.532055	-0.34102
4806:CAG:GTA:p.Q44V	-0.257693	-0.445792	-1.02321	0.284158	-1.50807	-1.39665	-0.162705	-0.252554
4806:CAG:GTC:p.Q44V	-0.0306535	-0.127738	-0.840833	0.143336	-0.244852	-0.463231	-0.467055	-0.339864
4806:CAG:TAC:p.Q44Y	0.0575414	-0.19307	-0.883685	0.528127	-1.10073	-1.18387	-0.243027	-0.129735
4806:CAG:TAT:p.Q44Y	-0.107278	0.0532077	-0.908085	-0.283556	-0.264869	-0.525872	-0.309454	-0.149475
4806:CAG:TCA:p.Q44S	-0.0378919	-0.548164	-1.29138	-0.290658	-1.13316	-0.632452	-0.633432	-0.459241
4806:CAG:TCC:p.Q44S	-0.231247	0.186355	0.0216584	0.599967	0.610034	-0.0550755	-0.392756	-0.319269
4806:CAG:TCT:p.Q44S	0.143777	0.263647	-0.684505	0.0759341	-1.07931	-1.19897	-0.178482	-0.0562574
4806:CAG:TGC:p.Q44C	-0.776613	-0.611571	-1.47035	-0.117492	-1.08336	-1.07685	-0.824974	-0.837723
4806:CAG:TGT:p.Q44C	-0.580892	-0.7927	-1.62269	0.274845	-2.31919	-1.89262	-0.489289	-0.519818
4806:CAG:TTA:p.Q44L	-0.445918	-0.579954	-1.17808	-1.30507	-0.907245	-0.441388	-0.531649	-0.245131
4806:CAG:TTC:p.Q44F	-1.48862	-0.856036	-2.26683	-1.28866	-2.10822	-2.18598	-1.31245	-1.31709
4806:CAG:TTT:p.Q44F	-0.696393	-0.690539	-1.95973	-0.896275	-0.853017	-1.55778	-0.801583	-0.56548
4807:A:C:p.Q44P	0.367372	0.251724	-0.665933	-0.68975	-0.36693	-0.286616	0.36044	0.412936
4807:A:G:p.Q44R	0.452334	0.320395	-0.581304	1.15594	0.303909	-0.114406	0.507434	0.572222
4807:A:T:p.Q44L	0.375891	0.410803	-0.467948	0.0511437	0.932736	0.494779	0.550601	0.477754
4807:AG:CA:p.Q44P	-0.0830509	-0.174302	-0.500285	-0.371309	-0.0993385	-0.45243	0.0816548	0.197957
4807:AG:CC:p.Q44P	-0.102621	-0.00158889	-0.557415	-0.143831	0.283926	0.316443	0.241543	0.233852
4807:AG:CT:p.Q44P	0.098782	-0.00887865	-0.598805	-0.00352411	-0.30019	-0.285154	0.143278	0.286053
4807:AG:GA:p.Q44R	0.232752	0.366861	-0.359784	0.428648	0.00319143	-0.374074	0.132297	0.175917
4807:AG:GC:p.Q44R	-0.0428338	0.0769426	-0.420333	0.420116	-0.173381	0.28432	0.088754	0.238639
4807:AG:GT:p.Q44R	-0.0993985	-0.0954079	-0.341941	0.0975469	-0.996002	-0.763103	-0.260851	-0.0950088
4807:AG:TA:p.Q44L	0.0365902	-0.0649002	-1.05578	-0.0690479	-0.53749	-0.69008	-0.132792	-0.00850377
4807:AG:TC:p.Q44L	0.104162	0.41148	-0.681351	0.0797055	0.149357	0.504207	-0.113122	0.047282
4807:AG:TT:p.Q44L	-0.642371	-0.171609	-1.25683	-1.0735	-0.704415	-0.773731	-0.522748	-0.304476
4808:G:A:p.Q44Q	0.3602	0.516109	-0.418483	0.507694	0.661858	0.546435	0.541569	0.539876
4808:G:C:p.Q44H	0.36722	0.296988	-0.340137	0.912006	0.364345	0.336878	0.791691	0.707805
4808:G:T:p.Q44H	0.596321	0.623633	-0.0459579	0.0371093	0.821288	0.669955	0.55325	0.700852
4809:C:A:p.P45T	0.929793	1.11909	0.838508	1.10144	1.09836	1.17629	0.772716	0.803414
4809:C:G:p.P45A	0.742657	0.724649	0.684496	1.27004	1.3485	1.51165	0.819017	0.743436
4809:C:T:p.P45S	0.207674	0.333175	0.032972	0.750039	0.586104	0.464988	0.401653	0.460671
4809:CC:AA:p.P45N	0.402525	0.616572	0.654354	-0.194314	0.39081	0.267775	0.233513	0.287008
4809:CC:AG:p.P45S	-0.0947597	-0.134045	-0.728891	-0.709867	-0.571292	-0.34419	-0.401274	-0.3922
4809:CC:AT:p.P45I	0.26793	0.194164	-0.358741	0.165473	0.398473	0.326462	0.229199	0.168781
4809:CC:GA:p.P45D	0.666001	0.823285	0.890951	0.219221	0.854116	0.805726	0.876435	0.684595
4809:CC:GG:p.P45G	0.181092	-0.0350551	0.0945724	-0.756848	0.502001	0.363639	0.00816692	0.205937
4809:CC:GT:p.P45V	-0.296345	-0.396547	-0.526586	-0.927631	0.533547	0.728047	-0.637401	-0.455575
4809:CC:TA:p.P45Y	-0.392171	-0.200776	-0.656239	0.117649	-1.44106	-1.33282	-0.326847	-0.240507
4809:CC:TG:p.P45C	0.0112035	-0.119668	-0.136124	-0.276375	0.692312	0.82579	0.0140103	0.0246583
4809:CC:TT:p.P45F	-0.0857137	-0.154936	0.359697	-0.711064	-0.0572805	-0.316716	-0.0517736	0.0753191
4809:CCC:AAA:p.P45K	0.0997762	0.525854	-0.622632	0.159472	-0.31991	-0.735697	0.124194	0.162965
4809:CCC:AAG:p.P45K	0.258666	0.260943	0.327324	-0.542738	-0.601274	-0.753854	-0.170119	0.0277052
4809:CCC:ACA:p.P45T	0.140472	0.30218	0.0793527	0.158908	-0.203242	-0.0905904	0.172629	0.147673
4809:CCC:ACG:p.P45T	0.240581	0.237152	0.134253	-0.185243	0.340577	0.0845429	-0.104304	0.0771244
4809:CCC:ACT:p.P45T	-0.102907	0.174968	-0.585267	-0.695066	-0.107903	-0.0831337	-0.184941	-0.0205219
4809:CCC:AGA:p.P45R	-0.351508	0.0504734	-1.9823	0.256565	-1.91832	-1.42636	-0.286169	-0.142
4809:CCC:AGG:p.P45R	-0.191272	-0.186577	-1.00034	0.56065	-0.596543	-0.652207	-0.491585	-0.305803
4809:CCC:AGT:p.P45S	-0.168332	0.00377775	-0.561139	0.159424	-0.937838	-0.624118	-0.382514	-0.336925
4809:CCC:ATA:p.P45I	-0.135866	-0.342001	-0.264596	-0.127419	-1.25828	-0.713517	-0.213995	-0.32118
4809:CCC:ATG:p.P45M	0.0133307	-0.0896449	-0.787143	-1.37917	-0.32406	-0.0712583	-0.140224	-0.0447231
4809:CCC:ATT:p.P45I	-0.789235	-0.48927	0.253146	-1.94556	0.008089	-0.0467231	-0.460029	-0.405973
4809:CCC:GAA:p.P45E	0.331288	0.468226	-0.41564	-0.445622	-0.338024	0.487205	0.0796428	0.246695
4809:CCC:GAG:p.P45E	-0.0471411	0.0200316	0.511612	-1.37751	-1.21399	-0.563546	-0.332169	-0.213422
4809:CCC:GCA:p.P45A	0.362583	0.627554	0.896664	-0.28442	0.570125	0.784513	0.218265	0.221231
4809:CCC:GCG:p.P45A	0.481087	0.428723	0.158516	-0.176248	0.658603	0.771237	0.249019	0.280865
4809:CCC:GCT:p.P45A	0.390395	0.417586	0.392595	-0.171073	0.263958	0.719861	0.135254	0.243817
4809:CCC:GGA:p.P45G	0.357764	0.269496	-0.0183895	-0.42396	0.216969	1.25417	0.0542783	0.151677
4809:CCC:GGG:p.P45G	0.220183	0.00475129	0.123247	0.550878	0.361488	0.170084	0.413721	0.290379
4809:CCC:GGT:p.P45G	-0.211383	-0.131502	-0.100748	-1.1856	-0.271842	-0.352764	-0.308692	-0.144008
4809:CCC:GTA:p.P45V	-0.580539	-0.563116	-1.11215	-1.57802	-1.15766	-1.14528	-0.216989	-0.448749
4809:CCC:GTG:p.P45V	-0.476711	-0.715943	-1.3716	-0.596491	-0.671683	-0.496266	-0.785467	-0.757384
4809:CCC:GTT:p.P45V	-0.82121	-0.773011	-0.793132	-0.869621	-0.392638	-0.119082	-1.1071	-0.774404
4809:CCC:TCA:p.P45S	-0.0627557	0.225285	-1.07838	1.37599	-0.065253	-0.23009	-0.180449	-0.0758862
4809:CCC:TCG:p.P45S	-0.191053	-0.0305011	0.141149	-0.565384	-0.0853702	-0.150547	-0.311613	-0.146439
4809:CCC:TCT:p.P45S	-0.1252	-0.260425	-0.920411	0.0408987	-0.239556	-0.077269	-0.127366	0.00761601
4809:CCC:TGG:p.P45W	-0.449718	-0.257422	-0.9126	-1.12236	-0.891522	-0.975685	-0.727734	-0.528011
4809:CCC:TGT:p.P45C	-0.0204384	-0.431728	-0.685911	-0.529322	0.494544	0.662308	-0.325365	-0.293436
4809:CCC:TTG:p.P45L	-0.00743079	-0.320973	-0.586398	-0.2188	-0.745868	-0.601309	-0.0902675	-0.112897
4810:C:A:p.P45H	1.03185	1.16835	0.958829	1.05563	1.60653	0.993665	0.93684	0.815397
4810:C:G:p.P45R	0.236132	0.484583	0.299642	0.448237	0.355764	0.339406	0.558234	0.692763
4810:C:T:p.P45L	0.855531	1.16977	1.0522	1.45742	1.70895	1.35235	0.808703	0.737623
4810:CC:AA:p.P45Q	-0.0513689	-0.0110784	-0.362715	-0.879052	-0.806521	-0.536672	0.0294456	0.140436
4810:CC:AG:p.P45Q	0.372385	0.559051	0.640293	0.301841	-1.37131	-1.22967	-0.213144	0.129217
4810:CC:AT:p.P45H	-0.0675518	-0.074285	-0.600429	-0.196546	-1.42089	-1.11324	-0.133672	0.00489895
4810:CC:GA:p.P45R	0.0282239	0.25187	-0.34405	0.17733	-0.0355086	0.0319268	-0.0951965	0.126284
4810:CC:GG:p.P45R	0.0111746	0.135386	-0.543178	0.190805	-0.0611353	-0.00992942	0.0539431	0.282278
4810:CC:GT:p.P45R	-0.0271567	-0.0800954	-0.620643	0.186427	-0.386951	-0.326837	-0.227807	-0.0473366
4810:CC:TA:p.P45L	0.254973	0.117447	-0.130327	0.755931	0.273096	0.273408	0.163077	0.172034
4810:CC:TG:p.P45L	0.316118	0.360156	-0.118396	-0.383295	0.899614	0.923238	0.0394948	0.13504
4810:CC:TT:p.P45L	0.123943	-0.0628919	-0.296432	-0.975744	0.263026	0.241173	0.0895061	0.0660746
4811:C:A:p.P45P	0.573989	0.832589	0.583574	1.49341	0.915407	0.659352	0.499965	0.631327
4811:C:G:p.P45P	0.361792	0.476731	0.273448	0.588982	0.48779	0.358334	0.419176	0.578681
4811:C:T:p.P45P	0.549228	0.627346	-0.103021	0.344719	0.294898	0.242918	0.63065	0.621188
4812:A:C:p.I46L	0.468307	0.375214	-0.594225	0.70119	0.486025	0.200668	0.179722	0.371794
4812:A:G:p.I46V	-0.235413	-0.384104	-0.868259	0.278201	0.184939	-0.01515	0.443609	0.0838028
4812:A:T:p.I46F	0.173723	-0.0441633	-0.224366	-0.0279468	-0.0534438	-0.0128196	0.167015	0.292312
4812:AT:CA:p.I46H	0.0208597	0.0341154	-0.743305	-0.187245	-0.585091	-0.65775	-0.0873883	-0.0643678
4812:AT:CC:p.I46P	0.11878	0.104959	-0.0329932	-0.988093	-0.00951516	-0.749993	-0.199203	-0.02593
4812:AT:CG:p.I46R	0.000733083	-0.138252	-0.52284	0.163355	-0.651058	-1.07668	-0.52629	-0.240286
4812:AT:GA:p.I46D	0.10168	0.133097	-0.441534	-1.05195	-0.0457823	-0.867312	-0.101665	-0.0171051
4812:AT:GC:p.I46A	0.129472	0.37724	-0.792113	-0.926168	-0.658913	-1.10585	-0.366295	-0.168827
4812:AT:GG:p.I46G	-0.175834	0.0671441	-0.895611	-0.383785	-0.318779	-0.220158	-0.395204	-0.208014
4812:AT:TA:p.I46Y	-0.321305	-0.547843	-1.12626	0.152983	-1.40742	-0.787005	-0.466493	-0.341573
4812:AT:TC:p.I46S	0.11722	0.109043	-0.530841	-0.567776	-0.783931	-0.998789	-0.354234	-0.116311
4812:AT:TG:p.I46C	0.0100045	-0.237753	-1.00258	-1.28268	-0.354973	-0.548781	-0.122824	-0.176667
4812:ATC:CAA:p.I46Q	-0.36057	-0.236191	-0.581791	-0.119378	-0.916614	-0.724855	-0.586247	-0.406862
4812:ATC:CAG:p.I46Q	-0.499762	-0.319763	-0.625007	0.35442	-1.27684	-1.47022	-0.506054	-0.517343
4812:ATC:CAT:p.I46H	-0.477355	-0.291825	-0.840989	-1.23376	-1.87607	-1.88007	-0.305844	-0.378945
4812:ATC:CCA:p.I46P	-0.251968	-0.0185493	-1.5685	-1.30161	-1.04172	-1.39458	-0.555495	-0.417039
4812:ATC:CCG:p.I46P	-0.319725	-0.269471	-1.32148	-0.199923	-1.62532	-2.37757	-0.847526	-0.482018
4812:ATC:CGA:p.I46R	-0.385305	-0.635248	-0.823639	-0.252223	-1.94685	-2.02688	-0.393577	-0.328811
4812:ATC:CGT:p.I46R	-0.215901	-0.0515248	-0.537421	-1.91937	-1.40306	-1.25985	-0.699994	-0.442923
4812:ATC:CTA:p.I46L	0.102138	0.340966	-0.691577	0.546864	-0.36235	-0.464985	-0.289611	-0.0311925
4812:ATC:CTG:p.I46L	0.202483	0.404944	-0.549784	0.646266	0.190425	-0.237142	-0.126965	0.0274281
4812:ATC:CTT:p.I46L	0.0679429	0.12541	-1.21968	0.027368	0.0550265	-0.213792	-0.0272834	0.102356
4812:ATC:GAA:p.I46E	-0.147239	-0.12304	-0.00547335	-1.48313	-0.906134	-1.10999	-0.297383	-0.251739
4812:ATC:GAG:p.I46E	-0.130157	-0.110231	-0.399776	-0.95762	-2.08481	-2.12543	-0.571028	-0.456924
4812:ATC:GAT:p.I46D	-0.550768	-0.406019	-0.942465	-0.254455	-1.91536	-1.76618	-0.706283	-0.48629
4812:ATC:GCA:p.I46A	-0.315435	-0.302253	-0.779067	-1.64991	-1.43832	-1.30484	-0.631876	-0.535952
4812:ATC:GCG:p.I46A	-0.285471	-0.153717	-0.738058	-0.53703	-2.41485	-2.97201	-0.368779	-0.222475
4812:ATC:GCT:p.I46A	-0.20273	-0.613687	-1.50392	-0.749808	-1.71921	-2.24167	-0.485605	-0.418184
4812:ATC:GGA:p.I46G	-0.0367025	0.0197191	-0.562779	-0.721871	-0.997142	-0.96932	-0.25026	-0.2603
4812:ATC:GGG:p.I46G	-0.309158	-0.781554	-1.65644	-1.35871	-0.645701	-1.11179	-0.401983	-0.268899
4812:ATC:GGT:p.I46G	0.194818	0.371696	-0.835587	0.289422	-0.498351	-0.700508	-0.117704	-0.00246283
4812:ATC:GTA:p.I46V	-0.267139	-0.56737	-1.16862	0.0739539	-0.656455	-1.14008	-0.364934	-0.197038
4812:ATC:GTG:p.I46V	-0.30667	-0.216829	-1.21176	-0.0559403	-0.618046	-0.905065	-0.429511	-0.285085
4812:ATC:GTT:p.I46V	-0.328751	-0.157801	-0.666004	-0.052004	-0.0741556	-0.433324	-0.123389	-0.149291
4812:ATC:TAT:p.I46Y	-0.530411	-0.377087	-1.60389	0.1561	-2.19529	-1.60024	-0.626759	-0.427355
4812:ATC:TCA:p.I46S	-0.651571	-0.815379	-1.46033	-1.47771	-1.75312	-2.39634	-0.760061	-0.684454
4812:ATC:TCT:p.I46S	-0.422918	-0.428957	-0.935397	-1.24507	-1.86987	-1.91485	-0.770903	-0.542742
4812:ATC:TGG:p.I46W	-0.259916	-0.0930063	-0.631408	-0.797085	-1.29605	-1.44523	-0.5472	-0.501687
4812:ATC:TGT:p.I46C	-0.537697	-0.41756	-0.98887	-0.966236	-0.82725	-1.53078	-0.701196	-0.528022
4812:ATC:TTA:p.I46L	-0.203019	-0.184298	-0.541769	-0.58574	-0.645912	-0.588153	-0.481619	-0.260721
4812:ATC:TTG:p.I46L	0.0695166	0.0502605	0.0601508	-0.210252	-0.483198	-0.823534	-0.0271457	0.0617793
4812:ATC:TTT:p.I46F	0.0689886	0.191107	-0.762587	0.816984	0.352261	0.0384126	-0.0713798	0.0388546
4813:T:A:p.I46N	0.442592	0.37287	-0.0744158	-0.0283931	0.118453	-0.0684814	0.319734	0.458882
4813:T:C:p.I46T	0.177925	0.0225322	-0.86662	0.507344	0.197093	0.247597	0.342995	0.238771
4813:T:G:p.I46S	0.0649343	-0.0520518	-0.497959	-0.654168	0.218397	0.184371	0.143612	0.285478
4813:TC:AA:p.I46K	0.0100999	-0.569696	-1.10086	-1.10062	-0.594033	0.00638953	-0.128871	0.0849471
4813:TC:AG:p.I46K	-0.133697	-0.245823	-0.598387	-1.33772	-1.29583	-1.41549	-0.389442	-0.137284
4813:TC:AT:p.I46N	-0.132483	-0.101929	-0.672834	-0.168756	-1.47226	-0.812958	-0.295105	-0.143341
4813:TC:CA:p.I46T	0.0831095	0.166166	-0.780171	-0.827277	-0.825883	-0.971783	-0.24479	-0.181936
4813:TC:CG:p.I46T	-0.540197	-1.0394	-1.16412	0.0625089	-2.3264	-2.64098	-0.57345	-0.366389
4813:TC:CT:p.I46T	-0.312642	-0.547791	-1.31804	-0.186568	-1.17401	-1.05382	-0.385945	-0.233854
4813:TC:GA:p.I46R	-0.295189	-0.453187	-0.0944054	-0.659813	-0.843984	-0.740043	-0.349853	-0.232149
4813:TC:GG:p.I46R	-0.118259	-0.322697	-0.298579	-0.819308	-0.783993	-1.09528	-0.0519874	0.00241127
4813:TC:GT:p.I46S	-0.492016	-0.192652	-0.514021	0.329514	-0.794221	-0.264159	-0.240779	-0.0360911
4814:C:A:p.I46I	0.790375	0.609637	0.309227	0.523196	0.277732	0.435874	0.450049	0.624546
4814:C:G:p.I46M	0.289841	0.446792	-0.0657414	0.324716	0.566599	0.619116	0.476569	0.571396
4814:C:T:p.I46I	0.201714	0.215796	-0.478576	0.433047	0.587272	0.652085	0.453766	0.511229
4815:C:A:p.H47N	0.735228	0.841226	0.32895	0.441219	0.760467	0.790682	0.624322	0.68698
4815:C:G:p.H47D	0.674462	0.729122	0.0985751	1.35702	0.831485	0.799083	0.473676	0.658647
4815:C:T:p.H47Y	0.301878	0.548974	-0.241086	0.625792	0.380887	0.251686	0.280008	0.417175
4815:CA:AC:p.H47T	0.0216233	0.285872	-0.517983	-0.172845	-0.340908	0.153765	-0.22066	-0.0839463
4815:CA:AG:p.H47S	0.0517854	-0.174132	-1.2579	-0.89845	-0.673956	-0.714516	-0.476566	-0.302577
4815:CA:AT:p.H47I	0.384212	0.401988	-0.446587	0.50621	-0.168434	0.436847	0.125339	0.190273
4815:CA:GC:p.H47A	0.0811485	0.12656	-0.129832	0.601432	-0.568993	-0.882539	-0.110977	0.0460326
4815:CA:GG:p.H47G	-0.103161	-0.218813	-0.520595	0.145886	0.0153437	-0.675621	-0.0724878	0.010317
4815:CA:GT:p.H47V	-0.320557	-0.241068	-0.720529	0.0584422	-0.178653	-0.435865	-0.347622	-0.258471
4815:CA:TC:p.H47S	-0.065803	-0.16614	-0.85867	-0.0911673	-0.569038	-0.731802	-0.128212	0.049378
4815:CA:TG:p.H47C	0.149179	0.488663	-0.267143	0.798739	-0.270263	-0.193046	-0.0236559	0.00955894
4815:CA:TT:p.H47F	0.445556	0.573093	-0.429029	0.927391	0.188336	0.578446	0.223039	0.343945
4815:CAC:AAA:p.H47K	0.389288	0.064834	-0.926635	0.842364	-0.189594	0.078219	0.097616	0.244211
4815:CAC:AAG:p.H47K	0.373333	0.195597	-0.3334	0.238487	-0.25321	-0.202521	0.200881	0.372201
4815:CAC:AAT:p.H47N	0.00982991	0.00715149	-0.658859	-0.217809	-0.983041	-0.645329	-0.144865	0.015054
4815:CAC:ACA:p.H47T	-0.197628	-0.0719418	-1.16134	0.477451	-1.02746	-1.52596	-0.493373	-0.28743
4815:CAC:ACT:p.H47T	0.130721	-0.0120511	-0.712476	-0.0605649	-1.52228	-1.62793	-0.340955	-0.183012
4815:CAC:AGA:p.H47R	-0.0287725	-0.431536	-2.32448	-0.253117	-1.78774	-1.52255	-0.178931	-0.0373052
4815:CAC:AGG:p.H47R	-1.11199	-0.986536	-2.04994	-2.03303	-0.977071	-1.13556	-0.889586	-0.798171
4815:CAC:AGT:p.H47S	-0.215618	-0.630979	-1.72457	-1.52759	-1.36232	-1.09215	-0.631766	-0.515817
4815:CAC:ATA:p.H47I	-0.277804	-0.267204	-1.2026	-1.10183	-1.15353	-0.983443	-0.0829594	-0.0274014
4815:CAC:ATG:p.H47M	0.0345302	0.558489	-0.359238	-0.41021	-0.766285	-1.06325	0.08194	-0.0288646
4815:CAC:ATT:p.H47I	-0.017423	-0.0371245	-0.155591	0.215404	-1.92031	-0.981278	-0.303397	-0.137802
4815:CAC:GAA:p.H47E	0.0967972	0.240504	-0.621185	-0.713001	-0.263527	-0.164503	-0.12667	0.10536
4815:CAC:GAG:p.H47E	0.174306	0.41587	-0.241014	-0.508545	0.399645	0.123535	0.0487527	0.262792
4815:CAC:GAT:p.H47D	-0.00702488	0.171395	-0.795641	0.877692	-1.09258	-0.639311	-0.0833833	0.139956
4815:CAC:GCA:p.H47A	0.253047	0.0624175	-0.788213	0.206938	-0.397664	-0.822502	-0.0470378	0.0459666
4815:CAC:GGA:p.H47G	0.0685495	0.0368134	-1.32397	-1.24021	-0.669187	-0.78866	-0.0911021	0.0993175
4815:CAC:GGG:p.H47G	-0.0319013	-0.090774	-0.354148	-1.14551	-0.185765	-0.149514	-0.225847	0.0623317
4815:CAC:GGT:p.H47G	0.187785	0.144573	-0.907978	0.906545	-0.908402	-1.19221	-0.124934	-0.015117
4815:CAC:GTG:p.H47V	-0.197364	-0.14301	-1.20983	-1.33056	-1.01509	-1.15024	-0.389413	-0.207187
4815:CAC:GTT:p.H47V	-0.456586	-0.735404	-1.57209	-1.55321	-1.16044	-1.14505	-0.527975	-0.312597
4815:CAC:TAG:p.H47*	-0.53295	0.244782	0.702664	-0.0961946	-0.63705	-0.58984	-1.1849	0.0252813
4815:CAC:TAT:p.H47Y	-0.265829	-0.548722	-0.849771	-0.898014	-1.32537	-0.84121	-0.376263	-0.158421
4815:CAC:TCA:p.H47S	-0.620887	-0.359343	-1.31565	-0.385931	-0.721543	-0.635546	-0.549509	-0.372713
4815:CAC:TCG:p.H47S	-0.244104	-0.141479	-0.765223	0.254227	-2.73693	-2.19959	-0.459115	-0.175181
4815:CAC:TCT:p.H47S	-0.337841	-0.296929	-1.34668	-0.108766	-1.91878	-1.89709	-0.271667	-0.05961
4815:CAC:TGT:p.H47C	-0.00442574	0.0779248	-0.835766	-0.811183	-1.24859	-0.714019	-0.141575	-0.10432
4815:CAC:TTA:p.H47L	0.0531745	-0.00452757	-1.12592	0.650377	-0.511246	-0.1428	0.119035	0.0855375
4815:CAC:TTG:p.H47L	0.402497	0.0542305	-1.00534	0.53433	-0.37052	-0.186846	-0.024727	0.118579
4815:CAC:TTT:p.H47F	0.201325	0.103838	-0.315174	-0.040494	-1.06308	-0.850381	0.0476251	0.169847
4816:A:C:p.H47P	0.153486	0.229361	-0.586253	-0.388216	0.19533	-0.0309634	0.145855	0.326434
4816:A:G:p.H47R	0.158677	0.21377	-0.0760061	0.803236	0.143525	-0.0392688	0.0988481	0.304549
4816:A:T:p.H47L	0.564761	0.657552	-0.030533	0.847977	0.517841	0.679612	0.476691	0.582787
4816:AC:CA:p.H47P	-0.352358	-0.442652	-1.43371	-1.38856	-0.255036	-0.6491	-0.262333	-0.170179
4816:AC:CG:p.H47P	-0.311343	-0.549495	-1.21396	-1.29284	-1.88358	-1.83653	-0.507129	-0.322084
4816:AC:CT:p.H47P	-0.273541	-0.538827	-1.22635	-0.475701	-1.41861	-0.952286	-0.376354	-0.257184
4816:AC:GA:p.H47R	-0.020695	-0.462101	-1.11516	-0.950994	-0.668539	-0.690093	-0.37376	-0.19361
4816:AC:GG:p.H47R	-0.268361	-0.522159	-0.976235	0.429293	-0.0601526	-0.652998	-0.353947	-0.136879
4816:AC:GT:p.H47R	0.178205	0.01388	-1.12315	0.368403	-0.769012	-0.892946	-0.34151	-0.0683341
4816:AC:TA:p.H47L	-0.00347623	0.0640525	-0.713195	0.711783	-0.168326	-0.193682	0.0637853	0.20365
4816:AC:TG:p.H47L	0.289879	0.315414	-0.440931	-0.577605	-0.467007	-0.295534	-0.0893227	0.0320819
4816:AC:TT:p.H47L	0.226712	0.0836053	-0.564042	-0.436852	-1.09419	-0.424366	0.0693334	0.143813
4817:C:A:p.H47Q	0.288887	0.154963	-0.368166	0.424711	0.155437	0.247072	0.225992	0.428552
4817:C:G:p.H47Q	0.28163	0.600277	0.207012	0.977572	0.400352	0.5936	0.20902	0.503767
4817:C:T:p.H47H	0.195899	0.151853	-0.437914	0.93051	-0.384128	0.328553	0.284484	0.408133
4818:A:C:p.N48H	0.0269149	-0.128325	-0.798822	-0.428585	-0.385291	-0.591134	-0.0803289	0.0662373
4818:A:T:p.N48Y	0.0355302	-0.0325723	-0.672903	-0.786315	-0.862648	-0.619289	-0.0630327	0.0168869
4818:AA:CC:p.N48P	-0.087984	0.116895	-0.544076	-1.72257	-0.722032	-1.19678	-0.540462	-0.374137
4818:AA:CG:p.N48R	-0.310103	-0.544912	-2.59055	-1.63117	-1.47855	-1.66014	-0.825287	-0.65506
4818:AA:CT:p.N48L	-0.357987	-0.56794	-1.50908	-0.889997	-1.25221	-1.4272	-0.619868	-0.551138
4818:AA:GT:p.N48V	-0.0560169	-0.401587	-0.828043	-1.0657	-0.542315	-0.544082	-0.220266	-0.20755
4818:AA:TT:p.N48F	-0.868046	-1.10175	-1.95125	-1.1773	-1.80164	-1.35512	-0.861848	-0.607358
4818:AAC:CAA:p.N48Q	-0.423788	-0.343391	-1.31486	-0.566494	-0.516961	-0.707023	-0.518835	-0.38469
4818:AAC:CAG:p.N48Q	-0.909309	-0.991167	-1.77112	-1.96383	-1.36925	-1.73734	-1.14006	-1.02913
4818:AAC:CGA:p.N48R	-0.257394	-0.443527	-1.31006	-1.06903	-2.0415	-2.43667	-0.67725	-0.479133
4818:AAC:CGG:p.N48R	-1.47428	-1.48664	-2.34453	-2.07879	-2.41906	-2.95098	-1.75314	-1.69851
4818:AAC:CTA:p.N48L	-0.544625	-0.387627	-0.57315	-0.300835	-1.47936	-1.40663	-0.670473	-0.631365
4818:AAC:GAA:p.N48E	-0.268171	-0.261639	-1.28724	-0.326964	-0.422032	-0.887003	-0.400998	-0.312642
4818:AAC:GAG:p.N48E	-1.10018	-1.25802	-1.71866	-1.26965	-1.37024	-1.25107	-1.25144	-1.16704
4818:AAC:GAT:p.N48D	-0.248565	-0.259305	-0.63844	-0.0591853	-0.501203	-0.279198	-0.64067	-0.411483
4818:AAC:GGA:p.N48G	-0.910947	-0.965339	-0.576231	-1.8606	-1.25061	-1.65083	-1.0831	-0.960212
4818:AAC:GTG:p.N48V	-1.24365	-1.26573	-2.32812	-0.757085	-1.35529	-1.62553	-1.29736	-0.951355
4818:AAC:GTT:p.N48V	0.00117689	-0.258541	-0.766452	-0.112392	-0.129838	-0.253091	-0.102774	-0.113807
4818:AAC:TAG:p.N48*	-1.98253	-1.6212	-0.463803	-1.99404	-2.70884	-2.8399	-2.03225	-1.14806
4818:AAC:TAT:p.N48Y	-0.197231	-0.331387	-0.426955	0.0334055	-0.447432	-0.281464	-0.301682	-0.217793
4818:AAC:TCT:p.N48S	-0.0501112	-0.285458	-0.62907	-1.0121	-1.78826	-1.63276	-0.228714	-0.224508
4818:AAC:TTG:p.N48L	-0.90303	-1.56999	-1.77793	-1.48787	-2.30034	-2.62034	-1.54095	-1.38618
4818:AAC:TTT:p.N48F	-0.616255	-0.699415	-1.47798	-1.34596	-2.23896	-1.76212	-0.996753	-0.866068
4819:A:C:p.N48T	0.13105	0.197684	-0.432447	0.0221352	-0.10887	-0.619782	0.0348226	0.132562
4819:A:G:p.N48S	-0.495114	-0.848906	-1.22429	-1.30847	-0.752243	-0.5631	-0.548519	-0.380194
4819:A:T:p.N48I	0.119614	0.0193316	-1.00864	-0.492549	-0.274184	-0.31272	-0.131919	0.008839
4819:AC:CA:p.N48T	-0.201089	-0.556576	-0.666972	-0.674046	-0.57535	-1.02354	-0.502195	-0.387237
4819:AC:CT:p.N48T	-0.120025	-0.145623	-0.63986	0.49356	-0.907164	-0.606599	-0.158984	-0.0441814
4819:AC:GA:p.N48R	-0.134762	0.0117802	-0.58647	0.410972	-0.423881	-0.529282	-0.242799	-0.156894
4819:AC:GT:p.N48S	-0.552081	-0.52274	-1.38241	-0.831011	-1.17938	-0.979546	-0.712932	-0.558349
4819:AC:TA:p.N48I	-0.566151	-0.827025	-0.894104	-0.24425	-1.1581	-1.37205	-0.676655	-0.525381
4819:AC:TG:p.N48M	-1.08601	-1.0696	-1.80363	-1.26272	-1.16579	-1.96504	-1.46729	-1.20367
4819:AC:TT:p.N48I	-0.526843	-0.997215	-0.738574	-1.39177	-1.09652	-0.903759	-0.484298	-0.564195
4820:C:A:p.N48K	0.11896	0.278316	-0.242883	0.504677	-0.265322	-0.159054	-0.210271	-0.00487057
4820:C:T:p.N48N	0.163075	0.354434	0.0676274	0.165508	0.418634	0.499377	0.107307	0.159328
4821:C:A:p.L49M	0.657832	0.602452	0.0373539	1.24999	0.606875	0.5893	0.526465	0.695285
4821:C:G:p.L49V	0.0633717	0.126524	-0.557041	-0.125834	0.464048	0.277655	0.199536	0.376838
4821:C:T:p.L49L	0.283939	0.345953	0.290082	0.604785	0.130063	0.0845054	0.188404	0.360982
4821:CT:AA:p.L49K	0.272377	0.220718	-0.350804	0.580886	-0.494678	-0.475974	0.168914	0.192722
4821:CT:AC:p.L49T	-0.391367	-0.255139	-1.00186	-1.17998	-1.21928	-1.4136	-0.503339	-0.347351
4821:CT:AG:p.L49R	-0.585021	-0.535448	-1.30901	-1.5065	-0.558499	-0.771153	-0.604893	-0.428529
4821:CT:GA:p.L49E	0.345264	0.336109	-0.395378	-0.13845	-0.556595	-0.633496	0.0489495	0.175123
4821:CT:GC:p.L49A	-0.0894638	0.0400736	-1.02467	-0.698433	-0.947105	-1.37282	-0.368452	-0.200802
4821:CT:GG:p.L49G	0.20673	0.244288	-0.501263	0.439697	0.256762	-0.116342	0.0410907	0.198956
4821:CT:TC:p.L49S	-0.459093	-0.470017	-1.48949	-0.53073	-1.4293	-1.13491	-0.544999	-0.52222
4821:CT:TG:p.L49W	-0.458225	-0.59084	-0.653304	-0.37925	-0.800469	-1.0811	-0.519819	-0.493035
4821:CTG:AAA:p.L49K	-0.248126	-0.58485	-0.265835	0.274041	-0.183004	-0.285252	-0.420069	-0.292191
4821:CTG:AAC:p.L49N	-0.385027	-0.311976	-0.906089	-0.96831	-0.290828	-0.468747	-0.183823	-0.149144
4821:CTG:AAT:p.L49N	-0.238163	-0.2289	-1.19522	-0.171129	-1.83303	-1.99758	-0.163515	-0.192378
4821:CTG:ACC:p.L49T	-1.40379	-1.6009	-2.71313	-2.44344	-1.24149	-1.56321	-1.22282	-1.09103
4821:CTG:AGA:p.L49R	-0.622842	-0.801919	-1.80128	-0.445805	-1.5305	-1.48684	-0.880302	-0.752528
4821:CTG:ATA:p.L49I	0.113352	0.304623	-0.389672	0.474637	0.134057	0.153725	-0.150174	0.157603
4821:CTG:ATC:p.L49I	0.0963095	0.294819	-0.745065	0.362377	-0.317038	-0.327754	0.1974	0.253654
4821:CTG:ATT:p.L49I	0.475657	0.324678	-0.747778	0.884007	0.386037	0.468718	0.196789	0.277847
4821:CTG:GAA:p.L49E	0.0406455	-0.0887858	-0.611829	0.640211	-0.566216	-0.500275	0.267625	0.132371
4821:CTG:GAC:p.L49D	0.132144	0.0566635	-1.01639	-0.173201	-0.207295	0.250128	0.0962012	0.0952666
4821:CTG:GAT:p.L49D	-0.0223041	0.188145	-0.514785	-0.131179	-1.24254	-1.33933	-0.313196	-0.164348
4821:CTG:GCA:p.L49A	0.0434347	-0.0992486	-0.771486	-1.16172	-1.11114	-1.02706	-0.275781	-0.110895
4821:CTG:GCC:p.L49A	0.102525	0.353031	-0.506102	-0.210868	-0.157892	-0.653535	-0.147442	-0.0517596
4821:CTG:GCT:p.L49A	-0.0432934	-0.133537	-0.495306	-0.169174	-1.36092	-1.4057	-0.371297	-0.24344
4821:CTG:GGA:p.L49G	0.352933	0.465703	-0.614831	0.654546	-0.348282	-0.219172	0.0106428	0.253528
4821:CTG:GGC:p.L49G	0.120532	0.0283099	-0.834822	-0.279166	-0.220148	-0.335678	-0.140856	0.00335499
4821:CTG:GGT:p.L49G	0.18443	0.0970753	-0.330234	0.2325	-0.191077	-0.801711	-0.099934	0.0917426
4821:CTG:GTA:p.L49V	-0.189017	-0.219134	-0.928101	0.169722	-0.93949	-1.04096	-0.480761	-0.393086
4821:CTG:GTC:p.L49V	-0.220942	-0.396587	-1.47895	-0.778211	-0.644827	-0.98362	-0.233996	-0.0701093
4821:CTG:GTT:p.L49V	-0.00159928	0.0754113	-0.408372	0.337752	0.330688	0.275402	-0.190891	0.00559552
4821:CTG:TAC:p.L49Y	-0.625354	-0.631044	-1.74123	-0.418487	-2.28281	-2.26918	-0.916512	-0.746604
4821:CTG:TCA:p.L49S	-0.177645	-0.595014	-1.09712	-0.147562	-1.198	-0.951334	-0.415619	-0.368284
4821:CTG:TCC:p.L49S	-0.318475	0.0369416	-1.30479	-1.08279	-1.15438	-1.12749	-0.702105	-0.501958
4821:CTG:TCT:p.L49S	-0.965502	-0.951295	-0.691195	-0.822206	-1.63229	-1.33095	-0.617425	-0.600686
4821:CTG:TGC:p.L49C	0.144272	0.0971509	-1.00312	-0.112634	-0.201398	-0.309648	-0.180519	-0.0464164
4821:CTG:TGT:p.L49C	0.171639	-0.104609	-1.42619	0.296174	-0.28972	-0.364867	-0.0558768	0.10124
4821:CTG:TTA:p.L49L	-0.289884	-0.325314	-1.01614	0.49312	-0.405282	-0.116537	-0.206423	-0.111806
4821:CTG:TTC:p.L49F	-0.121449	-0.161073	-1.08437	0.491807	-0.629356	-0.737468	0.18754	0.308081
4821:CTG:TTT:p.L49F	0.179595	0.526297	-0.918949	-0.227413	0.271404	0.659298	-0.0164357	0.148948
4822:T:A:p.L49Q	0.33698	0.526014	0.470013	0.792639	-0.365199	-0.353132	0.182573	0.320076
4822:T:C:p.L49P	0.320242	0.357954	-0.804876	-0.48295	-0.980399	-0.986418	0.239798	0.300597
4822:T:G:p.L49R	0.366328	0.233298	0.108444	0.498829	0.0513837	-0.161747	0.398033	0.484695
4822:TG:AA:p.L49Q	-0.682201	-0.742379	-1.02922	-0.944045	-0.998116	-0.960339	-0.591263	-0.554443
4822:TG:AC:p.L49H	0.141095	0.179585	-0.479287	0.385029	-0.0477952	0.157007	0.00398067	0.149281
4822:TG:AT:p.L49H	0.0395645	0.0614517	-0.67094	0.345982	-1.26757	-1.1801	-0.0836404	0.0617146
4822:TG:CA:p.L49P	-0.69041	-0.830721	-1.53762	-1.23282	-1.16304	-1.17085	-0.652186	-0.483177
4822:TG:CC:p.L49P	-0.423279	-0.828471	-1.45075	-1.06902	-0.955182	-1.10371	-0.530067	-0.472314
4822:TG:CT:p.L49P	0.0655849	0.0532666	-0.819023	0.153796	-0.494045	-0.371057	0.117861	0.0732413
4822:TG:GA:p.L49R	-0.0279782	-0.00058228	-0.713631	-0.434759	-0.50023	-0.149526	-0.25777	-0.109578
4822:TG:GC:p.L49R	-0.0193424	0.273534	-0.887746	0.499589	-0.260246	-0.437285	0.194596	0.172459
4822:TG:GT:p.L49R	0.541148	0.67163	-0.2039	1.15232	-0.365491	-0.356195	0.219572	0.181956
4823:G:A:p.L49L	0.527693	0.497355	-0.19953	0.967712	0.39263	0.481235	0.553436	0.596129
4823:G:C:p.L49L	1.08492	1.17069	0.0222195	1.56321	0.800641	1.03025	1.08708	1.11724
4823:G:T:p.L49L	1.21555	1.16673	0.626514	1.68857	1.04976	1.06994	0.916759	1.03442
4824:C:A:p.L50I	0.882784	0.736811	0.419643	1.11123	0.379361	0.835058	0.624667	0.69344
4824:C:G:p.L50V	0.28907	0.266417	0.0129846	0.0152326	0.193832	0.464329	0.210305	0.347045
4824:C:T:p.L50F	0.255387	0.364837	-0.730218	0.810679	0.127878	0.0759775	0.313267	0.342022
4824:CT:AA:p.L50N	0.406108	0.389844	-0.321134	0.333459	-0.177791	0.518161	0.44091	0.40188
4824:CT:AC:p.L50T	0.225367	-0.0470012	-1.06003	0.046954	-0.135481	0.261229	-0.190975	0.0131281
4824:CT:AG:p.L50S	-0.0678762	0.108003	-1.06347	0.28687	-0.537696	-0.160176	-0.13572	-0.0388565
4824:CT:GA:p.L50D	0.490173	0.127386	-0.452392	0.454276	0.328518	0.616404	0.129762	0.254944
4824:CT:GC:p.L50A	0.286116	0.310996	-0.572209	-0.151492	-0.193327	-0.0440792	0.0706643	0.159503
4824:CT:GG:p.L50G	0.415905	0.244651	-0.456545	-0.538915	0.150624	-0.292841	0.123964	0.205659
4824:CT:TA:p.L50Y	-0.0267289	-0.0485297	-0.761281	0.232969	-0.523867	-0.347147	-0.130467	-0.0137989
4824:CT:TC:p.L50S	-0.242217	-0.339425	-1.44653	-0.32413	-0.277923	-0.0329918	-0.110175	-0.142608
4824:CT:TG:p.L50C	-0.724583	-0.859674	-1.86723	-1.31043	-1.37957	-1.56935	-0.84861	-0.71774
4824:CTC:AAA:p.L50K	-0.26411	-0.193207	-1.04371	-1.47125	-1.03005	-0.411873	-0.176726	-0.0429242
4824:CTC:AAG:p.L50K	0.065471	-0.0493162	-0.498566	0.392244	-0.573371	-0.417772	-0.162468	-0.0980212
4824:CTC:ACA:p.L50T	-0.0731478	0.118226	-1.13927	-0.440065	-0.343576	-0.769717	-0.177786	-0.106583
4824:CTC:ACG:p.L50T	-0.226847	-0.0710801	-0.861723	-1.41045	-1.25566	-1.20899	-0.380607	-0.280026
4824:CTC:ACT:p.L50T	-0.117359	-0.523161	-1.93531	0.16268	-0.335891	0.216489	-0.140385	-0.103173
4824:CTC:AGA:p.L50R	-0.0282285	0.170303	-0.480896	-0.0345991	-0.676874	-0.457808	-0.147059	-0.000527055
4824:CTC:AGT:p.L50S	-0.158351	0.14616	-0.711297	-1.25902	-0.554599	-0.159952	-0.184383	-0.146201
4824:CTC:ATA:p.L50I	0.293535	0.272096	-0.108979	0.706574	-0.0707252	-0.0558149	0.221545	0.281539
4824:CTC:ATG:p.L50M	0.36762	0.151819	-0.590111	0.601833	0.186581	0.166067	0.0414267	0.166685
4824:CTC:ATT:p.L50I	0.254841	0.319975	-0.441319	0.626722	-0.116794	0.204361	0.0871466	0.150167
4824:CTC:GAG:p.L50E	0.104953	0.0616319	-0.33888	-0.716823	-0.733386	-0.531631	-0.164468	-0.0252634
4824:CTC:GAT:p.L50D	-0.117638	-0.359955	-1.15534	0.277458	-0.712547	-0.5376	-0.234653	-0.169005
4824:CTC:GCG:p.L50A	-0.0699135	-0.0356619	-1.33283	0.0562414	-0.380245	-0.508614	-0.0510685	-0.101243
4824:CTC:GCT:p.L50A	-0.278042	-0.327095	-0.955722	-1.25891	-0.875007	-0.956034	-0.406449	-0.228166
4824:CTC:GGA:p.L50G	0.37879	0.378943	-0.404813	0.579345	-0.150153	-0.0775201	0.0781182	0.164789
4824:CTC:GGT:p.L50G	0.12938	0.182371	-0.604292	-0.376456	-0.204286	-0.306378	0.0141356	0.0445241
4824:CTC:GTA:p.L50V	-0.148699	-0.282522	-1.62787	-1.10826	-0.471823	0.166251	-0.0741704	-0.0816734
4824:CTC:GTG:p.L50V	0.0420034	-0.511811	-0.863248	-0.373485	-0.209722	0.0357602	-0.160976	-0.0695165
4824:CTC:GTT:p.L50V	-0.403592	-0.442874	-1.02774	-0.798691	-0.655696	-0.192618	-0.271452	-0.215418
4824:CTC:TAT:p.L50Y	-0.236189	-0.568695	-1.52321	-0.698863	-1.22604	-1.15614	-0.312998	-0.219586
4824:CTC:TCA:p.L50S	0.0208758	0.18322	-0.936987	0.812144	-1.00603	-1.07003	-0.221807	-0.0955167
4824:CTC:TCT:p.L50S	-0.0432881	-0.201541	-1.26371	0.384786	-0.642108	-0.489536	0.124882	0.0364545
4824:CTC:TGT:p.L50C	-1.51703	-1.39421	-2.79744	-2.64552	-1.36713	-2.1298	-1.49073	-1.44032
4824:CTC:TTA:p.L50L	-0.176174	-0.0112472	-0.603322	0.144673	-0.846019	-0.786807	-0.301376	-0.13467
4824:CTC:TTG:p.L50L	-0.312306	-0.234216	-0.820533	-0.879728	-0.343991	-0.338601	-0.28635	-0.180307
4824:CTC:TTT:p.L50F	0.026697	-0.126554	-0.831225	0.471001	-0.286531	-0.272483	0.111134	0.0855572
4825:T:A:p.L50H	0.316115	0.620446	-0.236878	0.734779	0.174911	0.178703	0.360571	0.445222
4825:T:C:p.L50P	-0.0636644	-0.0410583	-0.553727	0.0833001	-0.0830733	0.394276	0.153589	0.191322
4825:T:G:p.L50R	-0.0441219	-0.00392797	-0.683435	0.942609	-0.289446	-0.18051	0.00847421	0.151057
4825:TC:AA:p.L50Q	-0.102439	-0.218124	-0.616877	0.204502	-0.79575	-0.773909	-0.106283	-0.0732851
4825:TC:AG:p.L50Q	0.0684914	-0.273741	-0.406032	-0.167689	-0.966329	-0.889942	-0.313368	-0.15099
4825:TC:AT:p.L50H	0.121907	0.36716	-1.13643	0.18788	-0.856703	-0.513329	-0.101771	0.0435614
4825:TC:CA:p.L50P	-0.212464	-0.110715	-0.743368	-0.209812	-0.768397	-0.680887	-0.182095	-0.143214
4825:TC:CG:p.L50P	-0.0329827	0.0337524	-0.736391	-0.0660453	-1.03323	-1.29576	-0.29736	-0.144902
4825:TC:CT:p.L50P	-0.158522	-0.216025	-0.586531	0.569863	-0.269742	-0.295331	-0.0502072	-0.050852
4825:TC:GA:p.L50R	-0.212112	-0.14142	-1.37107	-0.805014	-0.525648	-0.537076	-0.264538	-0.0800418
4825:TC:GT:p.L50R	0.125353	0.214553	-0.731852	0.540167	-0.144077	-0.0746097	0.00696535	0.143907
4826:C:A:p.L50L	0.547811	0.466803	0.0466318	0.907511	-0.108143	-0.0351813	0.45995	0.486291
4826:C:G:p.L50L	0.509697	0.347144	0.0471569	0.763788	0.342515	0.493071	0.320234	0.507017
4826:C:T:p.L50L	0.28938	0.369906	-0.512816	0.359809	0.473173	0.395127	0.515445	0.497823
4827:A:G:p.M51V	0.150895	0.315426	-0.178935	0.495566	0.549907	0.447611	0.433036	0.430819
4827:A:T:p.M51L	0.630639	0.71404	1.06309	0.588913	1.52452	1.07124	0.581844	0.647378
4827:AT:CA:p.M51Q	-0.343578	-0.430904	-1.21634	-1.64627	-0.724082	-1.20133	-0.76054	-0.648308
4827:AT:CC:p.M51P	-0.088889	-0.154026	-1.11891	-0.772646	-0.75607	-0.659463	-0.414826	-0.227194
4827:AT:CG:p.M51R	-0.812712	-0.906428	-1.90911	-1.54467	-0.771003	-1.12139	-0.849319	-0.698666
4827:AT:GA:p.M51E	0.451147	0.66614	0.700859	1.19169	0.537653	0.719528	0.236617	0.479473
4827:AT:GC:p.M51A	0.0956803	-0.0372128	-0.619957	-0.251719	0.489812	0.175833	0.271865	0.38714
4827:AT:GG:p.M51G	0.344727	0.152515	0.449477	0.190324	0.73048	0.888045	0.675975	0.524809
4827:AT:TA:p.M51*	-0.597518	0.733343	1.31418	0.654622	-1.70466	-2.17253	-1.07872	0.0240482
4827:AT:TC:p.M51S	0.125284	0.29194	-0.319161	0.614669	0.210968	0.0261988	0.0695146	0.305604
4827:AT:TG:p.M51W	0.0584696	-0.277872	-0.551878	0.740738	0.567578	0.873315	0.2675	0.153186
4827:ATG:CAA:p.M51Q	-0.770924	-0.0871668	-0.921563	-1.2307	-1.63834	-1.71093	-0.990102	-0.80778
4827:ATG:CAC:p.M51H	-0.205802	-0.0579615	0.366411	-0.692419	-0.461433	-0.7539	-0.231258	-0.260433
4827:ATG:CCC:p.M51P	-0.633108	-0.796398	-1.67074	-1.83148	-1.14182	-1.30065	-0.603329	-0.742493
4827:ATG:CGA:p.M51R	-0.680413	-0.398914	-2.0436	-0.586406	-1.61574	-1.70427	-1.08745	-0.868138
4827:ATG:CGC:p.M51R	-0.3842	-0.826113	-1.66179	-1.75284	-1.33734	-1.22401	-0.952913	-0.848182
4827:ATG:CTA:p.M51L	-1.25262	-1.45167	-1.5823	-1.67676	-1.19192	-1.26851	-1.44237	-1.43306
4827:ATG:CTC:p.M51L	-1.13079	-1.25614	-0.156285	-2.17452	0.147431	-0.447611	-0.163477	-0.815217
4827:ATG:GAA:p.M51E	0.273602	0.0117724	-0.00132261	-1.29911	0.0967511	-0.781651	0.030613	0.283338
4827:ATG:GAC:p.M51D	0.106796	0.342819	0.713637	0.519401	0.13961	-1.01412	0.384746	0.169739
4827:ATG:GAT:p.M51D	0.364407	0.487556	-0.364446	-0.485353	-0.374924	-0.405931	-0.0108713	0.204962
4827:ATG:GCC:p.M51A	0.222483	0.218594	0.158813	0.0774252	0.761033	0.526992	0.244956	0.164726
4827:ATG:GCT:p.M51A	0.107405	-0.1398	-0.588475	-0.436007	-1.14452	-1.21551	-0.250664	-0.0791394
4827:ATG:GGA:p.M51G	0.0686497	0.0547691	-0.234294	-0.734935	-0.246215	-0.218623	0.053008	0.0635329
4827:ATG:GGC:p.M51G	0.252836	-0.00931642	1.10582	-1.04236	-0.185917	-0.714917	0.0272098	0.106605
4827:ATG:GGT:p.M51G	0.35704	0.471393	0.591433	1.0708	0.670929	-0.0176298	0.217576	0.354994
4827:ATG:GTC:p.M51V	0.213916	0.162815	-0.154265	0.143895	0.0935979	-0.42838	0.170975	0.315398
4827:ATG:GTT:p.M51V	-1.5881	-1.32188	-1.98886	-0.802342	-1.01751	-1.14024	-1.30226	-0.97409
4827:ATG:TAC:p.M51Y	0.224014	0.313075	-0.293395	0.309017	-0.370781	-0.691245	0.0396377	0.0247059
4827:ATG:TAT:p.M51Y	-0.000581987	0.181172	-0.802649	-0.00279559	-1.59451	-1.5627	-0.239959	-0.0927471
4827:ATG:TCA:p.M51S	-0.339359	0.0459151	-1.45222	0.042962	-0.859248	-1.00906	-0.195853	-0.086645
4827:ATG:TCC:p.M51S	0.0395569	0.0762816	-0.70957	-0.0997972	0.0246495	0.396575	0.10915	0.0824406
4827:ATG:TGC:p.M51C	0.011951	-0.153819	1.20602	0.0240979	-0.620371	-0.621228	0.289136	0.167211
4827:ATG:TGT:p.M51C	-0.186175	-0.118938	0.316428	-0.710302	0.866812	0.577537	0.280576	-0.0501581
4827:ATG:TTA:p.M51L	0.256475	0.264586	-0.561785	0.511614	-0.242684	-0.369992	0.128793	0.248815
4827:ATG:TTC:p.M51F	0.391116	0.634746	0.0324797	-0.0773502	0.76423	0.432086	0.456549	0.52609
4827:ATG:TTT:p.M51F	-0.522776	-0.717017	-1.32151	-0.829178	0.128615	-0.363068	-0.526904	-0.501716
4828:T:A:p.M51K	0.640953	0.797199	1.36353	1.17453	1.80947	1.55948	0.914894	0.746123
4828:T:C:p.M51T	0.462955	0.599737	-0.0345755	0.0370123	0.416594	0.223023	0.423751	0.491794
4828:T:G:p.M51R	0.448617	0.372238	-0.15815	0.842323	0.569287	0.604147	0.498486	0.541606
4828:TG:AA:p.M51K	0.372714	0.431218	-0.0366329	0.624594	0.459409	0.779693	0.290882	0.342173
4828:TG:AC:p.M51N	0.174431	0.419404	-0.388684	0.81576	0.567986	-0.174852	0.217157	0.215604
4828:TG:AT:p.M51N	0.0813627	0.321357	-0.526368	0.546067	-0.0787112	0.639265	0.210466	0.327005
4828:TG:CA:p.M51T	-0.0166455	-0.0982269	-0.530738	-0.821727	-0.62955	-0.871277	-0.164065	-0.171119
4828:TG:CC:p.M51T	-0.290176	0.00561419	-1.294	0.446198	0.177665	-0.0914994	-0.0117577	0.0887669
4828:TG:CT:p.M51T	0.136411	0.194165	-0.680515	0.496535	-0.134407	0.238408	-0.0695099	0.0530329
4828:TG:GA:p.M51R	0.284591	0.405482	-0.794474	0.118052	-0.222753	-0.0845217	0.120092	0.107287
4828:TG:GC:p.M51S	-2.67607	-2.73232	-1.75749	-2.92997	-2.14126	-2.15854	-1.92197	-2.02188
4828:TG:GT:p.M51S	0.127056	0.629956	-0.487581	1.44204	0.143334	-0.499599	-0.156035	-0.103316
4829:G:A:p.M51I	0.447646	0.682092	0.523509	0.269836	0.77955	0.733448	0.535759	0.67767
4829:G:C:p.M51I	0.67683	0.872947	0.559093	0.410056	1.09365	0.895673	1.09659	0.662523
4829:G:T:p.M51I	0.302092	0.512217	0.249732	0.604277	1.38693	1.24745	0.43788	0.465516
4830:G:A:p.G52S	0.390635	0.549253	-0.469128	0.834078	0.793991	0.742885	0.47352	0.491531
4830:G:C:p.G52R	0.0922086	0.0516519	-0.631474	0.659353	0.342449	0.547553	0.141779	0.18024
4830:G:T:p.G52C	0.735261	0.833696	1.05628	1.20539	1.13417	0.836001	0.544262	0.779111
4830:GG:AA:p.G52N	0.0311964	0.215151	-1.18738	-0.131018	0.273853	0.438621	0.0285734	0.172293
4830:GG:AC:p.G52T	0.0796685	0.199688	-1.23311	-1.54873	-0.188777	0.332649	-0.144728	0.0150728
4830:GG:AT:p.G52I	0.151302	0.399022	-0.232411	0.27972	-0.103206	-0.110473	-0.0595378	0.178478
4830:GG:CA:p.G52H	0.306944	0.29988	-0.000194276	0.630139	0.922459	0.95288	0.76785	0.546556
4830:GG:CC:p.G52P	0.272036	-0.0729666	-1.52026	0.518103	-0.0327164	0.229073	0.162386	0.140896
4830:GG:CT:p.G52L	0.168602	0.488856	-0.188161	1.31666	-0.0946411	-0.195727	0.0244785	0.204695
4830:GG:TA:p.G52Y	-0.0895721	0.133788	-0.617802	-0.137534	-0.0577432	-0.105799	-0.123193	-0.0336463
4830:GG:TC:p.G52S	-0.1379	-0.0375188	-0.895988	-0.929141	-0.481997	-0.259634	-0.0434586	0.0248449
4830:GG:TT:p.G52F	0.0721011	0.0500821	-0.543064	0.718514	-0.00786819	0.0413867	0.0076406	0.272262
4830:GGT:AAA:p.G52K	0.21024	0.166253	-0.279945	0.752585	-0.714039	-0.706971	-0.0288341	0.0436402
4830:GGT:AAG:p.G52K	-0.207594	-0.662559	-1.36903	-0.667981	-0.508943	-0.561783	-0.1679	-0.0869205
4830:GGT:ACA:p.G52T	-0.0358925	0.0191201	-1.42789	-1.08464	-1.01283	-0.657702	-0.190025	-0.098448
4830:GGT:ACC:p.G52T	-0.0419143	0.0239129	-0.543852	-1.86082	-0.707027	-0.575056	-0.192941	-0.0847932
4830:GGT:ACG:p.G52T	-0.0936221	-0.136205	-0.886868	-0.691436	-0.691019	-0.314924	-0.26971	-0.11459
4830:GGT:AGA:p.G52R	0.256282	0.294937	-0.50677	0.171297	-0.0816928	0.0588092	0.0275045	0.0684156
4830:GGT:AGC:p.G52S	-0.21591	-0.0607425	-0.552932	0.265218	-1.28104	-0.853933	-0.430981	-0.224465
4830:GGT:AGG:p.G52R	0.0755032	0.166452	-0.915429	0.210471	-0.405147	-0.235726	-0.234238	-0.148328
4830:GGT:ATC:p.G52I	0.12301	0.434524	-0.246109	-0.695982	-1.30312	-1.00023	-0.140135	0.143639
4830:GGT:ATG:p.G52M	0.0628877	-0.0900102	-1.01971	-1.16871	0.0267544	0.00477143	-0.214716	-0.0689551
4830:GGT:CAA:p.G52Q	-0.467864	-0.518075	-0.901131	-0.0379801	-0.947168	-0.848742	-0.536093	-0.325649
4830:GGT:CAC:p.G52H	0.286355	0.073503	-0.0583862	0.319967	-0.226038	-1.04282	0.127289	0.232168
4830:GGT:CAG:p.G52Q	-0.079438	-0.177182	-1.10013	0.671749	-0.952791	-1.09394	-0.350925	-0.347823
4830:GGT:CCA:p.G52P	-0.500207	-0.452741	-1.53011	-0.816853	-1.3193	-1.02992	-0.551019	-0.333384
4830:GGT:CCC:p.G52P	0.0287911	-0.149928	-0.925473	-1.39635	-0.9875	-1.26433	-0.384516	-0.204736
4830:GGT:CCG:p.G52P	-0.440119	-0.559248	-1.34058	-0.228078	-0.772141	-1.15826	-0.406511	-0.302841
4830:GGT:CGA:p.G52R	-0.212097	-0.47002	-1.66115	0.0728564	-0.342754	-0.105018	-0.335483	-0.180648
4830:GGT:CGC:p.G52R	-0.334226	0.0536632	-1.76178	0.0109177	-0.9468	-1.6622	-0.447598	-0.212732
4830:GGT:CGG:p.G52R	-0.125872	-0.0356651	-0.585125	-0.274944	-0.454409	-0.801884	-0.327227	-0.164844
4830:GGT:CTA:p.G52L	-0.251394	-0.261417	-0.985971	-1.02425	-1.69235	-1.37635	-0.123949	-0.100836
4830:GGT:CTC:p.G52L	0.101485	0.0566301	-0.653461	0.0906239	-1.37211	-1.46882	0.053983	0.16941
4830:GGT:CTG:p.G52L	-0.185584	0.0595055	-0.61357	0.167216	-0.199133	-0.742013	-0.291572	-0.160033
4830:GGT:TAC:p.G52Y	-0.21339	0.0229999	0.0753107	0.655576	0.0262044	-0.45958	-0.536491	-0.169968
4830:GGT:TAG:p.G52*	-1.45151	-0.000884457	1.32188	-0.635907	-2.14363	-2.40475	-1.53957	-0.161624
4830:GGT:TCA:p.G52S	-0.0421146	0.393283	-0.63912	-1.10981	-1.19383	-1.16811	-0.113013	0.00518783
4830:GGT:TCC:p.G52S	-0.112821	-0.251127	-0.622949	-0.870145	-1.29838	-1.30533	-0.351551	-0.178549
4830:GGT:TGC:p.G52C	0.0563602	0.19468	-0.298779	-0.703457	-0.866105	-0.865655	-0.218282	0.0372958
4830:GGT:TGG:p.G52W	-0.145655	-0.132043	-0.350662	0.400758	-0.457799	-0.230235	-0.199533	0.0345561
4830:GGT:TTA:p.G52L	0.00679015	0.200312	-0.922727	-0.153624	-1.054	-0.718918	-0.253597	-0.0292587
4830:GGT:TTC:p.G52F	0.261468	0.399085	-0.0995867	-0.184139	-0.600692	-1.26188	0.0546648	0.299126
4830:GGT:TTG:p.G52L	-0.0950787	-0.580338	-0.914142	-0.234934	-0.168961	0.56218	-0.124989	-0.0264429
4831:G:A:p.G52D	0.400262	0.7497	-0.0270841	0.22876	1.11585	1.26328	0.581082	0.368116
4831:G:C:p.G52A	0.0355165	0.351715	-0.219447	-0.869851	0.918256	1.05457	0.723713	0.0207385
4831:G:T:p.G52V	0.563207	0.697106	-0.139898	0.83972	0.186998	0.269733	0.121304	0.302812
4831:GT:AA:p.G52E	-0.146578	0.269641	-0.145239	-0.354484	-0.521749	-0.532708	-0.0690567	0.0138539
4831:GT:AC:p.G52D	0.187334	0.379924	-0.457438	0.479867	-0.152607	-0.215631	-0.114153	0.141757
4831:GT:AG:p.G52E	0.40857	0.226514	-0.183776	-0.20381	-0.0747227	-0.148808	0.355608	0.363547
4831:GT:CA:p.G52A	-0.148587	-0.136745	-0.760506	0.184926	-0.819698	-0.8412	-0.309302	-0.0901408
4831:GT:CC:p.G52A	0.000285516	0.206383	0.271192	-1.01364	-0.571506	-0.598651	-0.127605	0.0105748
4831:GT:CG:p.G52A	0.0182846	0.183099	-1.36356	0.32858	-0.450794	-0.457415	-0.132127	-0.00754524
4831:GT:TA:p.G52V	-0.119429	0.00566137	-0.803115	-0.376116	-1.42486	-0.990464	-0.174542	-0.0168868
4831:GT:TC:p.G52V	-0.00307521	-0.0512843	-0.630288	-0.740645	-1.01725	-1.08296	-0.249406	-0.15699
4831:GT:TG:p.G52V	-0.502336	-0.649305	-1.77903	-1.09123	-0.527765	-0.153083	-0.410214	-0.359429
4832:T:A:p.G52G	0.40856	0.30806	-0.129422	-0.137345	0.173105	0.25214	0.39721	0.448436
4832:T:C:p.G52G	0.331352	0.882534	0.27927	0.804416	-0.918104	-0.856749	0.168969	0.335146
4832:T:G:p.G52G	0.287133	0.20233	-0.632425	0.122472	0.214366	0.290269	0.233992	0.378866
4833:G:A:p.D53N	0.621157	0.724377	-0.106017	0.894331	0.20501	-0.103442	0.626456	0.611808
4833:G:C:p.D53H	0.537255	0.474054	0.0567071	0.576377	0.241539	0.44937	0.346359	0.457478
4833:G:T:p.D53Y	0.315266	0.515938	0.0261581	0.364755	0.45362	0.423002	0.250613	0.382383
4833:GA:AC:p.D53T	-0.328933	-0.592949	-1.72247	-0.122134	-1.24571	-1.35985	-0.317951	-0.37377
4833:GA:AG:p.D53S	-0.683178	-0.80724	-1.39253	-0.86043	-1.81463	-2.22069	-0.688042	-0.530833
4833:GA:AT:p.D53I	0.0793111	-0.310966	-0.613791	-0.410783	-0.740125	-0.577839	0.207511	0.190261
4833:GA:CC:p.D53P	-0.573629	-0.655067	-0.873097	-0.344947	-0.62871	-0.571728	-0.586829	-0.441743
4833:GA:CG:p.D53R	-0.530385	-0.364504	-0.869478	-0.149197	-1.03701	-0.971378	-0.78746	-0.732289
4833:GA:CT:p.D53L	0.170133	0.237562	-0.767042	0.601705	0.366532	1.09602	0.266848	0.252857
4833:GA:TT:p.D53F	0.318408	0.0251027	-0.638192	-0.0156172	0.362762	0.221475	0.189127	0.15623
4833:GAC:AAA:p.D53K	0.0720701	0.270085	0.0585204	0.4734	-0.994406	-0.751512	-4.59467e-05	0.0313781
4833:GAC:AAG:p.D53K	0.426885	0.337201	-0.401789	0.760467	-0.430702	-0.766911	0.0685861	0.216247
4833:GAC:AAT:p.D53N	-0.225393	-0.210268	-0.87135	-0.432554	-1.749	-1.33535	-0.154109	-0.198606
4833:GAC:ACA:p.D53T	-0.334803	-0.455672	-1.41525	-0.226943	-2.07277	-2.00677	-0.657144	-0.446657
4833:GAC:AGA:p.D53R	-1.35649	-0.936848	-1.82546	-1.93924	-1.53075	-1.51192	-0.990432	-0.733655
4833:GAC:AGG:p.D53R	-0.734083	-1.18428	-2.0268	-0.882616	-1.97069	-2.24383	-0.986247	-0.682084
4833:GAC:ATA:p.D53I	-0.242528	-0.521698	-0.00108704	-0.0237137	-0.773834	-0.687573	0.226739	0.0660335
4833:GAC:ATG:p.D53M	-0.434989	-0.421509	-0.266549	0.491324	-0.539886	-1.33677	-0.0319394	-0.0599531
4833:GAC:ATT:p.D53I	-0.377664	-0.396604	-0.183283	-0.673581	-1.86416	-1.54814	-0.4132	-0.161503
4833:GAC:CAA:p.D53Q	-0.320692	-0.306835	-0.93325	-0.643473	-0.596629	-0.328258	-0.404822	-0.242444
4833:GAC:CAG:p.D53Q	-0.248334	0.055722	-1.32258	-0.434226	-0.602172	-0.654963	-0.618879	-0.424046
4833:GAC:CAT:p.D53H	0.162743	0.227689	-0.504206	-0.338422	-0.0846747	-0.221188	0.120396	0.122602
4833:GAC:CCG:p.D53P	-0.705736	-1.13918	-1.60459	-0.741073	-1.6355	-1.69705	-0.61819	-0.55974
4833:GAC:CCT:p.D53P	-0.5963	-0.810978	-1.66446	-0.688313	-1.19058	-1.38491	-0.480314	-0.639651
4833:GAC:CGA:p.D53R	-0.547782	-0.536778	-1.36314	0.233523	-1.34656	-0.983172	-0.716803	-0.597853
4833:GAC:CGG:p.D53R	-0.568787	-0.488994	-0.826637	-0.530872	-1.25613	-1.26772	-0.744168	-0.614476
4833:GAC:CTT:p.D53L	-0.308134	0.0627129	-1.61594	-0.378259	-0.766913	-0.552771	-0.258685	-0.123321
4833:GAC:TAG:p.D53*	-1.11195	-0.0355171	0.433452	-0.0780061	-1.31481	-1.72638	-1.42721	-0.421931
4833:GAC:TAT:p.D53Y	-0.566799	-0.791268	-1.37965	-0.169456	-1.21285	-1.16806	-0.657061	-0.513106
4833:GAC:TCA:p.D53S	-1.05986	-1.148	-1.69197	-2.176	-1.54206	-1.57542	-1.07475	-0.91308
4833:GAC:TCT:p.D53S	-0.250382	-0.66524	-1.04234	-1.40026	-1.58877	-1.6438	-0.470234	-0.388014
4833:GAC:TTA:p.D53L	-0.0816857	0.0573243	-0.33314	0.122167	-0.416871	-0.365223	0.00682738	0.139297
4833:GAC:TTG:p.D53L	0.274746	0.186843	-0.772719	0.611609	-0.198469	-0.304539	0.2661	0.246867
4833:GAC:TTT:p.D53F	0.00760183	-0.112321	-0.854496	-0.442432	-0.853274	-1.0013	-0.332802	-0.207117
4834:A:C:p.D53A	0.399819	0.352802	-0.626227	0.701242	0.931662	0.545948	0.377976	0.391464
4834:A:G:p.D53G	0.440645	0.173163	-0.723118	0.432314	0.249272	0.229863	0.222842	0.356311
4834:A:T:p.D53V	0.243202	0.215235	0.123836	-0.195302	0.570856	0.858117	0.259672	0.338253
4834:AC:CA:p.D53A	0.16225	0.171826	-0.189917	0.209338	-0.36854	-0.592789	-0.105225	0.0662848
4834:AC:CG:p.D53A	0.185707	-0.17283	-0.843721	0.986671	-0.846757	-1.00287	-0.157235	0.00704925
4834:AC:CT:p.D53A	0.00903701	-0.130516	-0.847102	0.579398	-0.219151	-0.363004	-0.112085	0.0367108
4834:AC:GA:p.D53G	-0.00153253	-0.172252	-0.825869	0.496204	0.0349846	0.369961	-0.2199	0.0105985
4834:AC:GG:p.D53G	0.24758	0.178785	-0.917968	0.203569	-0.191454	-0.00459071	-0.00772185	0.110358
4834:AC:GT:p.D53G	0.135862	-0.139616	-0.901939	0.821029	-0.226316	-0.00733241	-0.234838	-0.0702996
4834:AC:TA:p.D53V	-0.288904	-0.118287	-0.656247	0.153974	-0.119369	0.33905	-0.21293	-0.150357
4834:AC:TG:p.D53V	-0.169855	-0.325307	-0.481068	0.216819	0.245598	-0.205809	-0.359766	-0.274283
4834:AC:TT:p.D53V	-0.216653	-0.257093	-0.453265	-0.917471	-0.387015	-0.490251	-0.415036	-0.278699
4835:C:A:p.D53E	0.61787	0.651387	0.419016	1.08799	0.62887	0.572396	0.408939	0.551656
4835:C:G:p.D53E	0.778042	0.591181	-0.0141481	1.12907	0.800899	0.460457	0.465296	0.593218
4835:C:T:p.D53D	0.311207	0.0283485	-0.696866	1.16588	0.177593	-0.0102351	0.308347	0.392741
4836:A:C:p.T54P	-0.448801	-0.498628	-0.639411	-0.431636	-0.419658	-0.826238	-0.445195	-0.458696
4836:A:G:p.T54A	-0.258606	-0.345283	-1.51854	0.195309	0.284591	-0.181488	0.165713	0.197461
4836:A:T:p.T54S	0.0495409	0.143727	-0.290023	-0.0806188	0.195743	0.430986	0.180958	0.158027
4836:AC:CA:p.T54H	-0.0744714	-0.329428	-0.820912	0.0746952	-0.43939	-0.419296	-0.24078	-0.153553
4836:AC:CG:p.T54R	-0.245949	-0.331075	-0.838968	0.138369	-1.04187	-1.27488	-0.3309	-0.227645
4836:AC:CT:p.T54L	0.031721	-0.0369745	-0.195306	0.458699	-0.0572132	-0.296984	0.0799734	0.00966532
4836:AC:GA:p.T54D	-0.117853	0.072215	-0.592181	-0.238296	0.142705	-0.0832011	0.00892504	0.0964583
4836:AC:GG:p.T54G	0.0289813	0.173307	-0.718075	0.207823	0.046221	-0.77117	0.258022	0.102836
4836:AC:GT:p.T54V	-0.289463	-0.355972	-0.865399	-0.0771383	-0.330763	-0.723549	-0.29192	-0.0758098
4836:AC:TA:p.T54Y	0.0216193	-0.195932	-0.491229	-0.698381	-0.51126	-0.740388	-0.229564	-0.0774363
4836:AC:TG:p.T54C	0.0939813	-0.116532	-0.402627	-0.0217489	-0.480965	-0.20234	0.00970624	0.117623
4836:AC:TT:p.T54F	0.0974619	0.251065	-0.364704	0.067377	-0.0182965	-0.208862	0.196996	0.258457
4836:ACC:CAA:p.T54Q	-0.634456	-0.343265	-1.26373	-1.29837	-0.589386	-0.984653	-0.731865	-0.389321
4836:ACC:CAG:p.T54Q	-0.304662	-0.00915359	1.55913	-0.69584	-0.442738	-0.671284	-0.202631	-0.241575
4836:ACC:CCA:p.T54P	-0.598396	-0.889449	-1.16217	-0.539389	-0.353671	-0.560359	-0.427686	-0.308448
4836:ACC:CCG:p.T54P	-0.241301	-0.184805	-0.287058	-0.399625	-0.637046	-0.774127	-0.37425	-0.314639
4836:ACC:CCT:p.T54P	-0.0746622	-0.218703	-1.42135	0.425521	-0.312207	-0.522537	-0.392276	-0.266857
4836:ACC:CGA:p.T54R	-0.0524231	-0.341636	-0.890281	-1.24771	-0.585447	-0.457434	-0.455381	-0.370502
4836:ACC:CGG:p.T54R	-0.265929	0.139355	0.0285167	-0.203541	-0.88277	-1.14726	-0.590524	-0.210485
4836:ACC:CGT:p.T54R	-0.339012	-0.206027	-0.867318	-0.464274	-0.2025	-0.575956	-0.539937	-0.359849
4836:ACC:CTG:p.T54L	-0.154757	-0.0448939	-0.317344	0.279161	-0.987123	-0.739513	-0.143051	-0.104382
4836:ACC:GAA:p.T54E	0.388654	0.476754	0.456816	0.636878	0.0649167	0.0405966	0.293719	0.301779
4836:ACC:GAG:p.T54E	0.263604	0.186913	-0.699599	0.658452	-0.551546	-0.240926	-0.291003	-0.128126
4836:ACC:GAT:p.T54D	-0.445656	-0.359188	-0.530005	-0.242268	-0.147231	0.132426	-0.174644	-0.168357
4836:ACC:GCA:p.T54A	-0.125523	-0.051761	-0.606443	-0.610623	-0.133693	-0.00996681	0.104932	0.0448608
4836:ACC:GCG:p.T54A	0.297111	0.220531	-0.512868	0.764209	1.55988	1.23483	0.333756	0.187538
4836:ACC:GCT:p.T54A	0.0256909	0.386741	-0.802713	-0.990172	-0.0265216	0.233316	0.0742989	0.0576249
4836:ACC:GGA:p.T54G	0.31415	0.205241	-0.726213	-0.0578875	-0.182258	-0.725243	0.182274	0.160986
4836:ACC:GGG:p.T54G	-0.348185	0.035078	-0.197409	-0.513944	0.238799	0.221719	-0.354295	-0.116398
4836:ACC:GTA:p.T54V	-0.31969	-0.468419	-1.29559	0.378337	-0.660658	-0.484085	-0.0512321	-0.0923051
4836:ACC:GTG:p.T54V	0.174969	0.0563335	-0.356107	-0.0816209	-0.672	-1.40172	-0.0759503	0.0710379
4836:ACC:TAT:p.T54Y	-0.20356	-0.712376	-1.50284	-1.96234	-1.87286	-1.01921	-0.44739	-0.244072
4836:ACC:TCG:p.T54S	0.159118	0.584444	0.451534	0.14469	-0.171014	0.0689475	-0.192041	0.154058
4836:ACC:TCT:p.T54S	-0.154048	-0.542401	-0.206054	0.0771994	0.352175	0.629729	-0.154102	0.0140001
4836:ACC:TGG:p.T54W	-0.447359	-0.272927	-1.10842	-0.27575	-0.853481	-1.09271	-0.202166	-0.138634
4836:ACC:TGT:p.T54C	-0.16299	-0.121325	-0.72247	0.176521	-0.593892	-0.267324	-0.10445	0.0260151
4836:ACC:TTT:p.T54F	-0.01871	0.327008	0.93638	-1.7096	-1.0215	-0.651444	-0.119105	-0.0970858
4837:C:A:p.T54N	0.471675	0.531165	0.831666	0.773845	0.70789	0.791429	0.480579	0.556479
4837:C:G:p.T54S	0.257659	0.236203	0.36642	0.191834	0.53012	0.471143	0.37096	0.145638
4837:C:T:p.T54I	0.18103	0.463557	0.225823	-0.0845493	-0.00196369	0.0304975	0.253477	0.374476
4837:CC:AA:p.T54K	-0.0579038	-0.0649694	-0.711322	-0.521299	-0.179752	-0.249266	-0.203943	-0.0142882
4837:CC:AG:p.T54K	0.273503	0.463141	-0.0637261	1.14403	-0.0998339	-0.145847	0.142343	0.214445
4837:CC:AT:p.T54N	-0.020934	-0.0292472	0.601068	-0.951965	-0.1192	0.0136522	0.202273	0.115007
4837:CC:GA:p.T54R	0.0948635	0.265743	-0.624926	-0.683654	0.152736	0.296941	-0.247454	-0.146964
4837:CC:GG:p.T54R	-0.185883	-0.116092	-0.77057	-0.461988	-0.0387297	-0.174254	-0.106467	0.0372959
4837:CC:GT:p.T54S	0.283616	0.304298	-0.318607	0.457666	0.592837	0.93385	0.255368	0.171955
4837:CC:TA:p.T54I	-0.0239423	-0.0802608	-0.271016	-0.509064	-0.11904	-0.352375	-0.12818	0.00134365
4837:CC:TG:p.T54M	-0.182773	0.0725732	-1.10818	0.986835	0.389673	0.732622	-0.0927692	0.0383238
4837:CC:TT:p.T54I	0.167749	0.3937	0.277016	0.0271617	-0.293392	0.0713436	0.089072	0.140503
4838:C:A:p.T54T	0.610473	0.536007	0.509132	0.394374	1.40928	1.29551	0.389183	0.481953
4838:C:G:p.T54T	0.0938599	0.081054	-0.308843	1.25932	1.68714	1.65413	0.451708	0.331219
4838:C:T:p.T54T	0.471444	0.485296	0.512461	0.675484	0.794999	0.835784	0.384328	0.445728
4839:A:G:p.K55E	1.00211	1.12552	0.380103	0.864729	0.609952	0.679184	1.06713	1.08587
4839:A:T:p.K55*	-0.150048	0.964629	1.54039	0.402276	-0.384738	-0.482571	-0.396137	0.698059
4839:AA:CC:p.K55P	-0.402792	-0.597751	-0.992537	-1.85777	-0.597231	-1.14162	-0.499857	-0.424575
4839:AA:CG:p.K55R	-0.254606	-0.328292	-1.07483	0.336599	-0.844518	-0.929421	-0.338738	-0.150792
4839:AA:CT:p.K55L	-0.393669	-0.194238	-1.16107	-0.830151	-0.177457	-0.163085	-0.3635	-0.232129
4839:AA:GC:p.K55A	0.502692	0.676279	-0.231303	1.34921	-0.0335711	-0.450498	0.46405	0.508759
4839:AA:GG:p.K55G	0.986514	0.999405	0.0659072	0.952536	0.810286	0.704343	0.95146	0.911991
4839:AA:GT:p.K55V	0.453169	0.579844	-0.158296	0.568484	0.0321092	0.102521	0.508691	0.50342
4839:AA:TC:p.K55S	0.410885	0.387989	-0.29774	0.436102	0.00557505	-0.0619093	0.122351	0.288336
4839:AA:TG:p.K55W	0.566705	0.608554	0.695882	0.378657	0.280219	0.392123	0.470904	0.545729
4839:AA:TT:p.K55L	0.832723	0.713492	0.181818	1.4091	0.483371	0.590465	0.673426	0.753023
4839:AAG:CAA:p.K55Q	-1.05455	-0.936937	-1.08996	-0.677277	-1.23927	-1.38818	-1.25846	-1.23227
4839:AAG:CGA:p.K55R	-0.132637	-0.288785	-1.09794	0.591087	-1.14747	-1.23748	-0.650185	-0.563693
4839:AAG:CGC:p.K55R	-0.94748	-1.23232	-2.41396	-0.786161	-1.71708	-1.69359	-1.18163	-0.97938
4839:AAG:CTA:p.K55L	-0.544442	-0.900543	-1.54588	-0.198513	-1.59305	-1.71204	-0.697955	-0.504786
4839:AAG:GAA:p.K55E	0.719604	0.506905	-0.504493	1.0345	0.0221043	0.365373	0.553012	0.730439
4839:AAG:GAC:p.K55D	0.440084	0.503122	-0.32295	0.449398	0.00524358	-0.120666	0.432755	0.568215
4839:AAG:GAT:p.K55D	-1.2444	-1.09355	-1.59196	-0.994359	-1.06276	-1.73467	-1.1303	-1.1139
4839:AAG:GCA:p.K55A	0.212562	-0.0524528	-0.898513	0.337354	-0.529453	-0.894969	0.0680133	0.129172
4839:AAG:GCC:p.K55A	0.369936	-0.0247124	-0.246924	1.32501	-0.0950776	-0.505892	0.152094	0.24543
4839:AAG:GGA:p.K55G	0.451702	-0.324612	-0.830544	0.845931	0.374372	0.384887	0.549764	0.548418
4839:AAG:GGC:p.K55G	0.363161	0.133619	-0.274356	0.314602	-0.22861	-0.944284	0.244202	0.312243
4839:AAG:GGT:p.K55G	0.34138	0.5	0.904984	0.292861	-0.454741	-0.521655	0.326485	0.39146
4839:AAG:GTA:p.K55V	0.551057	0.208819	-0.4662	0.306066	-0.413111	0.176748	0.199335	0.281444
4839:AAG:GTC:p.K55V	0.17197	0.496235	-0.907341	1.27624	-0.670299	-0.768516	-0.212601	0.116746
4839:AAG:GTT:p.K55V	-0.314534	-0.0956261	-0.718598	0.321267	-0.0689496	-0.290633	-0.0173042	0.057642
4839:AAG:TAC:p.K55Y	-0.189028	-0.256407	-0.815888	0.214207	-0.238457	-0.202009	-0.125302	0.080968
4839:AAG:TAT:p.K55Y	-1.40063	-0.936884	-2.42636	-1.03869	-1.11832	-0.877272	-1.01447	-1.05941
4839:AAG:TCA:p.K55S	-0.0623561	0.00345945	-0.616666	-0.229948	-1.01206	-0.647846	-0.163186	-0.0611261
4839:AAG:TCC:p.K55S	0.35841	0.0791827	0.194417	0.316335	0.163779	0.44712	0.102765	0.228325
4839:AAG:TCT:p.K55S	-1.11316	-1.73743	-1.57801	-1.14117	-1.40672	-1.75341	-0.867354	-0.867953
4839:AAG:TGC:p.K55C	0.499441	0.416902	-0.592221	-0.706388	0.129561	-0.0549101	0.27734	0.361427
4839:AAG:TGT:p.K55C	0.0356982	0.173076	-0.73712	0.216185	-0.425262	-0.171735	-0.00904007	-0.0582205
4839:AAG:TTA:p.K55L	0.461643	0.384435	-0.230424	0.641044	-0.183186	0.0283154	0.413549	0.368786
4839:AAG:TTC:p.K55F	0.273084	0.219487	-0.157829	0.995877	0.522721	-0.0162571	0.486518	0.432941
4839:AAG:TTT:p.K55F	0.351204	-0.0472758	-0.708885	0.191094	-0.264191	-0.521145	0.0252898	0.0532002
4840:A:C:p.K55T	0.482449	0.472297	0.0149058	1.08094	0.389613	0.233882	0.384069	0.50492
4840:A:G:p.K55R	0.74841	0.761394	-0.13078	0.79381	0.462823	0.584406	0.77528	0.82567
4840:A:T:p.K55M	0.224726	0.0688546	0.048942	0.538324	0.204787	-0.0669023	0.0349539	0.178956
4840:AG:CA:p.K55T	0.0819285	0.284155	-0.709486	-0.0603768	-0.462974	-0.330025	-0.183236	-0.0309558
4840:AG:CC:p.K55T	-0.335319	0.0954089	-0.981942	0.541912	-0.389774	-0.440199	-0.0429458	-0.0165262
4840:AG:GA:p.K55R	0.393746	0.254376	-0.932427	0.457256	0.0680262	0.336849	0.418793	0.439996
4840:AG:GC:p.K55S	0.110555	0.0696872	-0.968266	0.267062	-0.206372	-0.147108	0.16227	0.194785
4840:AG:GT:p.K55S	-0.130532	-0.3851	-1.11249	-0.782444	-0.746128	-0.954035	-0.402233	-0.3825
4840:AG:TA:p.K55I	0.0785354	0.176052	-0.719161	1.20221	-0.45411	-0.399884	0.0560172	0.114344
4840:AG:TC:p.K55I	-0.0367975	-0.16642	-0.709005	0.339971	-0.619262	-0.908522	-0.199771	-0.052528
4840:AG:TT:p.K55I	-0.632661	-0.903491	-1.59165	-0.943711	-0.81472	-0.914993	-0.635769	-0.604433
4841:G:A:p.K55K	0.628933	0.601161	-0.0605476	1.01142	0.701584	0.991339	0.555777	0.630696
4841:G:C:p.K55N	0.272657	0.0973921	0.1436	0.733131	0.112533	-0.00351351	0.306418	0.392106
4841:G:T:p.K55N	-0.364034	-0.507624	-0.697979	0.230223	-0.097518	0.26882	-0.428793	-0.533521
4842:G:A:p.E56K	0.0622133	0.0688177	-0.187213	0.232528	-0.241403	-0.230258	0.207077	0.281453
4842:G:C:p.E56Q	0.240004	-0.0234816	-0.195282	0.617577	0.713973	0.696781	0.403377	0.267731
4842:G:T:p.E56*	-0.437868	0.374193	1.25984	0.341916	-0.488542	-0.655685	-0.309936	0.371008
4842:GA:AC:p.E56T	-0.289495	0.0558118	-0.871594	-0.512187	-0.307993	-0.215607	-0.383106	-0.283466
4842:GA:AG:p.E56R	-0.182785	-0.164365	-0.806474	-1.12425	-0.738605	-0.615615	-0.392693	-0.234667
4842:GA:AT:p.E56M	-0.396596	-0.466914	-0.578065	0.461105	-0.663327	-0.161537	-0.0298199	-0.0834313
4842:GA:CC:p.E56P	-0.276273	-0.37793	-1.1216	0.410383	-0.555023	-0.648453	-0.510953	-0.352854
4842:GA:CG:p.E56R	-0.394423	-0.54191	-1.31444	-0.824625	-1.15726	-1.03934	-0.651554	-0.291418
4842:GA:CT:p.E56L	-0.0519213	-0.288625	-0.663869	-0.68381	-0.362659	-0.138814	-0.324583	-0.168961
4842:GA:TC:p.E56S	-0.305909	-0.461516	-1.12351	-0.0675327	-0.467421	-0.526508	-0.3506	-0.241733
4842:GA:TG:p.E56W	-0.67562	-0.2805	-1.78882	-0.359522	-0.771347	-0.408954	-1.01684	-0.625249
4842:GA:TT:p.E56L	0.0664514	0.126813	-0.0298343	-0.259534	0.799317	0.761369	0.330779	0.214709
4842:GAG:AAA:p.E56K	0.11818	0.356029	1.2918	1.411	-0.224643	0.069762	-0.0162619	-0.0097582
4842:GAG:AAC:p.E56N	0.348436	0.399874	-0.258761	-0.371964	0.00385916	0.00571829	0.324417	0.203999
4842:GAG:AAT:p.E56N	0.174106	0.0808372	-1.24502	0.614605	-0.394285	-0.249311	-0.0910031	0.0324517
4842:GAG:ACA:p.E56T	-0.43319	-0.600999	0.338619	-0.520387	0.740199	-0.765377	-0.536006	-0.433459
4842:GAG:ACC:p.E56T	-0.039413	-0.115111	-0.558656	0.063199	0.132462	-0.748391	-0.26903	-0.200338
4842:GAG:ACT:p.E56T	0.0616643	0.149528	-0.216367	0.287672	0.182416	-0.00358915	-0.254127	-0.19883
4842:GAG:AGT:p.E56S	-0.0988138	0.321469	-0.664515	-0.980694	-0.847313	-0.66238	-0.417696	-0.298835
4842:GAG:ATA:p.E56I	0.0182702	-0.0577683	-0.975056	-0.143428	-0.582965	-0.575488	-0.211035	-0.156248
4842:GAG:ATC:p.E56I	-0.467706	-0.52914	-1.00432	-0.904114	-0.599858	-0.391734	-0.509683	-0.518113
4842:GAG:ATT:p.E56I	-0.106456	0.395932	-0.469981	0.243851	-0.333559	-0.596677	-0.328518	-0.234714
4842:GAG:CAA:p.E56Q	-0.352152	-0.477722	-1.43951	-0.863161	-0.48194	-0.0835836	-0.407086	-0.180217
4842:GAG:CAC:p.E56H	-0.24515	-0.466472	-1.29566	-0.268547	-0.986009	-0.74392	-0.247927	-0.0694923
4842:GAG:CAT:p.E56H	0.0655775	0.213726	-0.597873	-0.0819311	-0.144025	0.010566	-0.0818959	0.0530107
4842:GAG:CCA:p.E56P	-0.232355	-0.0807724	-0.580372	-0.377502	-0.918768	-0.90163	-0.470574	-0.259689
4842:GAG:CGA:p.E56R	-0.176183	-0.0602	-0.371081	-0.703347	-0.453654	-1.39698	-0.42788	-0.254817
4842:GAG:CGT:p.E56R	-0.174033	0.0103561	-1.02906	-0.168168	-1.28847	-0.921074	-0.621047	-0.162916
4842:GAG:CTA:p.E56L	-0.47106	-0.649575	-0.329896	-0.443571	-0.26739	-0.543544	-0.267989	-0.272686
4842:GAG:CTT:p.E56L	-0.118003	0.182688	-0.670553	-1.0002	-0.769282	-0.190855	-0.161346	-0.0536979
4842:GAG:TAC:p.E56Y	-0.0440386	-0.411501	0.0249648	-0.892138	0.854053	-0.0188172	-0.0492287	-0.0916752
4842:GAG:TAT:p.E56Y	0.2003	0.255746	-0.442655	-0.0739118	-0.363933	-0.206105	-0.0369564	0.119638
4842:GAG:TCA:p.E56S	-0.0946937	-0.676608	-1.22088	0.112433	0.00780333	0.633638	-0.343619	-0.384111
4842:GAG:TCC:p.E56S	0.0976659	-0.0286584	-0.663166	-0.927265	-0.690505	-0.455278	-0.113356	-0.187265
4842:GAG:TCT:p.E56S	-0.00898061	-0.160446	-0.82757	-0.778724	-0.788481	-1.00158	-0.341344	-0.240708
4842:GAG:TGC:p.E56C	-0.244862	-0.288997	-1.00926	-0.348877	-0.39864	-0.717338	-0.601472	-0.426565
4842:GAG:TGT:p.E56C	-0.388059	-0.412697	-1.0111	-0.899198	-0.881891	-0.206586	-0.615269	-0.419447
4842:GAG:TTT:p.E56F	0.181651	0.432742	-0.580454	0.623604	-0.835716	-0.688047	-0.114129	-0.0117138
4843:A:C:p.E56A	0.155427	0.0251095	-0.494124	0.97021	0.0275343	-0.271264	0.0194455	0.126508
4843:A:G:p.E56G	0.0844312	0.319971	0.649812	0.292233	0.270314	-0.010356	0.155112	0.284222
4843:A:T:p.E56V	0.456209	0.321984	-0.0664368	0.46436	0.490833	0.313754	0.324704	0.365503
4843:AG:CA:p.E56A	-0.210878	-0.287282	-0.751537	-0.260732	-0.276429	-0.317698	-0.310885	-0.171044
4843:AG:CC:p.E56A	0.326814	0.168574	-0.761201	0.0941889	-0.0790699	-0.473765	-0.161573	0.00241995
4843:AG:CT:p.E56A	-2.19605	-2.40334	-2.30353	-2.26711	-2.12444	-2.36795	-2.46184	-2.19037
4843:AG:GA:p.E56G	0.32605	0.0474901	-0.593251	-0.267178	0.0882406	-0.0312392	0.169037	0.235935
4843:AG:GC:p.E56G	-0.247908	-0.309083	-1.14768	0.0126331	0.0186812	-0.764633	-0.437355	-0.190732
4843:AG:GT:p.E56G	-0.0272092	-0.197833	-1.05857	0.611461	-0.30582	-0.368088	-0.271609	-0.109258
4843:AG:TA:p.E56V	-0.294237	-0.137006	-0.842939	-0.0160346	-0.257374	-0.137847	-0.0193351	-0.151702
4843:AG:TC:p.E56V	0.291439	0.343843	0.0787535	0.794334	0.249073	0.302489	0.125386	-0.0483418
4843:AG:TT:p.E56V	0.169165	-0.178167	-0.562833	0.655402	-0.527862	-0.302766	-0.2079	-0.120378
4844:G:A:p.E56E	0.0185238	-0.0888201	0.622724	0.241256	0.201635	0.275151	0.416348	0.275896
4844:G:C:p.E56D	0.354293	0.455697	-0.210327	0.140518	0.720174	0.288576	0.421867	0.40086
4844:G:T:p.E56D	0.531117	0.580373	0.511515	0.934313	0.349032	0.100385	0.452926	0.488495
4845:C:A:p.Q57K	0.880758	0.919175	0.519777	1.45226	0.560334	0.510093	0.70009	0.779687
4845:C:G:p.Q57E	0.696957	0.565675	0.345681	1.21835	0.508049	0.611846	0.536908	0.681778
4845:C:T:p.Q57*	-0.6668	0.539441	1.14972	0.0713205	-0.319723	-0.466392	-0.315909	0.550211
4845:CA:AC:p.Q57T	0.0111573	0.11304	-0.66577	-0.630766	-0.542114	-0.357954	-0.134095	-0.0625979
4845:CA:AG:p.Q57R	-0.170455	-0.333557	-1.12595	0.218728	-0.160586	-0.501507	-0.205227	-0.0163337
4845:CA:AT:p.Q57M	0.322252	0.286741	-0.389355	0.152608	0.524634	0.184697	0.305233	0.331152
4845:CA:GC:p.Q57A	0.087896	-0.137711	-0.90066	0.187191	-0.255599	-0.426317	-0.114947	0.103378
4845:CA:GG:p.Q57G	0.527872	0.655688	0.0588415	0.776061	0.32618	0.4131	0.090168	0.297138
4845:CA:GT:p.Q57V	-0.0837502	-0.158954	-0.772335	0.0313594	0.108496	-0.196165	-0.073833	0.0225252
4845:CA:TC:p.Q57S	0.0998699	0.454199	0.641605	0.160176	-0.277657	0.0281986	-0.124471	0.199485
4845:CA:TG:p.Q57W	-0.250853	-0.126087	-1.08367	-0.37438	-0.433959	-0.727118	-0.358624	-0.171707
4845:CA:TT:p.Q57L	0.562758	0.479947	-0.0546174	0.296546	0.917013	0.671069	0.454359	0.447776
4845:CAG:AAA:p.Q57K	0.361756	0.296488	0.522422	0.222198	0.612525	0.690347	0.436614	0.467947
4845:CAG:AAC:p.Q57N	0.307463	0.223872	-0.536461	0.974587	0.285567	0.367012	0.253593	0.186587
4845:CAG:AAT:p.Q57N	0.518263	0.5431	-0.320901	1.10638	0.339484	0.235013	0.437879	0.492962
4845:CAG:ACA:p.Q57T	0.0410172	0.132129	-0.659631	0.165568	-0.678223	-0.23794	-0.295354	-0.19306
4845:CAG:ACC:p.Q57T	-0.021547	-0.316522	-0.902912	-0.939517	-0.547476	-0.563488	-0.412122	-0.365482
4845:CAG:ACT:p.Q57T	0.0323888	0.268639	-1.10687	0.439637	-0.202922	-0.0947523	-0.118618	-0.0205381
4845:CAG:AGA:p.Q57R	-0.218055	-0.394995	-1.72132	-0.856365	-0.538167	-0.673727	-0.493841	-0.243967
4845:CAG:AGT:p.Q57S	-0.421728	-0.107621	-0.588647	-0.743306	-0.34101	-0.560111	-0.316875	-0.064259
4845:CAG:ATA:p.Q57I	0.2781	0.496774	-0.00728183	-0.844973	0.0801683	-0.00118084	0.241247	0.267945
4845:CAG:ATC:p.Q57I	-0.268908	-0.43821	-0.914865	0.247399	0.603425	-0.145829	-0.258473	-0.148961
4845:CAG:ATT:p.Q57I	-0.0298316	0.028734	-0.930031	0.346984	-0.337822	-0.24037	-0.00398487	0.159972
4845:CAG:GAA:p.Q57E	-0.548473	-0.674116	-1.31811	-0.203216	-0.467259	-0.726216	-0.115741	-0.0859637
4845:CAG:GAC:p.Q57D	0.169304	0.128541	-0.249005	0.766058	0.333855	0.0202128	0.194968	0.269705
4845:CAG:GAT:p.Q57D	0.465241	0.563517	0.413307	0.881069	-0.0075257	0.179338	0.462918	0.388624
4845:CAG:GCA:p.Q57A	0.227359	0.0901844	-0.93378	0.244026	0.0734064	-0.310878	-0.0740627	0.01917
4845:CAG:GCC:p.Q57A	0.349976	-0.109554	-0.473535	0.766536	0.155417	-0.0205572	-0.285151	-0.0916073
4845:CAG:GCT:p.Q57A	0.0312732	0.184031	-0.445227	0.518119	-0.8753	-0.925439	-0.127739	-0.0980211
4845:CAG:GGA:p.Q57G	0.27346	0.270873	-0.143649	-0.00852078	-0.234329	-0.462221	-0.310488	-0.0495548
4845:CAG:GGC:p.Q57G	-0.0703866	0.084547	0.909383	0.791826	-0.554098	-0.749465	-0.479986	-0.214427
4845:CAG:GGT:p.Q57G	0.288306	0.131051	0.0159698	0.749447	-0.00883205	0.553048	-0.0131399	-0.0159884
4845:CAG:GTA:p.Q57V	-0.178254	-0.401807	-0.676477	0.273466	-0.53594	-0.433594	-0.250391	-0.117642
4845:CAG:GTC:p.Q57V	-0.238111	0.205129	-0.822537	0.0931651	-0.352286	-0.478533	-0.353198	-0.255278
4845:CAG:GTT:p.Q57V	-0.055333	0.0690447	1.25522	0.26992	0.0906636	0.168568	0.28409	0.152687
4845:CAG:TAC:p.Q57Y	0.17284	-0.132299	-0.788301	0.118343	-0.411275	-0.30345	-0.0704801	0.00388623
4845:CAG:TAT:p.Q57Y	0.56356	0.55648	0.270524	0.653796	0.285692	0.625651	0.154706	0.31429
4845:CAG:TCC:p.Q57S	0.0508462	-0.219988	-0.795298	-0.786819	0.612521	0.258883	-0.0312192	-0.0757729
4845:CAG:TCT:p.Q57S	-0.0683844	0.273724	0.0983879	-0.0419424	-0.185144	0.415118	-0.119286	-0.10025
4845:CAG:TGC:p.Q57C	0.270697	0.247132	-0.412789	-0.91931	-0.130667	0.0836602	-0.145082	0.0913957
4845:CAG:TGT:p.Q57C	-0.022162	-0.224151	-0.308908	-0.640375	-0.51502	-0.8042	-0.258772	-0.0376826
4845:CAG:TTA:p.Q57L	0.248845	-0.2238	0.247732	-0.200067	0.12185	-0.376021	0.242371	0.247505
4845:CAG:TTC:p.Q57F	-0.0412258	-0.212469	-0.838361	0.655655	0.620633	-0.506558	-0.198912	-0.0082776
4845:CAG:TTT:p.Q57F	0.199026	0.300159	-0.494422	-1.00156	-0.396555	-0.32782	0.106697	0.0878478
4846:A:C:p.Q57P	0.409064	0.499316	0.426168	-0.163336	0.54011	0.315409	0.181031	0.331101
4846:A:G:p.Q57R	0.0977567	0.0187418	-0.49098	0.553908	-0.395721	-0.312363	0.233124	0.293608
4846:A:T:p.Q57L	0.486683	0.520589	-0.494032	-0.04102	0.482003	0.353271	0.545173	0.595933
4846:AG:CA:p.Q57P	0.159124	0.0364312	-0.939229	-0.738747	0.616206	0.153087	-0.177993	-0.184962
4846:AG:CC:p.Q57P	-0.00056706	-0.520695	-0.603606	-0.141032	0.104324	0.601374	0.0776802	0.00409953
4846:AG:CT:p.Q57P	0.125241	0.194276	-0.453167	0.216432	0.292241	0.222636	-0.113506	0.0296479
4846:AG:GA:p.Q57R	-0.336402	0.0419516	-1.09617	0.101867	-0.400525	-0.690223	-0.219459	-0.0421489
4846:AG:GC:p.Q57R	0.262081	0.430326	0.586066	0.310624	0.00161323	-0.10483	-0.10626	-0.0972178
4846:AG:GT:p.Q57R	-0.138463	0.0389314	-0.978428	0.644841	-0.407646	-0.656	-0.224089	0.0485371
4846:AG:TA:p.Q57L	0.478115	0.297592	-0.986607	-0.198644	-0.194452	-0.246561	0.192878	0.300712
4846:AG:TC:p.Q57L	0.147761	-0.00156397	-0.777283	0.460239	0.714085	0.0713897	0.0709335	0.0329492
4846:AG:TT:p.Q57L	-0.193066	0.192034	-0.248534	-0.12555	-0.687143	-0.606815	0.130531	0.169096
4847:G:A:p.Q57Q	0.0290662	-0.268777	-1.30015	-0.515479	0.145227	-0.235299	0.370566	0.380392
4847:G:C:p.Q57H	0.283319	0.108255	-0.293426	1.30774	0.33623	0.207166	0.475506	0.564965
4847:G:T:p.Q57H	0.925843	1.08016	0.561819	0.992386	0.577738	0.479774	0.757517	0.962106
4848:C:A:p.R58S	0.713004	0.814205	1.21648	0.92758	0.906952	1.39534	0.502907	0.590289
4848:C:G:p.R58G	0.32304	0.283762	0.0458223	0.838515	0.538712	0.615289	0.368706	0.439154
4848:C:T:p.R58C	0.400131	0.286703	-0.275948	0.518466	0.400814	0.460093	0.394959	0.348679
4848:CG:AA:p.R58N	0.232581	0.231937	0.201909	0.559822	0.491628	0.411473	0.299359	0.268137
4848:CG:AC:p.R58T	0.117871	0.168012	-1.08065	0.570521	0.0715461	-0.103389	0.0229438	0.127928
4848:CG:AT:p.R58I	-0.0495916	0.217119	-0.998659	0.617449	0.363061	0.332242	0.153431	0.110037
4848:CG:GA:p.R58D	0.453765	0.518974	-0.397996	1.05709	0.368882	0.60378	0.282922	0.386016
4848:CG:GC:p.R58A	0.0430753	0.319883	-1.04393	0.735088	0.299891	0.13494	0.021116	0.186824
4848:CG:GT:p.R58V	0.132311	0.2787	0.146248	-0.0100366	0.430319	0.340892	0.0441994	0.0252985
4848:CG:TA:p.R58Y	0.107946	0.100241	-0.467344	0.433156	0.122199	0.765361	-0.191187	-0.0368288
4848:CG:TC:p.R58S	-0.0739278	-0.0438436	-0.687279	0.51889	-0.316375	-0.509902	-0.31595	-0.249424
4848:CG:TT:p.R58F	0.24842	0.0751067	-0.837744	0.291074	-0.0988927	-0.0438869	-0.069677	0.132663
4848:CGC:AAA:p.R58K	-0.19741	-0.208132	-1.06661	0.218965	-0.449884	-0.878923	-0.29932	-0.11752
4848:CGC:AAG:p.R58K	-0.0242939	0.100456	-1.09698	0.561099	-0.363167	-0.586826	-0.0307513	0.0744926
4848:CGC:ACG:p.R58T	-0.363281	-0.488355	-1.23762	-0.207932	-0.50247	-0.534069	-0.262066	-0.228349
4848:CGC:ACT:p.R58T	0.0212909	-0.295991	-1.31079	0.355976	-0.650348	-1.26734	-0.414151	-0.275251
4848:CGC:AGA:p.R58R	0.377378	0.295559	0.0114565	0.674311	-0.0767938	0.370066	0.153887	0.213835
4848:CGC:AGG:p.R58R	0.21384	0.308689	-0.849949	1.26461	0.0365608	0.101395	-0.0443935	0.0580182
4848:CGC:AGT:p.R58S	0.120133	0.250778	0.36205	-0.172284	0.250061	0.754918	0.0237861	0.0763856
4848:CGC:ATA:p.R58I	-0.419619	-0.11252	-0.558678	-0.825851	-1.01131	-0.361071	-0.143288	-0.0761655
4848:CGC:ATG:p.R58M	0.215402	0.265014	0.211005	-0.482878	0.381874	0.0728119	0.112998	0.0224289
4848:CGC:GAA:p.R58E	-0.00102329	-0.184278	-0.954998	-0.743917	-0.246456	-0.176581	-0.312492	-0.0601902
4848:CGC:GAG:p.R58E	0.0202024	0.17219	-0.739576	-1.12777	0.834952	1.04284	-0.047623	0.171325
4848:CGC:GAT:p.R58D	0.140977	0.0577766	-0.405648	-0.00378273	-0.767614	-0.811548	-0.114516	0.00046833
4848:CGC:GCA:p.R58A	-0.0228377	-0.00375092	-0.854135	0.625633	-0.129695	-0.225139	-0.341888	-0.135031
4848:CGC:GCG:p.R58A	0.128158	0.237791	0.879625	0.662411	-0.134518	-0.559559	0.0479562	0.0238605
4848:CGC:GCT:p.R58A	-0.00791121	-0.14053	-0.661615	-0.000239198	-0.37618	0.297848	-0.172878	-0.182093
4848:CGC:GGA:p.R58G	0.209861	0.476214	0.110011	0.532144	-0.0555764	0.338101	0.149714	0.272158
4848:CGC:GGG:p.R58G	0.405701	0.361191	-0.142989	0.895043	1.51714	1.32777	0.322026	0.410502
4848:CGC:GGT:p.R58G	0.312579	0.238861	-0.148794	0.130697	0.188171	0.178475	0.0827257	0.0953892
4848:CGC:GTA:p.R58V	-0.271363	-0.392019	0.428528	0.0274816	0.288335	0.454878	0.12149	0.00283259
4848:CGC:GTG:p.R58V	0.00831291	0.0729229	-0.961556	-0.591861	-0.583664	-0.400888	-0.359738	-0.163195
4848:CGC:GTT:p.R58V	-0.212398	-0.380829	-1.2684	-0.60156	0.170454	-0.205558	-0.128529	-0.221086
4848:CGC:TAG:p.R58*	-1.79192	0.138017	0.954046	0.103669	-1.98281	-2.17218	-1.74765	-0.181458
4848:CGC:TAT:p.R58Y	-0.102845	-0.242961	-1.19339	-0.320147	-1.34057	-1.50799	-0.373269	-0.224281
4848:CGC:TCA:p.R58S	-0.443716	-0.344989	-1.5663	-1.14308	-0.6516	-0.567076	-0.534713	-0.506734
4848:CGC:TCG:p.R58S	-0.0433646	-0.254172	-1.0621	0.497602	-0.844022	-1.18069	-0.0874794	-0.154735
4848:CGC:TCT:p.R58S	-0.339484	-0.0923031	-0.746339	0.60495	-1.06763	-1.36206	-0.205989	-0.242901
4848:CGC:TGG:p.R58W	0.131259	-0.0310209	-0.0963732	-0.414329	1.05502	0.184666	0.211246	-0.0960986
4848:CGC:TGT:p.R58C	0.191992	0.174374	-0.405677	1.11439	0.095851	0.207368	0.206909	0.162405
4848:CGC:TTA:p.R58L	0.118631	0.197634	-0.138608	0.317286	-0.0934668	0.282661	-0.0216367	0.0774932
4848:CGC:TTT:p.R58F	0.0974107	0.676047	-0.928673	0.250447	-0.407037	-0.597591	-0.24226	-0.0305309
4849:G:A:p.R58H	0.2116	0.49406	0.629733	0.485224	0.220231	0.245431	-0.0837087	-0.0382186
4849:G:C:p.R58P	0.050629	0.542909	0.854322	0.983763	1.01499	1.1997	0.287076	0.341924
4849:G:T:p.R58L	0.921331	1.07827	2.29532	1.46796	2.10821	2.05164	1.56997	0.93154
4849:GC:AA:p.R58Q	-0.59071	-0.609034	-1.67477	-1.50977	-0.795726	-1.21361	-0.775767	-0.500642
4849:GC:AG:p.R58Q	-0.246322	-0.173736	-0.832502	0.286587	-0.526313	-0.948748	-0.421276	-0.193026
4849:GC:AT:p.R58H	-0.041527	-0.235193	-0.848921	0.00548546	-0.0802219	-0.62822	-0.180611	-0.19544
4849:GC:CA:p.R58P	-0.364457	-0.155623	-0.472989	0.111408	0.273289	0.305241	-0.230327	-0.245843
4849:GC:CG:p.R58P	0.281301	0.408048	0.24718	-0.113477	0.581694	0.359787	0.0273552	-0.017279
4849:GC:CT:p.R58P	-0.273907	-0.228741	0.0145429	-0.0386317	-0.345194	-0.333216	-0.266713	-0.203761
4849:GC:TA:p.R58L	0.153744	0.0744952	-0.128077	0.281217	-0.153923	0.00709209	0.219086	0.229323
4849:GC:TG:p.R58L	0.107011	-0.0312519	-0.931365	1.18377	0.96377	0.985977	0.0866424	0.169777
4849:GC:TT:p.R58L	0.0454991	0.239415	-0.749546	0.186224	-0.279915	-0.319914	-0.189372	-0.0703282
4850:C:A:p.R58R	0.408024	0.475915	-0.0335347	0.529608	-0.089454	0.113644	0.379461	0.400709
4850:C:G:p.R58R	0.0866993	0.083581	-0.792374	0.188328	0.589535	0.675408	0.263959	0.220538
4850:C:T:p.R58R	0.242139	0.0350412	-0.199162	-0.212843	0.491444	0.463894	0.275821	0.358066
4851:A:C:p.I59L	0.976224	1.08356	0.67595	1.25695	0.644645	0.623561	0.779093	0.873655
4851:A:T:p.I59F	0.697172	0.524693	0.166449	0.604218	0.460616	0.400573	0.615719	0.684533
4851:AT:CA:p.I59H	-0.230208	0.788329	1.6498	0.774547	0.356355	-0.204824	0.4971	0.46424
4851:AT:CC:p.I59P	-1.62898	-0.195379	1.0785	-0.581703	-0.42879	-0.526336	-0.24703	-0.231316
4851:AT:CG:p.I59R	-0.196557	0.287708	0.606714	0.157385	-0.518188	-0.901178	-0.139774	-0.00223542
4851:AT:GA:p.I59D	-1.55334	-0.0739165	0.796802	-0.18373	-0.683411	-1.33901	-0.596705	-0.40287
4851:AT:GC:p.I59A	-0.720811	-0.502674	-1.78264	-1.79581	-1.10932	-1.51085	-0.755064	-0.594604
4851:AT:GG:p.I59G	-2.11946	-1.0294	-0.759649	-0.77415	-2.18081	-2.89253	-1.57973	-1.46767
4851:AT:TA:p.I59Y	-0.299355	-0.303877	-0.357269	-0.230317	-0.617294	-0.680354	-0.213008	-0.206783
4851:AT:TC:p.I59S	-0.744425	0.188001	0.648353	-0.904344	-0.487231	-0.726606	-0.385481	-0.263563
4851:AT:TG:p.I59C	0.193419	0.641083	0.319343	0.330897	0.0605206	-0.265262	0.145633	0.25793
4851:ATC:CAG:p.I59Q	-0.218144	-0.189593	-0.190178	-0.731602	-0.229332	-0.47693	-0.285858	-0.20815
4851:ATC:CAT:p.I59H	-0.422362	0.771941	1.27413	0.448414	-0.182461	-0.244699	0.184457	0.235914
4851:ATC:CCA:p.I59P	-0.897455	0.219745	1.12764	-0.361413	-0.0791337	-0.794575	-0.151642	-0.141432
4851:ATC:CCG:p.I59P	-1.40095	-0.480736	1.02709	-1.06332	-0.346937	-0.298748	-0.333364	-0.372629
4851:ATC:CCT:p.I59P	-1.32028	0.472409	1.10872	-0.684387	-0.274721	0.27656	-0.337143	-0.112727
4851:ATC:CGA:p.I59R	-0.549688	0.268859	0.379967	-1.2042	-0.466006	-0.59946	-0.241718	-0.140137
4851:ATC:CGG:p.I59R	-0.327414	0.553547	0.468843	-0.863528	-0.765377	-1.14534	-0.16731	-0.00867022
4851:ATC:CGT:p.I59R	-0.73289	0.231942	0.899667	0.50048	-0.545125	-1.05189	-0.276523	-0.13397
4851:ATC:CTA:p.I59L	0.442217	0.67731	0.0471506	0.881495	0.326305	0.267516	0.331712	0.414064
4851:ATC:CTG:p.I59L	0.522461	0.33303	0.156447	0.19839	0.288569	0.174778	0.255075	0.336186
4851:ATC:CTT:p.I59L	0.380843	0.692904	0.467278	0.220253	0.317266	0.181488	0.392784	0.449798
4851:ATC:GAA:p.I59E	-1.1157	-0.194919	0.383409	-1.24969	-1.189	-1.56264	-0.802473	-0.586749
4851:ATC:GAG:p.I59E	-1.67654	-0.328547	0.0765769	-1.66044	-1.52616	-2.13055	-1.20196	-1.10019
4851:ATC:GAT:p.I59D	-1.3558	-0.351809	0.417139	-0.869558	-1.32244	-1.08617	-0.622105	-0.647197
4851:ATC:GTA:p.I59V	-1.43513	-1.64794	-1.51069	-1.15853	-1.56605	-1.93194	-1.72263	-1.32049
4851:ATC:GTT:p.I59V	-2.26361	-1.96249	-1.67502	-2.48319	-1.66522	-1.70106	-1.86549	-1.75768
4851:ATC:TAG:p.I59*	-1.69162	-0.266724	0.967567	-0.206986	-2.5332	-3.2274	-1.73572	-0.134285
4851:ATC:TAT:p.I59Y	-0.255003	-0.395161	-0.681393	-1.28462	-0.851292	-1.11886	-0.295027	-0.222897
4851:ATC:TCA:p.I59S	-0.871444	0.135662	0.609336	-0.111338	-0.688579	-1.09444	-0.372212	-0.160982
4851:ATC:TCG:p.I59S	-0.882297	0.129999	0.566251	-0.780791	-0.420418	-0.268334	-0.399519	-0.1872
4851:ATC:TCT:p.I59S	-0.569107	-0.225406	0.482444	-0.0981426	-0.829125	-1.05291	-0.423895	-0.21491
4851:ATC:TGG:p.I59W	-0.631032	-0.753468	-0.495788	-2.45361	-0.757643	-1.18806	-0.88533	-0.641991
4851:ATC:TGT:p.I59C	0.00230586	-0.259893	-1.05797	0.543334	0.0272032	-0.0194086	0.0717718	0.102045
4851:ATC:TTG:p.I59L	0.168616	0.329912	0.892269	0.204666	-0.192433	-0.26997	0.173033	0.366042
4851:ATC:TTT:p.I59F	0.364497	0.530392	-0.0835552	0.617288	0.593976	0.508925	0.270882	0.422399
4852:T:A:p.I59N	-0.252868	0.710369	1.61886	0.285982	0.379236	0.327349	0.506498	0.645885
4852:T:C:p.I59T	-0.1875	0.244649	-0.11174	0.137104	-0.225679	-0.59233	0.175115	0.144923
4852:T:G:p.I59S	-0.360282	0.377178	0.855198	-0.205837	-0.202937	-0.369513	0.0868391	0.200341
4852:TC:AA:p.I59K	-0.191	0.403278	0.397328	-0.403103	-0.0361441	-0.139047	0.188028	0.329129
4852:TC:AG:p.I59K	-0.287832	0.297841	0.683337	-0.581052	-0.10729	-0.0292042	0.00660844	0.195838
4852:TC:AT:p.I59N	-0.857758	0.447537	1.71336	-0.2473	-0.256958	0.152736	0.070614	0.21822
4852:TC:CA:p.I59T	0.00495584	-0.198856	-0.415944	0.335156	-0.443173	-0.374651	-0.303255	-0.16708
4852:TC:CT:p.I59T	-0.265242	-0.273479	-0.46617	-0.8514	-0.494982	-0.829352	-0.227832	-0.167639
4852:TC:GA:p.I59R	-0.315728	0.274103	0.394572	-0.874415	-0.469161	-0.595814	-0.256435	-0.308636
4852:TC:GG:p.I59R	-0.925705	-0.263017	0.612572	-0.872743	-1.12683	-1.42689	-0.456474	-0.325596
4852:TC:GT:p.I59S	-0.852984	0.289481	0.439028	0.406974	-0.253791	-0.29209	-0.126181	-0.16849
4853:C:A:p.I59I	0.852713	1.01654	0.791644	0.88922	0.745952	0.803653	0.774172	0.80485
4853:C:G:p.I59M	0.416241	0.715831	0.432395	0.521162	0.346412	-0.0493261	0.374496	0.477307
4853:C:T:p.I59I	0.868743	1.10202	1.36547	0.224113	0.896511	0.831394	0.712808	0.859707
4854:C:A:p.L60M	0.410811	0.543028	0.47873	0.846498	0.144108	0.516877	0.220666	0.317687
4854:C:G:p.L60V	3.33446289282335e-05	0.038678	-0.473286	0.0419782	0.00320372	0.0602263	-0.0230938	0.0995141
4854:C:T:p.L60L	0.525876	0.660773	0.554256	0.79448	0.451306	0.958959	0.370187	0.416383
4854:CT:AA:p.L60K	0.321027	0.156703	0.474704	0.801514	0.652861	1.23192	0.24134	0.131772
4854:CT:AC:p.L60T	-0.206502	-0.0134154	-0.85235	-0.653246	-1.00147	-0.972707	-0.626673	-0.489473
4854:CT:AG:p.L60R	0.0745958	0.0705812	-0.681498	-0.447451	-0.162929	-0.0413214	-0.108325	-0.0162413
4854:CT:GA:p.L60E	0.388274	0.592192	0.602874	0.612729	-0.113269	-0.020485	0.00650021	0.203753
4854:CT:GC:p.L60A	0.0115521	-0.034658	-0.392659	0.225502	-0.394622	-0.364485	-0.0735763	-0.119954
4854:CT:GG:p.L60G	-0.0581274	0.279919	0.368252	0.62858	-0.166101	-0.282286	-0.054691	-0.0904292
4854:CT:TA:p.L60*	-0.927099	0.534779	0.808426	0.272684	-1.49465	-1.80134	-1.18295	-0.08479
4854:CT:TC:p.L60S	0.0695541	0.378267	-0.7429	0.607718	-0.314049	-0.681386	-0.0152783	-0.0121492
4854:CT:TG:p.L60W	0.0218267	0.172123	-0.479991	0.152595	-0.00196255	-0.091225	-0.154015	0.022689
4854:CTG:AAA:p.L60K	-0.467775	-0.276173	-0.873522	-0.163776	-0.346537	-0.102543	-0.175492	-0.187861
4854:CTG:AAC:p.L60N	-0.0138157	0.0877987	-0.28656	0.222036	-0.326934	0.317887	-0.0785024	-0.117439
4854:CTG:AAT:p.L60N	-0.430854	-0.123724	-0.672622	-0.706761	-1.26807	-0.919125	-0.197317	-0.222055
4854:CTG:ACC:p.L60T	-0.388677	-0.251665	-0.743275	-2.3664	-0.836825	-0.690774	-0.530229	-0.38438
4854:CTG:ACT:p.L60T	-0.0814017	-0.0956324	-0.752871	-0.971903	-1.12123	-0.824193	-0.526935	-0.476184
4854:CTG:AGA:p.L60R	-0.174982	-0.7985	-0.708287	-0.162545	-0.226051	-0.455125	-0.377779	-0.414852
4854:CTG:AGC:p.L60S	-0.382568	-0.87057	-0.993952	-1.79456	-0.700428	-0.654149	-0.635312	-0.513624
4854:CTG:AGT:p.L60S	-0.00499577	-0.15821	-0.118769	-1.5408	-0.156973	0.218083	-0.252219	-0.284075
4854:CTG:ATA:p.L60I	0.0396624	0.231718	-0.187129	0.0792048	-0.0232283	0.329861	0.10533	-0.0463835
4854:CTG:ATC:p.L60I	0.102235	0.103772	-0.681415	0.70083	0.344508	0.116111	-0.0256941	0.00511361
4854:CTG:ATT:p.L60I	-0.0666472	0.294145	-0.90241	0.0711469	-0.268969	-0.234038	0.130093	0.0379668
4854:CTG:GAA:p.L60E	-0.022989	-0.136951	0.210585	-0.623555	-0.4097	-0.72049	-0.142359	-0.14443
4854:CTG:GAC:p.L60D	-1.44735	-0.349224	0.661566	0.229351	-0.48173	-0.834849	-0.28253	-0.184537
4854:CTG:GAT:p.L60D	-1.38376	-0.213658	0.77129	-0.482807	-1.28515	-0.953315	-0.241513	-0.228781
4854:CTG:GCA:p.L60A	-0.312303	-0.00117421	-0.475603	-1.3287	-0.49975	-0.304402	-0.23424	-0.220136
4854:CTG:GCC:p.L60A	-0.207756	-0.573682	-1.29047	-0.206704	-0.409943	-0.70031	-0.120711	-0.175455
4854:CTG:GCT:p.L60A	-0.166618	-0.100089	-0.966945	-0.258223	-1.44405	-1.63292	-0.34772	-0.224392
4854:CTG:GGA:p.L60G	-0.194643	0.125164	-0.486	-0.304999	0.207124	-0.643334	-0.116072	-0.0419744
4854:CTG:GGC:p.L60G	-0.432408	-0.302989	-0.736705	-1.2419	-1.17153	-1.53727	-0.549682	-0.411816
4854:CTG:GGT:p.L60G	0.0567515	0.220005	-0.540496	-0.170872	-1.03978	-0.690804	-0.116907	-0.148141
4854:CTG:GTA:p.L60V	-0.411179	-0.334714	-1.08689	-1.45678	-0.466771	-0.897024	-0.267388	-0.151295
4854:CTG:GTC:p.L60V	-0.197119	-0.153857	-0.446843	-0.0821843	-0.0891151	-0.0616984	-0.0912949	-0.178147
4854:CTG:GTT:p.L60V	-0.27277	-0.0193229	-0.725673	-0.267443	-0.459328	-0.527836	-0.331274	-0.230305
4854:CTG:TAC:p.L60Y	-0.305144	0.0674088	-1.07107	-0.764009	-0.441768	-0.900284	-0.294199	-0.344373
4854:CTG:TAT:p.L60Y	-0.21727	0.000460142	-1.08347	-0.356434	-1.28548	-1.32028	-0.209797	-0.310744
4854:CTG:TCA:p.L60S	-0.174481	0.101904	-0.590301	0.186359	-1.04002	-0.414295	-0.386889	-0.414014
4854:CTG:TCC:p.L60S	-0.146752	-0.350044	-1.22478	-0.0207274	-0.419475	-0.664518	-0.37879	-0.183146
4854:CTG:TCT:p.L60S	0.0369796	-0.0352043	-0.189517	-0.449998	-0.419125	-0.920962	-0.436226	-0.350319
4854:CTG:TGC:p.L60C	-0.336798	-0.771548	-1.12815	-0.4048	-1.12388	-1.37434	-0.487202	-0.363703
4854:CTG:TGT:p.L60C	-0.262276	-0.45023	-1.18813	0.13125	-0.43986	-0.518155	0.00074918	-0.0671218
4854:CTG:TTA:p.L60L	-0.00536136	-0.158912	-1.04534	0.254248	-0.286432	-0.232688	0.00920804	0.0366502
4854:CTG:TTC:p.L60F	-0.117745	0.0177035	-0.658354	0.410183	-0.128998	-0.262589	0.0181393	-0.13543
4854:CTG:TTT:p.L60F	0.231367	0.449638	0.0988127	0.970064	-0.117605	-0.308959	0.362835	0.0415486
4855:T:A:p.L60Q	0.38025	0.639483	0.768095	0.842087	0.00015248	0.371562	0.316698	0.421276
4855:T:C:p.L60P	-0.834729	0.414176	1.21408	-0.121416	0.112477	0.0310269	0.540052	0.213626
4855:T:G:p.L60R	-0.0908309	-0.205202	-0.694699	0.0928589	-0.131082	-0.326257	0.11117	0.163369
4855:TG:AA:p.L60Q	-0.16622	-0.199042	-0.428813	-0.987364	-0.641172	-0.927951	-0.40857	-0.264963
4855:TG:AC:p.L60H	0.0174956	0.226578	-0.498201	0.373732	-0.104568	-0.504484	0.140249	0.0766976
4855:TG:AT:p.L60H	-0.228122	-0.0327684	-0.628652	0.0559324	-0.661038	-0.703936	-0.0437056	-0.0865366
4855:TG:CA:p.L60P	-0.95775	0.220155	0.882084	-0.995375	-0.424133	-0.164609	-0.145095	-0.209586
4855:TG:CC:p.L60P	-0.810066	-0.240935	0.767649	-0.225238	-0.0705379	-0.118797	-0.187027	-0.183229
4855:TG:CT:p.L60P	-0.964192	0.379607	0.906248	-0.510103	-0.22255	-0.477148	-0.0471029	-0.122128
4855:TG:GA:p.L60R	-0.313028	-0.514976	-0.675203	-0.841652	-0.322409	-0.763904	-0.432018	-0.272964
4855:TG:GC:p.L60R	-0.242658	-0.349798	-0.343536	-0.652689	-0.501254	-0.88912	-0.31089	-0.222547
4855:TG:GT:p.L60R	-0.0768428	-0.392004	-0.876877	0.071289	-0.376111	-0.551261	-0.0104543	-0.0476703
4856:G:A:p.L60L	0.287238	0.211189	-0.190913	-0.0863789	0.100381	0.396913	0.424027	0.393076
4856:G:C:p.L60L	0.232694	0.580934	-0.322218	0.93912	0.285458	0.0898171	0.494528	0.32096
4856:G:T:p.L60L	0.938975	0.801356	0.596594	1.57013	0.563162	0.465797	1.05522	0.78056
4857:A:G:p.N61D	0.984178	1.01303	0.196188	1.55323	0.87734	1.06344	1.18552	0.939142
4857:A:T:p.N61Y	0.16796	0.0135304	-0.718694	-0.564442	-0.549655	-0.593774	0.357132	0.211896
4857:AA:CC:p.N61P	-2.28166	-0.513586	0.371302	-1.11034	-0.75551	-1.60338	-1.09328	-1.08346
4857:AA:CT:p.N61L	-1.17628	-0.830516	-1.27652	-1.22575	-1.31541	-1.83398	-1.08695	-1.10047
4857:AA:GC:p.N61A	0.344565	0.0985977	-0.851325	-0.0865329	0.590041	0.550068	0.460077	0.360398
4857:AA:GG:p.N61G	0.448597	0.337913	-0.0751818	-0.594048	0.585194	0.287921	0.357833	0.289069
4857:AA:GT:p.N61V	0.483698	0.290459	0.451883	0.646732	0.681753	0.701134	0.438681	0.305455
4857:AA:TC:p.N61S	0.0871535	-0.349241	-0.843811	-0.544215	0.0737675	-0.0803229	0.0238036	0.0247746
4857:AA:TG:p.N61C	0.0683662	-0.0522173	-0.746409	-0.0662977	0.0960943	-0.378872	-0.205839	-0.193932
4857:AA:TT:p.N61F	0.0230919	-0.335279	-0.803129	-0.0397086	-0.827126	-0.563992	0.00754196	-0.00054703
4857:AAC:CAA:p.N61Q	-1.68074	-2.19342	-2.40551	-2.31341	-1.3563	-1.81523	-1.45949	-1.5587
4857:AAC:CAT:p.N61H	-0.901191	-1.37914	-1.89862	-0.962046	-1.23339	-1.22814	-1.08794	-1.10564
4857:AAC:CCT:p.N61P	-2.0638	-1.02379	0.467558	-2.02857	-0.661477	-1.64514	-0.952916	-1.11246
4857:AAC:CTA:p.N61L	-1.08789	-1.23075	-1.33236	-1.37529	-1.6844	-1.51904	-0.750068	-0.845915
4857:AAC:CTT:p.N61L	-0.770001	-0.739638	-1.91406	-1.68402	-1.43316	-1.07218	-0.50593	-0.88229
4857:AAC:GAA:p.N61E	0.186028	0.586597	-0.287809	-0.0591617	0.248169	0.187275	0.467037	0.50445
4857:AAC:GAG:p.N61E	-0.520783	-0.499629	-0.880653	-1.12939	-0.633905	-0.727829	-0.767781	-0.508143
4857:AAC:GAT:p.N61D	0.790128	0.32875	-0.325783	1.37967	0.208965	0.246292	0.439017	0.417786
4857:AAC:GCA:p.N61A	0.0636032	-0.239859	-0.672274	0.0461626	-0.456076	-0.765772	-0.0714333	-0.135825
4857:AAC:GCT:p.N61A	0.313031	0.165253	0.400942	0.080752	0.17458	0.0383577	0.253928	0.115962
4857:AAC:GGT:p.N61G	0.891446	0.702948	-0.0203073	-0.108596	0.49677	0.265487	0.588281	0.520951
4857:AAC:GTA:p.N61V	0.157116	-0.0479893	-0.839021	0.337326	-0.512822	-0.679627	0.208615	0.0823633
4857:AAC:GTG:p.N61V	-0.10884	-0.341333	-1.00046	-0.287167	-0.615755	-0.67367	-0.359677	-0.243317
4857:AAC:TAG:p.N61*	-2.03406	-2.07573	-0.570353	-1.64281	-1.94519	-2.43712	-2.00694	-1.2066
4857:AAC:TAT:p.N61Y	0.407292	0.252956	-0.304964	-0.417792	0.200512	0.283718	0.285418	0.31212
4857:AAC:TCA:p.N61S	0.0800936	-0.221932	-1.28647	-0.297926	-0.215799	-0.156052	0.0289876	-0.15853
4857:AAC:TCG:p.N61S	-0.336436	-0.598246	-1.34365	-1.39455	-0.549882	-0.59693	-0.455726	-0.380178
4857:AAC:TCT:p.N61S	0.141598	-0.104504	-0.531476	-0.843881	-0.276575	-0.163641	0.132218	0.0414607
4857:AAC:TGG:p.N61W	-0.344601	-0.524856	-1.4685	0.474607	-0.20821	-1.2591	-0.536887	-0.470416
4857:AAC:TGT:p.N61C	0.505785	0.0686748	-0.067139	0.588917	0.0571688	-0.082785	0.350422	0.38647
4857:AAC:TTA:p.N61L	0.295284	0.166607	-0.454815	-0.21169	0.024214	0.114259	0.398917	0.276551
4857:AAC:TTG:p.N61L	-0.268813	-0.108272	-0.420396	-0.711343	-1.01113	-0.953751	-0.322712	-0.38384
4857:AAC:TTT:p.N61F	1.11326	0.657466	1.135	0.237177	0.0635985	0.247148	0.474807	0.40684
4858:A:C:p.N61T	0.764954	0.687384	0.300466	0.446828	0.604419	0.317627	0.660261	0.530754
4858:A:G:p.N61S	-0.0677258	0.055645	-0.488011	0.0589665	-0.455219	-0.832381	0.108981	0.202479
4858:A:T:p.N61I	0.93791	0.550727	0.638921	0.764995	0.528447	0.541543	0.871871	0.679249
4858:AC:CA:p.N61T	0.141454	-0.100892	-0.233583	-0.826875	-0.318627	-0.211614	0.146691	0.0621564
4858:AC:CT:p.N61T	0.49574	0.295918	-0.526147	0.164787	0.195539	0.235594	0.384821	0.168874
4858:AC:GA:p.N61R	0.312884	-0.0455329	-0.479146	-0.0450057	0.132331	-0.0386766	0.468527	0.297903
4858:AC:GG:p.N61R	-0.30935	-0.461587	-1.26949	-0.560513	-0.496818	-0.752251	-0.247019	-0.154513
4858:AC:GT:p.N61S	0.299267	0.2887	-0.731838	0.0821577	-0.117745	-0.285947	0.11435	0.232995
4858:AC:TA:p.N61I	0.618103	0.443199	-0.376901	0.910445	0.025257	0.247929	0.482558	0.485034
4858:AC:TG:p.N61M	-0.228916	-0.321565	-0.894594	-0.964431	-0.642916	-0.958226	-0.417541	-0.453332
4858:AC:TT:p.N61I	0.539468	0.474178	0.708105	-0.00219336	0.0587244	0.195151	0.583552	0.489811
4859:C:A:p.N61K	0.982377	0.746909	0.429673	1.09242	0.901444	1.05882	0.885546	0.803316
4859:C:G:p.N61K	-0.339943	-0.464704	-0.798919	-0.850787	-0.404307	-0.876964	-0.053736	-0.144606
4859:C:T:p.N61N	0.609392	0.366328	0.0528485	1.14261	0.773959	0.823886	0.513941	0.597276
4860:C:A:p.H62N	1.54426	1.30028	0.948364	1.49233	1.31341	1.43314	1.54699	1.36773
4860:C:G:p.H62D	1.20688	0.943759	0.754571	1.14262	1.06276	0.925333	1.31103	1.08186
4860:C:T:p.H62Y	0.838894	0.316625	0.416689	0.452521	0.771895	0.782181	0.829082	0.550652
4860:CA:AC:p.H62T	0.319177	0.0296828	-0.93378	0.248811	-0.0607362	-0.198429	0.245926	-0.0104064
4860:CA:AG:p.H62S	-0.122949	-0.585727	-1.1112	0.20883	-0.752509	-0.444583	-0.0232081	-0.327573
4860:CA:AT:p.H62I	1.1249	0.784894	0.275351	0.622147	0.828527	0.827537	1.17446	1.02081
4860:CA:GC:p.H62A	1.07122	0.111878	0.304631	0.22094	1.31166	1.28928	1.04423	0.731264
4860:CA:GG:p.H62G	0.603173	0.305459	0.33954	-0.186691	0.721561	0.626415	0.849335	0.574484
4860:CA:GT:p.H62V	-0.227312	-0.574917	-1.2858	-0.894908	-0.456231	-0.704245	-0.197854	-0.385962
4860:CA:TC:p.H62S	0.248881	-0.118799	-0.412146	0.117427	0.174799	0.0323184	0.168673	-0.18496
4860:CA:TG:p.H62C	0.89399	0.353843	-0.110327	0.669477	0.703332	1.19026	0.931272	0.665927
4860:CA:TT:p.H62F	1.4101	0.96718	0.476334	1.86018	1.66047	1.59024	1.42323	1.03838
4860:CAC:AAA:p.H62K	1.17625	0.479786	0.222575	0.783839	1.31923	1.36483	1.29459	0.994233
4860:CAC:AAG:p.H62K	1.09609	0.548446	0.186357	0.498827	1.02618	0.987181	1.03188	0.905207
4860:CAC:AAT:p.H62N	0.891253	0.508892	-0.0723567	0.987736	1.41817	1.43135	1.00392	0.704249
4860:CAC:ACA:p.H62T	-0.0457339	-0.450264	-1.00206	-0.229763	-0.223336	-0.408986	0.216174	-0.0805741
4860:CAC:ACG:p.H62T	-0.403332	-0.808008	-0.895268	-0.547661	-0.719848	-0.715932	-0.391821	-0.489543
4860:CAC:ACT:p.H62T	0.0229271	-0.85539	-1.35556	-0.970808	-0.331977	-0.40018	0.0932382	-0.171107
4860:CAC:AGT:p.H62S	-0.107117	-1.19374	-1.17944	-0.512169	-0.120688	-0.138657	-0.0127416	-0.232228
4860:CAC:ATA:p.H62I	0.476087	-0.48503	-0.637373	-1.65542	-0.496802	-0.342643	0.799541	0.426675
4860:CAC:ATG:p.H62M	0.644993	0.214281	-0.313376	0.514705	0.941592	1.22855	0.824355	0.515446
4860:CAC:ATT:p.H62I	0.409319	-0.0249537	-0.464781	0.822415	0.338524	0.545068	0.449603	0.34158
4860:CAC:GAA:p.H62E	0.90668	0.19244	0.105733	0.44014	1.15107	1.17943	1.1592	0.840379
4860:CAC:GAG:p.H62E	1.20182	0.848902	0.203838	1.53707	1.26517	1.31992	1.32492	1.06386
4860:CAC:GAT:p.H62D	-0.52017	-1.27808	-0.784232	-0.384759	-0.64146	-0.280057	-0.396991	-0.644447
4860:CAC:GCA:p.H62A	0.862784	-0.0486466	-0.753708	0.366961	1.553	1.63772	0.894214	0.44916
4860:CAC:GCG:p.H62A	0.61688	-0.0995486	-0.878806	0.656263	0.792818	0.776198	0.808654	0.371064
4860:CAC:GGA:p.H62G	0.703784	0.399251	0.387739	-1.06071	0.468486	0.667259	0.566635	0.339448
4860:CAC:GGG:p.H62G	0.92414	0.277774	0.297428	-1.54431	0.934512	0.556009	1.083	0.640769
4860:CAC:GGT:p.H62G	0.201301	-0.225096	0.0926625	-0.0416919	0.28079	0.549254	0.346951	0.100225
4860:CAC:GTA:p.H62V	-0.641154	-1.18974	-2.19692	-0.907216	-0.104268	-0.321744	-0.251673	-0.445469
4860:CAC:GTG:p.H62V	-0.272132	-0.925868	-1.68774	-0.975954	-0.50781	-0.327944	-0.276169	-0.362803
4860:CAC:GTT:p.H62V	-0.289641	-0.676095	-0.932197	-1.31159	-0.352211	-0.00528359	-0.103975	-0.40501
4860:CAC:TAG:p.H62*	-0.588295	0.203261	1.08918	-0.783919	-0.00881706	-0.215622	-0.295888	0.0768857
4860:CAC:TAT:p.H62Y	0.456439	-0.112267	-0.7848	0.517709	0.904635	0.742462	0.482559	0.234667
4860:CAC:TCA:p.H62S	0.257684	-0.616948	-0.645309	-0.167388	-0.611643	-0.526153	-0.0683556	-0.298815
4860:CAC:TCG:p.H62S	0.251351	-0.246058	-0.903862	0.0192767	-0.182891	-0.136756	-0.0800871	-0.208218
4860:CAC:TCT:p.H62S	0.0894187	-0.498319	-0.910042	0.0528495	-0.494535	-0.529354	0.61686	0.126446
4860:CAC:TGG:p.H62W	0.129985	-0.647327	-0.990372	-1.40957	0.0146356	0.210106	0.115653	-0.268605
4860:CAC:TGT:p.H62C	1.03183	0.663307	0.553216	0.526556	0.731072	0.956299	1.02418	0.804244
4860:CAC:TTA:p.H62L	1.16452	0.869682	0.674014	0.620051	0.282334	0.56446	1.02922	0.738384
4860:CAC:TTG:p.H62L	1.19274	0.681097	0.425874	0.625027	0.934868	1.31693	0.987606	0.779962
4860:CAC:TTT:p.H62F	0.87562	0.218638	-0.043467	0.882792	0.817973	0.999713	1.09491	0.724769
4861:A:C:p.H62P	-0.0437715	0.203503	1.63253	0.0922733	0.813553	0.622159	0.766449	0.539626
4861:A:G:p.H62R	0.178244	0.0285477	-0.0660658	-0.392506	0.0850987	0.101452	0.700504	0.287319
4861:A:T:p.H62L	1.72867	1.43162	1.71272	1.58895	1.63568	1.53745	1.74798	1.50608
4861:AC:CA:p.H62P	-0.336523	-0.254938	1.17784	-0.349767	0.676355	0.796862	0.350381	0.103881
4861:AC:CG:p.H62P	-0.588201	-0.289238	1.38677	-0.46934	0.417454	0.225377	0.399958	0.202724
4861:AC:CT:p.H62P	-0.621583	-0.0284832	1.16853	-0.774836	-0.121156	-0.0456651	0.349305	-0.0236931
4861:AC:GA:p.H62R	0.375642	-0.22001	-0.350404	0.0675618	0.212752	0.445742	0.266233	-0.020255
4861:AC:GG:p.H62R	-0.0755674	-0.275897	-0.202646	-0.0883688	0.43685	0.573599	0.594315	0.0138663
4861:AC:GT:p.H62R	0.303624	-0.277011	-0.31178	-0.467193	-0.0994813	0.0016878	0.329642	0.0312567
4861:AC:TA:p.H62L	1.03966	0.757622	0.850365	0.204969	0.502871	0.608957	1.3874	1.06553
4861:AC:TG:p.H62L	1.46886	0.920756	0.625468	0.880145	1.56912	1.87368	1.42724	1.16517
4861:AC:TT:p.H62L	1.25585	0.819366	0.842005	1.10534	1.21939	1.06256	1.32726	1.05827
4862:C:A:p.H62Q	0.920648	0.599858	0.590087	0.404937	1.88378	1.26037	1.11834	0.776578
4862:C:G:p.H62Q	0.828183	0.223892	0.611852	0.454222	0.959629	0.875283	0.835757	0.662424
4862:C:T:p.H62H	1.07087	0.785455	0.428718	1.38823	1.26986	1.28295	1.33674	1.0518
4863:G:A:p.V63M	0.576021	0.403421	1.31893	0.204563	0.896679	0.617086	0.850769	0.451564
4863:G:C:p.V63L	0.71597	0.441709	1.69088	0.7634	0.621426	0.857613	0.796318	0.549159
4863:G:T:p.V63L	0.919485	0.841959	1.58039	0.656875	0.778059	0.862076	1.07518	0.885248
4863:GT:AA:p.V63K	-1.13921	-0.607312	0.836651	-0.817991	0.0292249	-0.425283	0.0576127	-0.18605
4863:GT:AC:p.V63T	-0.385481	-0.943592	-0.555533	-0.954556	-0.43087	-0.491463	-0.452422	-0.575668
4863:GT:AG:p.V63R	-2.48307	-1.76885	-0.00615323	-1.89096	-0.465034	-0.452728	-0.904298	-1.09041
4863:GT:CA:p.V63Q	-1.45185	-0.913006	0.763778	-1.20401	-0.445773	-0.481375	-0.190521	-0.342885
4863:GT:CC:p.V63P	-1.59228	-0.682967	0.967631	-1.46533	-0.297937	-0.582761	-0.0174034	-0.440719
4863:GT:CG:p.V63R	-2.13987	-0.999076	1.15782	-1.46268	-0.848505	-1.09346	-0.380758	-0.519018
4863:GT:TA:p.V63*	-1.88305	-0.996864	0.384108	-0.549795	-1.42543	-2.60037	-0.998322	-0.139102
4863:GT:TC:p.V63S	-0.154412	-0.414589	0.430336	-0.452829	0.264329	0.258044	0.0952463	-0.189063
4863:GT:TG:p.V63W	-1.75242	-0.482594	0.52923	-1.86428	-0.39501	-0.387248	-0.340319	-0.650802
4863:GTG:AAA:p.V63K	-2.35899	-0.739337	0.968479	-0.853203	-0.394856	-0.234854	-0.0882015	-0.390256
4863:GTG:AAC:p.V63N	-1.31064	-0.396144	1.2035	-0.534387	0.461573	-0.245021	0.409297	-0.0768597
4863:GTG:AAT:p.V63N	-1.62229	-0.236695	1.28912	-0.553508	-0.761971	-0.613681	0.26214	0.0438664
4863:GTG:ACA:p.V63T	-0.209158	-0.952892	-1.52716	-0.266057	-0.582362	-0.633373	0.0534057	-0.243709
4863:GTG:ACC:p.V63T	-0.224801	-0.703356	-0.817077	-0.0765994	-0.792979	-0.91245	-0.259783	-0.327048
4863:GTG:ACT:p.V63T	0.29154	0.0652874	0.535949	-0.497636	0.453912	0.0821534	0.164547	-0.107542
4863:GTG:AGA:p.V63R	-1.23298	-0.314003	1.0123	-1.44658	-0.308202	-0.710952	-0.0312887	-0.361981
4863:GTG:AGC:p.V63S	-0.485005	-0.391567	0.791588	-1.20597	0.226927	0.245891	0.367499	-0.481029
4863:GTG:AGT:p.V63S	-0.745279	-0.610824	-0.295102	-1.58773	-0.610392	-0.547774	-0.234548	-0.316373
4863:GTG:ATA:p.V63I	0.24145	-0.0023741	0.810125	0.137644	0.525897	0.45923	0.56717	0.171762
4863:GTG:ATC:p.V63I	0.0915347	0.318437	1.29116	-0.189246	0.818915	0.988855	0.731485	0.383155
4863:GTG:ATT:p.V63I	0.406881	0.253018	1.41087	0.209201	0.595135	0.633119	0.65116	0.455715
4863:GTG:CAA:p.V63Q	-1.09974	-0.662125	0.913097	-0.918704	-0.0633716	-0.156379	0.0364856	-0.400118
4863:GTG:CAC:p.V63H	-0.627623	0.0344268	1.6333	-0.415427	0.171815	0.182379	0.265697	0.00229945
4863:GTG:CAT:p.V63H	-0.813836	0.109793	1.24768	-0.632731	0.0408042	0.140351	0.30246	-0.0194728
4863:GTG:CCA:p.V63P	-1.20507	-0.130799	1.45115	-0.556919	0.144129	0.565097	0.479821	-0.00927291
4863:GTG:CCC:p.V63P	-1.60712	-0.158304	1.35812	-1.29636	0.348637	-0.123384	0.201362	-0.106664
4863:GTG:CCT:p.V63P	-1.28649	-0.081773	1.50584	-0.150875	0.319577	0.251419	0.39053	-0.00164365
4863:GTG:CGA:p.V63R	-1.25707	-0.366517	2.16627	-0.856246	-0.237962	-0.113293	0.318027	0.0324778
4863:GTG:CGC:p.V63R	-1.37885	-0.545808	1.22461	-1.3311	-0.207466	-0.664082	-0.107785	-0.467089
4863:GTG:CGT:p.V63R	-1.64685	-0.652107	1.02761	-1.74468	-0.757292	-0.76519	-0.24311	-0.449843
4863:GTG:CTA:p.V63L	0.33541	0.125465	1.06093	0.54281	1.1988	1.26147	0.661654	0.280502
4863:GTG:CTC:p.V63L	0.427458	0.100431	0.672997	0.782556	0.588276	0.281087	0.690846	0.311144
4863:GTG:CTT:p.V63L	0.659979	0.431179	0.787086	0.363289	1.63827	1.50302	0.904089	0.477712
4863:GTG:TAC:p.V63Y	-2.15083	-1.11536	1.06111	-2.08243	-0.703411	-0.866095	-0.117034	-0.499155
4863:GTG:TAT:p.V63Y	-2.11819	-0.631729	1.20154	0.382838	-0.610178	-0.773407	-0.106026	-0.23167
4863:GTG:TCA:p.V63S	-0.289383	-0.00617456	0.111573	-0.676853	0.145009	0.279344	0.161656	-0.148339
4863:GTG:TCC:p.V63S	-0.126604	-0.51607	0.283799	-0.907916	-0.647927	-0.405953	0.237035	-0.21536
4863:GTG:TCT:p.V63S	0.0203736	-0.0345112	0.376088	-0.345284	0.0830828	0.17489	0.156028	-0.161113
4863:GTG:TGC:p.V63C	0.419755	-0.0128832	0.503166	-0.506984	0.355321	0.141872	0.362903	0.0214532
4863:GTG:TGT:p.V63C	0.252868	-0.227734	-0.0178605	0.172264	0.124229	0.679571	0.398408	0.128402
4863:GTG:TTA:p.V63L	0.397025	-0.29395	-0.172804	-0.22641	0.919842	0.664166	0.711944	0.233212
4863:GTG:TTC:p.V63F	-0.673505	-0.086177	2.04351	-0.535105	0.454149	0.89869	0.766123	0.345776
4863:GTG:TTT:p.V63F	-0.179717	0.626242	2.30548	0.8612	1.85092	1.63859	1.07579	0.630006
4864:T:A:p.V63E	-0.692486	0.474543	1.70954	0.245972	0.519842	0.25997	0.514376	0.394114
4864:T:C:p.V63A	-0.637787	-0.879774	-0.1373	-1.05592	-0.375704	-0.678034	0.0794405	-0.29613
4864:T:G:p.V63G	-1.0162	-0.0816417	1.10417	-0.734378	-0.103062	-0.159583	0.113241	-0.106522
4864:TG:AA:p.V63E	-0.897331	-0.0903433	1.46871	-0.0756776	0.130271	-0.106267	0.528812	0.239762
4864:TG:AC:p.V63D	-0.760085	-0.166752	1.85183	0.105414	0.716672	0.334726	0.491657	0.310185
4864:TG:AT:p.V63D	-1.37778	-0.071992	1.8765	0.14346	1.15676	1.33159	0.301296	0.286973
4864:TG:CA:p.V63A	0.136508	-0.153806	-0.210597	-0.630808	0.0466232	0.0749585	0.269399	-0.00596611
4864:TG:CC:p.V63A	0.276228	0.0909658	-0.00719513	0.0821635	-0.119767	-0.405021	0.331899	0.124397
4864:TG:CT:p.V63A	0.365607	-0.246456	0.357283	-0.143112	0.595074	0.172418	0.297631	0.0848425
4864:TG:GA:p.V63G	-0.883675	-0.295199	1.42849	-0.705835	0.176413	0.495197	0.215745	0.0618354
4864:TG:GC:p.V63G	-0.832557	-0.46807	1.05403	-0.727893	0.358183	0.217436	0.221012	-0.133856
4864:TG:GT:p.V63G	-0.720211	-0.0266243	1.52375	0.219852	0.115878	0.570738	0.135545	0.0259526
4865:G:A:p.V63V	0.780807	0.419646	0.910883	0.530087	0.98532	0.836299	0.87111	0.686222
4865:G:C:p.V63V	0.704707	0.552681	1.58085	0.0514184	1.23892	1.42666	1.06106	0.661997
4865:G:T:p.V63V	1.01006	0.785991	1.46374	0.992209	1.43012	1.47241	1.28693	1.02396
4866:C:A:p.L64M	1.01317	0.68476	0.375122	1.15779	0.678845	0.545811	0.912017	0.82045
4866:C:G:p.L64V	-0.464475	-0.222528	-0.458391	-0.6517	-0.386817	-0.321126	0.033591	0.0519543
4866:C:T:p.L64L	0.336697	0.316458	0.00489583	-0.386063	0.358077	0.317303	0.638526	0.511054
4866:CT:AA:p.L64K	0.0221295	-0.389185	-0.931011	-0.634886	-0.205723	-0.365771	0.332398	0.168476
4866:CT:AC:p.L64T	0.279976	0.156188	0.0242382	-0.804192	-0.064061	0.0869541	0.29788	0.331099
4866:CT:AG:p.L64R	0.218374	-0.112689	-0.570757	0.272893	0.95044	0.228482	0.650861	0.218254
4866:CT:GA:p.L64E	0.577793	0.183519	-0.106784	0.92011	0.318193	0.400745	0.579208	0.259396
4866:CT:GC:p.L64A	-0.0392144	-0.316522	-0.751592	-0.584699	-0.404057	-0.331147	-0.107623	-0.0340826
4866:CT:GG:p.L64G	0.410272	0.226676	0.114228	-0.703128	-0.220976	-0.684741	0.235477	0.210372
4866:CT:TA:p.L64*	-1.10612	-0.152195	1.44096	-0.916531	-1.26286	-1.36399	-0.850467	0.0248908
4866:CT:TC:p.L64S	0.344909	-0.0774884	-0.913164	-0.926365	0.913443	0.566501	0.174476	0.203469
4866:CT:TG:p.L64W	-0.143718	-0.448452	-1.17077	-0.741567	-0.238725	0.0991724	-0.0308991	-0.117582
4866:CTG:AAA:p.L64K	0.463611	0.411672	0.454403	0.189925	0.342481	0.392886	0.402733	0.322971
4866:CTG:AAC:p.L64N	-0.0393808	-0.156327	-1.18021	-0.242503	0.177553	-0.0375166	0.111568	0.0864161
4866:CTG:AAT:p.L64N	0.203375	-0.544038	-0.805679	-1.11334	0.185603	-0.154428	0.221287	-0.0525523
4866:CTG:ACA:p.L64T	0.395505	0.128264	0.335318	-0.129968	0.174094	-0.442549	0.0569476	0.159629
4866:CTG:ACC:p.L64T	0.473718	0.232094	-0.405077	0.521074	0.580718	-0.162239	0.180131	0.0989768
4866:CTG:ACT:p.L64T	0.13329	-0.580644	-0.876881	-1.03142	-0.216081	0.0610437	-0.00423614	-0.0285856
4866:CTG:AGA:p.L64R	0.443801	0.450889	-0.185729	0.725893	-0.0666774	-0.183233	0.468014	0.294494
4866:CTG:AGC:p.L64S	-0.09208	-0.022133	0.244524	-0.87668	1.50717	1.42429	0.148753	0.0661679
4866:CTG:AGT:p.L64S	-0.22822	-0.296518	-0.706425	-0.102536	-0.087576	-0.742887	-0.155033	-0.250657
4866:CTG:ATA:p.L64I	0.443298	0.380912	-0.461364	0.652658	0.824247	0.0419611	0.320739	0.301272
4866:CTG:ATC:p.L64I	0.462969	0.0732413	-0.265337	0.648536	0.706533	0.82562	0.308533	0.303551
4866:CTG:ATT:p.L64I	-0.253168	-0.781625	-0.970937	-0.830118	-0.0874166	0.689883	-0.515253	-0.486993
4866:CTG:GAA:p.L64E	-0.236547	-0.586183	-0.622323	-0.0959823	0.458634	0.503964	0.146159	-0.202826
4866:CTG:GAC:p.L64D	-0.238755	-0.211302	-0.68923	-1.69497	-0.244034	-0.271714	-0.149663	-0.214284
4866:CTG:GAT:p.L64D	-0.804393	-0.868879	-1.74207	-3.03053	-1.22296	-1.35493	-1.00152	-0.937529
4866:CTG:GCA:p.L64A	-0.132562	-0.087772	-0.461038	-1.09288	-0.247794	-0.147892	-0.482098	-0.22857
4866:CTG:GCC:p.L64A	-1.13971	-1.0517	-1.90501	-2.04098	-0.980359	-1.42376	-1.06701	-0.991072
4866:CTG:GGA:p.L64G	-0.00835083	-0.160656	0.0601438	-0.162853	0.134815	-0.185246	0.0835251	-0.015831
4866:CTG:GTA:p.L64V	-0.438751	-0.600013	-0.814632	-0.561919	-0.228407	-0.646701	-0.264454	-0.387995
4866:CTG:TAC:p.L64Y	-0.222001	-0.459047	-0.821753	-0.561071	-0.730043	-0.411531	-0.208963	-0.198379
4866:CTG:TAT:p.L64Y	-0.544165	-0.565092	0.242796	-1.84442	-0.22073	-0.208087	-0.0664886	-0.200096
4866:CTG:TCA:p.L64S	0.152443	-0.0500839	-0.947263	-1.4601	-0.298011	-0.570537	0.0465744	0.0649013
4866:CTG:TCC:p.L64S	-0.206979	-0.289028	-0.704271	-0.852234	-0.191856	-0.145749	-0.204371	-0.246104
4866:CTG:TCT:p.L64S	-0.226034	-0.345076	0.776368	-1.10909	1.25867	0.639631	-0.31245	-0.381784
4866:CTG:TGC:p.L64C	0.0787624	-0.716133	-1.16064	-0.135306	-0.140798	-0.237016	-0.148028	-0.28978
4866:CTG:TGT:p.L64C	-0.531826	-0.736144	-2.15378	-0.605639	-0.312001	-0.75674	0.489763	-0.492159
4866:CTG:TTC:p.L64F	-1.01536	-0.767568	-1.59191	-0.789223	-1.40264	-0.926537	-0.52183	-0.59988
4866:CTG:TTT:p.L64F	-1.19012	-1.24105	-1.25591	-1.44153	0.877836	0.263873	-0.51028	-0.691702
4867:T:A:p.L64Q	0.768067	0.951514	1.37614	1.13574	0.263905	0.186329	0.51551	0.644057
4867:T:C:p.L64P	-0.123036	0.778504	1.70396	0.958249	0.378949	0.175798	0.543544	0.626455
4867:T:G:p.L64R	0.390596	0.288714	-0.263144	0.0871146	-0.0691579	-0.177853	0.485457	0.4293
4867:TG:AA:p.L64Q	0.3785	0.332127	-0.262455	0.151748	0.3742	0.282966	0.575379	0.337264
4867:TG:AC:p.L64H	0.586477	0.271509	-0.117055	1.1602	0.489677	0.467628	0.344141	0.336355
4867:TG:AT:p.L64H	0.0665065	0.122913	-0.0251768	-0.938006	-0.20151	-0.416601	-0.0192635	0.0017103
4867:TG:CA:p.L64P	-0.466763	0.557804	1.59163	1.30836	0.387022	-0.0682804	0.335107	0.458719
4867:TG:CC:p.L64P	-0.348628	0.35347	1.29848	-0.114109	-0.223265	-0.134722	0.091283	0.12034
4867:TG:CT:p.L64P	-0.945457	0.0785126	1.30245	-0.768073	-0.158458	-0.415916	-0.103503	-0.096092
4867:TG:GA:p.L64R	0.199422	-0.107386	-0.593508	0.224789	-0.392654	-0.380323	0.094701	0.0861272
4867:TG:GC:p.L64R	-0.523735	-0.814865	-1.2726	-0.878687	-0.660975	-0.767241	-0.353597	-0.372119
4867:TG:GT:p.L64R	-1.14398	-1.142	-1.68513	-0.762973	-1.6406	-1.69399	-0.78025	-0.975859
4868:G:A:p.L64L	0.681591	0.555253	-0.287659	0.89357	0.340005	0.327979	0.691758	0.621447
4868:G:C:p.L64L	0.609987	0.744014	-0.05023	0.375675	0.254477	0.343455	0.5663	0.38124
4868:G:T:p.L64L	0.578925	0.578542	0.967421	0.893267	1.02073	0.697527	0.427214	0.372774
4869:C:A:p.Q65K	0.928882	0.846637	0.638365	1.27769	0.583352	0.816532	0.625185	0.715685
4869:C:G:p.Q65E	0.257784	0.302682	0.370913	0.747997	0.846027	1.04953	0.392965	0.392904
4869:C:T:p.Q65*	-0.272646	0.299144	1.29684	0.180656	-0.990517	-0.698479	-0.367565	0.408005
4869:CA:AC:p.Q65T	-0.265261	-0.289714	-0.908956	0.627574	-0.943868	-0.917797	-0.447125	-0.398618
4869:CA:AG:p.Q65R	-0.521979	-0.734213	-0.0956758	-0.0403156	0.0340986	-0.249636	-0.481739	-0.388627
4869:CA:AT:p.Q65M	0.28309	-0.00765342	0.28506	0.0657142	0.087036	0.63282	0.192236	0.270486
4869:CA:GC:p.Q65A	-0.205693	-0.080579	0.0872026	-0.216821	-0.509842	-0.641415	0.00745337	0.126242
4869:CA:GG:p.Q65G	0.375803	0.280621	-0.0792891	-0.104644	0.75796	0.343328	0.300513	0.283609
4869:CA:GT:p.Q65V	0.0843096	0.468107	-0.160374	0.583222	0.813582	1.19603	-0.0651749	-0.107366
4869:CA:TC:p.Q65S	-0.679972	-0.455236	-1.17694	-0.646955	-0.416981	-0.0712442	-0.268884	-0.284719
4869:CA:TG:p.Q65W	-0.0107611	-0.371253	-1.11396	-0.435395	-0.655038	-0.779822	-0.194964	-0.202801
4869:CA:TT:p.Q65L	-0.226274	-0.345926	-0.72979	-0.738697	-0.417788	-0.197329	0.0631422	0.0202029
4869:CAG:AAA:p.Q65K	0.451082	0.3592	0.228533	-0.366159	1.00984	1.35358	0.134023	0.173828
4869:CAG:AAC:p.Q65N	0.430439	0.587606	1.35202	0.408087	-0.100132	0.0589652	0.321762	0.394797
4869:CAG:AAT:p.Q65N	0.153178	0.289687	1.10458	0.0304569	0.862693	0.179207	0.637814	0.414952
4869:CAG:ACA:p.Q65T	-0.292958	-0.0634642	-0.830576	0.17101	-0.466003	-0.949595	-0.35199	-0.232247
4869:CAG:ACC:p.Q65T	0.235936	-0.607951	-0.869776	-0.366224	-0.69606	-0.717672	0.105332	0.0642292
4869:CAG:ACT:p.Q65T	-0.0325715	-0.105718	-0.151564	0.28894	0.711012	0.704672	-0.33727	-0.319344
4869:CAG:AGT:p.Q65S	-0.077834	-0.272567	-1.02204	0.516165	-0.619466	-0.460094	-0.380553	-0.133725
4869:CAG:ATC:p.Q65I	-0.30193	-0.355804	-1.67341	-0.482653	-0.531318	-0.913671	-0.0322591	-0.0852068
4869:CAG:ATT:p.Q65I	0.112439	0.063539	1.17725	-0.163787	0.510661	-0.135071	0.0970204	-0.00719974
4869:CAG:GAA:p.Q65E	-0.158135	-0.0964003	0.297911	0.0611761	0.195037	0.925568	0.129478	0.0995534
4869:CAG:GAC:p.Q65D	0.262926	0.114781	1.05905	-0.0958386	-0.192305	-0.082229	-0.0960024	0.00846255
4869:CAG:GAT:p.Q65D	-0.347296	-0.517541	-1.21954	-0.410802	-0.456289	-0.516349	-0.00317286	0.0100498
4869:CAG:GCA:p.Q65A	-0.0154574	0.00653478	0.272288	-0.164182	-0.602941	-0.33488	-0.0325934	-0.0315457
4869:CAG:GCC:p.Q65A	0.0954275	-0.412547	-1.14026	-0.799152	-0.426749	-0.468495	-0.297441	-0.299027
4869:CAG:GCT:p.Q65A	0.0480618	-0.0315556	0.38359	-1.31872	-0.508449	-0.590072	-0.521658	-0.374964
4869:CAG:GGA:p.Q65G	-0.0152973	0.192266	-1.20442	0.292533	-0.199922	-0.684581	-0.0990356	-0.00473604
4869:CAG:GGC:p.Q65G	-0.342778	-0.0910533	-1.21726	-0.963657	0.0912254	0.512878	-0.185495	-0.257195
4869:CAG:GGT:p.Q65G	0.248736	0.174161	-0.283668	-0.058229	-0.334728	-0.55327	-0.034458	0.0571291
4869:CAG:GTA:p.Q65V	-0.388033	-0.650779	-0.557259	-0.900777	-0.601097	-0.442638	-0.523263	-0.262529
4869:CAG:GTC:p.Q65V	-0.39044	-0.489013	0.70006	-1.91421	0.329369	0.601588	-0.27401	-0.347703
4869:CAG:GTT:p.Q65V	-1.02822	-2.11687	-2.46699	-0.524752	-1.59695	-0.900156	-0.912462	-1.12192
4869:CAG:TAC:p.Q65Y	-0.303878	-0.562944	-1.07603	-0.34569	0.180555	-0.350158	-0.197057	-0.241244
4869:CAG:TAT:p.Q65Y	-0.0122186	-0.110927	-0.22709	0.107345	0.0445272	0.162106	0.112063	0.0799959
4869:CAG:TCA:p.Q65S	0.00210939	-0.33551	-0.996813	-1.46795	-0.604318	-0.347419	-0.570626	-0.372209
4869:CAG:TCC:p.Q65S	-0.882978	-0.855842	-1.3045	-0.321398	-1.41964	-1.64955	-0.557509	-0.397895
4869:CAG:TCT:p.Q65S	-0.127055	-0.991363	0.20195	-0.268496	-0.00775728	-0.247661	-0.00969632	-0.119225
4869:CAG:TGC:p.Q65C	-0.268104	-0.575402	-1.38511	0.417395	-0.204408	-0.718911	-0.204628	-0.137532
4869:CAG:TTA:p.Q65L	-0.317947	-0.18821	-1.05039	0.0836842	-0.0133018	-0.392283	-0.0835829	-0.140819
4869:CAG:TTC:p.Q65F	-0.690763	-0.628647	-1.24979	-0.695435	-1.35436	-0.40662	-0.265452	-0.283015
4869:CAG:TTT:p.Q65F	-0.0110001	0.0711753	0.57722	-0.46705	0.784589	0.324713	0.0251633	0.00634551
4870:A:C:p.Q65P	-0.569172	0.219493	0.711695	0.0185523	-0.356038	-0.0828805	-0.107248	-0.102529
4870:A:G:p.Q65R	0.147113	-0.581385	-0.547974	0.312423	0.232171	-0.125532	0.4256	0.344291
4870:A:T:p.Q65L	0.646258	0.555577	0.52613	0.646154	1.3634	1.11139	0.872399	0.742898
4870:AG:CA:p.Q65P	-1.16276	-0.0257641	0.617252	-0.493765	-0.208182	-0.191439	-0.285618	-0.0927975
4870:AG:CC:p.Q65P	-0.466891	-0.315046	0.781685	0.368929	-0.305273	-0.663609	-0.172595	-0.131724
4870:AG:CT:p.Q65P	-0.57529	0.387994	1.35769	0.108379	0.34855	0.591236	-0.0681784	-0.146656
4870:AG:GA:p.Q65R	-0.0501568	-0.130284	-0.954695	-1.4415	-0.806713	-0.846467	-0.172443	-0.0203303
4870:AG:GC:p.Q65R	-0.568562	-0.602007	-2.12806	-1.06273	-0.609512	-0.675201	-0.407762	-0.440691
4870:AG:GT:p.Q65R	-0.066739	-0.219612	-0.614846	0.676705	-0.684008	-0.664406	-0.17528	0.0172768
4870:AG:TA:p.Q65L	0.3735	-0.0394514	-0.406285	0.324726	-0.0714428	0.053406	0.0379532	0.0754358
4870:AG:TC:p.Q65L	0.429584	0.537367	0.000623812	0.325648	0.305268	1.0826	0.319315	0.278315
4870:AG:TT:p.Q65L	0.192344	-0.15541	-0.495106	-0.757022	-0.0453276	0.148654	0.0289378	-3.61214e-05
4871:G:A:p.Q65Q	0.142398	0.104674	-0.0532214	-0.0370862	0.531711	0.508616	0.340197	0.404259
4871:G:C:p.Q65H	0.491155	0.299583	0.0430134	0.264238	1.03351	0.922615	0.48558	0.453472
4871:G:T:p.Q65H	1.02588	0.773892	1.22689	1.69426	1.37282	1.00708	1.006	1.04492
4872:C:A:p.H66N	0.859036	0.69004	1.23289	0.716662	1.35547	1.19764	0.693465	0.616683
4872:C:G:p.H66D	0.390938	0.487261	1.20379	0.293518	0.89456	0.799617	0.418465	0.287025
4872:C:T:p.H66Y	0.258538	-0.00645648	1.15168	-0.406769	2.02863	1.79317	0.765564	0.572978
4872:CA:AG:p.H66S	0.496221	0.26888	1.61465	-0.621273	0.472512	0.367662	0.288622	0.318121
4872:CA:AT:p.H66I	0.416332	-0.144047	-0.266557	-0.845649	0.0141832	0.061411	0.511076	0.309739
4872:CA:GC:p.H66A	0.12041	0.261597	0.482196	-0.325799	0.872468	0.593264	0.186321	0.12578
4872:CA:GG:p.H66G	0.0513173	-0.0823151	0.705188	-0.25638	0.899535	0.358556	0.282916	0.152723
4872:CA:GT:p.H66V	0.444535	-0.0337985	0.340665	0.467506	1.25685	1.39153	0.422658	0.233299
4872:CA:TC:p.H66S	-0.0529918	0.0439883	0.0983945	-0.312045	0.516062	-0.128314	0.142732	-0.103416
4872:CA:TG:p.H66C	0.391861	-0.0341443	0.999656	1.01136	1.19715	0.0946349	0.427534	0.22816
4872:CA:TT:p.H66F	0.482954	0.390925	0.022878	0.17793	0.990923	0.698414	0.443673	0.385851
4872:CAT:AAA:p.H66K	0.316508	-0.0705126	-0.769771	-0.945379	0.939711	1.11599	0.513459	0.290608
4872:CAT:AAC:p.H66N	-0.0361377	-0.128597	0.308265	0.00515033	1.1602	0.845513	0.379241	0.106313
4872:CAT:AAG:p.H66K	0.209323	0.212101	1.12387	0.309747	0.531294	0.252346	0.121958	0.122122
4872:CAT:ACC:p.H66T	-0.272841	-0.522385	0.303002	-1.1884	-0.467287	-0.346726	-0.0055304	-0.126712
4872:CAT:ACG:p.H66T	-0.0313829	0.0258346	-0.635275	-0.600278	-0.0381386	-0.163815	-0.0806676	-0.145216
4872:CAT:AGC:p.H66S	0.123417	-0.168137	0.315443	-0.0722149	-0.91232	-1.16018	-0.250629	-0.101854
4872:CAT:AGG:p.H66R	0.16073	-0.234895	-0.74999	-0.606757	0.583329	0.264018	0.0812926	-0.0773231
4872:CAT:ATA:p.H66I	-0.104942	-0.161268	-0.748299	-0.671825	-0.536306	-0.420085	0.209207	0.0984672
4872:CAT:ATC:p.H66I	0.1354	-0.0833747	1.04849	-0.301995	1.35304	0.598512	0.502186	0.361751
4872:CAT:ATG:p.H66M	-0.0769423	-0.628824	-0.457154	-0.322035	0.00644973	0.0694222	0.0958287	0.0553669
4872:CAT:GAA:p.H66E	-0.398435	-0.0997434	0.22444	-0.522946	0.301964	0.0516065	0.0653794	-0.00640214
4872:CAT:GAC:p.H66D	0.224699	-0.213622	-0.0618311	-0.135169	0.99204	0.315936	0.0740276	0.0125207
4872:CAT:GAG:p.H66E	0.0711366	-0.154345	0.817281	-0.415979	0.635467	0.978362	0.494535	0.170734
4872:CAT:GCC:p.H66A	-0.110702	-0.424821	0.0263937	-0.22859	-0.407071	-0.438827	-0.101533	-0.178598
4872:CAT:GCG:p.H66A	-0.331419	-0.73443	-0.725484	-0.448618	0.159462	0.254857	-0.454223	-0.372828
4872:CAT:GGA:p.H66G	0.00176957	-0.0626932	0.7058	-0.0892855	0.0654304	-0.753009	-0.0138222	-0.0595174
4872:CAT:GGC:p.H66G	-0.0931319	-0.457787	-0.717415	-0.524886	0.543349	-0.179657	0.12375	-0.0420528
4872:CAT:GGG:p.H66G	0.422502	-0.166153	0.423654	0.389213	0.307517	0.0247264	-0.256493	0.0553567
4872:CAT:GTA:p.H66V	-0.693658	-1.015	-0.248323	-0.17302	-0.318694	-0.298675	-0.255164	-0.321327
4872:CAT:GTC:p.H66V	-0.0609476	-0.262862	-0.573043	-0.353066	0.600419	-0.290473	0.211313	-0.0177162
4872:CAT:TAC:p.H66Y	0.375684	0.381651	1.39396	-0.194301	1.39784	1.0725	0.0884013	-0.0611658
4872:CAT:TAG:p.H66*	-1.21266	-0.307875	1.60862	-0.611252	0.110901	-0.199188	-0.687078	-0.00311755
4872:CAT:TCA:p.H66S	0.24775	0.481706	-0.816246	0.689478	0.752387	0.677797	0.241876	0.0842275
4872:CAT:TCC:p.H66S	0.215995	-0.0925472	-0.358673	-0.152835	0.232162	0.0509687	0.0641487	-0.0202882
4872:CAT:TGC:p.H66C	0.19199	-0.187633	0.240649	0.383273	0.1282	-0.254748	0.303932	0.172099
4872:CAT:TTA:p.H66L	0.336257	0.200475	0.0704626	-0.133068	0.296948	-0.463484	0.29519	0.241024
4872:CAT:TTC:p.H66F	-0.343133	-0.319512	-0.0952191	-0.262439	0.433901	0.033979	-0.148744	-0.152732
4873:A:C:p.H66P	-0.534522	0.396168	2.06614	0.426273	1.52672	1.47722	0.518836	0.423462
4873:A:G:p.H66R	0.0748567	0.0556365	0.15313	0.674438	1.0044	0.639196	0.264856	0.285522
4873:A:T:p.H66L	0.640151	0.222398	1.20122	-0.273794	1.61755	1.60741	0.562915	0.454333
4873:AT:CA:p.H66P	-0.986738	-0.160949	1.78293	-0.694996	1.51426	0.648886	0.0553864	-0.0266993
4873:AT:CC:p.H66P	-1.2251	-0.305002	1.59438	-0.981815	1.04105	0.135972	-0.12336	-0.268978
4873:AT:CG:p.H66P	-1.42164	0.236288	1.46822	-0.274994	0.144902	-0.207908	-0.0972917	-0.121576
4873:AT:GA:p.H66R	-0.00316379	-0.469466	1.03269	-0.954859	0.578259	0.436066	-0.140638	-0.235559
4873:AT:GC:p.H66R	-0.0865742	-0.324145	-0.726149	0.380178	-0.261448	-0.421994	-0.0157976	-0.0771689
4873:AT:GG:p.H66R	0.0882286	-0.74941	0.262227	0.223515	1.12906	1.51246	0.022326	-0.107936
4873:AT:TA:p.H66L	0.15161	-0.258553	-0.306355	-1.45822	-0.0495323	0.596314	0.00405724	0.0458736
4873:AT:TC:p.H66L	0.0849421	-0.895755	-0.487613	-0.376251	0.374973	-0.410457	0.158539	-0.10467
4873:AT:TG:p.H66L	0.096987	-0.0397922	0.0887337	-1.15184	1.29162	1.25973	0.392038	0.0247721
4874:T:A:p.H66Q	-0.0625198	-0.499623	1.32402	-0.67767	1.41723	0.830376	0.532437	0.22736
4874:T:C:p.H66H	-0.471556	-0.445821	-0.0647149	-0.423148	0.293823	-0.232343	-0.202318	-0.262511
4874:T:G:p.H66Q	0.133269	-0.146828	0.22727	-0.0639165	0.755706	0.855268	0.254829	0.11261
4875:G:A:p.A67T	0.45188	0.330932	0.808546	0.321247	0.429956	0.344526	0.504509	0.426586
4875:G:C:p.A67P	-0.681784	0.692109	1.70427	0.5044	0.815948	0.825579	0.511604	0.421519
4875:G:T:p.A67S	1.01554	0.9318	0.935207	0.831231	0.707728	0.987021	0.802308	0.717146
4875:GC:AA:p.A67K	-1.33851	0.489083	1.20338	-0.649219	0.53772	0.0780483	0.261882	0.209966
4875:GC:AG:p.A67R	-0.895571	0.276154	1.23808	-0.152289	0.599692	0.514464	0.164036	0.0184202
4875:GC:AT:p.A67M	-0.575357	-0.454638	0.944978	-0.898127	-0.883348	-0.777523	-0.0983544	-0.0687473
4875:GC:CA:p.A67Q	-0.414373	0.629424	1.25172	-0.00266688	0.311154	-0.00891409	0.122838	0.11598
4875:GC:CG:p.A67R	-0.946502	0.184836	1.25928	-0.90458	-0.0584058	-0.403294	0.0742061	0.00730067
4875:GC:CT:p.A67L	0.00670743	0.551693	1.60305	0.127133	0.195037	0.481022	0.266623	0.153884
4875:GC:TA:p.A67*	-1.27664	0.0213255	1.31523	-0.926182	-1.06802	-1.26199	-0.314302	0.137705
4875:GC:TG:p.A67W	-1.31551	-0.304682	1.07331	-0.36535	0.128315	0.0294558	0.00776834	-0.00749011
4875:GC:TT:p.A67L	-0.564409	0.187889	1.09329	-0.893166	0.390118	0.229699	0.322862	0.0842489
4875:GCG:AAA:p.A67K	-1.24767	-0.31612	0.674452	-0.726779	-0.519741	-0.152796	-0.306739	-0.197617
4875:GCG:AAC:p.A67N	-0.73441	-0.122564	1.01892	-1.33401	0.736157	0.51917	0.181566	-0.0135442
4875:GCG:AAT:p.A67N	-1.66659	-0.11736	0.801086	-0.771208	-0.907692	-0.431713	-0.213658	-0.327763
4875:GCG:ACA:p.A67T	0.220098	0.168096	0.72843	-0.44386	0.123013	-0.0178123	0.0882444	0.0499107
4875:GCG:ACC:p.A67T	0.127088	0.179264	0.188174	-0.914117	0.0643932	0.0638495	0.110383	0.111383
4875:GCG:ACT:p.A67T	-0.0389308	0.026212	0.0617363	-1.26023	0.259956	0.12588	0.0242605	0.0248477
4875:GCG:AGA:p.A67R	-0.662022	0.042779	1.10542	-0.750645	-0.35472	-0.489974	-0.129706	-0.115086
4875:GCG:AGC:p.A67S	-0.649614	-0.52295	-1.38263	-1.15499	-0.815034	-1.04866	-0.131499	-0.375414
4875:GCG:AGT:p.A67S	0.190222	-0.319672	-0.677419	-0.654174	-0.818954	-0.949782	-0.0458738	-0.107851
4875:GCG:ATA:p.A67I	-0.700257	-0.631525	0.578646	-1.03118	-1.45265	-1.52716	-0.291341	-0.270462
4875:GCG:ATC:p.A67I	-0.133498	-0.26318	0.216781	-0.365221	-0.680408	-0.878839	-0.212683	-0.133352
4875:GCG:ATT:p.A67I	-0.268717	-0.0781823	0.0679252	-1.43534	-1.03134	-0.280592	-0.142858	-0.0827798
4875:GCG:CAA:p.A67Q	-1.48644	-0.488252	0.715387	-0.69277	-0.503733	-0.694583	-0.409237	-0.356627
4875:GCG:CAC:p.A67H	-0.0807653	-0.434598	-0.408231	0.0981876	0.243422	-0.257166	0.00817433	-0.133274
4875:GCG:CAT:p.A67H	-0.178932	-0.602364	0.161051	-0.810254	-0.359485	-0.698528	-0.143899	-0.139133
4875:GCG:CCA:p.A67P	-0.804953	-0.0119935	1.38709	0.21813	0.275293	0.705137	0.104967	0.0978348
4875:GCG:CCC:p.A67P	-0.746838	0.204728	1.35766	0.433045	0.570396	0.649599	0.247526	0.120938
4875:GCG:CCT:p.A67P	-0.596394	0.202495	1.59827	0.231737	1.20952	0.167942	0.30273	0.284151
4875:GCG:CGA:p.A67R	-1.03102	0.0325168	1.45574	-1.29514	-0.113709	-0.192099	-0.199213	-0.0818664
4875:GCG:CGC:p.A67R	-1.25847	0.40491	1.00391	-0.572518	-1.32833	-1.62542	-0.286494	-0.203635
4875:GCG:CGT:p.A67R	-1.62519	-0.434973	0.296726	-1.61276	-1.39705	-1.58179	-0.872993	-0.723218
4875:GCG:CTA:p.A67L	-0.367955	0.284724	0.568516	0.20043	-0.784503	0.628744	0.462776	-0.0405175
4875:GCG:CTC:p.A67L	-0.386437	-0.37314	0.563979	-0.601542	-0.171202	-0.361418	0.0115827	0.0079374
4875:GCG:CTT:p.A67L	-0.195238	0.0983727	0.483171	0.360673	-0.715184	-0.509797	0.1084	0.0642955
4875:GCG:TAC:p.A67Y	0.104684	-0.0841139	-0.621816	-0.206042	0.0363046	-0.109178	0.0830638	-0.0761172
4875:GCG:TAT:p.A67Y	-0.0849542	-0.0964211	-0.0218107	0.0462441	-0.42558	-0.532801	0.115271	0.0344383
4875:GCG:TCA:p.A67S	0.176307	-0.0340002	-0.435167	0.0858855	0.434479	0.189804	-0.139158	-0.0943711
4875:GCG:TCC:p.A67S	0.178741	-0.0184257	-0.604412	-0.499549	-0.0869553	-0.154021	0.462543	0.213841
4875:GCG:TCT:p.A67S	0.0946409	0.0057121	-0.0151029	0.057983	0.830712	0.0578155	0.248799	0.129534
4875:GCG:TGC:p.A67C	-0.149656	-0.099914	-0.380332	-1.58911	-0.739619	-0.206076	-0.051016	-0.179321
4875:GCG:TGT:p.A67C	0.170387	0.0381769	-0.761829	-1.15564	-0.652443	-0.726098	0.027377	0.0801606
4875:GCG:TTA:p.A67L	-0.47346	-0.0862137	0.677368	-0.594141	-0.275681	-0.35459	-0.143836	-0.10215
4875:GCG:TTC:p.A67F	-0.532718	-0.13761	1.23596	-0.739034	-0.427459	-0.0693474	0.0691349	0.080665
4875:GCG:TTT:p.A67F	-0.801721	-0.161903	0.861633	-0.127298	-0.332705	-0.239558	0.0385649	0.0119085
4876:C:A:p.A67E	0.0864315	0.965254	2.01516	0.707617	0.609373	0.894058	0.463329	0.490946
4876:C:G:p.A67G	0.33721	0.37132	0.498712	0.10669	0.77151	0.98316	0.537142	0.430173
4876:C:T:p.A67V	0.527576	0.804495	1.26915	0.275924	1.16624	0.917918	0.558917	0.520006
4876:CG:AA:p.A67E	-1.35665	0.0323574	1.11699	0.252246	-0.314478	-0.613419	0.0378058	0.163885
4876:CG:AC:p.A67D	-0.614544	0.196955	1.35427	-0.832455	0.911737	0.778899	0.197529	0.163642
4876:CG:AT:p.A67D	-0.542104	-0.0134823	1.35537	0.357593	-0.487028	-0.241424	0.0824929	0.103425
4876:CG:GA:p.A67G	0.263153	0.262788	0.252222	0.250097	-0.232324	0.00881266	-0.0202667	0.114629
4876:CG:GC:p.A67G	0.134057	0.270948	-0.68173	-1.20301	0.434447	0.395822	0.317176	0.166294
4876:CG:GT:p.A67G	0.286415	0.0751357	0.160674	0.256555	-0.0566274	0.158374	0.184931	0.111562
4876:CG:TA:p.A67V	0.119097	0.174908	0.550974	-0.551582	0.613755	-0.178954	0.0762757	0.176889
4876:CG:TC:p.A67V	0.390428	0.177686	0.217843	0.241223	0.181156	0.170692	0.326605	0.301176
4876:CG:TT:p.A67V	0.72021	0.481071	0.998963	0.927787	0.281548	0.591551	0.336749	0.38602
4877:G:A:p.A67A	0.692635	0.398724	0.88006	0.199825	0.537577	0.329096	0.660676	0.620388
4877:G:C:p.A67A	0.334059	0.457263	0.822907	0.417159	1.20166	0.363869	0.620915	0.529019
4877:G:T:p.A67A	-0.569823	-0.379133	0.0138333	-0.440198	-0.341994	-0.192977	-0.480885	-0.50753
4878:G:A:p.E68K	0.587447	0.661672	0.225055	1.11946	0.852912	1.16458	0.566771	0.729441
4878:G:C:p.E68Q	0.8488	0.947556	0.145457	1.26011	0.907167	0.899449	0.529558	0.604227
4878:G:T:p.E68*	-0.020721	0.726327	1.56637	0.486946	0.197179	0.141569	-0.07886	0.587867
4878:GA:AC:p.E68T	0.539985	0.492406	-0.0910603	1.13051	-0.119559	0.0626308	0.0394545	0.333952
4878:GA:AG:p.E68R	0.0927364	0.0704992	-0.0679309	0.182367	-0.34493	0.0169898	0.169757	0.23243
4878:GA:AT:p.E68M	0.247564	-0.00987469	-0.718615	-0.112083	-0.314776	-0.470469	0.108387	0.197215
4878:GA:CC:p.E68P	0.297837	0.081315	-0.871409	-0.751512	-0.207296	-0.300894	-0.0829062	0.0265625
4878:GA:CG:p.E68R	0.381548	0.0940039	-0.389015	0.455844	0.154468	-0.0405728	0.212675	0.273703
4878:GA:CT:p.E68L	0.401012	0.0658249	-0.742945	0.433166	0.260264	0.173966	0.0411593	0.117047
4878:GA:TC:p.E68S	0.267362	0.390338	-0.320941	0.0704204	-0.0734989	-0.381311	0.307095	0.301322
4878:GA:TG:p.E68W	0.119902	0.187881	-0.767515	0.910794	-0.959585	-0.873542	-0.00268215	0.0709391
4878:GA:TT:p.E68L	0.025395	-0.0895933	-0.885867	0.0543822	-0.177224	-0.206021	-0.0930573	0.00874614
4878:GAG:AAA:p.E68K	-0.163944	-0.250956	-0.39148	0.272069	0.279171	0.392294	-0.200168	-0.0679774
4878:GAG:AAC:p.E68N	0.0339481	-0.660653	-0.944897	-0.149494	0.195019	0.440926	-0.0551508	0.0239908
4878:GAG:AAT:p.E68N	-0.133645	-0.450343	-0.757865	-0.519699	0.179813	-0.0423348	-0.168478	0.103157
4878:GAG:ACA:p.E68T	-0.259931	-0.236051	-1.41075	0.00664676	-0.367882	0.11087	-0.323923	-0.239309
4878:GAG:ACT:p.E68T	0.0966964	-0.10789	0.000349604	0.532397	0.0502658	-0.455371	-0.234104	-0.0266858
4878:GAG:AGA:p.E68R	0.0271471	0.124873	-0.324096	0.0480844	-0.0686588	0.123149	-0.144826	-0.105159
4878:GAG:AGC:p.E68S	-0.295461	-0.612484	-1.39061	0.0190082	-1.00547	-1.2563	-0.511131	-0.465593
4878:GAG:AGT:p.E68S	0.326898	0.286058	-0.103742	0.758602	0.113277	0.15253	0.115252	0.0769485
4878:GAG:ATA:p.E68I	-0.559463	-1.27008	-1.52134	-2.00969	-1.92585	-2.39557	-0.479842	-0.362433
4878:GAG:ATC:p.E68I	-0.0424559	-0.171472	-1.07354	0.112026	-0.629624	-1.21017	-0.40136	-0.241944
4878:GAG:ATT:p.E68I	-1.64988	-2.0174	-3.28274	-1.9248	-2.16343	-2.136	-0.985495	-0.757795
4878:GAG:CAA:p.E68Q	-1.04951	-1.20924	-1.89784	-0.592263	-1.38591	-1.25243	-0.516492	-0.566129
4878:GAG:CAC:p.E68H	-0.246089	-0.617794	-1.05708	-0.729912	-0.384133	-0.362374	-0.440604	-0.306054
4878:GAG:CAT:p.E68H	0.246002	0.0868539	-0.807847	0.679266	0.32351	0.52683	0.0132815	0.09505
4878:GAG:CCA:p.E68P	-0.870153	-1.01496	-2.0369	-1.52198	-0.901935	-1.31339	-0.755051	-0.748333
4878:GAG:CCC:p.E68P	0.343119	-0.221757	-0.493505	-1.18111	-0.140898	0.0858157	0.0340763	-0.0207927
4878:GAG:CCT:p.E68P	0.002775	-0.209996	-1.28865	-1.40686	0.0401205	0.510923	-0.201127	-0.206759
4878:GAG:CGA:p.E68R	-0.174362	0.0528308	-0.843555	0.53366	-0.621692	-0.853257	-0.219838	-0.173168
4878:GAG:CGC:p.E68R	-0.498112	-0.994542	-1.38746	-1.22912	-1.45768	-1.52806	-0.696631	-0.600645
4878:GAG:CGT:p.E68R	-0.095422	-0.363353	-0.699407	-0.633893	-0.449944	-0.423669	-0.272461	-0.110739
4878:GAG:CTA:p.E68L	-1.15985	-1.61056	-2.30486	-1.16205	-2.30062	-2.07356	-0.981628	-0.856233
4878:GAG:CTC:p.E68L	0.158588	0.14872	-0.734845	-0.013948	-0.0172319	-0.215848	-0.283923	-0.164681
4878:GAG:CTT:p.E68L	-0.29258	-0.386519	-0.988701	0.259716	-1.11109	-0.971546	-0.287209	-0.218062
4878:GAG:TAC:p.E68Y	0.0997771	0.463554	-0.774223	0.137683	-0.0391405	0.196492	-0.0190149	-0.0821413
4878:GAG:TAT:p.E68Y	0.362904	0.168897	-0.443665	0.681289	0.497622	0.490858	0.290863	0.317001
4878:GAG:TCA:p.E68S	-0.0668111	-0.0250083	-0.4832	0.122706	-0.263615	-0.110951	-0.0486174	0.0303478
4878:GAG:TCC:p.E68S	-0.138119	-0.308966	-1.16447	0.894529	-0.0931874	-0.0248252	-0.0698878	-0.17866
4878:GAG:TCT:p.E68S	0.229466	0.204763	-0.610684	0.858612	-0.159985	-0.547183	0.392231	0.283688
4878:GAG:TGT:p.E68C	-0.000843566	-0.233873	-1.34056	-0.435755	-0.266031	-0.25941	-0.155616	-0.0984234
4878:GAG:TTA:p.E68L	-0.358517	-0.570225	-0.913893	-1.5319	-1.08387	-1.75619	-0.62312	-0.401091
4878:GAG:TTT:p.E68F	-0.566116	-0.287549	-0.947664	-0.00367207	-0.550801	-0.684462	-0.465339	-0.338146
4879:A:C:p.E68A	0.274801	0.359686	-0.409473	0.848032	0.0411364	-0.200144	0.248917	0.429397
4879:A:G:p.E68G	0.400258	0.384848	0.0710469	0.259809	0.753442	0.100346	0.475996	0.452787
4879:A:T:p.E68V	1.05247	0.816584	0.261219	1.09245	0.737544	0.866913	0.547901	0.659108
4879:AG:CA:p.E68A	-0.801496	-0.779987	-1.58151	-0.0777148	-0.738566	-0.816936	-0.791639	-0.763319
4879:AG:CC:p.E68A	-0.0475872	-0.410254	-0.810523	0.5159	-0.325452	-0.0162104	-0.20541	-0.16541
4879:AG:CT:p.E68A	0.0350863	0.0801328	-0.407009	0.442237	-0.221711	-0.188122	-0.160748	-0.0557122
4879:AG:GA:p.E68G	-0.545736	-0.439869	-0.846931	-0.829482	-0.390477	-0.446507	-0.474286	-0.579452
4879:AG:GC:p.E68G	-0.974031	-1.33969	-2.00262	-0.870604	-1.41915	-1.80785	-1.18203	-1.07526
4879:AG:GT:p.E68G	0.440654	0.25883	-0.0788205	0.755857	0.0237184	-0.16747	-0.0787558	0.0174622
4879:AG:TA:p.E68V	-0.660113	-0.617305	-1.30049	-0.235775	-1.58843	-1.46853	-0.185731	-0.278354
4879:AG:TC:p.E68V	0.150525	-0.130549	-0.572574	0.500028	-0.299923	-0.569352	-0.237065	-0.249258
4879:AG:TT:p.E68V	0.456039	0.317047	0.532839	0.308301	0.125962	0.360785	0.307178	0.356585
4880:G:C:p.E68D	0.298709	0.370163	-0.402159	0.600309	0.457228	0.418245	0.31038	0.276735
4880:G:T:p.E68D	1.03047	1.01338	0.821303	1.08153	1.10398	1.35915	0.853284	0.883587
4881:C:A:p.P69T	0.503996	0.750018	0.488641	0.724732	0.62515	0.785272	0.12641	0.180289
4881:C:G:p.P69A	0.34856	0.410541	0.394058	0.649925	0.424262	0.33498	0.339639	0.414301
4881:C:T:p.P69S	0.240441	-0.161667	-1.07221	-0.390258	0.311647	0.0863078	-0.0606905	-0.219147
4881:CC:AA:p.P69N	-0.0238205	0.296438	-0.584427	-0.3597	0.107295	0.298234	0.0618767	0.0019556
4881:CC:AG:p.P69S	-0.44927	-0.142686	-1.38478	-0.599234	-1.03371	-0.584226	-0.736526	-0.302142
4881:CC:AT:p.P69I	0.0565063	-0.516805	-0.689766	-0.583318	-0.703404	-0.322459	-0.135824	-0.201047
4881:CC:GA:p.P69D	0.496136	0.51105	-0.304382	0.933027	0.906632	1.08553	0.258429	0.316655
4881:CC:GG:p.P69G	-0.109848	-0.164801	-1.36664	-0.218417	-0.773842	-0.961106	-0.308181	0.00749119
4881:CC:GT:p.P69V	-0.239995	-0.0238064	-0.888732	-0.35362	-0.160005	0.0849788	-0.284306	-0.314683
4881:CC:TA:p.P69Y	-0.52903	-0.491238	-1.12387	-1.19761	-1.08144	-1.2099	-0.812769	-0.731755
4881:CC:TG:p.P69C	-0.409149	-0.414276	-0.931637	-0.954216	-0.951448	-0.671025	-0.599102	-0.422333
4881:CC:TT:p.P69F	0.251929	0.202116	-0.676969	0.54819	0.133268	-0.033875	-0.101021	-0.0688678
4881:CCC:AAA:p.P69K	-0.0753694	-0.404523	-1.35781	-0.135044	-0.174564	0.283997	-0.260032	-0.339804
4881:CCC:AAG:p.P69K	-0.458273	-0.439486	-0.763712	-1.0685	-0.483407	0.448795	-0.357923	-0.446495
4881:CCC:AAT:p.P69N	-0.413137	-0.207276	-0.662987	-1.05061	-1.17846	-0.790484	-0.520208	-0.339287
4881:CCC:ACA:p.P69T	-0.0271651	-0.641796	-1.53817	-0.158943	0.0622092	0.439394	-0.171505	-0.208381
4881:CCC:ACG:p.P69T	-0.040716	-0.175879	-0.669996	-0.349472	0.285691	0.434153	-0.232176	-0.217234
4881:CCC:ACT:p.P69T	0.24916	0.492874	-0.260727	-0.403144	-0.00964292	0.46956	-0.0423619	-0.219287
4881:CCC:AGG:p.P69R	-0.460702	-0.604334	-1.13196	-2.74276	-0.41433	0.338785	-0.853255	-0.672209
4881:CCC:AGT:p.P69S	-0.27364	-0.114947	-1.58665	-1.43639	-0.916126	-1.00315	-0.84342	-0.778786
4881:CCC:ATA:p.P69I	-0.420134	-0.675878	-1.53172	-1.1694	-2.35468	-1.33081	-0.523776	-0.371115
4881:CCC:ATG:p.P69M	-0.635117	-1.06798	-1.39264	-1.64026	-1.19137	-1.07037	-0.56755	-0.565983
4881:CCC:GAA:p.P69E	-0.474179	-0.0013396	-1.07149	-0.261873	-0.603844	0.0762377	-0.425373	-0.20109
4881:CCC:GAG:p.P69E	0.101215	-0.134675	-0.586097	0.658635	0.313398	0.389117	0.015418	-0.0184364
4881:CCC:GAT:p.P69D	-0.508075	-0.364586	-1.44699	0.54169	-1.33082	-0.940454	-0.237527	-0.354357
4881:CCC:GCA:p.P69A	-0.0798304	-0.269146	-1.51085	0.874288	-0.317851	-0.315539	-0.0600293	-0.0635888
4881:CCC:GCG:p.P69A	0.0217621	-0.225988	-0.846806	-0.442454	-0.00831683	-0.0547218	0.0834883	0.125751
4881:CCC:GCT:p.P69A	-0.0571295	-0.116891	-0.374855	-0.256107	-0.674058	-0.506625	-0.207653	-0.0790619
4881:CCC:GGA:p.P69G	-0.173792	-0.414677	-1.41923	0.142573	-0.515479	-0.475108	-0.194428	-0.0464404
4881:CCC:GGG:p.P69G	0.248463	-0.106943	-0.523728	-1.19537	-0.125359	0.0854256	-0.102899	-0.0373776
4881:CCC:GGT:p.P69G	-0.217944	-0.151139	-0.69906	-1.0676	-0.451627	-0.57076	-0.826839	-0.566942
4881:CCC:GTT:p.P69V	-0.672518	-0.708484	-0.687528	-0.98354	-0.991172	-0.783672	-0.894025	-0.821992
4881:CCC:TAG:p.P69*	-1.91274	-0.86231	0.510668	-2.30784	-2.52614	-2.99642	-2.13976	-0.90407
4881:CCC:TAT:p.P69Y	-1.17007	-1.26102	-1.4895	-2.30432	-2.42114	-2.73934	-1.71419	-1.42414
4881:CCC:TCA:p.P69S	-0.201969	-0.345265	-1.36606	-0.692435	-0.621919	-0.264745	-0.480626	-0.437807
4881:CCC:TCG:p.P69S	-0.11475	-0.672734	-0.671666	-0.509187	-0.548017	-0.630874	-0.226688	-0.308485
4881:CCC:TCT:p.P69S	-0.177152	-0.0343462	-0.564224	0.00961431	-0.533345	-0.317675	-0.498947	-0.407531
4881:CCC:TGG:p.P69W	-0.4473	-0.38652	-0.698232	0.0121687	-0.832293	-0.836734	-1.0486	-0.8455
4881:CCC:TGT:p.P69C	-0.238072	-0.231108	-0.359404	-0.968906	-0.964321	-0.255044	-0.511923	-0.342098
4881:CCC:TTA:p.P69L	-0.222634	-0.343466	-0.943164	-1.85694	-0.931129	-0.892663	-0.451394	-0.383055
4881:CCC:TTT:p.P69F	-0.0948707	-0.127052	-0.424766	-1.73053	-0.547378	-0.408701	-0.478575	-0.545047
4882:C:A:p.P69H	0.441343	0.443655	0.237658	0.807891	0.514575	0.675723	0.356159	0.375866
4882:C:G:p.P69R	-0.287903	-0.242766	-0.895018	-0.0805833	-0.478591	-0.391288	-0.375229	-0.0241717
4882:C:T:p.P69L	0.415403	0.594345	-0.363577	0.343368	0.163989	0.180369	0.33045	0.312937
4882:CC:AA:p.P69Q	-0.626898	-0.809835	-1.23603	-1.49763	-1.38699	-0.850374	-0.728711	-0.60634
4882:CC:AG:p.P69Q	-0.834372	-0.266245	-0.954572	-1.42632	-0.373361	-0.493634	-0.621085	-0.562168
4882:CC:AT:p.P69H	-0.0264532	0.0764377	-0.55802	0.530121	-0.700282	-0.326947	-0.0976749	0.0430661
4882:CC:GA:p.P69R	-0.51131	0.0251087	-1.35117	-0.737083	-1.15224	-1.29362	-0.613807	-0.534553
4882:CC:GG:p.P69R	-0.645993	-0.602518	-1.83672	-0.850924	-1.18818	-1.12939	-0.592875	-0.432722
4882:CC:GT:p.P69R	-0.839478	-1.12043	-1.53598	-0.794134	-1.6848	-1.31022	-0.944238	-0.654977
4882:CC:TA:p.P69L	-0.0506396	-0.211374	-1.47312	-1.21796	-1.36645	-1.03525	0.054739	-0.0416533
4882:CC:TG:p.P69L	-0.0766709	-0.446635	-1.36021	-0.319694	-0.925783	-0.616591	0.0603109	0.0896007
4882:CC:TT:p.P69L	-0.150617	-0.150609	-0.84291	0.467014	-0.651351	-0.622701	-0.200738	-0.178338
4883:C:A:p.P69P	0.090797	-0.0312945	-0.392178	0.00902896	-0.295621	0.0575781	-0.00461813	-0.0503262
4883:C:G:p.P69P	-0.23743	-0.228169	-0.834477	-0.60735	-0.00370284	-0.0558685	0.200747	0.132224
4883:C:T:p.P69P	-0.0870433	0.159834	-0.229781	0.360955	0.0705164	0.151083	-0.0302722	0.0403543
4884:G:A:p.G70R	0.688459	0.543328	0.781551	0.747034	1.84026	1.90982	0.57688	0.522948
4884:G:C:p.G70R	0.467539	0.641592	0.513803	0.339624	1.09297	0.998175	0.548317	0.426461
4884:G:T:p.G70W	0.509388	0.644871	1.16838	0.53539	0.590291	0.490505	0.432432	0.466447
4884:GG:AA:p.G70K	0.454324	0.174978	0.165606	0.780003	0.484664	0.191976	0.442755	0.356436
4884:GG:AC:p.G70T	0.440104	0.414248	0.812407	0.353169	0.224681	-0.0547703	0.0819857	0.109249
4884:GG:AT:p.G70M	-0.529498	-0.700035	0.722392	-0.575695	1.4521	1.26507	-0.49687	-0.681155
4884:GG:CC:p.G70P	-1.09535	0.294813	1.07195	-0.51137	0.177625	0.000779889	-0.0036188	0.0329686
4884:GG:CT:p.G70L	0.314101	0.387902	1.32975	0.571394	1.96623	2.35898	0.469212	0.387459
4884:GG:TA:p.G70*	-1.49549	-0.114993	0.827278	-0.383983	-1.28241	-1.56498	-0.794485	-0.0433964
4884:GG:TC:p.G70S	-0.102227	0.165967	-0.743911	0.559503	0.301565	0.396672	-0.143816	0.0566803
4884:GG:TT:p.G70L	0.306873	0.214036	0.1958	0.373433	0.691255	0.694205	0.460962	0.41911
4884:GGG:AAA:p.G70K	0.0760495	-0.104391	-0.770927	-0.154433	0.840545	0.154156	0.483143	-0.0182694
4884:GGG:AAT:p.G70N	-0.759599	-1.029	-0.707522	0.155871	-0.417937	-0.59965	-0.419176	-0.242661
4884:GGG:ACA:p.G70T	-0.0695195	-0.222677	0.926684	-0.240161	0.754761	0.0454353	-0.339328	-0.215617
4884:GGG:ACC:p.G70T	-0.589508	-0.260756	-0.907486	-0.0140398	-0.784326	-0.463013	-0.60758	-0.449477
4884:GGG:ACT:p.G70T	-0.359988	0.445081	0.435069	-1.48709	-0.266029	0.0297003	-0.133038	0.0736677
4884:GGG:AGA:p.G70R	0.115353	-0.021372	-0.502733	-0.509953	0.871103	0.0900056	0.467292	0.131933
4884:GGG:AGC:p.G70S	-0.784412	-0.592217	-1.17195	-1.37664	-0.939237	-0.70602	-1.15972	-0.934005
4884:GGG:AGT:p.G70S	-0.0500763	-0.0772937	0.0583761	0.715782	0.0820988	-0.365387	0.182017	0.0628809
4884:GGG:ATA:p.G70I	-0.382908	-0.419574	-0.708876	-0.263218	1.10097	-0.571744	0.432208	-0.21398
4884:GGG:ATC:p.G70I	0.17883	0.30442	0.883116	-1.39363	0.244929	-0.139447	-0.37655	-0.333233
4884:GGG:ATT:p.G70I	-0.34031	-0.593547	-0.808283	0.23776	-0.799934	-1.10086	-0.523137	-0.286275
4884:GGG:CAC:p.G70H	0.243679	-0.148182	0.693684	-0.369038	0.408172	-0.652849	-0.19922	-0.140531
4884:GGG:CAT:p.G70H	0.16717	-0.157156	0.22163	-1.16835	-0.325127	-0.421734	0.0522877	0.187318
4884:GGG:CCA:p.G70P	-0.824321	0.100421	1.25197	-0.552165	-0.0324357	-0.2878	-0.156641	-0.0589198
4884:GGG:CCC:p.G70P	-1.05096	0.13169	1.23494	0.13212	0.218847	0.144721	-0.196345	-0.22605
4884:GGG:CCT:p.G70P	-1.16582	-0.106327	1.39361	-0.349667	0.676325	0.626182	-0.172577	-0.205911
4884:GGG:CGA:p.G70R	0.268144	-0.110419	-0.296638	-0.88659	-0.0454738	-0.359501	0.0661666	0.0766833
4884:GGG:CGC:p.G70R	-0.491464	-0.355091	-0.516659	-0.986949	-0.683249	-1.08327	-0.588781	-0.614194
4884:GGG:CGT:p.G70R	0.404145	0.465411	0.37211	0.605599	0.627192	0.340304	0.256969	0.235897
4884:GGG:CTA:p.G70L	-0.0503585	-0.215134	1.57105	-0.858357	-0.342039	0.00449322	0.063768	0.00596973
4884:GGG:CTC:p.G70L	0.321932	0.179739	0.0351509	0.545414	0.101484	0.529825	0.0132671	-0.0357972
4884:GGG:CTT:p.G70L	-0.181627	-0.0724826	0.0464245	-0.17826	1.33624	1.39209	0.00337913	0.00794263
4884:GGG:TAC:p.G70Y	-0.292575	-0.211728	-1.12466	0.231131	0.126285	0.0765222	-0.304214	0.00652814
4884:GGG:TAT:p.G70Y	-0.501744	-0.671763	-1.61256	-0.913031	-1.47465	-1.14526	-0.623569	-0.436155
4884:GGG:TCA:p.G70S	-0.214825	-0.174553	-1.07936	-0.810213	0.0490482	0.355029	-0.137408	0.0300102
4884:GGG:TCC:p.G70S	-0.680294	-1.37686	-1.47078	-2.11552	-0.857526	-1.00953	-1.01488	-0.730995
4884:GGG:TCT:p.G70S	-0.118571	-0.0996711	-0.654354	-0.862091	0.772709	0.491917	-0.228797	-0.0789485
4884:GGG:TGC:p.G70C	-0.557966	-0.806623	-1.56693	-0.78054	-0.127713	-0.803706	-0.793303	-0.617923
4884:GGG:TGT:p.G70C	-0.171895	0.141326	0.196355	-0.464151	0.304589	0.0585706	-0.162877	-0.100384
4884:GGG:TTA:p.G70L	-0.183764	-0.194161	-1.07858	-0.27291	0.31771	0.540752	-0.246138	-0.0873417
4884:GGG:TTC:p.G70F	-0.133825	0.0566685	-0.406991	0.5912	-0.139677	-0.669563	-0.237466	-0.0702127
4884:GGG:TTT:p.G70F	-0.227945	-0.0534221	0.0463278	-0.120898	-0.0925539	-0.518041	0.0175232	0.0676063
4885:G:A:p.G70E	0.668385	0.90663	0.494616	1.1398	0.935859	0.518318	0.658565	0.688391
4885:G:C:p.G70A	-0.028476	0.018605	0.322815	0.184176	-0.162047	-0.157665	-0.00172301	0.112609
4885:G:T:p.G70V	0.442282	0.550507	0.767853	0.690545	0.907452	1.14479	0.595961	0.576987
4885:GG:AA:p.G70E	0.384635	0.265434	0.861334	-0.564297	0.820694	0.212763	0.158442	0.187086
4885:GG:AC:p.G70D	0.0892555	0.371191	0.391258	0.379509	1.10559	0.999977	0.108839	0.106747
4885:GG:AT:p.G70D	0.332842	0.0476579	-0.470249	0.526364	-0.117093	-0.47687	0.369483	0.391341
4885:GG:CA:p.G70A	-0.476908	-0.716604	-1.02959	-1.13139	-0.444232	-0.278053	-0.376321	-0.351869
4885:GG:CC:p.G70A	-0.196683	-0.218482	-0.123794	0.332867	-0.481886	-0.716548	-0.564889	-0.239632
4885:GG:CT:p.G70A	-0.284584	-0.404274	0.215214	-1.20303	-0.330887	-0.0160566	-0.322612	-0.274549
4885:GG:TA:p.G70V	0.0526668	0.125212	-0.173271	-0.408265	0.00496819	-0.13441	0.110725	0.0671529
4885:GG:TC:p.G70V	0.124738	0.20394	-0.0253359	-0.50254	0.711202	0.615792	-0.193232	-0.154173
4885:GG:TT:p.G70V	0.197423	0.391081	0.88058	0.484815	0.27056	0.154739	0.192064	0.186496
4886:G:A:p.G70G	0.433476	0.205033	0.184431	0.610066	0.614397	0.0619759	0.770845	0.442219
4886:G:C:p.G70G	0.0460474	-0.0138131	-0.670744	-0.145015	0.0364112	-0.0620491	0.151422	0.198395
4886:G:T:p.G70G	1.02853	1.11227	2.04939	1.27552	1.39978	1.2174	0.792043	0.812908
4887:A:C:p.N71H	0.592633	0.816149	-0.0152223	0.379853	1.49397	1.28378	0.311568	0.478777
4887:A:G:p.N71D	0.800879	0.83832	1.07922	0.616053	1.29837	1.49067	0.885	0.895311
4887:A:T:p.N71Y	0.125449	0.171043	-0.165888	1.17421	1.1845	1.10372	0.0401872	0.213243
4887:AA:CC:p.N71P	-1.31742	-0.269611	0.819392	-0.764446	-0.507734	-1.08468	-0.549219	-0.482666
4887:AA:CG:p.N71R	-1.06502	-0.883241	-1.25486	0.271621	-0.854267	-1.45833	-1.05512	-0.923239
4887:AA:CT:p.N71L	-0.111613	-0.351844	-0.646547	-0.24504	0.117653	0.066852	0.0949159	0.0405654
4887:AA:GC:p.N71A	-0.0743936	-0.236817	0.161417	-0.55374	0.645639	0.559158	0.0248215	-0.0256187
4887:AA:GG:p.N71G	-0.140657	-0.240167	1.24509	-0.6527	0.922128	-0.232786	0.329791	0.190074
4887:AA:GT:p.N71V	0.134156	0.342384	-0.17669	0.117351	0.0328015	-0.171259	-0.0862473	0.00165249
4887:AA:TC:p.N71S	-0.79829	-0.82169	-1.56171	-1.35411	-0.418546	-0.944058	-1.00575	-0.863347
4887:AA:TG:p.N71C	-0.884523	-0.864299	-0.914179	-0.774155	-0.789064	-0.587351	-0.742408	-0.609989
4887:AA:TT:p.N71F	0.414884	0.586245	0.836531	0.656555	1.64444	1.73938	0.178183	0.262751
4887:AAC:CAA:p.N71Q	0.0176769	-0.0343215	-0.652609	-0.801495	0.427078	0.203753	0.134375	0.215599
4887:AAC:CAG:p.N71Q	0.330561	0.508349	-0.50048	0.924685	0.439116	0.0370649	0.133799	0.260193
4887:AAC:CAT:p.N71H	0.626435	0.874464	0.582925	0.563585	0.317541	0.170275	0.341007	0.390804
4887:AAC:CCG:p.N71P	-1.26876	0.000950714	1.20074	0.142151	-0.325694	-0.902097	-0.464593	-0.195749
4887:AAC:CCT:p.N71P	-1.76097	-1.04472	0.778847	-0.759452	-0.941009	-1.07108	-0.698223	-0.534328
4887:AAC:CGA:p.N71R	-0.124062	0.00494777	-1.03082	-0.718648	-0.458385	-0.607369	-0.278734	-0.164955
4887:AAC:CGT:p.N71R	0.320614	0.124387	-0.54986	0.562536	-0.0829864	-1.04996	0.0595312	0.0903703
4887:AAC:CTA:p.N71L	-0.0233394	-1.16343	-1.14878	-2.29206	-1.63854	-1.29472	-0.0550124	-0.0746893
4887:AAC:CTG:p.N71L	-0.00304712	-0.150628	-0.724304	-0.923408	-0.322348	-1.22908	-0.297772	-0.089213
4887:AAC:CTT:p.N71L	-0.10908	-0.666686	-0.398531	-0.1255	-1.26466	-0.780235	-0.396971	-0.225642
4887:AAC:GAA:p.N71E	-0.740491	-0.853291	-1.38948	-1.42974	-1.1034	-1.38246	0.176676	0.263084
4887:AAC:GAG:p.N71E	0.588283	0.425848	0.944276	0.742935	0.754283	0.531371	0.421247	0.422307
4887:AAC:GAT:p.N71D	0.291062	0.0345125	-0.0936141	0.21356	0.150691	0.572708	0.356696	0.466674
4887:AAC:GCG:p.N71A	0.00369929	0.092346	-0.204468	-0.228977	0.0911509	-1.04741	-0.203132	0.00297687
4887:AAC:GCT:p.N71A	0.465146	0.170919	-0.0806932	-0.23282	0.0824016	0.399473	0.247122	0.262544
4887:AAC:GGA:p.N71G	0.592225	0.295158	-0.533935	-0.754366	0.174658	-0.399646	0.0438512	0.169338
4887:AAC:GGG:p.N71G	0.29376	0.204578	-0.483761	-1.35817	0.357009	-0.0517118	0.0467325	0.11241
4887:AAC:GGT:p.N71G	0.475657	0.133051	0.568327	-0.973309	0.344363	0.179788	0.133686	0.114551
4887:AAC:GTA:p.N71V	-0.355791	-0.328967	-0.383732	-0.583438	-1.48235	-1.44442	-0.281143	-0.190779
4887:AAC:GTG:p.N71V	-0.266648	-0.437244	-0.00410887	-1.38137	-0.388336	-0.572899	-0.289075	-0.0725286
4887:AAC:GTT:p.N71V	0.133794	-0.350794	-1.41468	0.22028	-0.690272	-0.22987	-0.235031	-0.0744879
4887:AAC:TAG:p.N71*	-0.696859	0.784867	1.04257	0.236422	-0.554476	-1.05376	-1.55464	0.126612
4887:AAC:TAT:p.N71Y	-0.00566334	0.202091	-0.538073	-0.512392	0.373387	-0.0124736	0.198064	0.139943
4887:AAC:TCA:p.N71S	-0.103085	-0.39146	-0.629444	-0.248988	-1.26175	-1.44014	-0.504187	-0.323395
4887:AAC:TCT:p.N71S	0.11316	-0.0468829	0.0399732	-0.848668	0.726244	-0.262481	-0.106031	-0.0263672
4887:AAC:TGG:p.N71W	0.347324	-0.0906051	-0.185568	-0.30009	-0.541591	-0.740416	0.0128092	-0.00170065
4887:AAC:TGT:p.N71C	0.351776	0.167416	0.22977	0.246862	0.540298	0.0867444	0.355751	0.416929
4887:AAC:TTA:p.N71L	0.211936	0.344594	1.12857	-0.0872734	0.296395	0.646597	0.295649	0.262156
4887:AAC:TTG:p.N71L	0.490986	0.105005	0.257374	0.0876705	0.40977	0.317178	0.228392	0.230412
4887:AAC:TTT:p.N71F	0.517081	0.337611	-0.477835	-0.793298	-0.149891	0.203648	0.261843	0.201511
4888:A:C:p.N71T	0.349622	0.250849	0.306073	-0.00577604	0.0277961	-0.31093	0.0938003	0.10443
4888:A:G:p.N71S	0.00841579	-0.199364	-0.37009	-0.0732964	-0.154365	-0.492978	0.102671	0.0787187
4888:A:T:p.N71I	0.412684	0.385819	0.57361	0.370467	1.23648	1.24489	0.590783	0.597565
4888:AC:CA:p.N71T	0.0699414	-0.403682	-1.06324	-0.126671	-0.658162	-0.781234	-0.142064	-0.0393957
4888:AC:CG:p.N71T	0.136486	-0.0178731	-0.144802	-0.236788	-0.173287	-0.622135	-0.0247484	0.0268082
4888:AC:CT:p.N71T	0.43427	0.185643	-0.0945754	0.158415	-0.0166408	-0.0160453	0.267184	0.164912
4888:AC:GA:p.N71R	0.45976	0.0980546	-0.298648	-1.4539	-0.338948	-0.25911	-0.149234	0.0392296
4888:AC:GG:p.N71R	-0.132167	0.00559396	-0.5843	-0.663414	-0.278067	-0.50727	-0.225788	-0.174787
4888:AC:GT:p.N71S	0.393871	0.486031	0.35	0.475943	-0.0113526	-0.462847	0.176083	0.148228
4888:AC:TA:p.N71I	0.0779076	0.044076	-0.628107	-0.725367	-0.0976472	-0.385514	0.444432	0.369152
4888:AC:TG:p.N71M	0.173708	0.116727	-0.70849	-0.573257	-0.224055	-0.328945	0.117258	0.160096
4888:AC:TT:p.N71I	0.252922	0.491496	-0.70774	-0.369971	0.127944	0.177373	0.262112	0.293717
4889:C:A:p.N71K	0.710836	0.630015	1.20818	0.499576	1.30418	1.3987	0.475415	0.648899
4889:C:G:p.N71K	0.578041	0.497375	0.387457	0.21224	0.952166	0.442401	0.553898	0.725955
4889:C:T:p.N71N	0.758248	0.73248	0.372012	1.04301	1.05623	0.622151	0.891181	0.796754
4890:G:A:p.A72T	0.252623	0.528643	0.0731326	0.54726	0.515368	0.326937	0.455207	0.469877
4890:G:C:p.A72P	0.326606	0.261847	-0.208279	0.327603	0.665282	0.714092	0.253342	0.16159
4890:G:T:p.A72S	0.594069	0.655179	0.77996	0.465861	0.705869	0.742508	0.539055	0.607234
4890:GC:AA:p.A72K	0.0143826	-0.127671	-0.227674	-0.0387554	-0.336793	-0.443379	0.0602073	-0.0354108
4890:GC:AG:p.A72R	-0.0102569	-0.270301	-0.725523	-0.45729	-0.0760117	-0.346218	-0.156197	-0.00204924
4890:GC:AT:p.A72I	0.0639816	-0.243134	-0.626296	-0.221452	0.216161	0.212885	-0.129092	-0.0721934
4890:GC:CA:p.A72Q	0.163413	0.512246	0.563266	0.431719	0.171573	0.123529	0.226735	0.175217
4890:GC:CG:p.A72R	-0.196588	-0.0294815	-0.677356	-2.0364	0.242036	0.350031	-0.0984105	0.0873605
4890:GC:CT:p.A72L	-0.38792	-0.200344	-1.08838	-0.376156	0.0453007	0.282317	-0.217639	-0.280366
4890:GC:TT:p.A72L	0.0411409	-0.249193	-0.441232	-1.10228	0.387687	0.16472	-0.05037	-0.00860847
4890:GCA:AAC:p.A72N	-0.18578	-0.350933	-0.481569	-1.49261	-1.00981	-1.04829	-0.350093	-0.0730586
4890:GCA:AAG:p.A72K	-0.152347	-0.611007	1.29696	-0.5245	0.16536	-0.233758	-0.377184	-0.308946
4890:GCA:AAT:p.A72N	-0.244536	-0.282993	-0.477692	0.404365	-0.939069	-0.688902	-0.525652	-0.576313
4890:GCA:ACC:p.A72T	0.0603428	0.252804	-0.286684	0.392753	-0.498683	-0.265132	-0.183008	0.166273
4890:GCA:ACG:p.A72T	-0.048749	0.0576513	-0.306766	-0.407908	0.0335978	-0.318992	-0.0944449	0.0591761
4890:GCA:ACT:p.A72T	0.186453	0.251275	-0.264302	0.0737883	-0.0334926	-0.139849	0.0107614	-0.0181502
4890:GCA:AGC:p.A72S	-0.134195	-0.0308422	-0.471714	-1.10238	-1.02316	-0.972845	-0.296695	-0.102818
4890:GCA:AGG:p.A72R	0.147375	0.224408	-0.402033	-0.188775	-0.0588284	-0.239352	-0.0404064	0.0887685
4890:GCA:AGT:p.A72S	0.155064	0.00390541	-1.05927	-0.235189	-1.19388	-1.15785	-0.0493946	0.149379
4890:GCA:ATC:p.A72I	-0.116143	0.131361	-1.29675	-0.517781	-0.532719	-0.321384	-0.468564	-0.353977
4890:GCA:ATG:p.A72M	-0.287294	-0.562131	-1.33237	-0.916366	0.0459622	-1.07957	-0.0786857	-0.266366
4890:GCA:ATT:p.A72I	-0.248911	-0.170101	-0.27974	-0.986793	-0.910791	0.271702	-0.447635	-0.0941786
4890:GCA:CAT:p.A72H	-0.0712335	-0.16726	0.244519	-1.17566	-0.829209	0.0987664	-0.00247409	-0.115933
4890:GCA:CCC:p.A72P	-0.446118	-0.909927	-1.33695	0.0201103	-0.278242	-0.187548	-0.40618	-0.356334
4890:GCA:CCG:p.A72P	-0.115212	0.103652	-0.870706	0.152663	-0.474263	-0.222175	-0.0848805	-0.0770746
4890:GCA:CCT:p.A72P	0.00275306	-0.0880062	-0.513513	-0.677182	-0.080039	0.115049	-0.213755	-0.184137
4890:GCA:CGC:p.A72R	-0.421579	-0.324983	-0.657069	-1.19722	-0.82414	-1.03745	-0.352852	-0.227063
4890:GCA:CGG:p.A72R	-0.357145	-0.224038	-0.908605	-1.93455	-0.219558	0.309824	-0.296119	-0.144184
4890:GCA:CGT:p.A72R	-0.361239	-0.313781	0.418964	-2.24549	0.153095	-0.136425	-0.0616745	-0.108558
4890:GCA:CTG:p.A72L	0.0753371	-0.739079	-0.991545	-1.39596	-1.10581	-1.35151	-0.367461	-0.239508
4890:GCA:CTT:p.A72L	-0.425285	-0.516719	-1.14789	-0.966655	-1.07314	-0.981874	-0.42297	-0.474316
4890:GCA:TAC:p.A72Y	-0.322384	-0.687851	-1.57756	-0.52031	-1.34871	-0.812593	-0.303158	-0.144152
4890:GCA:TAT:p.A72Y	-0.26889	0.0180803	-0.31984	-0.706907	-1.5902	-1.15281	-0.181527	-0.211296
4890:GCA:TCC:p.A72S	0.206888	0.121724	-0.496244	0.261105	0.176717	-0.0395076	-0.244394	0.000799077
4890:GCA:TCG:p.A72S	-0.0194836	0.327251	0.0968964	-0.422269	-0.0761549	-0.0583373	-0.125581	0.00585668
4890:GCA:TCT:p.A72S	0.158179	0.0677343	-0.956203	0.218906	0.524163	0.333888	0.246854	0.211106
4890:GCA:TGC:p.A72C	0.178329	0.6909	-0.051974	0.172347	-1.30712	-1.13461	-0.380829	-0.183678
4890:GCA:TGG:p.A72W	-0.00448071	-0.23342	-1.01753	-1.56474	-0.643153	-0.626487	-0.220835	-0.152529
4890:GCA:TGT:p.A72C	0.323501	0.340194	-0.169802	0.61521	-0.794711	-0.803878	-0.0830632	0.066503
4890:GCA:TTC:p.A72F	-0.211125	-0.305446	-1.11317	-0.476443	-0.305294	-0.0421112	-0.380074	-0.236232
4890:GCA:TTG:p.A72L	0.106662	-0.0483556	-0.148245	-0.78119	-0.308214	-1.23068	-0.29445	-0.132226
4891:C:A:p.A72E	0.28869	0.311595	0.199593	0.111819	-0.0641389	-0.298784	0.0644694	0.225342
4891:C:G:p.A72G	-0.0159168	-0.138302	-0.551597	-0.32526	-0.0311446	0.0651952	0.118288	0.0852217
4891:C:T:p.A72V	0.369534	0.29808	-0.12499	0.330063	0.78313	1.06483	0.388517	0.457387
4891:CA:AC:p.A72D	-0.13426	0.00392505	-0.644926	-0.525816	-0.61683	-0.680506	-0.235721	-0.0967504
4891:CA:AG:p.A72E	-0.0592654	-0.186681	-0.215219	-0.533471	-0.132593	-0.365433	-0.258273	0.0137809
4891:CA:AT:p.A72D	0.292124	-0.0292201	0.00206	-0.348242	-0.289248	-0.160971	-0.100778	-0.0340863
4891:CA:GC:p.A72G	-0.392119	-0.118604	0.293407	-0.89659	0.385299	0.252247	-0.308248	-0.223089
4891:CA:GG:p.A72G	-0.558051	-1.02295	-0.764409	-1.02033	-0.305049	-0.350701	-0.525534	-0.353039
4891:CA:GT:p.A72G	0.17719	0.240443	-0.297542	0.480864	-0.0466311	0.194841	0.0182014	0.144505
4891:CA:TC:p.A72V	0.164638	-0.0164444	-0.181113	0.130602	0.113044	0.152808	-0.0925275	0.149716
4891:CA:TG:p.A72V	0.304776	-0.0979914	-0.464861	-0.641061	-0.343283	-0.749866	-0.0874664	0.140432
4891:CA:TT:p.A72V	0.193276	0.229293	0.0422027	-0.506241	-0.281428	-0.00911267	0.0740468	0.0069828
4892:A:C:p.A72A	-0.104355	0.0659443	-0.433862	0.176209	0.0730371	-0.0441072	0.0141056	0.17886
4892:A:G:p.A72A	0.231031	0.130191	-0.638221	-0.566115	0.366904	-0.00387049	0.0161627	0.225367
4892:A:T:p.A72A	0.156876	0.37653	-0.107428	0.156572	0.4833	0.344424	0.308198	0.320631
4893:C:A:p.Q73K	0.185287	0.0505363	-0.287698	0.205419	0.0606353	-0.0424042	0.101224	0.230266
4893:C:G:p.Q73E	0.15665	-0.0937121	-1.10219	-0.220136	0.190292	-0.0264676	0.00585645	0.0906549
4893:C:T:p.Q73*	-0.691323	0.359364	1.08512	0.0220822	-0.15771	-0.64463	-0.364165	0.347792
4893:CA:AC:p.Q73T	-0.531822	-0.989171	-1.67227	-0.0210789	-1.61916	-1.14589	-0.474719	-0.430419
4893:CA:AG:p.Q73R	-0.295652	-0.361164	-0.964376	-0.534587	-0.401516	0.0478948	-0.248273	-0.245352
4893:CA:AT:p.Q73M	-0.476315	-0.711214	-0.563696	-0.05715	-1.00609	-0.237385	-0.487851	-0.361598
4893:CA:GC:p.Q73A	-0.0750433	-0.288398	-1.2307	0.555777	-0.382949	-0.454591	-0.25499	-0.157676
4893:CA:GG:p.Q73G	-0.0733727	-0.35652	-1.11762	0.3414	-0.341359	-0.164396	-0.353876	-0.23446
4893:CA:GT:p.Q73V	-0.22826	-0.0333702	-0.629724	-0.81125	-0.29322	-0.532381	-0.170267	-0.00363728
4893:CA:TC:p.Q73S	-0.0696967	0.208697	-0.201765	-0.0445565	0.114918	0.27329	-0.32881	-0.153493
4893:CA:TG:p.Q73W	-0.623298	-0.309431	-1.81909	0.198718	-0.175836	-1.04841	-0.388851	-0.284723
4893:CA:TT:p.Q73L	-0.221472	0.0114616	-0.915043	-0.295901	-0.866417	-0.259807	-0.259846	-0.131884
4893:CAG:AAA:p.Q73K	-0.424712	-0.956145	-1.62365	-1.18462	-1.77959	-1.02415	-0.488963	-0.362505
4893:CAG:AAC:p.Q73N	-0.921969	-1.02415	-1.87669	-0.490182	-1.59921	-1.20921	-0.543738	-0.442353
4893:CAG:AAT:p.Q73N	-0.613816	-0.646355	-0.801805	-0.554792	-1.2521	-1.56728	-0.506951	-0.441948
4893:CAG:ACC:p.Q73T	-0.533196	-1.00139	-1.63794	-1.62359	-2.84635	-1.81827	-0.654259	-0.554392
4893:CAG:ACT:p.Q73T	-0.633497	-0.835004	-0.849649	-0.189524	-2.21105	-1.95421	-0.565808	-0.400129
4893:CAG:AGA:p.Q73R	-0.450057	-0.474077	-1.44733	-1.88281	-2.0598	-2.08937	-0.62269	-0.465721
4893:CAG:ATA:p.Q73I	-0.71656	-0.296141	-0.763831	-0.725449	-1.9057	-1.29809	-0.839211	-0.747597
4893:CAG:ATC:p.Q73I	-1.03174	-1.12655	-1.75884	-1.30476	-1.85518	-2.34074	-0.883395	-0.738335
4893:CAG:GAA:p.Q73E	-0.594999	-0.467978	-2.11695	-0.096748	-0.523448	-0.509302	-0.675171	-0.585621
4893:CAG:GAC:p.Q73D	-0.2198	-0.323252	-1.36035	0.283062	-0.562639	-0.545833	-0.274517	-0.2489
4893:CAG:GAT:p.Q73D	-0.35529	-0.372563	-1.35265	-0.902654	-0.967215	-0.95802	-0.413345	-0.428413
4893:CAG:GCT:p.Q73A	-0.573354	-0.347974	-2.32295	0.05781	-1.38286	-1.72177	-0.725725	-0.667433
4893:CAG:GGA:p.Q73G	-0.161672	-0.113197	-1.73837	1.16688	-1.04038	-0.897946	-0.80353	-0.589864
4893:CAG:GGC:p.Q73G	-0.365984	-0.502335	-0.749372	-0.208606	-0.950868	-1.28606	-0.600605	-0.457548
4893:CAG:GGT:p.Q73G	-0.526843	-0.172627	-0.962126	-0.538477	-0.707486	-0.778476	-0.599374	-0.531809
4893:CAG:GTC:p.Q73V	0.0262704	-0.110111	-0.421901	-0.180088	-1.40193	-1.86138	-0.554257	-0.254565
4893:CAG:GTT:p.Q73V	-0.462749	-0.642199	-1.29745	-0.86014	-1.21078	-0.994213	-0.166334	-0.104484
4893:CAG:TAC:p.Q73Y	-0.66434	-0.195361	-0.758634	-1.05735	-0.268115	-0.128701	-0.263085	-0.137859
4893:CAG:TAT:p.Q73Y	-0.306552	0.0514369	-0.973664	-1.099	-0.74058	-1.0221	-0.0992914	0.162631
4893:CAG:TCA:p.Q73S	-0.297169	-0.750115	-0.911762	-1.98098	-0.968311	-0.695849	-0.589569	-0.547995
4893:CAG:TCC:p.Q73S	-0.595884	-0.787794	-1.37966	-1.92693	-1.311	-1.40151	-0.458036	-0.53322
4893:CAG:TGC:p.Q73C	-0.430674	-0.610836	-0.973442	-1.3704	-1.05195	-1.91335	-0.786076	-0.6635
4893:CAG:TTA:p.Q73L	-0.694586	-0.313857	-0.931255	-0.975268	-1.59053	-1.06243	-0.654125	-0.524765
4893:CAG:TTT:p.Q73F	-0.407109	-0.810593	-1.6816	-0.548299	-1.50189	-1.76357	-0.55414	-0.434027
4894:A:C:p.Q73P	0.0983343	0.0208181	-0.686812	0.130143	0.330882	0.273963	-0.171064	-0.074444
4894:A:G:p.Q73R	0.252972	0.11892	-0.819929	-0.33735	1.022	0.891221	0.0874101	0.201252
4894:A:T:p.Q73L	0.44551	0.282884	0.779877	0.308348	0.527675	0.819748	0.0466836	0.166435
4894:AG:CA:p.Q73P	0.000352514	0.364928	-1.20457	-0.283721	-0.0690917	0.0466964	-0.419496	-0.190244
4894:AG:CC:p.Q73P	0.404675	-0.0527671	-0.344034	-1.20381	0.691162	0.916269	-0.209515	-0.0673325
4894:AG:CT:p.Q73P	-0.304725	-0.255142	-0.690542	0.358619	-0.344118	-0.676618	-0.502814	-0.323667
4894:AG:GA:p.Q73R	-0.188959	-0.148479	-0.999338	-0.0457581	-0.0268358	-0.367329	-0.566079	-0.327248
4894:AG:GC:p.Q73R	-0.20499	-0.181337	-1.07067	0.269569	-0.304511	-0.900365	-0.707215	-0.415713
4894:AG:GT:p.Q73R	-0.289911	-0.309757	-1.41177	-0.874496	0.00508329	-0.526927	-0.451378	-0.245735
4894:AG:TA:p.Q73L	0.014392	0.147342	-0.275431	-0.772175	-0.644013	-0.269858	-0.377648	-0.285598
4894:AG:TC:p.Q73L	-0.175383	-0.433391	-1.26641	0.239292	-0.172423	0.240833	-0.646744	-0.481363
4894:AG:TT:p.Q73L	-0.201417	-0.571075	-0.000172994	-0.103029	0.271358	0.0853977	-0.391642	-0.384559
4895:G:A:p.Q73Q	-0.316537	-0.446244	-0.935522	-0.550668	-0.275011	-0.0741918	-0.25726	-0.17834
4895:G:C:p.Q73H	-0.00470297	0.179517	-0.790862	0.0547491	0.20463	0.0562804	-0.0205695	0.0521236
4895:G:T:p.Q73H	0.42746	0.284928	0.681759	0.37399	0.784926	0.279396	0.125252	0.314292
4896:A:C:p.S74R	0.177413	0.1566	-0.198374	0.252328	1.06449	0.899767	0.132803	0.252732
4896:A:G:p.S74G	0.100475	0.0732671	-0.116495	-0.34497	1.17907	1.32053	0.48407	0.371759
4896:A:T:p.S74C	0.0172227	-0.196054	-0.125732	-0.126149	1.01538	1.0224	0.227603	0.255263
4896:AG:CA:p.S74H	0.230678	0.45023	0.621329	0.132234	0.31953	0.125634	-0.358771	0.12697
4896:AG:CC:p.S74P	-1.01488	0.0933225	0.96939	-0.301234	0.456359	-0.107394	-0.271444	-0.154317
4896:AG:CT:p.S74L	0.41465	0.476504	0.487165	1.03065	1.62961	0.617943	0.379727	0.250708
4896:AG:GA:p.S74D	0.102274	0.145515	1.05898	0.436698	-0.267758	0.0820216	0.0296361	0.18364
4896:AG:GC:p.S74A	0.0320781	-0.0766066	-0.506409	-0.170964	0.822646	0.769113	0.0363945	0.0519546
4896:AG:GT:p.S74V	0.373899	0.136855	-0.548245	-0.271466	0.5535	0.668909	0.133484	0.110088
4896:AG:TA:p.S74Y	0.0719167	-0.290476	-0.626346	-0.642198	-0.877544	-0.408959	-0.0931066	0.00519471
4896:AG:TC:p.S74S	-0.0290995	-0.399788	0.38364	-0.188533	0.112333	-0.0110737	-0.15183	-0.221633
4896:AG:TT:p.S74F	0.0819945	-0.067477	0.0666668	-0.0242791	1.05413	0.872137	0.0839686	0.195064
4896:AGC:CAA:p.S74Q	-0.593412	-0.75404	-0.591505	-1.50115	-3.00383	-2.18283	-0.569759	-0.411026
4896:AGC:CAG:p.S74Q	-0.00172126	-0.711496	0.201004	0.434836	-0.605516	-1.43242	-0.360967	-0.218465
4896:AGC:CAT:p.S74H	-0.133774	0.269064	-0.746194	-1.16312	-1.37656	-1.4528	-0.410618	-0.157655
4896:AGC:CCA:p.S74P	-1.01788	0.154114	0.605025	-0.295323	-1.74731	-2.35137	-0.29677	-0.227413
4896:AGC:CCG:p.S74P	-1.13007	0.0586676	1.06332	-1.23944	0.66575	0.142088	-0.397732	-0.283664
4896:AGC:CCT:p.S74P	-1.06709	-0.400356	0.602234	-0.291909	-0.229587	0.335324	-0.478446	-0.375884
4896:AGC:CGA:p.S74R	-0.244374	-0.330766	-0.344167	-0.646396	-0.892889	-1.91475	0.310644	-0.164421
4896:AGC:CGG:p.S74R	0.281754	-0.0743897	0.331546	-0.228919	0.461086	-0.0424086	-0.0685021	-0.0884012
4896:AGC:CGT:p.S74R	0.0220866	0.198494	-0.665601	0.196544	-0.0294218	-0.20091	-0.21364	-0.260453
4896:AGC:CTA:p.S74L	-0.420854	-0.306794	-0.950858	-0.0634467	-1.09248	-3.14387	0.570798	-0.123116
4896:AGC:CTT:p.S74L	-0.126242	0.01773	0.00449155	0.19515	0.768763	0.0649701	-0.231159	-0.105675
4896:AGC:GAA:p.S74E	-0.708393	-0.494243	-0.125019	-1.64989	-3.18948	-2.38896	-0.610716	-0.398827
4896:AGC:GAT:p.S74D	-0.297012	-0.493018	-1.42038	-0.419132	-0.458311	-0.514906	-0.353597	-0.310783
4896:AGC:GCA:p.S74A	-0.0253392	-0.0464753	-0.281037	-0.750476	0.169853	-0.670902	-0.184229	-0.19306
4896:AGC:GCG:p.S74A	-0.227156	0.418056	-0.306463	0.0150008	-0.63246	-1.14296	-0.277291	-0.25091
4896:AGC:GCT:p.S74A	0.302382	0.0481477	-0.284801	-0.83142	-0.0261203	0.27689	-0.259943	-0.145151
4896:AGC:GGA:p.S74G	0.205962	0.148941	-0.615409	0.308373	-1.19314	-1.31476	0.0535226	0.0626258
4896:AGC:GGG:p.S74G	0.303068	0.13476	-0.757018	0.665346	0.597413	0.219284	0.207703	0.0426545
4896:AGC:GGT:p.S74G	0.543096	0.520212	0.431489	-0.156932	0.247366	0.585864	0.00533164	0.115096
4896:AGC:GTG:p.S74V	-0.0690932	0.0332696	-0.570112	-1.07361	-0.0440715	-0.0978546	0.0242466	0.0298315
4896:AGC:GTT:p.S74V	0.182869	-0.215271	-0.477718	-1.20829	-0.519774	-0.74348	-0.30032	-0.220187
4896:AGC:TAG:p.S74*	-1.92358	-0.691767	0.652761	-0.894101	-2.8952	-3.06921	-1.44827	-0.413707
4896:AGC:TAT:p.S74Y	-0.465574	-0.387029	-0.9853	-0.151033	-1.01035	-0.923283	-0.433698	-0.318316
4896:AGC:TCA:p.S74S	-0.285452	-0.410942	-0.76498	0.167185	-1.43826	-1.18301	-0.522866	-0.44102
4896:AGC:TCT:p.S74S	0.0634113	-0.546517	0.571998	-0.964084	1.22742	0.783735	-0.310875	-0.263763
4896:AGC:TGG:p.S74W	0.033591	0.00929768	-0.0925599	0.0203763	0.0013146	-0.145153	-0.107965	-0.0828176
4896:AGC:TGT:p.S74C	0.230716	0.2048	0.563401	0.488599	0.882637	1.30154	0.062605	0.116606
4896:AGC:TTA:p.S74L	-0.091471	0.029777	-0.334323	-0.283453	-1.76147	-2.06068	-0.09084	-0.177548
4896:AGC:TTG:p.S74L	0.149415	0.113527	-0.379685	0.381716	-0.466509	-0.542294	0.145842	0.12877
4896:AGC:TTT:p.S74F	-0.0980538	-0.181962	-0.421427	-0.044493	-0.187153	-0.716005	-0.205157	-0.129457
4897:G:A:p.S74N	0.379533	0.600482	-0.0467584	0.0398658	-0.0325726	0.1728	0.400255	0.485053
4897:G:C:p.S74T	0.491006	0.595769	1.2804	0.255382	1.41355	1.29234	0.300522	0.286956
4897:G:T:p.S74I	0.746157	0.754895	0.80053	0.55383	1.14766	0.959413	0.743598	0.779186
4897:GC:AA:p.S74K	-0.411808	-0.271592	-0.879381	-0.187154	-1.67895	-1.61236	-0.16349	0.10601
4897:GC:AG:p.S74K	0.11426	0.30438	0.0173318	-0.380058	-0.58207	-0.93923	-0.106117	0.103967
4897:GC:AT:p.S74N	-0.367706	-0.297073	-0.884336	-0.0952832	-0.81129	-0.284784	-0.352551	-0.0421227
4897:GC:CA:p.S74T	0.0648266	0.291436	-0.275635	0.21381	-0.683789	-1.04219	-0.0907394	-0.15416
4897:GC:CG:p.S74T	-0.190822	-0.0677809	0.405929	-0.915895	1.07779	1.00839	0.52201	0.235659
4897:GC:CT:p.S74T	0.00305785	0.111464	0.0310691	-0.666072	0.363103	0.632671	0.0152046	0.118432
4897:GC:TA:p.S74I	0.128591	-0.1624	-0.183351	-0.795746	-1.09926	-1.5346	0.0628282	0.0449422
4897:GC:TG:p.S74M	0.0895767	-0.354205	-0.306651	0.0508687	1.26167	0.74505	-0.0608009	-0.0319514
4897:GC:TT:p.S74I	-0.197177	-0.456079	-0.807387	-0.028355	-0.403957	-0.240624	0.0475581	0.0457679
4898:C:G:p.S74R	0.167385	0.40494	-0.208741	1.02415	1.08645	0.871818	0.441141	0.347803
4898:C:T:p.S74S	0.55303	0.423472	0.471707	0.689501	0.864583	0.928236	0.340506	0.347282
5082:C:A:p.L136M	1.26221	1.5465	1.59843	1.14994	1.90123	1.78849	1.38959	1.27241
5082:C:G:p.L136V	0.726218	0.216041	0.173545	-0.426236	1.45735	1.4194	0.762325	0.58148
5082:C:T:p.L136L	-0.114131	-0.219701	0.059802	-0.641092	0.625655	0.707485	0.127112	0.0543158
5082:CT:AG:p.L136R	-0.581437	0.303811	1.17458	-0.0227215	1.07163	1.0313	0.732899	0.691958
5082:CT:GA:p.L136E	-0.320342	0.803007	1.51901	0.170306	1.13037	1.15488	0.96293	0.889786
5082:CT:GC:p.L136A	0.449188	0.531116	0.643965	0.174656	0.16907	0.154141	0.82016	0.65704
5082:CT:GG:p.L136G	-0.319922	0.871091	1.94857	0.0908536	0.864008	0.823777	1.01943	0.858297
5082:CT:TA:p.L136*	-0.962441	0.272052	1.06323	-0.438672	-1.0475	-1.16168	-0.538607	0.332334
5082:CT:TC:p.L136S	-1.12162	0.336446	0.666454	-0.172244	-0.396291	0.0365745	0.430094	0.392998
5082:CT:TG:p.L136W	-0.740212	-0.117644	1.1384	-0.249761	0.722227	0.617966	0.604325	0.548634
5082:CTG:AAA:p.L136K	-0.944187	-0.0410064	1.27664	0.0755965	0.367053	0.160671	0.623446	0.621414
5082:CTG:AAT:p.L136N	-1.36693	-0.0416184	1.256	-0.225714	-1.05917	-0.462476	0.0606041	0.098927
5082:CTG:ACA:p.L136T	-0.402305	0.434846	0.864235	0.763911	0.299412	0.292018	0.479577	0.482476
5082:CTG:ACT:p.L136T	-0.527827	0.217519	0.736697	-0.389898	0.2443	0.186131	0.479348	0.360991
5082:CTG:AGA:p.L136R	-1.18437	0.452068	1.18758	0.188346	0.275712	0.3066	0.469517	0.481858
5082:CTG:ATA:p.L136I	0.659765	0.74601	0.596597	0.0486629	0.981449	0.847833	0.783735	0.778044
5082:CTG:ATC:p.L136I	1.1073	0.928027	0.865421	0.533442	1.09137	1.15269	1.0885	0.999982
5082:CTG:ATT:p.L136I	0.719612	0.662627	1.25828	0.571738	1.0195	1.2298	0.904733	0.866485
5082:CTG:GAA:p.L136E	-0.809453	0.30443	1.29807	-0.652022	0.537281	0.577537	0.687959	0.632403
5082:CTG:GAC:p.L136D	-1.00987	0.113589	1.64413	0.15973	0.172973	0.653739	0.546168	0.581295
5082:CTG:GGC:p.L136G	-0.536105	0.610756	1.21167	-0.863168	0.777733	0.788142	0.647176	0.509119
5082:CTG:TCA:p.L136S	-1.21337	-0.0897787	1.19511	0.239601	-0.244235	-0.0403889	0.385906	0.388463
5082:CTG:TCT:p.L136S	-0.501614	0.230561	1.27122	-0.786999	-0.361212	0.0236712	0.45308	0.376229
5082:CTG:TGT:p.L136C	0.672373	0.654662	-0.425899	0.778328	0.733105	0.642425	0.694404	0.527092
5083:T:C:p.L136P	-0.575954	0.575742	1.2162	-0.520936	0.390101	0.892695	0.744601	0.720328
5083:T:G:p.L136R	-0.779122	0.295409	1.08168	-0.450447	0.69842	0.664806	0.669746	0.730184
5083:TG:AC:p.L136H	-0.251541	0.46768	1.37381	0.828553	0.57962	0.850713	0.723477	0.730982
5083:TG:CA:p.L136P	-0.610616	0.287302	0.980515	-0.280471	0.323416	0.537657	0.584505	0.533936
5083:TG:CC:p.L136P	-0.879225	0.370444	1.67834	-0.863653	0.331544	0.351824	0.36911	0.486096
5083:TG:CT:p.L136P	-0.856826	0.111905	1.21881	-0.317642	0.820994	0.576187	0.608096	0.573962
5083:TG:GC:p.L136R	-1.0061	0.237959	1.50064	-0.521615	0.602835	0.676973	0.447829	0.486051
5083:TG:GT:p.L136R	-0.421651	0.601019	1.13394	0.358955	0.73353	0.633984	0.697866	0.610798
5084:G:A:p.L136L	1.01508	1.03276	0.485858	0.389529	0.834493	1.19635	0.999132	0.967544
5084:G:C:p.L136L	1.26965	1.13719	0.953205	0.896917	1.16447	1.38026	1.159	1.18525
5084:G:T:p.L136L	1.16312	0.972811	0.951659	0.628617	1.07664	1.19306	0.996828	1.05154
5085:A:C:p.I137L	0.488165	0.237924	0.0131303	-0.681024	0.295523	0.370797	0.275876	0.274196
5085:A:T:p.I137F	0.313564	0.128942	-0.238196	-1.20814	0.820392	0.853767	0.484104	0.44768
5085:AT:CA:p.I137H	-1.26633	-0.516493	0.107776	-1.11479	-0.210654	-0.404527	-0.239933	-0.210102
5085:AT:CG:p.I137R	-1.50298	-0.623919	0.559291	-0.710108	-0.147083	-0.134167	0.000626243	0.133231
5085:AT:GA:p.I137D	-0.920603	0.405029	0.935411	0.149593	0.674594	0.840842	0.388842	0.454878
5085:AT:GG:p.I137G	-2.19255	-0.777647	-0.0818436	-1.15593	-0.231085	-0.114833	-0.495311	-0.420965
5085:AT:TC:p.I137S	-1.71416	-0.229601	0.661288	-0.877349	0.0406883	0.24824	0.208446	0.187413
5085:ATC:CAG:p.I137Q	-1.65941	-0.273502	0.227644	0.458777	-0.719407	-0.488501	-0.0615674	-0.14326
5085:ATC:CTA:p.I137L	0.238496	0.478293	1.08023	-0.596643	-0.133449	-0.0110215	0.177919	0.03495
5085:ATC:CTG:p.I137L	0.161928	-0.231454	-0.614043	-0.912884	0.331639	0.155519	0.102123	0.0465163
5085:ATC:CTT:p.I137L	-0.0686099	-0.470508	-0.551918	-0.99726	-0.332757	-0.140148	-0.0505081	-0.078723
5085:ATC:GAG:p.I137E	-0.827492	0.0646617	1.00229	-0.0786223	0.289104	0.0621809	0.284182	0.316856
5085:ATC:GGG:p.I137G	-1.13889	0.162478	1.04979	0.629508	0.517886	0.497275	0.437706	0.502293
5085:ATC:GTG:p.I137V	0.421669	0.312502	-0.631917	-0.155988	0.772808	0.672123	0.357343	0.316577
5085:ATC:GTT:p.I137V	0.137902	-0.18132	-0.481562	-0.143716	-0.154136	-0.00959261	0.102445	0.114139
5085:ATC:TAG:p.I137*	-0.420115	-0.187636	0.78105	-0.531191	-1.17855	-1.50834	-0.631369	0.134369
5085:ATC:TCA:p.I137S	-1.39504	-0.445615	0.62509	0.156946	-0.843206	-0.67704	-0.157225	-0.0851396
5085:ATC:TTA:p.I137L	0.475801	0.173032	-0.148164	-0.181527	-0.259253	0.11587	0.230536	0.337137
5086:T:A:p.I137N	-0.770538	0.176174	0.83831	-0.250958	0.462459	0.487125	0.501578	0.500899
5086:T:C:p.I137T	0.00127184	0.0616249	0.488792	-0.620885	0.477075	0.510185	0.469954	0.522908
5086:TC:AG:p.I137K	-0.731007	-0.172682	0.89514	0.639895	0.512166	0.482541	0.457472	0.471894
5086:TC:CA:p.I137T	-0.356534	-0.30637	0.491671	-0.148503	0.194494	0.0445152	0.0717022	-0.0345413
5086:TC:GG:p.I137R	-0.889685	0.250426	1.01094	-0.645053	0.334267	0.359816	0.277466	0.368837
5086:TC:GT:p.I137S	-1.3456	-0.100726	0.929211	-0.0779418	-0.0945275	0.24738	0.193163	0.233962
5087:C:A:p.I137I	0.873029	0.813021	0.722092	0.777728	0.49357	0.861415	0.677668	0.65516
5087:C:G:p.I137M	0.578457	0.390302	0.333791	0.822523	0.958574	0.979582	0.685538	0.642744
5087:C:T:p.I137I	0.569356	0.308159	0.175843	-0.0979396	0.614539	0.646417	0.578222	0.448385
5088:A:C:p.T138P	-0.225757	0.157197	0.651121	-0.140281	0.697608	0.581805	0.517129	0.35528
5088:A:G:p.T138A	0.865363	0.488946	-0.0965943	0.443659	0.640314	0.791276	0.800982	0.78174
5088:AC:CG:p.T138R	0.601547	0.465801	-0.65044	-0.0764747	-0.0163251	0.196647	0.518078	0.581104
5088:AC:CT:p.T138L	0.6698	0.345051	-0.637681	0.770852	0.278657	0.334872	0.413478	0.360916
5088:AC:GA:p.T138D	0.396697	0.487676	0.877998	0.200091	0.882486	1.27308	0.786962	0.735073
5088:AC:GG:p.T138G	0.701712	0.136214	-0.376075	0.3939	0.331021	0.438359	0.573288	0.639559
5088:AC:GT:p.T138V	0.745973	0.282703	-0.512869	0.366724	0.40095	0.289912	0.527596	0.492019
5088:ACC:CCG:p.T138P	-0.891593	-0.0402525	0.350638	-0.693734	-0.180595	0.389379	0.0227071	-0.00343145
5088:ACC:CCT:p.T138P	-0.764876	-0.327727	0.19663	-1.60712	-0.213694	-0.158499	-0.0940142	-0.20875
5088:ACC:CTG:p.T138L	0.262472	0.121506	-0.594904	0.0824503	-0.543787	-0.148762	0.0910619	0.198401
5088:ACC:GAA:p.T138E	-0.0141987	0.452822	0.845483	-0.160783	0.492408	0.614697	0.631314	0.596323
5088:ACC:GAT:p.T138D	0.113248	0.123741	0.782476	-0.76131	0.295425	0.440261	0.426724	0.506434
5088:ACC:GCA:p.T138A	0.647898	0.134311	-0.151576	0.732919	0.249724	0.314034	0.543015	0.587852
5088:ACC:GCG:p.T138A	0.394535	0.319513	-0.379269	0.289267	0.196718	0.386663	0.390151	0.387302
5088:ACC:GGA:p.T138G	0.858763	0.809076	-0.106914	0.911063	0.615696	0.64964	0.737581	0.658596
5088:ACC:GGG:p.T138G	0.505011	0.429922	-0.199021	0.53551	0.538943	0.295367	0.438237	0.259105
5088:ACC:GTA:p.T138V	0.614482	0.362971	-0.489748	1.32473	0.310619	0.266698	0.386705	0.368633
5088:ACC:TGG:p.T138W	-0.866897	0.175868	1.1615	-0.0995142	0.647427	0.736108	0.499394	0.552193
5088:ACC:TTG:p.T138L	0.553677	0.0946157	-0.16896	-0.316024	-0.0279527	0.142428	0.365734	0.301772
5089:C:A:p.T138N	1.33087	0.926905	0.856346	0.836076	1.19601	1.66555	1.1429	1.17413
5089:C:G:p.T138S	0.949843	0.508141	0.0171886	0.774066	1.00812	1.0761	0.938534	0.862108
5089:C:T:p.T138I	1.02131	0.700145	0.233922	0.780745	0.723567	1.13216	0.909084	0.833446
5089:CC:AA:p.T138K	1.0068	0.7477	-0.0715384	0.0196496	0.688361	0.818627	0.806006	0.800479
5089:CC:AT:p.T138N	0.66445	0.271121	-0.121539	-0.206695	0.285267	0.40875	0.553375	0.567109
[truncated: 663 more rows]

## Sheet: Sheet2
Column	Description
ID_SHORT	ID of POS:REF:ALT:AA_CHANGE
FC.P1	Protein abundance interquartile log ratio of wild-type (template) normalized variant frequencies (flow cytometry population 1)
FC.P2	Protein abundance interquartile log ratio of wild-type (template) normalized variant frequencies (flow cytometry population 2)
FC.P3	Protein abundance interquartile log ratio of wild-type (template) normalized variant frequencies (flow cytometry population 3)
FC.P4	Protein abundance interquartile log ratio of wild-type (template) normalized variant frequencies (flow cytometry population 4)
Poly.F3	Polysome abundance interquartile log ratio of wild-type (template) normalized variant frequencies
Poly.F4	Polysome abundance interquartile log ratio of wild-type (template) normalized variant frequencies
RNA	RNA abundance interquartile log ratio of wild-type (template) normalized variant frequencies
DNA	gDNA abundance interquartile log ratio of wild-type (template) normalized variant frequencies
