# Supplementary material for: Integrated multiplexed assays of variant effect reveal determinants of catechol-O-methyltransferase gene expression
Source: Mol Syst Biol. 2024 Feb 14;20(5):2. doi: 10.1038/s44320-024-00018-9 (PMC11066095; doi:10.1038/s44320-024-00018-9)
Supplement: Supplementary file 6 — Data Set EV5 [file 44320_2024_18_MOESM6_ESM.zip › MSB-2023-12096_DatasetEV5/README]

Dataset EV5: Primers used in cloning, mutagenesis, and library preparation

Description: Primer sequences from 5' to 3'.
