# Supplementary material for: Integrated multiplexed assays of variant effect reveal determinants of catechol-O-methyltransferase gene expression
Source: Mol Syst Biol. 2024 Feb 14;20(5):2. doi: 10.1038/s44320-024-00018-9 (PMC11066095; doi:10.1038/s44320-024-00018-9)
Supplement: Supplementary file 6 — Data Set EV5 [file 44320_2024_18_MOESM6_ESM.zip › MSB-2023-12096_DatasetEV5/Dataset_EV5.xls]

## Sheet: Sheet1
Dataset EV5: Primers used in cloning, mutagenesis, and library preparation
Primer_name	Sequence
FlagHalf_COMT_CDS_F	AAGACGATGACGACAAGCCGGAGGCCCCGCCTCT
moxGFP_COMT_CDS_R	TCCTCGCCCTTGGACACGGGCCCTGCTTCGCTGC
COMT_UTR5_F	AAATAACATCTGCTTTGCTGCCGAGCT
Flag_COMT_UTR5_R	CTTGTCGTCATCGTCTTTGTAGTCCATCTTCAAAGCACCTCTGAGCAGG
attB1_COMT_UTR5_F	GGGGACAAGTTTGTACAAAAAAGCTGACAAATAACATCTGCTTTGCTGC
attB2_moxGFP_R	GGGGACCACTTTGTACAAGAAAGCTGAATCACTTGTACAGCTCGTCCAT
COMT_Flagdel_F	CCGGAGGCCCCGCCTCTGCT
COMT_Flagdel_R	CATCTTCAAAGCACCTCTGAGCAG
COMT_PCBP_del_F	CGCAGCCAGAGGGCTGGA
COMT_PCBP_del_R	CTCCTCTGAGCTCGGCAGCAA
COMT_uORF_A_mut_F	CTCAGAGGAGACCCCAGACC
COMT_uORF_A_mut_R	CTCGGCAACAAAGCAGATGTT
COMT_uORF_B_mut_F	CTCAGAGGTGCTTTGAAGATGGACT
COMT_uORF_B_mut_R	CAGGCTCCAACCCTCTGGCT
COMT_uORF_B_restore_R	CTTGTCGTCGTCGTCTTTGTAGTC
pDEST_HC_Rec_Bxb_v2_F	CAACTACACGAGCTCACAAGTTTGTACAA
COMT_ex3_4_span_R	CGTCCACGATCTTGCCTTTCTTGTC
mCherry_qPCR_F	GAACGGCCACGAGTTCGAGA
mCherry_qPCR_R	CTTGGAGCCGTACATGAACTGAG
EEF2_qPCR_cntrl_F	ATGAAGAAGCTGTGGGGTGACAG
EEF2_qPCR_cntrl_R	AGGATCAGCTGGCAGAAGGTG
pDEST_HC_Rec_Bxb_v2_F	CAACTACACGAGCTCACAAGTTTGTACAA
pDEST_HC_Rec_Bxb_v2_R	GGCAGTCTCTCTGATTCCACAGTCAT
COMT_mutagenesis_ROI_1_F	TACACGACGCTCTTCCGATCTGCCTGTGCCTTATCGGCTGGAA
COMT_mutagenesis_ROI_1_R	AGACGTGTGCTCTTCCGATCTGTAGGTGTCAATGGCCTCCAGCA
COMT_mutagenesis_ROI_2_F	TACACGACGCTCTTCCGATCTCCCGCCTGCTGTCACCAGG
COMT_mutagenesis_ROI_2_v2_F	TACACGACGCTCTTCCGATCTGGCTACTCAGCTGTGCGCATG
COMT_mutagenesis_ROI_2_R	AGACGTGTGCTCTTCCGATCTAACCACAAGGGTGACCTTGTCCTT

## Sheet: Sheet2
Column	Description	Notes
FlagHalf_COMT_CDS_F	CDS amplification
moxGFP_COMT_CDS_R	CDS amplification
COMT_UTR5_F	5' UTR amplification
Flag_COMT_UTR5_R	5' UTR amplification
attB1_COMT_UTR5_F	Insert amplification
attB2_moxGFP_R	Insert amplification
COMT_Flagdel_F	F primer for Flag deletion, Flag T>C silent mutant
COMT_Flagdel_R	R primer for Flag deletion
COMT_PCBP_del_F	F primer for PCBP1/2 motif deletion
COMT_PCBP_del_R	R primer for PCBP1/2 motif deletion
COMT_uORF_A_mut_F	F primer for uORF A C>T mutant
COMT_uORF_A_mut_R	R primer for uORF A C>T mutant
COMT_uORF_B_mut_F	F primer for uORF B C>T mutant
COMT_uORF_B_mut_R	R primer for uORF B C>T mutant
COMT_uORF_B_restore_R	R primer for Flag T>C silent mutant
pDEST_HC_Rec_Bxb_v2_F	F primer specific for landing-pad
COMT_ex3_4_span_R	R primer specific for spliced COMT RNA
mCherry_qPCR_F	F primer specific for mCherry
mCherry_qPCR_R	R primer specific for mCherry
EEF2_qPCR_cntrl_F	F primer for EEF2 calibrator
EEF2_qPCR_cntrl_R	R primer for EEF2 calibrator
pDEST_HC_Rec_Bxb_v2_F	PCR1 amplification
pDEST_HC_Rec_Bxb_v2_R	PCR1 amplification
COMT_mutagenesis_ROI_1_F	PCR2 ROI_1 amplification
COMT_mutagenesis_ROI_1_R	PCR2 ROI_1 amplification
COMT_mutagenesis_ROI_2_F	PCR2 ROI_2 amplification	Capability to self-dimerize
COMT_mutagenesis_ROI_2_v2_F	PCR2 ROI_2 amplification	Improved forward primer for COMT ROI2 amplification
COMT_mutagenesis_ROI_2_R	PCR2 ROI_2 amplification
