# Supplementary material for: Integrated multiplexed assays of variant effect reveal determinants of catechol-O-methyltransferase gene expression
Source: Mol Syst Biol. 2024 Feb 14;20(5):2. doi: 10.1038/s44320-024-00018-9 (PMC11066095; doi:10.1038/s44320-024-00018-9)
Supplement: Supplementary file 7 — Source Data Fig. 3 [file 44320_2024_18_MOESM7_ESM.zip]

Archive with 30 entries (27 files):
- MSB-2023-12096_SourceDataForFigure3/
- __MACOSX/._MSB-2023-12096_SourceDataForFigure3
- MSB-2023-12096_SourceDataForFigure3/.DS_Store
- __MACOSX/MSB-2023-12096_SourceDataForFigure3/._.DS_Store
- MSB-2023-12096_SourceDataForFigure3/MSB-2023-12096_SourceDataForFigure3G/
- __MACOSX/MSB-2023-12096_SourceDataForFigure3/._MSB-2023-12096_SourceDataForFigure3G
- MSB-2023-12096_SourceDataForFigure3/MSB-2023-12096_SourceDataForFigure3A/
- __MACOSX/MSB-2023-12096_SourceDataForFigure3/._MSB-2023-12096_SourceDataForFigure3A
- MSB-2023-12096_SourceDataForFigure3/MSB-2023-12096_SourceDataForFigure3G/Fig3G_source_data.xlsx
- __MACOSX/MSB-2023-12096_SourceDataForFigure3/MSB-2023-12096_SourceDataForFigure3G/._Fig3G_source_data.xlsx
- MSB-2023-12096_SourceDataForFigure3/MSB-2023-12096_SourceDataForFigure3G/.DS_Store
- __MACOSX/MSB-2023-12096_SourceDataForFigure3/MSB-2023-12096_SourceDataForFigure3G/._.DS_Store
- MSB-2023-12096_SourceDataForFigure3/MSB-2023-12096_SourceDataForFigure3A/export_Specimen_002_Wild type_002_Single Cells.csv
- __MACOSX/MSB-2023-12096_SourceDataForFigure3/MSB-2023-12096_SourceDataForFigure3A/._export_Specimen_002_Wild type_002_Single Cells.csv
- MSB-2023-12096_SourceDataForFigure3/MSB-2023-12096_SourceDataForFigure3A/Specimen_002_ROI2_004.fcs
- __MACOSX/MSB-2023-12096_SourceDataForFigure3/MSB-2023-12096_SourceDataForFigure3A/._Specimen_002_ROI2_004.fcs
- MSB-2023-12096_SourceDataForFigure3/MSB-2023-12096_SourceDataForFigure3A/export_Specimen_002_unstained_001_Single Cells.csv
- __MACOSX/MSB-2023-12096_SourceDataForFigure3/MSB-2023-12096_SourceDataForFigure3A/._export_Specimen_002_unstained_001_Single Cells.csv
- MSB-2023-12096_SourceDataForFigure3/MSB-2023-12096_SourceDataForFigure3A/Specimen_002_ROI1_003.fcs
- __MACOSX/MSB-2023-12096_SourceDataForFigure3/MSB-2023-12096_SourceDataForFigure3A/._Specimen_002_ROI1_003.fcs
- MSB-2023-12096_SourceDataForFigure3/MSB-2023-12096_SourceDataForFigure3A/export_Specimen_002_ROI2_004_Single Cells.csv
- __MACOSX/MSB-2023-12096_SourceDataForFigure3/MSB-2023-12096_SourceDataForFigure3A/._export_Specimen_002_ROI2_004_Single Cells.csv
- MSB-2023-12096_SourceDataForFigure3/MSB-2023-12096_SourceDataForFigure3A/Specimen_002_unstained_001.fcs
- __MACOSX/MSB-2023-12096_SourceDataForFigure3/MSB-2023-12096_SourceDataForFigure3A/._Specimen_002_unstained_001.fcs
- MSB-2023-12096_SourceDataForFigure3/MSB-2023-12096_SourceDataForFigure3A/export_Specimen_002_ROI1_003_Single Cells.csv
- __MACOSX/MSB-2023-12096_SourceDataForFigure3/MSB-2023-12096_SourceDataForFigure3A/._export_Specimen_002_ROI1_003_Single Cells.csv
- MSB-2023-12096_SourceDataForFigure3/MSB-2023-12096_SourceDataForFigure3A/Specimen_002_Wild type_002.fcs
- __MACOSX/MSB-2023-12096_SourceDataForFigure3/MSB-2023-12096_SourceDataForFigure3A/._Specimen_002_Wild type_002.fcs
- MSB-2023-12096_SourceDataForFigure3/MSB-2023-12096_SourceDataForFigure3A/24-Mar-2023.wsp
- __MACOSX/MSB-2023-12096_SourceDataForFigure3/MSB-2023-12096_SourceDataForFigure3A/._24-Mar-2023.wsp
