# Supplementary material for: Integrated multiplexed assays of variant effect reveal determinants of catechol-O-methyltransferase gene expression
Source: Mol Syst Biol. 2024 Feb 14;20(5):2. doi: 10.1038/s44320-024-00018-9 (PMC11066095; doi:10.1038/s44320-024-00018-9)
Supplement: Supplementary file 7 — Source Data Fig. 3 [file 44320_2024_18_MOESM7_ESM.zip › MSB-2023-12096_SourceDataForFigure3/MSB-2023-12096_SourceDataForFigure3G/Fig3G_source_data.xlsx]

## Sheet: res
VAR_ID	RNA_FDR	RNA_direction	FC_effect_size	Population
pDEST_HC_Rec_Bxb_v2_UTR5_Flag_COMT_moxGFP_LPS:4794:G:A	0.261852	N.S.	-1.502	P1
pDEST_HC_Rec_Bxb_v2_UTR5_Flag_COMT_moxGFP_LPS:4794:G:A	0.261852	N.S.	-1.73254	P3
pDEST_HC_Rec_Bxb_v2_UTR5_Flag_COMT_moxGFP_LPS:4794:G:C	0.721915	N.S.	-0.547567	P1
pDEST_HC_Rec_Bxb_v2_UTR5_Flag_COMT_moxGFP_LPS:4794:G:C	0.721915	N.S.	-1.81904	P3
pDEST_HC_Rec_Bxb_v2_UTR5_Flag_COMT_moxGFP_LPS:4794:G:T	0.0939043	RNA down	-1.97134	P1
pDEST_HC_Rec_Bxb_v2_UTR5_Flag_COMT_moxGFP_LPS:4794:G:T	0.0939043	RNA down	1.62673	P3
pDEST_HC_Rec_Bxb_v2_UTR5_Flag_COMT_moxGFP_LPS:4794:GA:AC	0.368537	N.S.	-0.774244	P1
pDEST_HC_Rec_Bxb_v2_UTR5_Flag_COMT_moxGFP_LPS:4794:GA:AG	0.561627	N.S.	-0.582195	P1
pDEST_HC_Rec_Bxb_v2_UTR5_Flag_COMT_moxGFP_LPS:4794:GA:AG	0.561627	N.S.	-1.70738	P3
pDEST_HC_Rec_Bxb_v2_UTR5_Flag_COMT_moxGFP_LPS:4794:GA:AT	0.227196	N.S.	-0.223531	P1
pDEST_HC_Rec_Bxb_v2_UTR5_Flag_COMT_moxGFP_LPS:4794:GA:AT	0.227196	N.S.	-0.802417	P3
pDEST_HC_Rec_Bxb_v2_UTR5_Flag_COMT_moxGFP_LPS:4794:GA:CC	0.399813	N.S.	-0.372325	P1
pDEST_HC_Rec_Bxb_v2_UTR5_Flag_COMT_moxGFP_LPS:4794:GA:CC	0.399813	N.S.	-0.87651	P3
pDEST_HC_Rec_Bxb_v2_UTR5_Flag_COMT_moxGFP_LPS:4794:GA:CG	0.699511	N.S.	0.284197	P1
pDEST_HC_Rec_Bxb_v2_UTR5_Flag_COMT_moxGFP_LPS:4794:GA:CG	0.699511	N.S.	0.0266679	P3
pDEST_HC_Rec_Bxb_v2_UTR5_Flag_COMT_moxGFP_LPS:4794:GA:CT	0.488981	N.S.	-0.564648	P1
pDEST_HC_Rec_Bxb_v2_UTR5_Flag_COMT_moxGFP_LPS:4794:GA:CT	0.488981	N.S.	-0.76434	P3
pDEST_HC_Rec_Bxb_v2_UTR5_Flag_COMT_moxGFP_LPS:4794:GA:TC	0.791879	N.S.	0.485588	P1
pDEST_HC_Rec_Bxb_v2_UTR5_Flag_COMT_moxGFP_LPS:4794:GA:TC	0.791879	N.S.	-1.57214	P3
pDEST_HC_Rec_Bxb_v2_UTR5_Flag_COMT_moxGFP_LPS:4794:GA:TG	0.311265	N.S.	-1.20491	P1
pDEST_HC_Rec_Bxb_v2_UTR5_Flag_COMT_moxGFP_LPS:4794:GA:TG	0.311265	N.S.	-0.649499	P3
pDEST_HC_Rec_Bxb_v2_UTR5_Flag_COMT_moxGFP_LPS:4794:GA:TT	0.678013	N.S.	-0.267913	P1
pDEST_HC_Rec_Bxb_v2_UTR5_Flag_COMT_moxGFP_LPS:4794:GA:TT	0.678013	N.S.	0.0967765	P3
pDEST_HC_Rec_Bxb_v2_UTR5_Flag_COMT_moxGFP_LPS:4794:GAG:AAA	0.193324	N.S.	-0.659017	P1
pDEST_HC_Rec_Bxb_v2_UTR5_Flag_COMT_moxGFP_LPS:4794:GAG:AAA	0.193324	N.S.	-1.45625	P3
pDEST_HC_Rec_Bxb_v2_UTR5_Flag_COMT_moxGFP_LPS:4794:GAG:AAC	0.282241	N.S.	0.278009	P1
pDEST_HC_Rec_Bxb_v2_UTR5_Flag_COMT_moxGFP_LPS:4794:GAG:AAC	0.282241	N.S.	-0.788145	P3
pDEST_HC_Rec_Bxb_v2_UTR5_Flag_COMT_moxGFP_LPS:4794:GAG:AAT	0.37652	N.S.	-0.49874	P1
pDEST_HC_Rec_Bxb_v2_UTR5_Flag_COMT_moxGFP_LPS:4794:GAG:AAT	0.37652	N.S.	-2.93996	P3
pDEST_HC_Rec_Bxb_v2_UTR5_Flag_COMT_moxGFP_LPS:4794:GAG:ACA	0.222389	N.S.	-0.424921	P1
pDEST_HC_Rec_Bxb_v2_UTR5_Flag_COMT_moxGFP_LPS:4794:GAG:ACC	0.540553	N.S.	0.102268	P1
pDEST_HC_Rec_Bxb_v2_UTR5_Flag_COMT_moxGFP_LPS:4794:GAG:ACC	0.540553	N.S.	-1.19702	P3
pDEST_HC_Rec_Bxb_v2_UTR5_Flag_COMT_moxGFP_LPS:4794:GAG:ACT	0.603361	N.S.	-0.285466	P1
pDEST_HC_Rec_Bxb_v2_UTR5_Flag_COMT_moxGFP_LPS:4794:GAG:ACT	0.603361	N.S.	-3.08116	P3
pDEST_HC_Rec_Bxb_v2_UTR5_Flag_COMT_moxGFP_LPS:4794:GAG:AGA	0.108565	RNA down	0.0051861	P1
pDEST_HC_Rec_Bxb_v2_UTR5_Flag_COMT_moxGFP_LPS:4794:GAG:AGA	0.108565	RNA down	-0.371079	P3
pDEST_HC_Rec_Bxb_v2_UTR5_Flag_COMT_moxGFP_LPS:4794:GAG:AGC	0.782954	N.S.	0.0129853	P1
pDEST_HC_Rec_Bxb_v2_UTR5_Flag_COMT_moxGFP_LPS:4794:GAG:AGC	0.782954	N.S.	0.481159	P3
pDEST_HC_Rec_Bxb_v2_UTR5_Flag_COMT_moxGFP_LPS:4794:GAG:AGT	0.397458	N.S.	0.277934	P1
pDEST_HC_Rec_Bxb_v2_UTR5_Flag_COMT_moxGFP_LPS:4794:GAG:AGT	0.397458	N.S.	-0.390484	P3
pDEST_HC_Rec_Bxb_v2_UTR5_Flag_COMT_moxGFP_LPS:4794:GAG:ATA	0.418776	N.S.	-0.494979	P1
pDEST_HC_Rec_Bxb_v2_UTR5_Flag_COMT_moxGFP_LPS:4794:GAG:ATA	0.418776	N.S.	-0.515489	P3
pDEST_HC_Rec_Bxb_v2_UTR5_Flag_COMT_moxGFP_LPS:4794:GAG:ATC	0.820812	N.S.	1.50495	P1
pDEST_HC_Rec_Bxb_v2_UTR5_Flag_COMT_moxGFP_LPS:4794:GAG:ATC	0.820812	N.S.	-3.20939	P3
pDEST_HC_Rec_Bxb_v2_UTR5_Flag_COMT_moxGFP_LPS:4794:GAG:ATT	0.374066	N.S.	0.72866	P1
pDEST_HC_Rec_Bxb_v2_UTR5_Flag_COMT_moxGFP_LPS:4794:GAG:ATT	0.374066	N.S.	-0.466912	P3
pDEST_HC_Rec_Bxb_v2_UTR5_Flag_COMT_moxGFP_LPS:4794:GAG:CAA	0.586007	N.S.	-0.496948	P1
pDEST_HC_Rec_Bxb_v2_UTR5_Flag_COMT_moxGFP_LPS:4794:GAG:CAA	0.586007	N.S.	-5.45501	P3
pDEST_HC_Rec_Bxb_v2_UTR5_Flag_COMT_moxGFP_LPS:4794:GAG:CAC	0.727548	N.S.	1.49883	P1
pDEST_HC_Rec_Bxb_v2_UTR5_Flag_COMT_moxGFP_LPS:4794:GAG:CAC	0.727548	N.S.	-2.08676	P3
pDEST_HC_Rec_Bxb_v2_UTR5_Flag_COMT_moxGFP_LPS:4794:GAG:CAT	0.403858	N.S.	0.407592	P1
pDEST_HC_Rec_Bxb_v2_UTR5_Flag_COMT_moxGFP_LPS:4794:GAG:CAT	0.403858	N.S.	0.421803	P3
pDEST_HC_Rec_Bxb_v2_UTR5_Flag_COMT_moxGFP_LPS:4794:GAG:CCA	0.522426	N.S.	0.530508	P1
pDEST_HC_Rec_Bxb_v2_UTR5_Flag_COMT_moxGFP_LPS:4794:GAG:CCC	0.881294	N.S.	0.434917	P1
pDEST_HC_Rec_Bxb_v2_UTR5_Flag_COMT_moxGFP_LPS:4794:GAG:CCT	0.271735	N.S.	1.17089	P1
pDEST_HC_Rec_Bxb_v2_UTR5_Flag_COMT_moxGFP_LPS:4794:GAG:CCT	0.271735	N.S.	-0.106711	P3
pDEST_HC_Rec_Bxb_v2_UTR5_Flag_COMT_moxGFP_LPS:4794:GAG:CGA	0.347975	N.S.	1.04366	P1
pDEST_HC_Rec_Bxb_v2_UTR5_Flag_COMT_moxGFP_LPS:4794:GAG:CGA	0.347975	N.S.	-0.519423	P3
pDEST_HC_Rec_Bxb_v2_UTR5_Flag_COMT_moxGFP_LPS:4794:GAG:CGC	0.459327	N.S.	2.51574	P1
pDEST_HC_Rec_Bxb_v2_UTR5_Flag_COMT_moxGFP_LPS:4794:GAG:CGC	0.459327	N.S.	-0.884626	P3
pDEST_HC_Rec_Bxb_v2_UTR5_Flag_COMT_moxGFP_LPS:4794:GAG:CGT	0.693648	N.S.	1.4741	P1
pDEST_HC_Rec_Bxb_v2_UTR5_Flag_COMT_moxGFP_LPS:4794:GAG:CTA	0.223103	N.S.	0.151196	P1
pDEST_HC_Rec_Bxb_v2_UTR5_Flag_COMT_moxGFP_LPS:4794:GAG:CTA	0.223103	N.S.	-1.78699	P3
pDEST_HC_Rec_Bxb_v2_UTR5_Flag_COMT_moxGFP_LPS:4794:GAG:CTC	0.539489	N.S.	0.887282	P1
pDEST_HC_Rec_Bxb_v2_UTR5_Flag_COMT_moxGFP_LPS:4794:GAG:CTC	0.539489	N.S.	-0.855621	P3
pDEST_HC_Rec_Bxb_v2_UTR5_Flag_COMT_moxGFP_LPS:4794:GAG:CTT	0.643027	N.S.	1.82354	P1
pDEST_HC_Rec_Bxb_v2_UTR5_Flag_COMT_moxGFP_LPS:4794:GAG:CTT	0.643027	N.S.	1.01314	P3
pDEST_HC_Rec_Bxb_v2_UTR5_Flag_COMT_moxGFP_LPS:4794:GAG:TAC	0.482381	N.S.	0.0778248	P1
pDEST_HC_Rec_Bxb_v2_UTR5_Flag_COMT_moxGFP_LPS:4794:GAG:TAC	0.482381	N.S.	-0.811078	P3
pDEST_HC_Rec_Bxb_v2_UTR5_Flag_COMT_moxGFP_LPS:4794:GAG:TAT	0.354202	N.S.	0.875009	P1
pDEST_HC_Rec_Bxb_v2_UTR5_Flag_COMT_moxGFP_LPS:4794:GAG:TAT	0.354202	N.S.	-0.942967	P3
pDEST_HC_Rec_Bxb_v2_UTR5_Flag_COMT_moxGFP_LPS:4794:GAG:TCA	0.704651	N.S.	-0.223262	P1
pDEST_HC_Rec_Bxb_v2_UTR5_Flag_COMT_moxGFP_LPS:4794:GAG:TCA	0.704651	N.S.	0.782685	P3
pDEST_HC_Rec_Bxb_v2_UTR5_Flag_COMT_moxGFP_LPS:4794:GAG:TCC	0.297561	N.S.	0.858584	P1
pDEST_HC_Rec_Bxb_v2_UTR5_Flag_COMT_moxGFP_LPS:4794:GAG:TCC	0.297561	N.S.	-1.01557	P3
pDEST_HC_Rec_Bxb_v2_UTR5_Flag_COMT_moxGFP_LPS:4794:GAG:TCT	0.325644	N.S.	0.154746	P1
pDEST_HC_Rec_Bxb_v2_UTR5_Flag_COMT_moxGFP_LPS:4794:GAG:TCT	0.325644	N.S.	-0.0236139	P3
pDEST_HC_Rec_Bxb_v2_UTR5_Flag_COMT_moxGFP_LPS:4794:GAG:TGC	0.770032	N.S.	1.15809	P1
pDEST_HC_Rec_Bxb_v2_UTR5_Flag_COMT_moxGFP_LPS:4794:GAG:TGC	0.770032	N.S.	-0.982358	P3
pDEST_HC_Rec_Bxb_v2_UTR5_Flag_COMT_moxGFP_LPS:4794:GAG:TGT	0.292779	N.S.	0.340686	P1
pDEST_HC_Rec_Bxb_v2_UTR5_Flag_COMT_moxGFP_LPS:4794:GAG:TGT	0.292779	N.S.	-0.976211	P3
pDEST_HC_Rec_Bxb_v2_UTR5_Flag_COMT_moxGFP_LPS:4794:GAG:TTA	0.692579	N.S.	-0.344387	P1
pDEST_HC_Rec_Bxb_v2_UTR5_Flag_COMT_moxGFP_LPS:4794:GAG:TTC	0.603539	N.S.	0.313463	P1
pDEST_HC_Rec_Bxb_v2_UTR5_Flag_COMT_moxGFP_LPS:4794:GAG:TTT	0.412447	N.S.	0.516568	P1
pDEST_HC_Rec_Bxb_v2_UTR5_Flag_COMT_moxGFP_LPS:4794:GAG:TTT	0.412447	N.S.	-0.589965	P3
pDEST_HC_Rec_Bxb_v2_UTR5_Flag_COMT_moxGFP_LPS:4795:A:C	0.283261	N.S.	-0.477054	P1
pDEST_HC_Rec_Bxb_v2_UTR5_Flag_COMT_moxGFP_LPS:4795:A:C	0.283261	N.S.	-1.10855	P3
pDEST_HC_Rec_Bxb_v2_UTR5_Flag_COMT_moxGFP_LPS:4795:A:G	0.820706	N.S.	-3.06462	P1
pDEST_HC_Rec_Bxb_v2_UTR5_Flag_COMT_moxGFP_LPS:4795:A:G	0.820706	N.S.	-1.46824	P3
pDEST_HC_Rec_Bxb_v2_UTR5_Flag_COMT_moxGFP_LPS:4795:A:T	0.533467	N.S.	-0.650439	P1
pDEST_HC_Rec_Bxb_v2_UTR5_Flag_COMT_moxGFP_LPS:4795:A:T	0.533467	N.S.	-0.852099	P3
pDEST_HC_Rec_Bxb_v2_UTR5_Flag_COMT_moxGFP_LPS:4795:AG:CA	0.198118	N.S.	-0.445095	P1
pDEST_HC_Rec_Bxb_v2_UTR5_Flag_COMT_moxGFP_LPS:4795:AG:CA	0.198118	N.S.	-0.417941	P3
pDEST_HC_Rec_Bxb_v2_UTR5_Flag_COMT_moxGFP_LPS:4795:AG:CC	0.771764	N.S.	-0.0520772	P1
pDEST_HC_Rec_Bxb_v2_UTR5_Flag_COMT_moxGFP_LPS:4795:AG:CC	0.771764	N.S.	-0.933215	P3
pDEST_HC_Rec_Bxb_v2_UTR5_Flag_COMT_moxGFP_LPS:4795:AG:CT	0.264667	N.S.	1.36336	P1
pDEST_HC_Rec_Bxb_v2_UTR5_Flag_COMT_moxGFP_LPS:4795:AG:CT	0.264667	N.S.	-1.62847	P3
pDEST_HC_Rec_Bxb_v2_UTR5_Flag_COMT_moxGFP_LPS:4795:AG:GA	0.733653	N.S.	0.343256	P1
pDEST_HC_Rec_Bxb_v2_UTR5_Flag_COMT_moxGFP_LPS:4795:AG:GA	0.733653	N.S.	-2.80049	P3
pDEST_HC_Rec_Bxb_v2_UTR5_Flag_COMT_moxGFP_LPS:4795:AG:GC	0.669274	N.S.	-1.73977	P1
pDEST_HC_Rec_Bxb_v2_UTR5_Flag_COMT_moxGFP_LPS:4795:AG:GC	0.669274	N.S.	-1.10974	P3
pDEST_HC_Rec_Bxb_v2_UTR5_Flag_COMT_moxGFP_LPS:4795:AG:GT	0.440306	N.S.	-0.350298	P1
pDEST_HC_Rec_Bxb_v2_UTR5_Flag_COMT_moxGFP_LPS:4795:AG:TA	0.886652	N.S.	0.469282	P1
pDEST_HC_Rec_Bxb_v2_UTR5_Flag_COMT_moxGFP_LPS:4795:AG:TA	0.886652	N.S.	-0.137611	P3
pDEST_HC_Rec_Bxb_v2_UTR5_Flag_COMT_moxGFP_LPS:4795:AG:TC	0.821184	N.S.	-0.609094	P1
pDEST_HC_Rec_Bxb_v2_UTR5_Flag_COMT_moxGFP_LPS:4795:AG:TC	0.821184	N.S.	-1.60665	P3
pDEST_HC_Rec_Bxb_v2_UTR5_Flag_COMT_moxGFP_LPS:4795:AG:TT	0.760848	N.S.	0.0829595	P1
pDEST_HC_Rec_Bxb_v2_UTR5_Flag_COMT_moxGFP_LPS:4795:AG:TT	0.760848	N.S.	-0.801917	P3
pDEST_HC_Rec_Bxb_v2_UTR5_Flag_COMT_moxGFP_LPS:4796:G:A	0.828186	N.S.	-0.669051	P1
pDEST_HC_Rec_Bxb_v2_UTR5_Flag_COMT_moxGFP_LPS:4796:G:A	0.828186	N.S.	-1.28416	P3
pDEST_HC_Rec_Bxb_v2_UTR5_Flag_COMT_moxGFP_LPS:4796:G:C	0.90086	N.S.	-1.41262	P1
pDEST_HC_Rec_Bxb_v2_UTR5_Flag_COMT_moxGFP_LPS:4796:G:C	0.90086	N.S.	-1.10921	P3
pDEST_HC_Rec_Bxb_v2_UTR5_Flag_COMT_moxGFP_LPS:4796:G:T	0.580274	N.S.	-1.7322	P1
pDEST_HC_Rec_Bxb_v2_UTR5_Flag_COMT_moxGFP_LPS:4796:G:T	0.580274	N.S.	-2.84042	P3
pDEST_HC_Rec_Bxb_v2_UTR5_Flag_COMT_moxGFP_LPS:4797:T:A	0.434091	N.S.	-0.54444	P1
pDEST_HC_Rec_Bxb_v2_UTR5_Flag_COMT_moxGFP_LPS:4797:T:A	0.434091	N.S.	-1.10418	P3
pDEST_HC_Rec_Bxb_v2_UTR5_Flag_COMT_moxGFP_LPS:4797:T:C	0.654062	N.S.	-1.34667	P1
pDEST_HC_Rec_Bxb_v2_UTR5_Flag_COMT_moxGFP_LPS:4797:T:C	0.654062	N.S.	-0.445962	P3
pDEST_HC_Rec_Bxb_v2_UTR5_Flag_COMT_moxGFP_LPS:4797:T:G	0.225602	N.S.	-2.55012	P1
pDEST_HC_Rec_Bxb_v2_UTR5_Flag_COMT_moxGFP_LPS:4797:T:G	0.225602	N.S.	-3.07123	P3
pDEST_HC_Rec_Bxb_v2_UTR5_Flag_COMT_moxGFP_LPS:4797:TT:AA	0.356378	N.S.	-0.135139	P1
pDEST_HC_Rec_Bxb_v2_UTR5_Flag_COMT_moxGFP_LPS:4797:TT:AA	0.356378	N.S.	-0.571016	P3
pDEST_HC_Rec_Bxb_v2_UTR5_Flag_COMT_moxGFP_LPS:4797:TT:AC	0.441565	N.S.	1.19472	P1
pDEST_HC_Rec_Bxb_v2_UTR5_Flag_COMT_moxGFP_LPS:4797:TT:AC	0.441565	N.S.	-1.22366	P3
pDEST_HC_Rec_Bxb_v2_UTR5_Flag_COMT_moxGFP_LPS:4797:TT:AG	0.526241	N.S.	0.259687	P1
pDEST_HC_Rec_Bxb_v2_UTR5_Flag_COMT_moxGFP_LPS:4797:TT:AG	0.526241	N.S.	-0.764892	P3
pDEST_HC_Rec_Bxb_v2_UTR5_Flag_COMT_moxGFP_LPS:4797:TT:CA	0.608151	N.S.	0.426128	P1
pDEST_HC_Rec_Bxb_v2_UTR5_Flag_COMT_moxGFP_LPS:4797:TT:CA	0.608151	N.S.	-3.03602	P3
pDEST_HC_Rec_Bxb_v2_UTR5_Flag_COMT_moxGFP_LPS:4797:TT:CC	0.148203	RNA down	0.0327159	P1
pDEST_HC_Rec_Bxb_v2_UTR5_Flag_COMT_moxGFP_LPS:4797:TT:CC	0.148203	RNA down	-0.619736	P3
pDEST_HC_Rec_Bxb_v2_UTR5_Flag_COMT_moxGFP_LPS:4797:TT:CG	0.199298	N.S.	0.418504	P1
pDEST_HC_Rec_Bxb_v2_UTR5_Flag_COMT_moxGFP_LPS:4797:TT:CG	0.199298	N.S.	-1.05585	P3
pDEST_HC_Rec_Bxb_v2_UTR5_Flag_COMT_moxGFP_LPS:4797:TT:GA	0.29196	N.S.	-0.157273	P1
pDEST_HC_Rec_Bxb_v2_UTR5_Flag_COMT_moxGFP_LPS:4797:TT:GA	0.29196	N.S.	-1.05975	P3
pDEST_HC_Rec_Bxb_v2_UTR5_Flag_COMT_moxGFP_LPS:4797:TT:GC	0.328612	N.S.	0.399978	P1
pDEST_HC_Rec_Bxb_v2_UTR5_Flag_COMT_moxGFP_LPS:4797:TT:GC	0.328612	N.S.	-2.31769	P3
pDEST_HC_Rec_Bxb_v2_UTR5_Flag_COMT_moxGFP_LPS:4797:TT:GG	0.256989	N.S.	-0.528342	P1
pDEST_HC_Rec_Bxb_v2_UTR5_Flag_COMT_moxGFP_LPS:4797:TT:GG	0.256989	N.S.	0.34178	P3
pDEST_HC_Rec_Bxb_v2_UTR5_Flag_COMT_moxGFP_LPS:4797:TTC:AAA	0.885277	N.S.	0.1266	P1
pDEST_HC_Rec_Bxb_v2_UTR5_Flag_COMT_moxGFP_LPS:4797:TTC:AAA	0.885277	N.S.	0.241416	P3
pDEST_HC_Rec_Bxb_v2_UTR5_Flag_COMT_moxGFP_LPS:4797:TTC:AAG	0.415216	N.S.	-0.110557	P1
pDEST_HC_Rec_Bxb_v2_UTR5_Flag_COMT_moxGFP_LPS:4797:TTC:AAG	0.415216	N.S.	0.333583	P3
pDEST_HC_Rec_Bxb_v2_UTR5_Flag_COMT_moxGFP_LPS:4797:TTC:AAT	0.788575	N.S.	0.00318321	P1
pDEST_HC_Rec_Bxb_v2_UTR5_Flag_COMT_moxGFP_LPS:4797:TTC:AAT	0.788575	N.S.	-0.946389	P3
pDEST_HC_Rec_Bxb_v2_UTR5_Flag_COMT_moxGFP_LPS:4797:TTC:ACA	0.534043	N.S.	-0.54334	P1
pDEST_HC_Rec_Bxb_v2_UTR5_Flag_COMT_moxGFP_LPS:4797:TTC:ACA	0.534043	N.S.	-0.154451	P3
pDEST_HC_Rec_Bxb_v2_UTR5_Flag_COMT_moxGFP_LPS:4797:TTC:ACG	0.32736	N.S.	0.652985	P1
pDEST_HC_Rec_Bxb_v2_UTR5_Flag_COMT_moxGFP_LPS:4797:TTC:ACG	0.32736	N.S.	-1.9175	P3
pDEST_HC_Rec_Bxb_v2_UTR5_Flag_COMT_moxGFP_LPS:4797:TTC:ACT	0.757276	N.S.	0.0192713	P1
pDEST_HC_Rec_Bxb_v2_UTR5_Flag_COMT_moxGFP_LPS:4797:TTC:ACT	0.757276	N.S.	0.324036	P3
pDEST_HC_Rec_Bxb_v2_UTR5_Flag_COMT_moxGFP_LPS:4797:TTC:AGA	0.460788	N.S.	0.297181	P1
pDEST_HC_Rec_Bxb_v2_UTR5_Flag_COMT_moxGFP_LPS:4797:TTC:AGA	0.460788	N.S.	-0.694328	P3
pDEST_HC_Rec_Bxb_v2_UTR5_Flag_COMT_moxGFP_LPS:4797:TTC:AGG	0.601447	N.S.	-0.418175	P1
pDEST_HC_Rec_Bxb_v2_UTR5_Flag_COMT_moxGFP_LPS:4797:TTC:AGG	0.601447	N.S.	-1.70171	P3
pDEST_HC_Rec_Bxb_v2_UTR5_Flag_COMT_moxGFP_LPS:4797:TTC:AGT	0.659683	N.S.	0.344908	P1
pDEST_HC_Rec_Bxb_v2_UTR5_Flag_COMT_moxGFP_LPS:4797:TTC:ATA	0.870662	N.S.	0.895945	P1
pDEST_HC_Rec_Bxb_v2_UTR5_Flag_COMT_moxGFP_LPS:4797:TTC:ATA	0.870662	N.S.	-0.402466	P3
pDEST_HC_Rec_Bxb_v2_UTR5_Flag_COMT_moxGFP_LPS:4797:TTC:ATG	0.43663	N.S.	0.514431	P1
pDEST_HC_Rec_Bxb_v2_UTR5_Flag_COMT_moxGFP_LPS:4797:TTC:ATG	0.43663	N.S.	-0.904374	P3
pDEST_HC_Rec_Bxb_v2_UTR5_Flag_COMT_moxGFP_LPS:4797:TTC:ATT	0.222658	N.S.	0.272867	P1
pDEST_HC_Rec_Bxb_v2_UTR5_Flag_COMT_moxGFP_LPS:4797:TTC:ATT	0.222658	N.S.	-1.87196	P3
pDEST_HC_Rec_Bxb_v2_UTR5_Flag_COMT_moxGFP_LPS:4797:TTC:CAA	0.322243	N.S.	0.388393	P1
pDEST_HC_Rec_Bxb_v2_UTR5_Flag_COMT_moxGFP_LPS:4797:TTC:CAA	0.322243	N.S.	-2.0254	P3
pDEST_HC_Rec_Bxb_v2_UTR5_Flag_COMT_moxGFP_LPS:4797:TTC:CAG	0.163139	N.S.	-0.0458278	P1
pDEST_HC_Rec_Bxb_v2_UTR5_Flag_COMT_moxGFP_LPS:4797:TTC:CAG	0.163139	N.S.	-0.270157	P3
pDEST_HC_Rec_Bxb_v2_UTR5_Flag_COMT_moxGFP_LPS:4797:TTC:CCA	0.446442	N.S.	-0.69799	P1
pDEST_HC_Rec_Bxb_v2_UTR5_Flag_COMT_moxGFP_LPS:4797:TTC:CCA	0.446442	N.S.	-0.748429	P3
pDEST_HC_Rec_Bxb_v2_UTR5_Flag_COMT_moxGFP_LPS:4797:TTC:CCG	0.332404	N.S.	0.279104	P1
pDEST_HC_Rec_Bxb_v2_UTR5_Flag_COMT_moxGFP_LPS:4797:TTC:CCT	0.533886	N.S.	0.722168	P1
pDEST_HC_Rec_Bxb_v2_UTR5_Flag_COMT_moxGFP_LPS:4797:TTC:CCT	0.533886	N.S.	0.246587	P3
pDEST_HC_Rec_Bxb_v2_UTR5_Flag_COMT_moxGFP_LPS:4797:TTC:CGA	0.497936	N.S.	-0.324678	P1
pDEST_HC_Rec_Bxb_v2_UTR5_Flag_COMT_moxGFP_LPS:4797:TTC:CGT	0.492633	N.S.	0.927642	P1
pDEST_HC_Rec_Bxb_v2_UTR5_Flag_COMT_moxGFP_LPS:4797:TTC:CGT	0.492633	N.S.	0.149575	P3
pDEST_HC_Rec_Bxb_v2_UTR5_Flag_COMT_moxGFP_LPS:4797:TTC:CTA	0.218259	N.S.	0.378156	P1
pDEST_HC_Rec_Bxb_v2_UTR5_Flag_COMT_moxGFP_LPS:4797:TTC:CTA	0.218259	N.S.	-1.18131	P3
pDEST_HC_Rec_Bxb_v2_UTR5_Flag_COMT_moxGFP_LPS:4797:TTC:CTG	0.343373	N.S.	-0.291718	P1
pDEST_HC_Rec_Bxb_v2_UTR5_Flag_COMT_moxGFP_LPS:4797:TTC:CTG	0.343373	N.S.	-0.415049	P3
pDEST_HC_Rec_Bxb_v2_UTR5_Flag_COMT_moxGFP_LPS:4797:TTC:CTT	0.729078	N.S.	1.27113	P1
pDEST_HC_Rec_Bxb_v2_UTR5_Flag_COMT_moxGFP_LPS:4797:TTC:CTT	0.729078	N.S.	-0.76258	P3
pDEST_HC_Rec_Bxb_v2_UTR5_Flag_COMT_moxGFP_LPS:4797:TTC:GAA	0.525934	N.S.	0.425869	P1
pDEST_HC_Rec_Bxb_v2_UTR5_Flag_COMT_moxGFP_LPS:4797:TTC:GAA	0.525934	N.S.	-0.711396	P3
pDEST_HC_Rec_Bxb_v2_UTR5_Flag_COMT_moxGFP_LPS:4797:TTC:GAG	0.880918	N.S.	1.6871	P1
pDEST_HC_Rec_Bxb_v2_UTR5_Flag_COMT_moxGFP_LPS:4797:TTC:GAG	0.880918	N.S.	0.238073	P3
pDEST_HC_Rec_Bxb_v2_UTR5_Flag_COMT_moxGFP_LPS:4797:TTC:GAT	0.265743	N.S.	0.182525	P1
pDEST_HC_Rec_Bxb_v2_UTR5_Flag_COMT_moxGFP_LPS:4797:TTC:GAT	0.265743	N.S.	-0.665234	P3
pDEST_HC_Rec_Bxb_v2_UTR5_Flag_COMT_moxGFP_LPS:4797:TTC:GCA	0.534019	N.S.	1.74124	P1
pDEST_HC_Rec_Bxb_v2_UTR5_Flag_COMT_moxGFP_LPS:4797:TTC:GCA	0.534019	N.S.	-0.0912731	P3
pDEST_HC_Rec_Bxb_v2_UTR5_Flag_COMT_moxGFP_LPS:4797:TTC:GCG	0.254628	N.S.	-0.527429	P1
pDEST_HC_Rec_Bxb_v2_UTR5_Flag_COMT_moxGFP_LPS:4797:TTC:GCG	0.254628	N.S.	-2.51383	P3
pDEST_HC_Rec_Bxb_v2_UTR5_Flag_COMT_moxGFP_LPS:4797:TTC:GCT	0.481087	N.S.	-0.153933	P1
pDEST_HC_Rec_Bxb_v2_UTR5_Flag_COMT_moxGFP_LPS:4797:TTC:GGA	0.377316	N.S.	0.542798	P1
pDEST_HC_Rec_Bxb_v2_UTR5_Flag_COMT_moxGFP_LPS:4797:TTC:GGA	0.377316	N.S.	-0.524797	P3
pDEST_HC_Rec_Bxb_v2_UTR5_Flag_COMT_moxGFP_LPS:4797:TTC:GGG	0.408209	N.S.	-0.478027	P1
pDEST_HC_Rec_Bxb_v2_UTR5_Flag_COMT_moxGFP_LPS:4797:TTC:GGG	0.408209	N.S.	-1.60912	P3
pDEST_HC_Rec_Bxb_v2_UTR5_Flag_COMT_moxGFP_LPS:4797:TTC:GGT	0.47933	N.S.	0.448671	P1
pDEST_HC_Rec_Bxb_v2_UTR5_Flag_COMT_moxGFP_LPS:4797:TTC:GGT	0.47933	N.S.	-0.423765	P3
pDEST_HC_Rec_Bxb_v2_UTR5_Flag_COMT_moxGFP_LPS:4797:TTC:GTA	0.285824	N.S.	-1.60351	P1
pDEST_HC_Rec_Bxb_v2_UTR5_Flag_COMT_moxGFP_LPS:4797:TTC:GTA	0.285824	N.S.	-1.45847	P3
pDEST_HC_Rec_Bxb_v2_UTR5_Flag_COMT_moxGFP_LPS:4797:TTC:GTG	0.499298	N.S.	-0.324652	P1
pDEST_HC_Rec_Bxb_v2_UTR5_Flag_COMT_moxGFP_LPS:4797:TTC:GTG	0.499298	N.S.	-1.01299	P3
pDEST_HC_Rec_Bxb_v2_UTR5_Flag_COMT_moxGFP_LPS:4797:TTC:GTT	0.606404	N.S.	-0.430702	P1
pDEST_HC_Rec_Bxb_v2_UTR5_Flag_COMT_moxGFP_LPS:4797:TTC:GTT	0.606404	N.S.	-2.49559	P3
pDEST_HC_Rec_Bxb_v2_UTR5_Flag_COMT_moxGFP_LPS:4798:T:A	0.259963	N.S.	-0.605346	P1
pDEST_HC_Rec_Bxb_v2_UTR5_Flag_COMT_moxGFP_LPS:4798:T:A	0.259963	N.S.	-0.966389	P3
pDEST_HC_Rec_Bxb_v2_UTR5_Flag_COMT_moxGFP_LPS:4798:T:C	0.484822	N.S.	-0.908714	P1
pDEST_HC_Rec_Bxb_v2_UTR5_Flag_COMT_moxGFP_LPS:4798:T:C	0.484822	N.S.	-0.847598	P3
pDEST_HC_Rec_Bxb_v2_UTR5_Flag_COMT_moxGFP_LPS:4798:T:G	0.311581	N.S.	-1.63521	P1
pDEST_HC_Rec_Bxb_v2_UTR5_Flag_COMT_moxGFP_LPS:4798:T:G	0.311581	N.S.	-5.13348	P3
pDEST_HC_Rec_Bxb_v2_UTR5_Flag_COMT_moxGFP_LPS:4798:TC:AG	0.0337203	RNA down	-2.3797	P1
pDEST_HC_Rec_Bxb_v2_UTR5_Flag_COMT_moxGFP_LPS:4798:TC:AG	0.0337203	RNA down	1.35235	P3
pDEST_HC_Rec_Bxb_v2_UTR5_Flag_COMT_moxGFP_LPS:4798:TC:AT	0.690707	N.S.	-1.18373	P1
pDEST_HC_Rec_Bxb_v2_UTR5_Flag_COMT_moxGFP_LPS:4798:TC:AT	0.690707	N.S.	-2.11329	P3
pDEST_HC_Rec_Bxb_v2_UTR5_Flag_COMT_moxGFP_LPS:4798:TC:CA	0.549604	N.S.	1.06227	P1
pDEST_HC_Rec_Bxb_v2_UTR5_Flag_COMT_moxGFP_LPS:4798:TC:CA	0.549604	N.S.	0.191798	P3
pDEST_HC_Rec_Bxb_v2_UTR5_Flag_COMT_moxGFP_LPS:4798:TC:CG	0.514034	N.S.	-0.709726	P1
pDEST_HC_Rec_Bxb_v2_UTR5_Flag_COMT_moxGFP_LPS:4798:TC:CG	0.514034	N.S.	0.0604542	P3
pDEST_HC_Rec_Bxb_v2_UTR5_Flag_COMT_moxGFP_LPS:4798:TC:CT	0.781054	N.S.	1.05497	P1
pDEST_HC_Rec_Bxb_v2_UTR5_Flag_COMT_moxGFP_LPS:4798:TC:CT	0.781054	N.S.	0.540156	P3
pDEST_HC_Rec_Bxb_v2_UTR5_Flag_COMT_moxGFP_LPS:4798:TC:GG	0.105031	RNA down	-1.28954	P1
pDEST_HC_Rec_Bxb_v2_UTR5_Flag_COMT_moxGFP_LPS:4798:TC:GG	0.105031	RNA down	-0.67143	P3
pDEST_HC_Rec_Bxb_v2_UTR5_Flag_COMT_moxGFP_LPS:4798:TC:GT	0.358165	N.S.	-0.368531	P1
pDEST_HC_Rec_Bxb_v2_UTR5_Flag_COMT_moxGFP_LPS:4798:TC:GT	0.358165	N.S.	-1.04857	P3
pDEST_HC_Rec_Bxb_v2_UTR5_Flag_COMT_moxGFP_LPS:4799:C:A	0.20016	N.S.	-1.05441	P1
pDEST_HC_Rec_Bxb_v2_UTR5_Flag_COMT_moxGFP_LPS:4799:C:A	0.20016	N.S.	-1.05248	P3
pDEST_HC_Rec_Bxb_v2_UTR5_Flag_COMT_moxGFP_LPS:4799:C:G	0.486723	N.S.	-1.94972	P1
pDEST_HC_Rec_Bxb_v2_UTR5_Flag_COMT_moxGFP_LPS:4799:C:G	0.486723	N.S.	-0.556771	P3
pDEST_HC_Rec_Bxb_v2_UTR5_Flag_COMT_moxGFP_LPS:4799:C:T	0.592656	N.S.	-1.42852	P1
pDEST_HC_Rec_Bxb_v2_UTR5_Flag_COMT_moxGFP_LPS:4799:C:T	0.592656	N.S.	-1.13325	P3
pDEST_HC_Rec_Bxb_v2_UTR5_Flag_COMT_moxGFP_LPS:4800:A:C	0.888591	N.S.	-1.37124	P1
pDEST_HC_Rec_Bxb_v2_UTR5_Flag_COMT_moxGFP_LPS:4800:A:C	0.888591	N.S.	-0.358021	P3
pDEST_HC_Rec_Bxb_v2_UTR5_Flag_COMT_moxGFP_LPS:4800:A:G	0.564465	N.S.	-1.53697	P1
pDEST_HC_Rec_Bxb_v2_UTR5_Flag_COMT_moxGFP_LPS:4800:A:G	0.564465	N.S.	-0.468804	P3
pDEST_HC_Rec_Bxb_v2_UTR5_Flag_COMT_moxGFP_LPS:4800:A:T	0.763648	N.S.	-2.88329	P1
pDEST_HC_Rec_Bxb_v2_UTR5_Flag_COMT_moxGFP_LPS:4800:A:T	0.763648	N.S.	-4.25264	P3
pDEST_HC_Rec_Bxb_v2_UTR5_Flag_COMT_moxGFP_LPS:4800:AT:CA	0.302051	N.S.	-0.183487	P1
pDEST_HC_Rec_Bxb_v2_UTR5_Flag_COMT_moxGFP_LPS:4800:AT:CA	0.302051	N.S.	-1.68227	P3
pDEST_HC_Rec_Bxb_v2_UTR5_Flag_COMT_moxGFP_LPS:4800:AT:CC	0.285582	N.S.	-0.530644	P1
pDEST_HC_Rec_Bxb_v2_UTR5_Flag_COMT_moxGFP_LPS:4800:AT:CC	0.285582	N.S.	-3.03709	P3
pDEST_HC_Rec_Bxb_v2_UTR5_Flag_COMT_moxGFP_LPS:4800:AT:CG	0.582581	N.S.	-0.614022	P1
pDEST_HC_Rec_Bxb_v2_UTR5_Flag_COMT_moxGFP_LPS:4800:AT:GA	0.474242	N.S.	0.000196983	P1
pDEST_HC_Rec_Bxb_v2_UTR5_Flag_COMT_moxGFP_LPS:4800:AT:GA	0.474242	N.S.	0.0950546	P3
pDEST_HC_Rec_Bxb_v2_UTR5_Flag_COMT_moxGFP_LPS:4800:AT:GC	0.703169	N.S.	-0.565798	P1
pDEST_HC_Rec_Bxb_v2_UTR5_Flag_COMT_moxGFP_LPS:4800:AT:GC	0.703169	N.S.	0.770233	P3
pDEST_HC_Rec_Bxb_v2_UTR5_Flag_COMT_moxGFP_LPS:4800:AT:GG	0.282417	N.S.	-0.298506	P1
pDEST_HC_Rec_Bxb_v2_UTR5_Flag_COMT_moxGFP_LPS:4800:AT:GG	0.282417	N.S.	-0.585249	P3
pDEST_HC_Rec_Bxb_v2_UTR5_Flag_COMT_moxGFP_LPS:4800:AT:TA	0.44115	N.S.	-2.37292	P1
pDEST_HC_Rec_Bxb_v2_UTR5_Flag_COMT_moxGFP_LPS:4800:AT:TA	0.44115	N.S.	-1.90961	P3
pDEST_HC_Rec_Bxb_v2_UTR5_Flag_COMT_moxGFP_LPS:4800:AT:TC	0.589889	N.S.	0.1364	P1
pDEST_HC_Rec_Bxb_v2_UTR5_Flag_COMT_moxGFP_LPS:4800:AT:TC	0.589889	N.S.	-1.59905	P3
pDEST_HC_Rec_Bxb_v2_UTR5_Flag_COMT_moxGFP_LPS:4800:AT:TG	0.36765	N.S.	-0.354687	P1
pDEST_HC_Rec_Bxb_v2_UTR5_Flag_COMT_moxGFP_LPS:4800:AT:TG	0.36765	N.S.	-1.4368	P3
pDEST_HC_Rec_Bxb_v2_UTR5_Flag_COMT_moxGFP_LPS:4800:ATC:CAA	0.427521	N.S.	0.125958	P1
pDEST_HC_Rec_Bxb_v2_UTR5_Flag_COMT_moxGFP_LPS:4800:ATC:CAA	0.427521	N.S.	-0.837423	P3
pDEST_HC_Rec_Bxb_v2_UTR5_Flag_COMT_moxGFP_LPS:4800:ATC:CAG	0.851904	N.S.	0.224093	P1
pDEST_HC_Rec_Bxb_v2_UTR5_Flag_COMT_moxGFP_LPS:4800:ATC:CAT	0.824052	N.S.	0.59217	P1
pDEST_HC_Rec_Bxb_v2_UTR5_Flag_COMT_moxGFP_LPS:4800:ATC:CAT	0.824052	N.S.	-0.377787	P3
pDEST_HC_Rec_Bxb_v2_UTR5_Flag_COMT_moxGFP_LPS:4800:ATC:CCA	0.460824	N.S.	0.00966373	P1
pDEST_HC_Rec_Bxb_v2_UTR5_Flag_COMT_moxGFP_LPS:4800:ATC:CCA	0.460824	N.S.	0.473818	P3
pDEST_HC_Rec_Bxb_v2_UTR5_Flag_COMT_moxGFP_LPS:4800:ATC:CCG	0.494703	N.S.	-0.353881	P1
pDEST_HC_Rec_Bxb_v2_UTR5_Flag_COMT_moxGFP_LPS:4800:ATC:CCT	0.864676	N.S.	-0.536928	P1
pDEST_HC_Rec_Bxb_v2_UTR5_Flag_COMT_moxGFP_LPS:4800:ATC:CCT	0.864676	N.S.	-0.871106	P3
pDEST_HC_Rec_Bxb_v2_UTR5_Flag_COMT_moxGFP_LPS:4800:ATC:CGA	0.33296	N.S.	-0.532663	P1
pDEST_HC_Rec_Bxb_v2_UTR5_Flag_COMT_moxGFP_LPS:4800:ATC:CGA	0.33296	N.S.	-0.136043	P3
pDEST_HC_Rec_Bxb_v2_UTR5_Flag_COMT_moxGFP_LPS:4800:ATC:CGG	0.188058	N.S.	-1.38288	P1
pDEST_HC_Rec_Bxb_v2_UTR5_Flag_COMT_moxGFP_LPS:4800:ATC:CGG	0.188058	N.S.	0.564063	P3
pDEST_HC_Rec_Bxb_v2_UTR5_Flag_COMT_moxGFP_LPS:4800:ATC:CGT	0.591232	N.S.	0.0977318	P1
pDEST_HC_Rec_Bxb_v2_UTR5_Flag_COMT_moxGFP_LPS:4800:ATC:CGT	0.591232	N.S.	-2.17432	P3
pDEST_HC_Rec_Bxb_v2_UTR5_Flag_COMT_moxGFP_LPS:4800:ATC:CTA	0.831805	N.S.	-0.541222	P1
pDEST_HC_Rec_Bxb_v2_UTR5_Flag_COMT_moxGFP_LPS:4800:ATC:CTA	0.831805	N.S.	2.02093	P3
pDEST_HC_Rec_Bxb_v2_UTR5_Flag_COMT_moxGFP_LPS:4800:ATC:CTG	0.87759	N.S.	-1.30226	P1
pDEST_HC_Rec_Bxb_v2_UTR5_Flag_COMT_moxGFP_LPS:4800:ATC:CTT	0.437892	N.S.	-0.363109	P1
pDEST_HC_Rec_Bxb_v2_UTR5_Flag_COMT_moxGFP_LPS:4800:ATC:CTT	0.437892	N.S.	-0.556103	P3
pDEST_HC_Rec_Bxb_v2_UTR5_Flag_COMT_moxGFP_LPS:4800:ATC:GAA	0.629917	N.S.	0.671219	P1
pDEST_HC_Rec_Bxb_v2_UTR5_Flag_COMT_moxGFP_LPS:4800:ATC:GAA	0.629917	N.S.	-1.17322	P3
pDEST_HC_Rec_Bxb_v2_UTR5_Flag_COMT_moxGFP_LPS:4800:ATC:GAG	0.760897	N.S.	0.736221	P1
pDEST_HC_Rec_Bxb_v2_UTR5_Flag_COMT_moxGFP_LPS:4800:ATC:GAG	0.760897	N.S.	0.575228	P3
pDEST_HC_Rec_Bxb_v2_UTR5_Flag_COMT_moxGFP_LPS:4800:ATC:GAT	0.784226	N.S.	1.55416	P1
pDEST_HC_Rec_Bxb_v2_UTR5_Flag_COMT_moxGFP_LPS:4800:ATC:GAT	0.784226	N.S.	0.140887	P3
pDEST_HC_Rec_Bxb_v2_UTR5_Flag_COMT_moxGFP_LPS:4800:ATC:GCA	0.886393	N.S.	0.474066	P1
pDEST_HC_Rec_Bxb_v2_UTR5_Flag_COMT_moxGFP_LPS:4800:ATC:GCA	0.886393	N.S.	0.186691	P3
pDEST_HC_Rec_Bxb_v2_UTR5_Flag_COMT_moxGFP_LPS:4800:ATC:GCG	0.359282	N.S.	-0.525702	P1
pDEST_HC_Rec_Bxb_v2_UTR5_Flag_COMT_moxGFP_LPS:4800:ATC:GCT	0.464633	N.S.	0.792082	P1
pDEST_HC_Rec_Bxb_v2_UTR5_Flag_COMT_moxGFP_LPS:4800:ATC:GCT	0.464633	N.S.	-0.748709	P3
pDEST_HC_Rec_Bxb_v2_UTR5_Flag_COMT_moxGFP_LPS:4800:ATC:GGA	0.758057	N.S.	0.210736	P1
pDEST_HC_Rec_Bxb_v2_UTR5_Flag_COMT_moxGFP_LPS:4800:ATC:GGA	0.758057	N.S.	-0.561421	P3
pDEST_HC_Rec_Bxb_v2_UTR5_Flag_COMT_moxGFP_LPS:4800:ATC:GGG	0.254315	N.S.	0.706947	P1
pDEST_HC_Rec_Bxb_v2_UTR5_Flag_COMT_moxGFP_LPS:4800:ATC:GGG	0.254315	N.S.	0.31874	P3
pDEST_HC_Rec_Bxb_v2_UTR5_Flag_COMT_moxGFP_LPS:4800:ATC:GGT	0.622476	N.S.	-0.109373	P1
pDEST_HC_Rec_Bxb_v2_UTR5_Flag_COMT_moxGFP_LPS:4800:ATC:GGT	0.622476	N.S.	0.0432237	P3
pDEST_HC_Rec_Bxb_v2_UTR5_Flag_COMT_moxGFP_LPS:4800:ATC:GTA	0.184062	N.S.	-0.128114	P1
pDEST_HC_Rec_Bxb_v2_UTR5_Flag_COMT_moxGFP_LPS:4800:ATC:GTA	0.184062	N.S.	-1.22568	P3
pDEST_HC_Rec_Bxb_v2_UTR5_Flag_COMT_moxGFP_LPS:4800:ATC:GTG	0.666652	N.S.	0.00377352	P1
pDEST_HC_Rec_Bxb_v2_UTR5_Flag_COMT_moxGFP_LPS:4800:ATC:GTG	0.666652	N.S.	-0.838146	P3
pDEST_HC_Rec_Bxb_v2_UTR5_Flag_COMT_moxGFP_LPS:4800:ATC:GTT	0.545221	N.S.	-1.89733	P1
pDEST_HC_Rec_Bxb_v2_UTR5_Flag_COMT_moxGFP_LPS:4800:ATC:GTT	0.545221	N.S.	-0.978968	P3
pDEST_HC_Rec_Bxb_v2_UTR5_Flag_COMT_moxGFP_LPS:4800:ATC:TAG	0.033895	RNA down	-2.29309	P1
pDEST_HC_Rec_Bxb_v2_UTR5_Flag_COMT_moxGFP_LPS:4800:ATC:TAG	0.033895	RNA down	2.51618	P3
pDEST_HC_Rec_Bxb_v2_UTR5_Flag_COMT_moxGFP_LPS:4800:ATC:TAT	0.738795	N.S.	0.355054	P1
pDEST_HC_Rec_Bxb_v2_UTR5_Flag_COMT_moxGFP_LPS:4800:ATC:TAT	0.738795	N.S.	-0.311648	P3
pDEST_HC_Rec_Bxb_v2_UTR5_Flag_COMT_moxGFP_LPS:4800:ATC:TCA	0.359361	N.S.	0.0314728	P1
pDEST_HC_Rec_Bxb_v2_UTR5_Flag_COMT_moxGFP_LPS:4800:ATC:TCA	0.359361	N.S.	-3.64358	P3
pDEST_HC_Rec_Bxb_v2_UTR5_Flag_COMT_moxGFP_LPS:4800:ATC:TCG	0.591823	N.S.	0.696598	P1
pDEST_HC_Rec_Bxb_v2_UTR5_Flag_COMT_moxGFP_LPS:4800:ATC:TCT	0.813827	N.S.	0.748172	P1
pDEST_HC_Rec_Bxb_v2_UTR5_Flag_COMT_moxGFP_LPS:4800:ATC:TCT	0.813827	N.S.	-0.176979	P3
pDEST_HC_Rec_Bxb_v2_UTR5_Flag_COMT_moxGFP_LPS:4800:ATC:TGG	0.257115	N.S.	-0.45951	P1
pDEST_HC_Rec_Bxb_v2_UTR5_Flag_COMT_moxGFP_LPS:4800:ATC:TGT	0.853382	N.S.	0.343506	P1
pDEST_HC_Rec_Bxb_v2_UTR5_Flag_COMT_moxGFP_LPS:4800:ATC:TGT	0.853382	N.S.	-2.54019	P3
pDEST_HC_Rec_Bxb_v2_UTR5_Flag_COMT_moxGFP_LPS:4800:ATC:TTA	0.902659	N.S.	0.272501	P1
pDEST_HC_Rec_Bxb_v2_UTR5_Flag_COMT_moxGFP_LPS:4800:ATC:TTA	0.902659	N.S.	-0.0677846	P3
pDEST_HC_Rec_Bxb_v2_UTR5_Flag_COMT_moxGFP_LPS:4800:ATC:TTG	0.222426	N.S.	-0.848462	P1
pDEST_HC_Rec_Bxb_v2_UTR5_Flag_COMT_moxGFP_LPS:4800:ATC:TTG	0.222426	N.S.	0.276035	P3
pDEST_HC_Rec_Bxb_v2_UTR5_Flag_COMT_moxGFP_LPS:4800:ATC:TTT	0.834869	N.S.	0.995416	P1
pDEST_HC_Rec_Bxb_v2_UTR5_Flag_COMT_moxGFP_LPS:4800:ATC:TTT	0.834869	N.S.	-0.0515968	P3
pDEST_HC_Rec_Bxb_v2_UTR5_Flag_COMT_moxGFP_LPS:4801:T:A	0.894896	N.S.	-0.0237375	P1
pDEST_HC_Rec_Bxb_v2_UTR5_Flag_COMT_moxGFP_LPS:4801:T:A	0.894896	N.S.	0.747788	P3
pDEST_HC_Rec_Bxb_v2_UTR5_Flag_COMT_moxGFP_LPS:4801:T:C	0.80228	N.S.	-1.52397	P1
pDEST_HC_Rec_Bxb_v2_UTR5_Flag_COMT_moxGFP_LPS:4801:T:C	0.80228	N.S.	-0.665954	P3
pDEST_HC_Rec_Bxb_v2_UTR5_Flag_COMT_moxGFP_LPS:4801:T:G	0.274151	N.S.	-0.12438	P1
pDEST_HC_Rec_Bxb_v2_UTR5_Flag_COMT_moxGFP_LPS:4801:T:G	0.274151	N.S.	-0.570492	P3
pDEST_HC_Rec_Bxb_v2_UTR5_Flag_COMT_moxGFP_LPS:4801:TC:AA	0.385468	N.S.	-1.37721	P1
pDEST_HC_Rec_Bxb_v2_UTR5_Flag_COMT_moxGFP_LPS:4801:TC:AA	0.385468	N.S.	0.462405	P3
pDEST_HC_Rec_Bxb_v2_UTR5_Flag_COMT_moxGFP_LPS:4801:TC:AG	0.12322	RNA down	0.407582	P1
pDEST_HC_Rec_Bxb_v2_UTR5_Flag_COMT_moxGFP_LPS:4801:TC:AG	0.12322	RNA down	2.87718	P3
pDEST_HC_Rec_Bxb_v2_UTR5_Flag_COMT_moxGFP_LPS:4801:TC:AT	0.513568	N.S.	-0.881305	P1
pDEST_HC_Rec_Bxb_v2_UTR5_Flag_COMT_moxGFP_LPS:4801:TC:AT	0.513568	N.S.	-0.406327	P3
pDEST_HC_Rec_Bxb_v2_UTR5_Flag_COMT_moxGFP_LPS:4801:TC:CA	0.227822	N.S.	0.254918	P1
pDEST_HC_Rec_Bxb_v2_UTR5_Flag_COMT_moxGFP_LPS:4801:TC:CA	0.227822	N.S.	0.348927	P3
pDEST_HC_Rec_Bxb_v2_UTR5_Flag_COMT_moxGFP_LPS:4801:TC:CG	0.218994	N.S.	-0.332949	P1
pDEST_HC_Rec_Bxb_v2_UTR5_Flag_COMT_moxGFP_LPS:4801:TC:CG	0.218994	N.S.	0.0269165	P3
pDEST_HC_Rec_Bxb_v2_UTR5_Flag_COMT_moxGFP_LPS:4801:TC:CT	0.421049	N.S.	1.14056	P1
pDEST_HC_Rec_Bxb_v2_UTR5_Flag_COMT_moxGFP_LPS:4801:TC:CT	0.421049	N.S.	-0.550876	P3
pDEST_HC_Rec_Bxb_v2_UTR5_Flag_COMT_moxGFP_LPS:4801:TC:GA	0.163336	N.S.	0.255273	P1
pDEST_HC_Rec_Bxb_v2_UTR5_Flag_COMT_moxGFP_LPS:4801:TC:GA	0.163336	N.S.	0.0607302	P3
pDEST_HC_Rec_Bxb_v2_UTR5_Flag_COMT_moxGFP_LPS:4801:TC:GG	0.282036	N.S.	0.913353	P1
pDEST_HC_Rec_Bxb_v2_UTR5_Flag_COMT_moxGFP_LPS:4801:TC:GG	0.282036	N.S.	-0.536593	P3
pDEST_HC_Rec_Bxb_v2_UTR5_Flag_COMT_moxGFP_LPS:4801:TC:GT	0.221632	N.S.	0.786999	P1
pDEST_HC_Rec_Bxb_v2_UTR5_Flag_COMT_moxGFP_LPS:4801:TC:GT	0.221632	N.S.	1.22063	P3
pDEST_HC_Rec_Bxb_v2_UTR5_Flag_COMT_moxGFP_LPS:4802:C:A	0.300318	N.S.	-0.27837	P1
pDEST_HC_Rec_Bxb_v2_UTR5_Flag_COMT_moxGFP_LPS:4802:C:A	0.300318	N.S.	0.0494675	P3
pDEST_HC_Rec_Bxb_v2_UTR5_Flag_COMT_moxGFP_LPS:4802:C:G	0.703861	N.S.	-2.84466	P1
pDEST_HC_Rec_Bxb_v2_UTR5_Flag_COMT_moxGFP_LPS:4802:C:G	0.703861	N.S.	-0.698181	P3
pDEST_HC_Rec_Bxb_v2_UTR5_Flag_COMT_moxGFP_LPS:4802:C:T	0.795934	N.S.	-1.26884	P1
pDEST_HC_Rec_Bxb_v2_UTR5_Flag_COMT_moxGFP_LPS:4802:C:T	0.795934	N.S.	-1.18941	P3
pDEST_HC_Rec_Bxb_v2_UTR5_Flag_COMT_moxGFP_LPS:4803:C:A	0.129096	RNA down	-0.0460198	P1
pDEST_HC_Rec_Bxb_v2_UTR5_Flag_COMT_moxGFP_LPS:4803:C:A	0.129096	RNA down	-0.243403	P3
pDEST_HC_Rec_Bxb_v2_UTR5_Flag_COMT_moxGFP_LPS:4803:C:G	0.442348	N.S.	-0.494305	P1
pDEST_HC_Rec_Bxb_v2_UTR5_Flag_COMT_moxGFP_LPS:4803:C:G	0.442348	N.S.	-0.598884	P3
pDEST_HC_Rec_Bxb_v2_UTR5_Flag_COMT_moxGFP_LPS:4803:C:T	0.615166	N.S.	-0.378828	P1
pDEST_HC_Rec_Bxb_v2_UTR5_Flag_COMT_moxGFP_LPS:4803:C:T	0.615166	N.S.	0.799578	P3
pDEST_HC_Rec_Bxb_v2_UTR5_Flag_COMT_moxGFP_LPS:4803:CT:AA	0.222375	N.S.	-0.186979	P1
pDEST_HC_Rec_Bxb_v2_UTR5_Flag_COMT_moxGFP_LPS:4803:CT:AA	0.222375	N.S.	-0.977682	P3
pDEST_HC_Rec_Bxb_v2_UTR5_Flag_COMT_moxGFP_LPS:4803:CT:AC	0.916484	N.S.	0.428659	P1
pDEST_HC_Rec_Bxb_v2_UTR5_Flag_COMT_moxGFP_LPS:4803:CT:AC	0.916484	N.S.	-0.74219	P3
pDEST_HC_Rec_Bxb_v2_UTR5_Flag_COMT_moxGFP_LPS:4803:CT:AG	0.189437	N.S.	-0.306148	P1
pDEST_HC_Rec_Bxb_v2_UTR5_Flag_COMT_moxGFP_LPS:4803:CT:AG	0.189437	N.S.	-0.828842	P3
pDEST_HC_Rec_Bxb_v2_UTR5_Flag_COMT_moxGFP_LPS:4803:CT:GA	0.168991	N.S.	0.311459	P1
pDEST_HC_Rec_Bxb_v2_UTR5_Flag_COMT_moxGFP_LPS:4803:CT:GA	0.168991	N.S.	-0.250175	P3
pDEST_HC_Rec_Bxb_v2_UTR5_Flag_COMT_moxGFP_LPS:4803:CT:GC	0.585929	N.S.	-0.168563	P1
pDEST_HC_Rec_Bxb_v2_UTR5_Flag_COMT_moxGFP_LPS:4803:CT:GG	0.802952	N.S.	0.144756	P1
pDEST_HC_Rec_Bxb_v2_UTR5_Flag_COMT_moxGFP_LPS:4803:CT:GG	0.802952	N.S.	-0.51244	P3
pDEST_HC_Rec_Bxb_v2_UTR5_Flag_COMT_moxGFP_LPS:4803:CT:TA	0.0942881	RNA down	-1.40385	P1
pDEST_HC_Rec_Bxb_v2_UTR5_Flag_COMT_moxGFP_LPS:4803:CT:TA	0.0942881	RNA down	1.30431	P3
pDEST_HC_Rec_Bxb_v2_UTR5_Flag_COMT_moxGFP_LPS:4803:CT:TC	0.434962	N.S.	0.0154403	P1
pDEST_HC_Rec_Bxb_v2_UTR5_Flag_COMT_moxGFP_LPS:4803:CT:TG	0.559356	N.S.	1.54132	P1
pDEST_HC_Rec_Bxb_v2_UTR5_Flag_COMT_moxGFP_LPS:4803:CT:TG	0.559356	N.S.	1.17379	P3
pDEST_HC_Rec_Bxb_v2_UTR5_Flag_COMT_moxGFP_LPS:4803:CTG:AAA	0.949799	N.S.	-0.686153	P1
pDEST_HC_Rec_Bxb_v2_UTR5_Flag_COMT_moxGFP_LPS:4803:CTG:AAA	0.949799	N.S.	-1.22997	P3
pDEST_HC_Rec_Bxb_v2_UTR5_Flag_COMT_moxGFP_LPS:4803:CTG:AAC	0.377038	N.S.	0.093877	P1
pDEST_HC_Rec_Bxb_v2_UTR5_Flag_COMT_moxGFP_LPS:4803:CTG:AAT	0.293767	N.S.	0.312049	P1
pDEST_HC_Rec_Bxb_v2_UTR5_Flag_COMT_moxGFP_LPS:4803:CTG:AAT	0.293767	N.S.	-1.09	P3
pDEST_HC_Rec_Bxb_v2_UTR5_Flag_COMT_moxGFP_LPS:4803:CTG:ACA	0.341955	N.S.	0.0461818	P1
pDEST_HC_Rec_Bxb_v2_UTR5_Flag_COMT_moxGFP_LPS:4803:CTG:ACA	0.341955	N.S.	0.165266	P3
pDEST_HC_Rec_Bxb_v2_UTR5_Flag_COMT_moxGFP_LPS:4803:CTG:ACC	0.314543	N.S.	1.28961	P1
pDEST_HC_Rec_Bxb_v2_UTR5_Flag_COMT_moxGFP_LPS:4803:CTG:ACC	0.314543	N.S.	1.51063	P3
pDEST_HC_Rec_Bxb_v2_UTR5_Flag_COMT_moxGFP_LPS:4803:CTG:ACT	0.499799	N.S.	1.57683	P1
pDEST_HC_Rec_Bxb_v2_UTR5_Flag_COMT_moxGFP_LPS:4803:CTG:ACT	0.499799	N.S.	-0.73337	P3
pDEST_HC_Rec_Bxb_v2_UTR5_Flag_COMT_moxGFP_LPS:4803:CTG:AGA	0.48138	N.S.	-0.87074	P1
pDEST_HC_Rec_Bxb_v2_UTR5_Flag_COMT_moxGFP_LPS:4803:CTG:AGA	0.48138	N.S.	-0.38058	P3
pDEST_HC_Rec_Bxb_v2_UTR5_Flag_COMT_moxGFP_LPS:4803:CTG:AGC	0.48026	N.S.	0.807472	P1
pDEST_HC_Rec_Bxb_v2_UTR5_Flag_COMT_moxGFP_LPS:4803:CTG:AGC	0.48026	N.S.	0.127489	P3
pDEST_HC_Rec_Bxb_v2_UTR5_Flag_COMT_moxGFP_LPS:4803:CTG:AGT	0.55344	N.S.	-0.33929	P1
pDEST_HC_Rec_Bxb_v2_UTR5_Flag_COMT_moxGFP_LPS:4803:CTG:AGT	0.55344	N.S.	-1.14707	P3
pDEST_HC_Rec_Bxb_v2_UTR5_Flag_COMT_moxGFP_LPS:4803:CTG:ATA	0.592127	N.S.	0.0307415	P1
pDEST_HC_Rec_Bxb_v2_UTR5_Flag_COMT_moxGFP_LPS:4803:CTG:ATA	0.592127	N.S.	0.0186739	P3
pDEST_HC_Rec_Bxb_v2_UTR5_Flag_COMT_moxGFP_LPS:4803:CTG:ATC	0.653946	N.S.	-0.612773	P1
pDEST_HC_Rec_Bxb_v2_UTR5_Flag_COMT_moxGFP_LPS:4803:CTG:ATT	0.369794	N.S.	-0.299208	P1
pDEST_HC_Rec_Bxb_v2_UTR5_Flag_COMT_moxGFP_LPS:4803:CTG:ATT	0.369794	N.S.	-1.5462	P3
pDEST_HC_Rec_Bxb_v2_UTR5_Flag_COMT_moxGFP_LPS:4803:CTG:GAA	0.497541	N.S.	-0.701466	P1
pDEST_HC_Rec_Bxb_v2_UTR5_Flag_COMT_moxGFP_LPS:4803:CTG:GAA	0.497541	N.S.	-0.172975	P3
pDEST_HC_Rec_Bxb_v2_UTR5_Flag_COMT_moxGFP_LPS:4803:CTG:GAC	0.464175	N.S.	0.343249	P1
pDEST_HC_Rec_Bxb_v2_UTR5_Flag_COMT_moxGFP_LPS:4803:CTG:GAC	0.464175	N.S.	0.400253	P3
pDEST_HC_Rec_Bxb_v2_UTR5_Flag_COMT_moxGFP_LPS:4803:CTG:GAT	0.452712	N.S.	-0.10022	P1
pDEST_HC_Rec_Bxb_v2_UTR5_Flag_COMT_moxGFP_LPS:4803:CTG:GAT	0.452712	N.S.	-0.867472	P3
pDEST_HC_Rec_Bxb_v2_UTR5_Flag_COMT_moxGFP_LPS:4803:CTG:GCA	0.500214	N.S.	0.558425	P1
pDEST_HC_Rec_Bxb_v2_UTR5_Flag_COMT_moxGFP_LPS:4803:CTG:GCA	0.500214	N.S.	0.705956	P3
pDEST_HC_Rec_Bxb_v2_UTR5_Flag_COMT_moxGFP_LPS:4803:CTG:GGA	0.827996	N.S.	0.257992	P1
pDEST_HC_Rec_Bxb_v2_UTR5_Flag_COMT_moxGFP_LPS:4803:CTG:GGC	0.421676	N.S.	0.91719	P1
pDEST_HC_Rec_Bxb_v2_UTR5_Flag_COMT_moxGFP_LPS:4803:CTG:GGC	0.421676	N.S.	-0.101391	P3
pDEST_HC_Rec_Bxb_v2_UTR5_Flag_COMT_moxGFP_LPS:4803:CTG:GGT	0.883243	N.S.	0.775156	P1
pDEST_HC_Rec_Bxb_v2_UTR5_Flag_COMT_moxGFP_LPS:4803:CTG:GGT	0.883243	N.S.	0.0693593	P3
pDEST_HC_Rec_Bxb_v2_UTR5_Flag_COMT_moxGFP_LPS:4803:CTG:GTA	0.936745	N.S.	-1.17922	P1
pDEST_HC_Rec_Bxb_v2_UTR5_Flag_COMT_moxGFP_LPS:4803:CTG:GTA	0.936745	N.S.	-1.7631	P3
pDEST_HC_Rec_Bxb_v2_UTR5_Flag_COMT_moxGFP_LPS:4803:CTG:GTT	0.705553	N.S.	1.08353	P1
pDEST_HC_Rec_Bxb_v2_UTR5_Flag_COMT_moxGFP_LPS:4803:CTG:GTT	0.705553	N.S.	-2.25381	P3
pDEST_HC_Rec_Bxb_v2_UTR5_Flag_COMT_moxGFP_LPS:4803:CTG:TAC	0.782912	N.S.	-0.545985	P1
pDEST_HC_Rec_Bxb_v2_UTR5_Flag_COMT_moxGFP_LPS:4803:CTG:TAT	0.161861	N.S.	0.128799	P1
pDEST_HC_Rec_Bxb_v2_UTR5_Flag_COMT_moxGFP_LPS:4803:CTG:TAT	0.161861	N.S.	0.232684	P3
pDEST_HC_Rec_Bxb_v2_UTR5_Flag_COMT_moxGFP_LPS:4803:CTG:TCA	0.183475	N.S.	-1.0511	P1
pDEST_HC_Rec_Bxb_v2_UTR5_Flag_COMT_moxGFP_LPS:4803:CTG:TCA	0.183475	N.S.	-0.733652	P3
pDEST_HC_Rec_Bxb_v2_UTR5_Flag_COMT_moxGFP_LPS:4803:CTG:TCT	0.795605	N.S.	0.666808	P1
pDEST_HC_Rec_Bxb_v2_UTR5_Flag_COMT_moxGFP_LPS:4803:CTG:TCT	0.795605	N.S.	-0.921234	P3
pDEST_HC_Rec_Bxb_v2_UTR5_Flag_COMT_moxGFP_LPS:4803:CTG:TGC	0.386574	N.S.	0.93548	P1
pDEST_HC_Rec_Bxb_v2_UTR5_Flag_COMT_moxGFP_LPS:4803:CTG:TGT	0.272746	N.S.	0.190511	P1
pDEST_HC_Rec_Bxb_v2_UTR5_Flag_COMT_moxGFP_LPS:4803:CTG:TGT	0.272746	N.S.	-1.19917	P3
pDEST_HC_Rec_Bxb_v2_UTR5_Flag_COMT_moxGFP_LPS:4803:CTG:TTA	0.918981	N.S.	-0.0686966	P1
pDEST_HC_Rec_Bxb_v2_UTR5_Flag_COMT_moxGFP_LPS:4803:CTG:TTA	0.918981	N.S.	-0.130782	P3
pDEST_HC_Rec_Bxb_v2_UTR5_Flag_COMT_moxGFP_LPS:4803:CTG:TTC	0.785901	N.S.	-0.378279	P1
pDEST_HC_Rec_Bxb_v2_UTR5_Flag_COMT_moxGFP_LPS:4803:CTG:TTT	0.786425	N.S.	1.82765	P1
pDEST_HC_Rec_Bxb_v2_UTR5_Flag_COMT_moxGFP_LPS:4803:CTG:TTT	0.786425	N.S.	0.194895	P3
pDEST_HC_Rec_Bxb_v2_UTR5_Flag_COMT_moxGFP_LPS:4804:T:A	0.238529	N.S.	-4.16958	P1
pDEST_HC_Rec_Bxb_v2_UTR5_Flag_COMT_moxGFP_LPS:4804:T:A	0.238529	N.S.	0.630898	P3
pDEST_HC_Rec_Bxb_v2_UTR5_Flag_COMT_moxGFP_LPS:4804:T:C	0.842892	N.S.	-1.29196	P1
pDEST_HC_Rec_Bxb_v2_UTR5_Flag_COMT_moxGFP_LPS:4804:T:C	0.842892	N.S.	-1.72222	P3
pDEST_HC_Rec_Bxb_v2_UTR5_Flag_COMT_moxGFP_LPS:4804:T:G	0.652756	N.S.	-1.40016	P1
pDEST_HC_Rec_Bxb_v2_UTR5_Flag_COMT_moxGFP_LPS:4804:T:G	0.652756	N.S.	-0.749633	P3
pDEST_HC_Rec_Bxb_v2_UTR5_Flag_COMT_moxGFP_LPS:4804:TG:AA	0.430537	N.S.	-0.433867	P1
pDEST_HC_Rec_Bxb_v2_UTR5_Flag_COMT_moxGFP_LPS:4804:TG:AA	0.430537	N.S.	0.132016	P3
pDEST_HC_Rec_Bxb_v2_UTR5_Flag_COMT_moxGFP_LPS:4804:TG:AC	0.908605	N.S.	0.137325	P1
pDEST_HC_Rec_Bxb_v2_UTR5_Flag_COMT_moxGFP_LPS:4804:TG:AC	0.908605	N.S.	0.858984	P3
pDEST_HC_Rec_Bxb_v2_UTR5_Flag_COMT_moxGFP_LPS:4804:TG:AT	0.675564	N.S.	-0.578689	P1
pDEST_HC_Rec_Bxb_v2_UTR5_Flag_COMT_moxGFP_LPS:4804:TG:AT	0.675564	N.S.	-0.2042	P3
pDEST_HC_Rec_Bxb_v2_UTR5_Flag_COMT_moxGFP_LPS:4804:TG:CA	0.218562	N.S.	-1.6086	P1
pDEST_HC_Rec_Bxb_v2_UTR5_Flag_COMT_moxGFP_LPS:4804:TG:CA	0.218562	N.S.	-1.14309	P3
pDEST_HC_Rec_Bxb_v2_UTR5_Flag_COMT_moxGFP_LPS:4804:TG:CC	0.586498	N.S.	-0.892343	P1
pDEST_HC_Rec_Bxb_v2_UTR5_Flag_COMT_moxGFP_LPS:4804:TG:CC	0.586498	N.S.	-2.58977	P3
pDEST_HC_Rec_Bxb_v2_UTR5_Flag_COMT_moxGFP_LPS:4804:TG:CT	0.316821	N.S.	-0.887523	P1
pDEST_HC_Rec_Bxb_v2_UTR5_Flag_COMT_moxGFP_LPS:4804:TG:CT	0.316821	N.S.	0.209608	P3
pDEST_HC_Rec_Bxb_v2_UTR5_Flag_COMT_moxGFP_LPS:4804:TG:GA	0.185991	N.S.	0.344372	P1
pDEST_HC_Rec_Bxb_v2_UTR5_Flag_COMT_moxGFP_LPS:4804:TG:GA	0.185991	N.S.	-0.353247	P3
pDEST_HC_Rec_Bxb_v2_UTR5_Flag_COMT_moxGFP_LPS:4804:TG:GC	0.274288	N.S.	-0.663687	P1
pDEST_HC_Rec_Bxb_v2_UTR5_Flag_COMT_moxGFP_LPS:4804:TG:GC	0.274288	N.S.	-0.852904	P3
pDEST_HC_Rec_Bxb_v2_UTR5_Flag_COMT_moxGFP_LPS:4804:TG:GT	0.34896	N.S.	-0.466933	P1
pDEST_HC_Rec_Bxb_v2_UTR5_Flag_COMT_moxGFP_LPS:4804:TG:GT	0.34896	N.S.	0.081842	P3
pDEST_HC_Rec_Bxb_v2_UTR5_Flag_COMT_moxGFP_LPS:4805:G:A	0.549404	N.S.	-4.08323	P1
pDEST_HC_Rec_Bxb_v2_UTR5_Flag_COMT_moxGFP_LPS:4805:G:A	0.549404	N.S.	0.406757	P3
pDEST_HC_Rec_Bxb_v2_UTR5_Flag_COMT_moxGFP_LPS:4805:G:C	0.778263	N.S.	-1.64463	P1
pDEST_HC_Rec_Bxb_v2_UTR5_Flag_COMT_moxGFP_LPS:4805:G:C	0.778263	N.S.	-1.99244	P3
pDEST_HC_Rec_Bxb_v2_UTR5_Flag_COMT_moxGFP_LPS:4805:G:T	0.592918	N.S.	-1.16236	P1
pDEST_HC_Rec_Bxb_v2_UTR5_Flag_COMT_moxGFP_LPS:4805:G:T	0.592918	N.S.	-0.954617	P3
pDEST_HC_Rec_Bxb_v2_UTR5_Flag_COMT_moxGFP_LPS:4806:C:A	0.15718	N.S.	0.153773	P1
pDEST_HC_Rec_Bxb_v2_UTR5_Flag_COMT_moxGFP_LPS:4806:C:A	0.15718	N.S.	0.624683	P3
pDEST_HC_Rec_Bxb_v2_UTR5_Flag_COMT_moxGFP_LPS:4806:C:G	0.609305	N.S.	-0.0755915	P1
pDEST_HC_Rec_Bxb_v2_UTR5_Flag_COMT_moxGFP_LPS:4806:C:G	0.609305	N.S.	-0.775979	P3
pDEST_HC_Rec_Bxb_v2_UTR5_Flag_COMT_moxGFP_LPS:4806:C:T	0.0096216	RNA down	-1.52448	P1
pDEST_HC_Rec_Bxb_v2_UTR5_Flag_COMT_moxGFP_LPS:4806:C:T	0.0096216	RNA down	1.52144	P3
pDEST_HC_Rec_Bxb_v2_UTR5_Flag_COMT_moxGFP_LPS:4806:CA:AC	0.605654	N.S.	-0.873917	P1
pDEST_HC_Rec_Bxb_v2_UTR5_Flag_COMT_moxGFP_LPS:4806:CA:AC	0.605654	N.S.	-0.285597	P3
pDEST_HC_Rec_Bxb_v2_UTR5_Flag_COMT_moxGFP_LPS:4806:CA:AG	0.622555	N.S.	0.123662	P1
pDEST_HC_Rec_Bxb_v2_UTR5_Flag_COMT_moxGFP_LPS:4806:CA:AG	0.622555	N.S.	-0.467822	P3
pDEST_HC_Rec_Bxb_v2_UTR5_Flag_COMT_moxGFP_LPS:4806:CA:AT	0.40977	N.S.	-0.182064	P1
pDEST_HC_Rec_Bxb_v2_UTR5_Flag_COMT_moxGFP_LPS:4806:CA:AT	0.40977	N.S.	-0.516896	P3
pDEST_HC_Rec_Bxb_v2_UTR5_Flag_COMT_moxGFP_LPS:4806:CA:GC	0.26043	N.S.	0.44695	P1
pDEST_HC_Rec_Bxb_v2_UTR5_Flag_COMT_moxGFP_LPS:4806:CA:GG	0.323668	N.S.	0.988256	P1
pDEST_HC_Rec_Bxb_v2_UTR5_Flag_COMT_moxGFP_LPS:4806:CA:GG	0.323668	N.S.	-2.39885	P3
pDEST_HC_Rec_Bxb_v2_UTR5_Flag_COMT_moxGFP_LPS:4806:CA:GT	0.837088	N.S.	0.177386	P1
pDEST_HC_Rec_Bxb_v2_UTR5_Flag_COMT_moxGFP_LPS:4806:CA:GT	0.837088	N.S.	-1.89715	P3
pDEST_HC_Rec_Bxb_v2_UTR5_Flag_COMT_moxGFP_LPS:4806:CA:TC	0.824536	N.S.	0.0907536	P1
pDEST_HC_Rec_Bxb_v2_UTR5_Flag_COMT_moxGFP_LPS:4806:CA:TC	0.824536	N.S.	0.738956	P3
pDEST_HC_Rec_Bxb_v2_UTR5_Flag_COMT_moxGFP_LPS:4806:CA:TG	0.867715	N.S.	0.324972	P1
pDEST_HC_Rec_Bxb_v2_UTR5_Flag_COMT_moxGFP_LPS:4806:CA:TG	0.867715	N.S.	-1.22191	P3
pDEST_HC_Rec_Bxb_v2_UTR5_Flag_COMT_moxGFP_LPS:4806:CA:TT	0.69441	N.S.	0.373787	P1
pDEST_HC_Rec_Bxb_v2_UTR5_Flag_COMT_moxGFP_LPS:4806:CA:TT	0.69441	N.S.	-2.21987	P3
pDEST_HC_Rec_Bxb_v2_UTR5_Flag_COMT_moxGFP_LPS:4806:CAG:AAA	0.252503	N.S.	-0.102318	P1
pDEST_HC_Rec_Bxb_v2_UTR5_Flag_COMT_moxGFP_LPS:4806:CAG:AAA	0.252503	N.S.	-0.604403	P3
pDEST_HC_Rec_Bxb_v2_UTR5_Flag_COMT_moxGFP_LPS:4806:CAG:AAC	0.405371	N.S.	0.265649	P1
pDEST_HC_Rec_Bxb_v2_UTR5_Flag_COMT_moxGFP_LPS:4806:CAG:AAT	0.366945	N.S.	-0.0754873	P1
pDEST_HC_Rec_Bxb_v2_UTR5_Flag_COMT_moxGFP_LPS:4806:CAG:AAT	0.366945	N.S.	-2.64368	P3
pDEST_HC_Rec_Bxb_v2_UTR5_Flag_COMT_moxGFP_LPS:4806:CAG:ACA	0.796576	N.S.	1.09238	P1
pDEST_HC_Rec_Bxb_v2_UTR5_Flag_COMT_moxGFP_LPS:4806:CAG:ACA	0.796576	N.S.	0.280998	P3
pDEST_HC_Rec_Bxb_v2_UTR5_Flag_COMT_moxGFP_LPS:4806:CAG:ACC	0.230592	N.S.	0.771728	P1
pDEST_HC_Rec_Bxb_v2_UTR5_Flag_COMT_moxGFP_LPS:4806:CAG:ACC	0.230592	N.S.	0.337933	P3
pDEST_HC_Rec_Bxb_v2_UTR5_Flag_COMT_moxGFP_LPS:4806:CAG:ACT	0.37344	N.S.	-0.0608533	P1
pDEST_HC_Rec_Bxb_v2_UTR5_Flag_COMT_moxGFP_LPS:4806:CAG:AGA	0.375168	N.S.	0.483216	P1
pDEST_HC_Rec_Bxb_v2_UTR5_Flag_COMT_moxGFP_LPS:4806:CAG:AGC	0.303113	N.S.	2.05571	P1
pDEST_HC_Rec_Bxb_v2_UTR5_Flag_COMT_moxGFP_LPS:4806:CAG:AGC	0.303113	N.S.	0.109603	P3
pDEST_HC_Rec_Bxb_v2_UTR5_Flag_COMT_moxGFP_LPS:4806:CAG:AGT	0.901491	N.S.	-0.388325	P1
pDEST_HC_Rec_Bxb_v2_UTR5_Flag_COMT_moxGFP_LPS:4806:CAG:AGT	0.901491	N.S.	-0.865203	P3
pDEST_HC_Rec_Bxb_v2_UTR5_Flag_COMT_moxGFP_LPS:4806:CAG:ATA	0.563334	N.S.	-0.529267	P1
pDEST_HC_Rec_Bxb_v2_UTR5_Flag_COMT_moxGFP_LPS:4806:CAG:ATC	0.248438	N.S.	0.9408	P1
pDEST_HC_Rec_Bxb_v2_UTR5_Flag_COMT_moxGFP_LPS:4806:CAG:ATC	0.248438	N.S.	-0.341199	P3
pDEST_HC_Rec_Bxb_v2_UTR5_Flag_COMT_moxGFP_LPS:4806:CAG:ATT	0.292485	N.S.	-0.702496	P1
pDEST_HC_Rec_Bxb_v2_UTR5_Flag_COMT_moxGFP_LPS:4806:CAG:GAA	0.548098	N.S.	0.37273	P1
pDEST_HC_Rec_Bxb_v2_UTR5_Flag_COMT_moxGFP_LPS:4806:CAG:GAA	0.548098	N.S.	0.913883	P3
pDEST_HC_Rec_Bxb_v2_UTR5_Flag_COMT_moxGFP_LPS:4806:CAG:GAC	0.646332	N.S.	0.707453	P1
pDEST_HC_Rec_Bxb_v2_UTR5_Flag_COMT_moxGFP_LPS:4806:CAG:GAC	0.646332	N.S.	-0.117953	P3
pDEST_HC_Rec_Bxb_v2_UTR5_Flag_COMT_moxGFP_LPS:4806:CAG:GAT	0.771069	N.S.	-0.507767	P1
pDEST_HC_Rec_Bxb_v2_UTR5_Flag_COMT_moxGFP_LPS:4806:CAG:GAT	0.771069	N.S.	0.157064	P3
pDEST_HC_Rec_Bxb_v2_UTR5_Flag_COMT_moxGFP_LPS:4806:CAG:GCA	0.749361	N.S.	0.603692	P1
pDEST_HC_Rec_Bxb_v2_UTR5_Flag_COMT_moxGFP_LPS:4806:CAG:GCA	0.749361	N.S.	-1.05085	P3
pDEST_HC_Rec_Bxb_v2_UTR5_Flag_COMT_moxGFP_LPS:4806:CAG:GCC	0.341338	N.S.	0.0465655	P1
pDEST_HC_Rec_Bxb_v2_UTR5_Flag_COMT_moxGFP_LPS:4806:CAG:GCC	0.341338	N.S.	-2.12597	P3
pDEST_HC_Rec_Bxb_v2_UTR5_Flag_COMT_moxGFP_LPS:4806:CAG:GCT	0.385077	N.S.	-0.0992576	P1
pDEST_HC_Rec_Bxb_v2_UTR5_Flag_COMT_moxGFP_LPS:4806:CAG:GCT	0.385077	N.S.	0.0499001	P3
pDEST_HC_Rec_Bxb_v2_UTR5_Flag_COMT_moxGFP_LPS:4806:CAG:GGA	0.853984	N.S.	0.186404	P1
pDEST_HC_Rec_Bxb_v2_UTR5_Flag_COMT_moxGFP_LPS:4806:CAG:GGA	0.853984	N.S.	0.853836	P3
pDEST_HC_Rec_Bxb_v2_UTR5_Flag_COMT_moxGFP_LPS:4806:CAG:GGC	0.410702	N.S.	-0.68835	P1
pDEST_HC_Rec_Bxb_v2_UTR5_Flag_COMT_moxGFP_LPS:4806:CAG:GGT	0.466041	N.S.	0.206216	P1
pDEST_HC_Rec_Bxb_v2_UTR5_Flag_COMT_moxGFP_LPS:4806:CAG:GTA	0.681285	N.S.	-0.291761	P1
pDEST_HC_Rec_Bxb_v2_UTR5_Flag_COMT_moxGFP_LPS:4806:CAG:GTA	0.681285	N.S.	-1.72964	P3
pDEST_HC_Rec_Bxb_v2_UTR5_Flag_COMT_moxGFP_LPS:4806:CAG:GTC	0.371273	N.S.	0.508119	P1
pDEST_HC_Rec_Bxb_v2_UTR5_Flag_COMT_moxGFP_LPS:4806:CAG:GTC	0.371273	N.S.	-0.281949	P3
pDEST_HC_Rec_Bxb_v2_UTR5_Flag_COMT_moxGFP_LPS:4806:CAG:GTT	0.675165	N.S.	-2.86626	P1
pDEST_HC_Rec_Bxb_v2_UTR5_Flag_COMT_moxGFP_LPS:4806:CAG:TAC	0.786542	N.S.	0.287386	P1
pDEST_HC_Rec_Bxb_v2_UTR5_Flag_COMT_moxGFP_LPS:4806:CAG:TAC	0.786542	N.S.	-2.59829	P3
pDEST_HC_Rec_Bxb_v2_UTR5_Flag_COMT_moxGFP_LPS:4806:CAG:TAT	0.56698	N.S.	-0.167113	P1
pDEST_HC_Rec_Bxb_v2_UTR5_Flag_COMT_moxGFP_LPS:4806:CAG:TAT	0.56698	N.S.	-2.31278	P3
pDEST_HC_Rec_Bxb_v2_UTR5_Flag_COMT_moxGFP_LPS:4806:CAG:TCA	0.451365	N.S.	1.18275	P1
pDEST_HC_Rec_Bxb_v2_UTR5_Flag_COMT_moxGFP_LPS:4806:CAG:TCC	0.901731	N.S.	0.00756747	P1
pDEST_HC_Rec_Bxb_v2_UTR5_Flag_COMT_moxGFP_LPS:4806:CAG:TCC	0.901731	N.S.	0.500394	P3
pDEST_HC_Rec_Bxb_v2_UTR5_Flag_COMT_moxGFP_LPS:4806:CAG:TCT	0.853353	N.S.	0.535233	P1
pDEST_HC_Rec_Bxb_v2_UTR5_Flag_COMT_moxGFP_LPS:4806:CAG:TCT	0.853353	N.S.	-0.448088	P3
pDEST_HC_Rec_Bxb_v2_UTR5_Flag_COMT_moxGFP_LPS:4806:CAG:TGC	0.886716	N.S.	-0.0338237	P1
pDEST_HC_Rec_Bxb_v2_UTR5_Flag_COMT_moxGFP_LPS:4806:CAG:TGT	0.771586	N.S.	-0.902582	P1
pDEST_HC_Rec_Bxb_v2_UTR5_Flag_COMT_moxGFP_LPS:4806:CAG:TTA	0.303107	N.S.	-0.598969	P1
pDEST_HC_Rec_Bxb_v2_UTR5_Flag_COMT_moxGFP_LPS:4806:CAG:TTA	0.303107	N.S.	-1.85545	P3
pDEST_HC_Rec_Bxb_v2_UTR5_Flag_COMT_moxGFP_LPS:4806:CAG:TTC	0.851105	N.S.	-0.68002	P1
pDEST_HC_Rec_Bxb_v2_UTR5_Flag_COMT_moxGFP_LPS:4806:CAG:TTT	0.664031	N.S.	-0.475684	P1
pDEST_HC_Rec_Bxb_v2_UTR5_Flag_COMT_moxGFP_LPS:4807:A:C	0.650717	N.S.	-0.604336	P1
pDEST_HC_Rec_Bxb_v2_UTR5_Flag_COMT_moxGFP_LPS:4807:A:C	0.650717	N.S.	-3.54589	P3
pDEST_HC_Rec_Bxb_v2_UTR5_Flag_COMT_moxGFP_LPS:4807:A:G	0.514049	N.S.	-1.59928	P1
pDEST_HC_Rec_Bxb_v2_UTR5_Flag_COMT_moxGFP_LPS:4807:A:G	0.514049	N.S.	-0.886471	P3
pDEST_HC_Rec_Bxb_v2_UTR5_Flag_COMT_moxGFP_LPS:4807:A:T	0.406637	N.S.	-0.895744	P1
pDEST_HC_Rec_Bxb_v2_UTR5_Flag_COMT_moxGFP_LPS:4807:A:T	0.406637	N.S.	-1.22071	P3
pDEST_HC_Rec_Bxb_v2_UTR5_Flag_COMT_moxGFP_LPS:4807:AG:CA	0.435767	N.S.	-1.75961	P1
pDEST_HC_Rec_Bxb_v2_UTR5_Flag_COMT_moxGFP_LPS:4807:AG:CA	0.435767	N.S.	-0.728272	P3
pDEST_HC_Rec_Bxb_v2_UTR5_Flag_COMT_moxGFP_LPS:4807:AG:CC	0.829908	N.S.	-1.42325	P1
pDEST_HC_Rec_Bxb_v2_UTR5_Flag_COMT_moxGFP_LPS:4807:AG:CC	0.829908	N.S.	-0.924987	P3
pDEST_HC_Rec_Bxb_v2_UTR5_Flag_COMT_moxGFP_LPS:4807:AG:CT	0.472846	N.S.	-0.851445	P1
pDEST_HC_Rec_Bxb_v2_UTR5_Flag_COMT_moxGFP_LPS:4807:AG:CT	0.472846	N.S.	-1.2197	P3
pDEST_HC_Rec_Bxb_v2_UTR5_Flag_COMT_moxGFP_LPS:4807:AG:GA	0.764146	N.S.	-0.152396	P1
pDEST_HC_Rec_Bxb_v2_UTR5_Flag_COMT_moxGFP_LPS:4807:AG:GA	0.764146	N.S.	-1.48236	P3
pDEST_HC_Rec_Bxb_v2_UTR5_Flag_COMT_moxGFP_LPS:4807:AG:GC	0.336255	N.S.	-1.72905	P1
pDEST_HC_Rec_Bxb_v2_UTR5_Flag_COMT_moxGFP_LPS:4807:AG:GC	0.336255	N.S.	-1.34733	P3
pDEST_HC_Rec_Bxb_v2_UTR5_Flag_COMT_moxGFP_LPS:4807:AG:GT	0.436953	N.S.	-0.892828	P1
pDEST_HC_Rec_Bxb_v2_UTR5_Flag_COMT_moxGFP_LPS:4807:AG:GT	0.436953	N.S.	0.0828326	P3
pDEST_HC_Rec_Bxb_v2_UTR5_Flag_COMT_moxGFP_LPS:4807:AG:TA	0.584354	N.S.	-0.0888035	P1
pDEST_HC_Rec_Bxb_v2_UTR5_Flag_COMT_moxGFP_LPS:4807:AG:TA	0.584354	N.S.	-3.3031	P3
pDEST_HC_Rec_Bxb_v2_UTR5_Flag_COMT_moxGFP_LPS:4807:AG:TC	0.416695	N.S.	-0.0829089	P1
pDEST_HC_Rec_Bxb_v2_UTR5_Flag_COMT_moxGFP_LPS:4807:AG:TC	0.416695	N.S.	-0.77681	P3
pDEST_HC_Rec_Bxb_v2_UTR5_Flag_COMT_moxGFP_LPS:4807:AG:TT	0.577332	N.S.	-1.1509	P1
pDEST_HC_Rec_Bxb_v2_UTR5_Flag_COMT_moxGFP_LPS:4807:AG:TT	0.577332	N.S.	-1.68346	P3
pDEST_HC_Rec_Bxb_v2_UTR5_Flag_COMT_moxGFP_LPS:4808:G:A	0.879646	N.S.	-2.68735	P1
pDEST_HC_Rec_Bxb_v2_UTR5_Flag_COMT_moxGFP_LPS:4808:G:A	0.879646	N.S.	-2.9947	P3
pDEST_HC_Rec_Bxb_v2_UTR5_Flag_COMT_moxGFP_LPS:4808:G:C	0.441541	N.S.	-2.36511	P1
pDEST_HC_Rec_Bxb_v2_UTR5_Flag_COMT_moxGFP_LPS:4808:G:C	0.441541	N.S.	-1.76877	P3
pDEST_HC_Rec_Bxb_v2_UTR5_Flag_COMT_moxGFP_LPS:4808:G:T	0.956998	N.S.	-1.70244	P1
pDEST_HC_Rec_Bxb_v2_UTR5_Flag_COMT_moxGFP_LPS:4808:G:T	0.956998	N.S.	-0.670878	P3
pDEST_HC_Rec_Bxb_v2_UTR5_Flag_COMT_moxGFP_LPS:4809:C:A	0.905044	N.S.	0.0743345	P1
pDEST_HC_Rec_Bxb_v2_UTR5_Flag_COMT_moxGFP_LPS:4809:C:A	0.905044	N.S.	0.381705	P3
pDEST_HC_Rec_Bxb_v2_UTR5_Flag_COMT_moxGFP_LPS:4809:C:G	0.647783	N.S.	-0.665317	P1
pDEST_HC_Rec_Bxb_v2_UTR5_Flag_COMT_moxGFP_LPS:4809:C:G	0.647783	N.S.	0.130307	P3
pDEST_HC_Rec_Bxb_v2_UTR5_Flag_COMT_moxGFP_LPS:4809:C:T	0.847027	N.S.	-1.1902	P1
pDEST_HC_Rec_Bxb_v2_UTR5_Flag_COMT_moxGFP_LPS:4809:C:T	0.847027	N.S.	-0.0276507	P3
pDEST_HC_Rec_Bxb_v2_UTR5_Flag_COMT_moxGFP_LPS:4809:CC:AA	0.884452	N.S.	0.133967	P1
pDEST_HC_Rec_Bxb_v2_UTR5_Flag_COMT_moxGFP_LPS:4809:CC:AA	0.884452	N.S.	0.878904	P3
pDEST_HC_Rec_Bxb_v2_UTR5_Flag_COMT_moxGFP_LPS:4809:CC:AG	0.799758	N.S.	0.405698	P1
pDEST_HC_Rec_Bxb_v2_UTR5_Flag_COMT_moxGFP_LPS:4809:CC:AG	0.799758	N.S.	-0.112166	P3
pDEST_HC_Rec_Bxb_v2_UTR5_Flag_COMT_moxGFP_LPS:4809:CC:AT	0.77172	N.S.	-0.0148011	P1
pDEST_HC_Rec_Bxb_v2_UTR5_Flag_COMT_moxGFP_LPS:4809:CC:AT	0.77172	N.S.	-0.115441	P3
pDEST_HC_Rec_Bxb_v2_UTR5_Flag_COMT_moxGFP_LPS:4809:CC:GA	0.409403	N.S.	-0.322809	P1
pDEST_HC_Rec_Bxb_v2_UTR5_Flag_COMT_moxGFP_LPS:4809:CC:GA	0.409403	N.S.	1.18503	P3
pDEST_HC_Rec_Bxb_v2_UTR5_Flag_COMT_moxGFP_LPS:4809:CC:GG	0.372826	N.S.	-0.865522	P1
pDEST_HC_Rec_Bxb_v2_UTR5_Flag_COMT_moxGFP_LPS:4809:CC:GG	0.372826	N.S.	0.11071	P3
pDEST_HC_Rec_Bxb_v2_UTR5_Flag_COMT_moxGFP_LPS:4809:CC:GT	0.599745	N.S.	0.351148	P1
pDEST_HC_Rec_Bxb_v2_UTR5_Flag_COMT_moxGFP_LPS:4809:CC:GT	0.599745	N.S.	0.89592	P3
pDEST_HC_Rec_Bxb_v2_UTR5_Flag_COMT_moxGFP_LPS:4809:CC:TA	0.724765	N.S.	-1.36359	P1
pDEST_HC_Rec_Bxb_v2_UTR5_Flag_COMT_moxGFP_LPS:4809:CC:TA	0.724765	N.S.	-0.552974	P3
pDEST_HC_Rec_Bxb_v2_UTR5_Flag_COMT_moxGFP_LPS:4809:CC:TG	0.789901	N.S.	-0.282249	P1
pDEST_HC_Rec_Bxb_v2_UTR5_Flag_COMT_moxGFP_LPS:4809:CC:TG	0.789901	N.S.	0.0855992	P3
pDEST_HC_Rec_Bxb_v2_UTR5_Flag_COMT_moxGFP_LPS:4809:CC:TT	0.717651	N.S.	-0.342996	P1
pDEST_HC_Rec_Bxb_v2_UTR5_Flag_COMT_moxGFP_LPS:4809:CC:TT	0.717651	N.S.	0.611473	P3
pDEST_HC_Rec_Bxb_v2_UTR5_Flag_COMT_moxGFP_LPS:4809:CCC:AAA	0.880272	N.S.	-0.471789	P1
pDEST_HC_Rec_Bxb_v2_UTR5_Flag_COMT_moxGFP_LPS:4809:CCC:AAA	0.880272	N.S.	-0.332762	P3
pDEST_HC_Rec_Bxb_v2_UTR5_Flag_COMT_moxGFP_LPS:4809:CCC:AAG	0.224273	N.S.	0.643426	P1
pDEST_HC_Rec_Bxb_v2_UTR5_Flag_COMT_moxGFP_LPS:4809:CCC:AAG	0.224273	N.S.	0.873492	P3
pDEST_HC_Rec_Bxb_v2_UTR5_Flag_COMT_moxGFP_LPS:4809:CCC:AAT	0.607743	N.S.	-0.988806	P1
pDEST_HC_Rec_Bxb_v2_UTR5_Flag_COMT_moxGFP_LPS:4809:CCC:ACA	0.779524	N.S.	-0.228155	P1
pDEST_HC_Rec_Bxb_v2_UTR5_Flag_COMT_moxGFP_LPS:4809:CCC:ACA	0.779524	N.S.	0.312537	P3
pDEST_HC_Rec_Bxb_v2_UTR5_Flag_COMT_moxGFP_LPS:4809:CCC:ACG	0.542577	N.S.	0.194881	P1
pDEST_HC_Rec_Bxb_v2_UTR5_Flag_COMT_moxGFP_LPS:4809:CCC:ACG	0.542577	N.S.	0.652532	P3
pDEST_HC_Rec_Bxb_v2_UTR5_Flag_COMT_moxGFP_LPS:4809:CCC:ACT	0.63028	N.S.	-0.673891	P1
pDEST_HC_Rec_Bxb_v2_UTR5_Flag_COMT_moxGFP_LPS:4809:CCC:ACT	0.63028	N.S.	-0.308194	P3
pDEST_HC_Rec_Bxb_v2_UTR5_Flag_COMT_moxGFP_LPS:4809:CCC:AGA	0.842091	N.S.	-0.644284	P1
pDEST_HC_Rec_Bxb_v2_UTR5_Flag_COMT_moxGFP_LPS:4809:CCC:AGG	0.319137	N.S.	0.40136	P1
pDEST_HC_Rec_Bxb_v2_UTR5_Flag_COMT_moxGFP_LPS:4809:CCC:AGG	0.319137	N.S.	-0.771251	P3
pDEST_HC_Rec_Bxb_v2_UTR5_Flag_COMT_moxGFP_LPS:4809:CCC:AGT	0.750582	N.S.	0.479447	P1
pDEST_HC_Rec_Bxb_v2_UTR5_Flag_COMT_moxGFP_LPS:4809:CCC:AGT	0.750582	N.S.	0.230405	P3
pDEST_HC_Rec_Bxb_v2_UTR5_Flag_COMT_moxGFP_LPS:4809:CCC:ATA	0.637395	N.S.	0.336778	P1
pDEST_HC_Rec_Bxb_v2_UTR5_Flag_COMT_moxGFP_LPS:4809:CCC:ATA	0.637395	N.S.	0.2681	P3
pDEST_HC_Rec_Bxb_v2_UTR5_Flag_COMT_moxGFP_LPS:4809:CCC:ATG	0.723101	N.S.	-0.429476	P1
pDEST_HC_Rec_Bxb_v2_UTR5_Flag_COMT_moxGFP_LPS:4809:CCC:ATG	0.723101	N.S.	-0.422552	P3
pDEST_HC_Rec_Bxb_v2_UTR5_Flag_COMT_moxGFP_LPS:4809:CCC:ATT	0.908603	N.S.	-1.69771	P1
pDEST_HC_Rec_Bxb_v2_UTR5_Flag_COMT_moxGFP_LPS:4809:CCC:ATT	0.908603	N.S.	0.865224	P3
pDEST_HC_Rec_Bxb_v2_UTR5_Flag_COMT_moxGFP_LPS:4809:CCC:GAA	0.416259	N.S.	0.0923431	P1
pDEST_HC_Rec_Bxb_v2_UTR5_Flag_COMT_moxGFP_LPS:4809:CCC:GAA	0.416259	N.S.	-0.324704	P3
pDEST_HC_Rec_Bxb_v2_UTR5_Flag_COMT_moxGFP_LPS:4809:CCC:GAG	0.553004	N.S.	0.087298	P1
pDEST_HC_Rec_Bxb_v2_UTR5_Flag_COMT_moxGFP_LPS:4809:CCC:GAG	0.553004	N.S.	1.58609	P3
pDEST_HC_Rec_Bxb_v2_UTR5_Flag_COMT_moxGFP_LPS:4809:CCC:GAT	0.814111	N.S.	-0.215165	P1
pDEST_HC_Rec_Bxb_v2_UTR5_Flag_COMT_moxGFP_LPS:4809:CCC:GAT	0.814111	N.S.	0.591532	P3
pDEST_HC_Rec_Bxb_v2_UTR5_Flag_COMT_moxGFP_LPS:4809:CCC:GCA	0.705568	N.S.	0.358193	P1
pDEST_HC_Rec_Bxb_v2_UTR5_Flag_COMT_moxGFP_LPS:4809:CCC:GCA	0.705568	N.S.	1.09857	P3
pDEST_HC_Rec_Bxb_v2_UTR5_Flag_COMT_moxGFP_LPS:4809:CCC:GCG	0.883561	N.S.	0.29293	P1
pDEST_HC_Rec_Bxb_v2_UTR5_Flag_COMT_moxGFP_LPS:4809:CCC:GCG	0.883561	N.S.	0.0384323	P3
pDEST_HC_Rec_Bxb_v2_UTR5_Flag_COMT_moxGFP_LPS:4809:CCC:GCT	0.492089	N.S.	0.267654	P1
pDEST_HC_Rec_Bxb_v2_UTR5_Flag_COMT_moxGFP_LPS:4809:CCC:GCT	0.492089	N.S.	0.733778	P3
pDEST_HC_Rec_Bxb_v2_UTR5_Flag_COMT_moxGFP_LPS:4809:CCC:GGA	0.801908	N.S.	0.476384	P1
pDEST_HC_Rec_Bxb_v2_UTR5_Flag_COMT_moxGFP_LPS:4809:CCC:GGA	0.801908	N.S.	0.0295582	P3
pDEST_HC_Rec_Bxb_v2_UTR5_Flag_COMT_moxGFP_LPS:4809:CCC:GGG	0.656662	N.S.	-0.504262	P1
pDEST_HC_Rec_Bxb_v2_UTR5_Flag_COMT_moxGFP_LPS:4809:CCC:GGG	0.656662	N.S.	0.126376	P3
pDEST_HC_Rec_Bxb_v2_UTR5_Flag_COMT_moxGFP_LPS:4809:CCC:GGT	0.661381	N.S.	-0.293156	P1
pDEST_HC_Rec_Bxb_v2_UTR5_Flag_COMT_moxGFP_LPS:4809:CCC:GGT	0.661381	N.S.	0.332072	P3
pDEST_HC_Rec_Bxb_v2_UTR5_Flag_COMT_moxGFP_LPS:4809:CCC:GTA	0.698465	N.S.	-0.396861	P1
pDEST_HC_Rec_Bxb_v2_UTR5_Flag_COMT_moxGFP_LPS:4809:CCC:GTA	0.698465	N.S.	-0.718805	P3
pDEST_HC_Rec_Bxb_v2_UTR5_Flag_COMT_moxGFP_LPS:4809:CCC:GTG	0.819218	N.S.	0.593568	P1
pDEST_HC_Rec_Bxb_v2_UTR5_Flag_COMT_moxGFP_LPS:4809:CCC:GTT	0.664411	N.S.	-0.156486	P1
pDEST_HC_Rec_Bxb_v2_UTR5_Flag_COMT_moxGFP_LPS:4809:CCC:GTT	0.664411	N.S.	0.530305	P3
pDEST_HC_Rec_Bxb_v2_UTR5_Flag_COMT_moxGFP_LPS:4809:CCC:TAG	0.0423026	RNA down	1.18576	P3
pDEST_HC_Rec_Bxb_v2_UTR5_Flag_COMT_moxGFP_LPS:4809:CCC:TAT	0.891249	N.S.	0.0743304	P1
pDEST_HC_Rec_Bxb_v2_UTR5_Flag_COMT_moxGFP_LPS:4809:CCC:TCA	0.500467	N.S.	-0.274942	P1
pDEST_HC_Rec_Bxb_v2_UTR5_Flag_COMT_moxGFP_LPS:4809:CCC:TCA	0.500467	N.S.	-0.732649	P3
pDEST_HC_Rec_Bxb_v2_UTR5_Flag_COMT_moxGFP_LPS:4809:CCC:TCG	0.559854	N.S.	-0.341427	P1
pDEST_HC_Rec_Bxb_v2_UTR5_Flag_COMT_moxGFP_LPS:4809:CCC:TCG	0.559854	N.S.	0.564129	P3
pDEST_HC_Rec_Bxb_v2_UTR5_Flag_COMT_moxGFP_LPS:4809:CCC:TCT	0.52228	N.S.	-1.59981	P1
pDEST_HC_Rec_Bxb_v2_UTR5_Flag_COMT_moxGFP_LPS:4809:CCC:TCT	0.52228	N.S.	-1.77883	P3
pDEST_HC_Rec_Bxb_v2_UTR5_Flag_COMT_moxGFP_LPS:4809:CCC:TGG	0.608963	N.S.	-0.095138	P1
pDEST_HC_Rec_Bxb_v2_UTR5_Flag_COMT_moxGFP_LPS:4809:CCC:TGG	0.608963	N.S.	-0.262673	P3
pDEST_HC_Rec_Bxb_v2_UTR5_Flag_COMT_moxGFP_LPS:4809:CCC:TGT	0.89393	N.S.	0.57008	P1
pDEST_HC_Rec_Bxb_v2_UTR5_Flag_COMT_moxGFP_LPS:4809:CCC:TGT	0.89393	N.S.	-0.190466	P3
pDEST_HC_Rec_Bxb_v2_UTR5_Flag_COMT_moxGFP_LPS:4809:CCC:TTA	0.621418	N.S.	-0.218149	P1
pDEST_HC_Rec_Bxb_v2_UTR5_Flag_COMT_moxGFP_LPS:4809:CCC:TTA	0.621418	N.S.	0.363885	P3
pDEST_HC_Rec_Bxb_v2_UTR5_Flag_COMT_moxGFP_LPS:4809:CCC:TTG	0.958496	N.S.	-0.109563	P1
pDEST_HC_Rec_Bxb_v2_UTR5_Flag_COMT_moxGFP_LPS:4809:CCC:TTG	0.958496	N.S.	-0.243938	P3
pDEST_HC_Rec_Bxb_v2_UTR5_Flag_COMT_moxGFP_LPS:4809:CCC:TTT	0.91381	N.S.	-0.192354	P1
pDEST_HC_Rec_Bxb_v2_UTR5_Flag_COMT_moxGFP_LPS:4809:CCC:TTT	0.91381	N.S.	-0.460693	P3
pDEST_HC_Rec_Bxb_v2_UTR5_Flag_COMT_moxGFP_LPS:4810:C:A	0.367729	N.S.	0.780372	P1
pDEST_HC_Rec_Bxb_v2_UTR5_Flag_COMT_moxGFP_LPS:4810:C:A	0.367729	N.S.	1.05182	P3
pDEST_HC_Rec_Bxb_v2_UTR5_Flag_COMT_moxGFP_LPS:4810:C:G	0.893829	N.S.	-3.71021	P1
pDEST_HC_Rec_Bxb_v2_UTR5_Flag_COMT_moxGFP_LPS:4810:C:G	0.893829	N.S.	-0.173369	P3
pDEST_HC_Rec_Bxb_v2_UTR5_Flag_COMT_moxGFP_LPS:4810:C:T	0.615277	N.S.	0.216855	P1
pDEST_HC_Rec_Bxb_v2_UTR5_Flag_COMT_moxGFP_LPS:4810:C:T	0.615277	N.S.	0.918941	P3
pDEST_HC_Rec_Bxb_v2_UTR5_Flag_COMT_moxGFP_LPS:4810:CC:AA	0.820518	N.S.	-1.04212	P1
pDEST_HC_Rec_Bxb_v2_UTR5_Flag_COMT_moxGFP_LPS:4810:CC:AA	0.820518	N.S.	-0.357919	P3
pDEST_HC_Rec_Bxb_v2_UTR5_Flag_COMT_moxGFP_LPS:4810:CC:AG	0.180069	N.S.	0.956412	P1
pDEST_HC_Rec_Bxb_v2_UTR5_Flag_COMT_moxGFP_LPS:4810:CC:AG	0.180069	N.S.	1.6696	P3
pDEST_HC_Rec_Bxb_v2_UTR5_Flag_COMT_moxGFP_LPS:4810:CC:AT	0.337236	N.S.	-0.603203	P1
pDEST_HC_Rec_Bxb_v2_UTR5_Flag_COMT_moxGFP_LPS:4810:CC:AT	0.337236	N.S.	-1.99243	P3
pDEST_HC_Rec_Bxb_v2_UTR5_Flag_COMT_moxGFP_LPS:4810:CC:GA	0.948493	N.S.	-1.10564	P1
pDEST_HC_Rec_Bxb_v2_UTR5_Flag_COMT_moxGFP_LPS:4810:CC:GA	0.948493	N.S.	-0.0237379	P3
pDEST_HC_Rec_Bxb_v2_UTR5_Flag_COMT_moxGFP_LPS:4810:CC:GG	0.203449	N.S.	-1.92489	P1
pDEST_HC_Rec_Bxb_v2_UTR5_Flag_COMT_moxGFP_LPS:4810:CC:GG	0.203449	N.S.	-1.80547	P3
pDEST_HC_Rec_Bxb_v2_UTR5_Flag_COMT_moxGFP_LPS:4810:CC:GT	0.454428	N.S.	-0.658333	P1
pDEST_HC_Rec_Bxb_v2_UTR5_Flag_COMT_moxGFP_LPS:4810:CC:GT	0.454428	N.S.	-0.785142	P3
pDEST_HC_Rec_Bxb_v2_UTR5_Flag_COMT_moxGFP_LPS:4810:CC:TA	0.759614	N.S.	-0.110077	P1
pDEST_HC_Rec_Bxb_v2_UTR5_Flag_COMT_moxGFP_LPS:4810:CC:TA	0.759614	N.S.	0.217369	P3
pDEST_HC_Rec_Bxb_v2_UTR5_Flag_COMT_moxGFP_LPS:4810:CC:TG	0.577159	N.S.	0.57302	P1
pDEST_HC_Rec_Bxb_v2_UTR5_Flag_COMT_moxGFP_LPS:4810:CC:TG	0.577159	N.S.	0.109421	P3
pDEST_HC_Rec_Bxb_v2_UTR5_Flag_COMT_moxGFP_LPS:4810:CC:TT	0.654035	N.S.	-0.102168	P1
pDEST_HC_Rec_Bxb_v2_UTR5_Flag_COMT_moxGFP_LPS:4810:CC:TT	0.654035	N.S.	0.119003	P3
pDEST_HC_Rec_Bxb_v2_UTR5_Flag_COMT_moxGFP_LPS:4811:C:A	0.579049	N.S.	-0.467602	P1
pDEST_HC_Rec_Bxb_v2_UTR5_Flag_COMT_moxGFP_LPS:4811:C:A	0.579049	N.S.	0.844071	P3
pDEST_HC_Rec_Bxb_v2_UTR5_Flag_COMT_moxGFP_LPS:4811:C:G	0.468136	N.S.	-1.73448	P1
pDEST_HC_Rec_Bxb_v2_UTR5_Flag_COMT_moxGFP_LPS:4811:C:G	0.468136	N.S.	0.0576213	P3
pDEST_HC_Rec_Bxb_v2_UTR5_Flag_COMT_moxGFP_LPS:4811:C:T	0.821534	N.S.	-1.95061	P1
pDEST_HC_Rec_Bxb_v2_UTR5_Flag_COMT_moxGFP_LPS:4811:C:T	0.821534	N.S.	-0.901876	P3
pDEST_HC_Rec_Bxb_v2_UTR5_Flag_COMT_moxGFP_LPS:4812:A:C	0.381334	N.S.	0.0933149	P1
pDEST_HC_Rec_Bxb_v2_UTR5_Flag_COMT_moxGFP_LPS:4812:A:C	0.381334	N.S.	-0.924757	P3
pDEST_HC_Rec_Bxb_v2_UTR5_Flag_COMT_moxGFP_LPS:4812:A:G	0.38671	N.S.	-2.19499	P1
pDEST_HC_Rec_Bxb_v2_UTR5_Flag_COMT_moxGFP_LPS:4812:A:T	0.586209	N.S.	-1.82222	P1
pDEST_HC_Rec_Bxb_v2_UTR5_Flag_COMT_moxGFP_LPS:4812:A:T	0.586209	N.S.	-0.4876	P3
pDEST_HC_Rec_Bxb_v2_UTR5_Flag_COMT_moxGFP_LPS:4812:AT:CA	0.741865	N.S.	-0.152573	P1
pDEST_HC_Rec_Bxb_v2_UTR5_Flag_COMT_moxGFP_LPS:4812:AT:CA	0.741865	N.S.	-0.805988	P3
pDEST_HC_Rec_Bxb_v2_UTR5_Flag_COMT_moxGFP_LPS:4812:AT:CC	0.328953	N.S.	0.230529	P1
pDEST_HC_Rec_Bxb_v2_UTR5_Flag_COMT_moxGFP_LPS:4812:AT:CC	0.328953	N.S.	0.568328	P3
pDEST_HC_Rec_Bxb_v2_UTR5_Flag_COMT_moxGFP_LPS:4812:AT:CG	0.275433	N.S.	0.750599	P1
pDEST_HC_Rec_Bxb_v2_UTR5_Flag_COMT_moxGFP_LPS:4812:AT:CG	0.275433	N.S.	0.241562	P3
pDEST_HC_Rec_Bxb_v2_UTR5_Flag_COMT_moxGFP_LPS:4812:AT:GA	0.505388	N.S.	0.0181505	P1
pDEST_HC_Rec_Bxb_v2_UTR5_Flag_COMT_moxGFP_LPS:4812:AT:GA	0.505388	N.S.	-0.282413	P3
pDEST_HC_Rec_Bxb_v2_UTR5_Flag_COMT_moxGFP_LPS:4812:AT:GC	0.290829	N.S.	0.715715	P1
pDEST_HC_Rec_Bxb_v2_UTR5_Flag_COMT_moxGFP_LPS:4812:AT:GC	0.290829	N.S.	-0.997137	P3
pDEST_HC_Rec_Bxb_v2_UTR5_Flag_COMT_moxGFP_LPS:4812:AT:GG	0.384981	N.S.	-0.225961	P1
pDEST_HC_Rec_Bxb_v2_UTR5_Flag_COMT_moxGFP_LPS:4812:AT:GG	0.384981	N.S.	-1.12859	P3
pDEST_HC_Rec_Bxb_v2_UTR5_Flag_COMT_moxGFP_LPS:4812:AT:TA	0.596781	N.S.	-0.357587	P1
pDEST_HC_Rec_Bxb_v2_UTR5_Flag_COMT_moxGFP_LPS:4812:AT:TA	0.596781	N.S.	-0.927699	P3
pDEST_HC_Rec_Bxb_v2_UTR5_Flag_COMT_moxGFP_LPS:4812:AT:TC	0.40665	N.S.	0.779794	P1
pDEST_HC_Rec_Bxb_v2_UTR5_Flag_COMT_moxGFP_LPS:4812:AT:TC	0.40665	N.S.	-0.104326	P3
pDEST_HC_Rec_Bxb_v2_UTR5_Flag_COMT_moxGFP_LPS:4812:AT:TG	0.699868	N.S.	0.300947	P1
pDEST_HC_Rec_Bxb_v2_UTR5_Flag_COMT_moxGFP_LPS:4812:AT:TG	0.699868	N.S.	-0.463139	P3
pDEST_HC_Rec_Bxb_v2_UTR5_Flag_COMT_moxGFP_LPS:4812:ATC:CAA	0.41929	N.S.	-0.309337	P1
pDEST_HC_Rec_Bxb_v2_UTR5_Flag_COMT_moxGFP_LPS:4812:ATC:CAA	0.41929	N.S.	0.448685	P3
pDEST_HC_Rec_Bxb_v2_UTR5_Flag_COMT_moxGFP_LPS:4812:ATC:CAG	0.758329	N.S.	-0.293934	P1
pDEST_HC_Rec_Bxb_v2_UTR5_Flag_COMT_moxGFP_LPS:4812:ATC:CAG	0.758329	N.S.	0.231883	P3
pDEST_HC_Rec_Bxb_v2_UTR5_Flag_COMT_moxGFP_LPS:4812:ATC:CAT	0.703491	N.S.	-0.644511	P1
pDEST_HC_Rec_Bxb_v2_UTR5_Flag_COMT_moxGFP_LPS:4812:ATC:CAT	0.703491	N.S.	-0.289325	P3
pDEST_HC_Rec_Bxb_v2_UTR5_Flag_COMT_moxGFP_LPS:4812:ATC:CCA	0.435314	N.S.	0.207979	P1
pDEST_HC_Rec_Bxb_v2_UTR5_Flag_COMT_moxGFP_LPS:4812:ATC:CCG	0.151858	N.S.	0.287348	P1
pDEST_HC_Rec_Bxb_v2_UTR5_Flag_COMT_moxGFP_LPS:4812:ATC:CCT	0.385667	N.S.	0.10627	P1
pDEST_HC_Rec_Bxb_v2_UTR5_Flag_COMT_moxGFP_LPS:4812:ATC:CCT	0.385667	N.S.	-0.875531	P3
pDEST_HC_Rec_Bxb_v2_UTR5_Flag_COMT_moxGFP_LPS:4812:ATC:CGA	0.661764	N.S.	-0.793807	P1
pDEST_HC_Rec_Bxb_v2_UTR5_Flag_COMT_moxGFP_LPS:4812:ATC:CGA	0.661764	N.S.	-0.637156	P3
pDEST_HC_Rec_Bxb_v2_UTR5_Flag_COMT_moxGFP_LPS:4812:ATC:CGG	0.551883	N.S.	-0.358057	P1
pDEST_HC_Rec_Bxb_v2_UTR5_Flag_COMT_moxGFP_LPS:4812:ATC:CGG	0.551883	N.S.	-0.395919	P3
pDEST_HC_Rec_Bxb_v2_UTR5_Flag_COMT_moxGFP_LPS:4812:ATC:CGT	0.295797	N.S.	0.587752	P1
pDEST_HC_Rec_Bxb_v2_UTR5_Flag_COMT_moxGFP_LPS:4812:ATC:CGT	0.295797	N.S.	1.03041	P3
pDEST_HC_Rec_Bxb_v2_UTR5_Flag_COMT_moxGFP_LPS:4812:ATC:CTA	0.263091	N.S.	0.329714	P1
pDEST_HC_Rec_Bxb_v2_UTR5_Flag_COMT_moxGFP_LPS:4812:ATC:CTA	0.263091	N.S.	-0.831948	P3
pDEST_HC_Rec_Bxb_v2_UTR5_Flag_COMT_moxGFP_LPS:4812:ATC:CTG	0.428517	N.S.	0.466981	P1
pDEST_HC_Rec_Bxb_v2_UTR5_Flag_COMT_moxGFP_LPS:4812:ATC:CTG	0.428517	N.S.	-0.0339551	P3
pDEST_HC_Rec_Bxb_v2_UTR5_Flag_COMT_moxGFP_LPS:4812:ATC:CTT	0.290743	N.S.	-0.728564	P1
pDEST_HC_Rec_Bxb_v2_UTR5_Flag_COMT_moxGFP_LPS:4812:ATC:CTT	0.290743	N.S.	-4.51217	P3
pDEST_HC_Rec_Bxb_v2_UTR5_Flag_COMT_moxGFP_LPS:4812:ATC:GAA	0.876987	N.S.	-0.0717645	P1
pDEST_HC_Rec_Bxb_v2_UTR5_Flag_COMT_moxGFP_LPS:4812:ATC:GAA	0.876987	N.S.	1.13082	P3
pDEST_HC_Rec_Bxb_v2_UTR5_Flag_COMT_moxGFP_LPS:4812:ATC:GAG	0.365739	N.S.	1.09013	P1
pDEST_HC_Rec_Bxb_v2_UTR5_Flag_COMT_moxGFP_LPS:4812:ATC:GAG	0.365739	N.S.	0.779974	P3
pDEST_HC_Rec_Bxb_v2_UTR5_Flag_COMT_moxGFP_LPS:4812:ATC:GAT	0.537197	N.S.	-0.368883	P1
pDEST_HC_Rec_Bxb_v2_UTR5_Flag_COMT_moxGFP_LPS:4812:ATC:GAT	0.537197	N.S.	-0.27256	P3
pDEST_HC_Rec_Bxb_v2_UTR5_Flag_COMT_moxGFP_LPS:4812:ATC:GCA	0.691734	N.S.	0.142692	P1
pDEST_HC_Rec_Bxb_v2_UTR5_Flag_COMT_moxGFP_LPS:4812:ATC:GCA	0.691734	N.S.	0.0699526	P3
pDEST_HC_Rec_Bxb_v2_UTR5_Flag_COMT_moxGFP_LPS:4812:ATC:GCG	0.465617	N.S.	-0.500707	P1
pDEST_HC_Rec_Bxb_v2_UTR5_Flag_COMT_moxGFP_LPS:4812:ATC:GCG	0.465617	N.S.	-0.746495	P3
pDEST_HC_Rec_Bxb_v2_UTR5_Flag_COMT_moxGFP_LPS:4812:ATC:GCT	0.690006	N.S.	0.490823	P1
pDEST_HC_Rec_Bxb_v2_UTR5_Flag_COMT_moxGFP_LPS:4812:ATC:GGA	0.825	N.S.	0.364309	P1
pDEST_HC_Rec_Bxb_v2_UTR5_Flag_COMT_moxGFP_LPS:4812:ATC:GGA	0.825	N.S.	-0.0198223	P3
pDEST_HC_Rec_Bxb_v2_UTR5_Flag_COMT_moxGFP_LPS:4812:ATC:GGG	0.585063	N.S.	-0.447896	P1
pDEST_HC_Rec_Bxb_v2_UTR5_Flag_COMT_moxGFP_LPS:4812:ATC:GGT	0.505317	N.S.	1.11005	P1
pDEST_HC_Rec_Bxb_v2_UTR5_Flag_COMT_moxGFP_LPS:4812:ATC:GTA	0.445313	N.S.	-0.728832	P1
pDEST_HC_Rec_Bxb_v2_UTR5_Flag_COMT_moxGFP_LPS:4812:ATC:GTA	0.445313	N.S.	-0.496736	P3
pDEST_HC_Rec_Bxb_v2_UTR5_Flag_COMT_moxGFP_LPS:4812:ATC:GTG	0.336695	N.S.	-1.05025	P1
pDEST_HC_Rec_Bxb_v2_UTR5_Flag_COMT_moxGFP_LPS:4812:ATC:GTG	0.336695	N.S.	-0.968628	P3
pDEST_HC_Rec_Bxb_v2_UTR5_Flag_COMT_moxGFP_LPS:4812:ATC:GTT	0.878836	N.S.	-1.94163	P1
pDEST_HC_Rec_Bxb_v2_UTR5_Flag_COMT_moxGFP_LPS:4812:ATC:GTT	0.878836	N.S.	-0.732826	P3
pDEST_HC_Rec_Bxb_v2_UTR5_Flag_COMT_moxGFP_LPS:4812:ATC:TAT	0.450063	N.S.	-0.702777	P1
pDEST_HC_Rec_Bxb_v2_UTR5_Flag_COMT_moxGFP_LPS:4812:ATC:TCA	0.909563	N.S.	-0.221461	P1
pDEST_HC_Rec_Bxb_v2_UTR5_Flag_COMT_moxGFP_LPS:4812:ATC:TCG	0.474484	N.S.	-1.39164	P1
pDEST_HC_Rec_Bxb_v2_UTR5_Flag_COMT_moxGFP_LPS:4812:ATC:TCT	0.358632	N.S.	0.0484581	P1
pDEST_HC_Rec_Bxb_v2_UTR5_Flag_COMT_moxGFP_LPS:4812:ATC:TCT	0.358632	N.S.	-0.164654	P3
pDEST_HC_Rec_Bxb_v2_UTR5_Flag_COMT_moxGFP_LPS:4812:ATC:TGG	0.615972	N.S.	0.191364	P1
pDEST_HC_Rec_Bxb_v2_UTR5_Flag_COMT_moxGFP_LPS:4812:ATC:TGG	0.615972	N.S.	0.328974	P3
pDEST_HC_Rec_Bxb_v2_UTR5_Flag_COMT_moxGFP_LPS:4812:ATC:TGT	0.333577	N.S.	-0.92973	P1
pDEST_HC_Rec_Bxb_v2_UTR5_Flag_COMT_moxGFP_LPS:4812:ATC:TGT	0.333577	N.S.	-0.433062	P3
pDEST_HC_Rec_Bxb_v2_UTR5_Flag_COMT_moxGFP_LPS:4812:ATC:TTA	0.287941	N.S.	-0.0828327	P1
pDEST_HC_Rec_Bxb_v2_UTR5_Flag_COMT_moxGFP_LPS:4812:ATC:TTA	0.287941	N.S.	-0.052661	P3
pDEST_HC_Rec_Bxb_v2_UTR5_Flag_COMT_moxGFP_LPS:4812:ATC:TTG	0.577911	N.S.	-0.42754	P1
pDEST_HC_Rec_Bxb_v2_UTR5_Flag_COMT_moxGFP_LPS:4812:ATC:TTG	0.577911	N.S.	0.747573	P3
pDEST_HC_Rec_Bxb_v2_UTR5_Flag_COMT_moxGFP_LPS:4812:ATC:TTT	0.472539	N.S.	-0.400845	P1
pDEST_HC_Rec_Bxb_v2_UTR5_Flag_COMT_moxGFP_LPS:4812:ATC:TTT	0.472539	N.S.	-0.87908	P3
pDEST_HC_Rec_Bxb_v2_UTR5_Flag_COMT_moxGFP_LPS:4813:T:A	0.340568	N.S.	-0.753673	P1
pDEST_HC_Rec_Bxb_v2_UTR5_Flag_COMT_moxGFP_LPS:4813:T:A	0.340568	N.S.	-0.519868	P3
pDEST_HC_Rec_Bxb_v2_UTR5_Flag_COMT_moxGFP_LPS:4813:T:C	0.187631	N.S.	-1.30005	P1
pDEST_HC_Rec_Bxb_v2_UTR5_Flag_COMT_moxGFP_LPS:4813:T:C	0.187631	N.S.	-1.94439	P3
pDEST_HC_Rec_Bxb_v2_UTR5_Flag_COMT_moxGFP_LPS:4813:T:G	0.445575	N.S.	-1.74458	P1
pDEST_HC_Rec_Bxb_v2_UTR5_Flag_COMT_moxGFP_LPS:4813:T:G	0.445575	N.S.	-1.9088	P3
pDEST_HC_Rec_Bxb_v2_UTR5_Flag_COMT_moxGFP_LPS:4813:TC:AA	0.209648	N.S.	-1.10142	P1
pDEST_HC_Rec_Bxb_v2_UTR5_Flag_COMT_moxGFP_LPS:4813:TC:AA	0.209648	N.S.	-4.07129	P3
pDEST_HC_Rec_Bxb_v2_UTR5_Flag_COMT_moxGFP_LPS:4813:TC:AG	0.298709	N.S.	-0.908038	P1
pDEST_HC_Rec_Bxb_v2_UTR5_Flag_COMT_moxGFP_LPS:4813:TC:AG	0.298709	N.S.	-0.434975	P3
pDEST_HC_Rec_Bxb_v2_UTR5_Flag_COMT_moxGFP_LPS:4813:TC:AT	0.344694	N.S.	-0.37266	P1
pDEST_HC_Rec_Bxb_v2_UTR5_Flag_COMT_moxGFP_LPS:4813:TC:AT	0.344694	N.S.	-0.250539	P3
pDEST_HC_Rec_Bxb_v2_UTR5_Flag_COMT_moxGFP_LPS:4813:TC:CA	0.593741	N.S.	1.66704	P1
pDEST_HC_Rec_Bxb_v2_UTR5_Flag_COMT_moxGFP_LPS:4813:TC:CA	0.593741	N.S.	-0.589229	P3
pDEST_HC_Rec_Bxb_v2_UTR5_Flag_COMT_moxGFP_LPS:4813:TC:CG	0.307201	N.S.	-1.02125	P1
pDEST_HC_Rec_Bxb_v2_UTR5_Flag_COMT_moxGFP_LPS:4813:TC:CG	0.307201	N.S.	-1.06296	P3
pDEST_HC_Rec_Bxb_v2_UTR5_Flag_COMT_moxGFP_LPS:4813:TC:CT	0.392506	N.S.	-0.616841	P1
pDEST_HC_Rec_Bxb_v2_UTR5_Flag_COMT_moxGFP_LPS:4813:TC:CT	0.392506	N.S.	-1.45149	P3
pDEST_HC_Rec_Bxb_v2_UTR5_Flag_COMT_moxGFP_LPS:4813:TC:GA	0.78066	N.S.	-0.665091	P1
pDEST_HC_Rec_Bxb_v2_UTR5_Flag_COMT_moxGFP_LPS:4813:TC:GA	0.78066	N.S.	0.155467	P3
pDEST_HC_Rec_Bxb_v2_UTR5_Flag_COMT_moxGFP_LPS:4813:TC:GG	0.839096	N.S.	-0.571024	P1
pDEST_HC_Rec_Bxb_v2_UTR5_Flag_COMT_moxGFP_LPS:4813:TC:GG	0.839096	N.S.	0.245314	P3
pDEST_HC_Rec_Bxb_v2_UTR5_Flag_COMT_moxGFP_LPS:4813:TC:GT	0.246946	N.S.	-1.07454	P1
pDEST_HC_Rec_Bxb_v2_UTR5_Flag_COMT_moxGFP_LPS:4813:TC:GT	0.246946	N.S.	-0.361809	P3
pDEST_HC_Rec_Bxb_v2_UTR5_Flag_COMT_moxGFP_LPS:4814:C:A	0.225583	N.S.	0.189866	P1
pDEST_HC_Rec_Bxb_v2_UTR5_Flag_COMT_moxGFP_LPS:4814:C:A	0.225583	N.S.	0.0954675	P3
pDEST_HC_Rec_Bxb_v2_UTR5_Flag_COMT_moxGFP_LPS:4814:C:G	0.429622	N.S.	-4.02491	P1
pDEST_HC_Rec_Bxb_v2_UTR5_Flag_COMT_moxGFP_LPS:4814:C:G	0.429622	N.S.	-0.749241	P3
pDEST_HC_Rec_Bxb_v2_UTR5_Flag_COMT_moxGFP_LPS:4814:C:T	0.771128	N.S.	-1.10738	P1
pDEST_HC_Rec_Bxb_v2_UTR5_Flag_COMT_moxGFP_LPS:4814:C:T	0.771128	N.S.	-1.39759	P3
pDEST_HC_Rec_Bxb_v2_UTR5_Flag_COMT_moxGFP_LPS:4815:C:A	0.554581	N.S.	-0.587543	P1
pDEST_HC_Rec_Bxb_v2_UTR5_Flag_COMT_moxGFP_LPS:4815:C:A	0.554581	N.S.	-0.296338	P3
pDEST_HC_Rec_Bxb_v2_UTR5_Flag_COMT_moxGFP_LPS:4815:C:G	0.284368	N.S.	-0.615343	P1
pDEST_HC_Rec_Bxb_v2_UTR5_Flag_COMT_moxGFP_LPS:4815:C:G	0.284368	N.S.	-0.610619	P3
pDEST_HC_Rec_Bxb_v2_UTR5_Flag_COMT_moxGFP_LPS:4815:C:T	0.514226	N.S.	-1.25862	P1
pDEST_HC_Rec_Bxb_v2_UTR5_Flag_COMT_moxGFP_LPS:4815:C:T	0.514226	N.S.	-0.871481	P3
pDEST_HC_Rec_Bxb_v2_UTR5_Flag_COMT_moxGFP_LPS:4815:CA:AC	0.346659	N.S.	-0.0397625	P1
pDEST_HC_Rec_Bxb_v2_UTR5_Flag_COMT_moxGFP_LPS:4815:CA:AC	0.346659	N.S.	-0.271496	P3
pDEST_HC_Rec_Bxb_v2_UTR5_Flag_COMT_moxGFP_LPS:4815:CA:AG	0.21197	N.S.	0.962565	P1
pDEST_HC_Rec_Bxb_v2_UTR5_Flag_COMT_moxGFP_LPS:4815:CA:AG	0.21197	N.S.	-0.801087	P3
pDEST_HC_Rec_Bxb_v2_UTR5_Flag_COMT_moxGFP_LPS:4815:CA:AT	0.774997	N.S.	0.593884	P1
pDEST_HC_Rec_Bxb_v2_UTR5_Flag_COMT_moxGFP_LPS:4815:CA:AT	0.774997	N.S.	-0.381526	P3
pDEST_HC_Rec_Bxb_v2_UTR5_Flag_COMT_moxGFP_LPS:4815:CA:GC	0.197418	N.S.	-0.46629	P1
pDEST_HC_Rec_Bxb_v2_UTR5_Flag_COMT_moxGFP_LPS:4815:CA:GC	0.197418	N.S.	0.185957	P3
pDEST_HC_Rec_Bxb_v2_UTR5_Flag_COMT_moxGFP_LPS:4815:CA:GG	0.733612	N.S.	-1.13293	P1
pDEST_HC_Rec_Bxb_v2_UTR5_Flag_COMT_moxGFP_LPS:4815:CA:GG	0.733612	N.S.	-0.599926	P3
pDEST_HC_Rec_Bxb_v2_UTR5_Flag_COMT_moxGFP_LPS:4815:CA:GT	0.733489	N.S.	-0.672913	P1
pDEST_HC_Rec_Bxb_v2_UTR5_Flag_COMT_moxGFP_LPS:4815:CA:GT	0.733489	N.S.	-0.304881	P3
pDEST_HC_Rec_Bxb_v2_UTR5_Flag_COMT_moxGFP_LPS:4815:CA:TC	0.188887	N.S.	-0.966571	P1
pDEST_HC_Rec_Bxb_v2_UTR5_Flag_COMT_moxGFP_LPS:4815:CA:TC	0.188887	N.S.	-1.11072	P3
pDEST_HC_Rec_Bxb_v2_UTR5_Flag_COMT_moxGFP_LPS:4815:CA:TG	0.901373	N.S.	0.142158	P1
pDEST_HC_Rec_Bxb_v2_UTR5_Flag_COMT_moxGFP_LPS:4815:CA:TG	0.901373	N.S.	-0.0386524	P3
pDEST_HC_Rec_Bxb_v2_UTR5_Flag_COMT_moxGFP_LPS:4815:CA:TT	0.465254	N.S.	0.229141	P1
pDEST_HC_Rec_Bxb_v2_UTR5_Flag_COMT_moxGFP_LPS:4815:CA:TT	0.465254	N.S.	-2.76248	P3
pDEST_HC_Rec_Bxb_v2_UTR5_Flag_COMT_moxGFP_LPS:4815:CAC:AAA	0.203171	N.S.	0.100326	P1
pDEST_HC_Rec_Bxb_v2_UTR5_Flag_COMT_moxGFP_LPS:4815:CAC:AAG	0.747664	N.S.	-0.47418	P1
pDEST_HC_Rec_Bxb_v2_UTR5_Flag_COMT_moxGFP_LPS:4815:CAC:AAG	0.747664	N.S.	-1.09901	P3
pDEST_HC_Rec_Bxb_v2_UTR5_Flag_COMT_moxGFP_LPS:4815:CAC:AAT	0.498281	N.S.	-0.324314	P1
pDEST_HC_Rec_Bxb_v2_UTR5_Flag_COMT_moxGFP_LPS:4815:CAC:AAT	0.498281	N.S.	-0.910841	P3
pDEST_HC_Rec_Bxb_v2_UTR5_Flag_COMT_moxGFP_LPS:4815:CAC:ACA	0.19254	N.S.	0.0327349	P1
pDEST_HC_Rec_Bxb_v2_UTR5_Flag_COMT_moxGFP_LPS:4815:CAC:ACA	0.19254	N.S.	-2.74814	P3
pDEST_HC_Rec_Bxb_v2_UTR5_Flag_COMT_moxGFP_LPS:4815:CAC:ACG	0.414093	N.S.	-0.594227	P1
pDEST_HC_Rec_Bxb_v2_UTR5_Flag_COMT_moxGFP_LPS:4815:CAC:ACT	0.318606	N.S.	1.13602	P1
pDEST_HC_Rec_Bxb_v2_UTR5_Flag_COMT_moxGFP_LPS:4815:CAC:ACT	0.318606	N.S.	-0.208903	P3
pDEST_HC_Rec_Bxb_v2_UTR5_Flag_COMT_moxGFP_LPS:4815:CAC:AGA	0.858553	N.S.	-0.0333388	P1
pDEST_HC_Rec_Bxb_v2_UTR5_Flag_COMT_moxGFP_LPS:4815:CAC:AGG	0.771309	N.S.	-1.08682	P1
pDEST_HC_Rec_Bxb_v2_UTR5_Flag_COMT_moxGFP_LPS:4815:CAC:AGT	0.546612	N.S.	0.352218	P1
pDEST_HC_Rec_Bxb_v2_UTR5_Flag_COMT_moxGFP_LPS:4815:CAC:ATA	0.728755	N.S.	-2.4017	P1
pDEST_HC_Rec_Bxb_v2_UTR5_Flag_COMT_moxGFP_LPS:4815:CAC:ATA	0.728755	N.S.	-0.834662	P3
pDEST_HC_Rec_Bxb_v2_UTR5_Flag_COMT_moxGFP_LPS:4815:CAC:ATG	0.366729	N.S.	-0.100057	P1
pDEST_HC_Rec_Bxb_v2_UTR5_Flag_COMT_moxGFP_LPS:4815:CAC:ATG	0.366729	N.S.	0.0762865	P3
pDEST_HC_Rec_Bxb_v2_UTR5_Flag_COMT_moxGFP_LPS:4815:CAC:ATT	0.942352	N.S.	0.125754	P1
pDEST_HC_Rec_Bxb_v2_UTR5_Flag_COMT_moxGFP_LPS:4815:CAC:ATT	0.942352	N.S.	0.755703	P3
pDEST_HC_Rec_Bxb_v2_UTR5_Flag_COMT_moxGFP_LPS:4815:CAC:GAA	0.186074	N.S.	-0.421424	P1
pDEST_HC_Rec_Bxb_v2_UTR5_Flag_COMT_moxGFP_LPS:4815:CAC:GAA	0.186074	N.S.	-0.45502	P3
pDEST_HC_Rec_Bxb_v2_UTR5_Flag_COMT_moxGFP_LPS:4815:CAC:GAG	0.224169	N.S.	-0.735316	P1
pDEST_HC_Rec_Bxb_v2_UTR5_Flag_COMT_moxGFP_LPS:4815:CAC:GAG	0.224169	N.S.	-0.87687	P3
pDEST_HC_Rec_Bxb_v2_UTR5_Flag_COMT_moxGFP_LPS:4815:CAC:GAT	0.120174	RNA down	-0.871163	P1
pDEST_HC_Rec_Bxb_v2_UTR5_Flag_COMT_moxGFP_LPS:4815:CAC:GAT	0.120174	RNA down	-0.715533	P3
pDEST_HC_Rec_Bxb_v2_UTR5_Flag_COMT_moxGFP_LPS:4815:CAC:GCA	0.501919	N.S.	0.640958	P1
pDEST_HC_Rec_Bxb_v2_UTR5_Flag_COMT_moxGFP_LPS:4815:CAC:GCA	0.501919	N.S.	-2.06061	P3
pDEST_HC_Rec_Bxb_v2_UTR5_Flag_COMT_moxGFP_LPS:4815:CAC:GCG	0.260447	N.S.	0.2926	P1
pDEST_HC_Rec_Bxb_v2_UTR5_Flag_COMT_moxGFP_LPS:4815:CAC:GCG	0.260447	N.S.	-0.258606	P3
pDEST_HC_Rec_Bxb_v2_UTR5_Flag_COMT_moxGFP_LPS:4815:CAC:GCT	0.76974	N.S.	-0.789954	P1
pDEST_HC_Rec_Bxb_v2_UTR5_Flag_COMT_moxGFP_LPS:4815:CAC:GCT	0.76974	N.S.	-1.44197	P3
pDEST_HC_Rec_Bxb_v2_UTR5_Flag_COMT_moxGFP_LPS:4815:CAC:GGA	0.241004	N.S.	-0.309088	P1
pDEST_HC_Rec_Bxb_v2_UTR5_Flag_COMT_moxGFP_LPS:4815:CAC:GGA	0.241004	N.S.	-4.24654	P3
pDEST_HC_Rec_Bxb_v2_UTR5_Flag_COMT_moxGFP_LPS:4815:CAC:GGG	0.180818	N.S.	-0.581143	P1
pDEST_HC_Rec_Bxb_v2_UTR5_Flag_COMT_moxGFP_LPS:4815:CAC:GGG	0.180818	N.S.	-0.238714	P3
pDEST_HC_Rec_Bxb_v2_UTR5_Flag_COMT_moxGFP_LPS:4815:CAC:GGT	0.68753	N.S.	0.466026	P1
pDEST_HC_Rec_Bxb_v2_UTR5_Flag_COMT_moxGFP_LPS:4815:CAC:GGT	0.68753	N.S.	-1.00333	P3
pDEST_HC_Rec_Bxb_v2_UTR5_Flag_COMT_moxGFP_LPS:4815:CAC:GTA	0.74734	N.S.	-0.98633	P1
pDEST_HC_Rec_Bxb_v2_UTR5_Flag_COMT_moxGFP_LPS:4815:CAC:GTA	0.74734	N.S.	-0.088352	P3
pDEST_HC_Rec_Bxb_v2_UTR5_Flag_COMT_moxGFP_LPS:4815:CAC:GTG	0.572102	N.S.	-0.210712	P1
pDEST_HC_Rec_Bxb_v2_UTR5_Flag_COMT_moxGFP_LPS:4815:CAC:GTG	0.572102	N.S.	-0.771047	P3
pDEST_HC_Rec_Bxb_v2_UTR5_Flag_COMT_moxGFP_LPS:4815:CAC:GTT	0.213612	N.S.	-0.533375	P1
pDEST_HC_Rec_Bxb_v2_UTR5_Flag_COMT_moxGFP_LPS:4815:CAC:TAG	0.0355658	RNA down	-1.89237	P1
pDEST_HC_Rec_Bxb_v2_UTR5_Flag_COMT_moxGFP_LPS:4815:CAC:TAG	0.0355658	RNA down	1.51376	P3
pDEST_HC_Rec_Bxb_v2_UTR5_Flag_COMT_moxGFP_LPS:4815:CAC:TAT	0.327409	N.S.	-1.09782	P1
pDEST_HC_Rec_Bxb_v2_UTR5_Flag_COMT_moxGFP_LPS:4815:CAC:TAT	0.327409	N.S.	-2.06254	P3
pDEST_HC_Rec_Bxb_v2_UTR5_Flag_COMT_moxGFP_LPS:4815:CAC:TCA	0.389362	N.S.	-1.27143	P1
pDEST_HC_Rec_Bxb_v2_UTR5_Flag_COMT_moxGFP_LPS:4815:CAC:TCG	0.153239	N.S.	-0.400619	P1
pDEST_HC_Rec_Bxb_v2_UTR5_Flag_COMT_moxGFP_LPS:4815:CAC:TCG	0.153239	N.S.	-1.09545	P3
pDEST_HC_Rec_Bxb_v2_UTR5_Flag_COMT_moxGFP_LPS:4815:CAC:TCT	0.228904	N.S.	-1.39743	P1
pDEST_HC_Rec_Bxb_v2_UTR5_Flag_COMT_moxGFP_LPS:4815:CAC:TCT	0.228904	N.S.	-1.43009	P3
pDEST_HC_Rec_Bxb_v2_UTR5_Flag_COMT_moxGFP_LPS:4815:CAC:TGG	0.761648	N.S.	-0.774432	P1
pDEST_HC_Rec_Bxb_v2_UTR5_Flag_COMT_moxGFP_LPS:4815:CAC:TGT	0.816964	N.S.	-0.0440397	P1
pDEST_HC_Rec_Bxb_v2_UTR5_Flag_COMT_moxGFP_LPS:4815:CAC:TTA	0.668778	N.S.	-0.520692	P1
pDEST_HC_Rec_Bxb_v2_UTR5_Flag_COMT_moxGFP_LPS:4815:CAC:TTG	0.555155	N.S.	0.850908	P1
pDEST_HC_Rec_Bxb_v2_UTR5_Flag_COMT_moxGFP_LPS:4815:CAC:TTT	0.868437	N.S.	-0.31188	P1
pDEST_HC_Rec_Bxb_v2_UTR5_Flag_COMT_moxGFP_LPS:4815:CAC:TTT	0.868437	N.S.	-0.915818	P3
pDEST_HC_Rec_Bxb_v2_UTR5_Flag_COMT_moxGFP_LPS:4816:A:C	0.402573	N.S.	-2.21291	P1
pDEST_HC_Rec_Bxb_v2_UTR5_Flag_COMT_moxGFP_LPS:4816:A:C	0.402573	N.S.	-2.35611	P3
pDEST_HC_Rec_Bxb_v2_UTR5_Flag_COMT_moxGFP_LPS:4816:A:G	0.1277	RNA down	-2.28871	P1
pDEST_HC_Rec_Bxb_v2_UTR5_Flag_COMT_moxGFP_LPS:4816:A:G	0.1277	RNA down	0.0707224	P3
pDEST_HC_Rec_Bxb_v2_UTR5_Flag_COMT_moxGFP_LPS:4816:A:T	0.425924	N.S.	-0.306162	P1
pDEST_HC_Rec_Bxb_v2_UTR5_Flag_COMT_moxGFP_LPS:4816:A:T	0.425924	N.S.	-1.44427	P3
pDEST_HC_Rec_Bxb_v2_UTR5_Flag_COMT_moxGFP_LPS:4816:AC:CA	0.772387	N.S.	-1.01144	P1
pDEST_HC_Rec_Bxb_v2_UTR5_Flag_COMT_moxGFP_LPS:4816:AC:CA	0.772387	N.S.	-3.31344	P3
pDEST_HC_Rec_Bxb_v2_UTR5_Flag_COMT_moxGFP_LPS:4816:AC:CG	0.255063	N.S.	-0.372722	P1
pDEST_HC_Rec_Bxb_v2_UTR5_Flag_COMT_moxGFP_LPS:4816:AC:CG	0.255063	N.S.	-3.08898	P3
pDEST_HC_Rec_Bxb_v2_UTR5_Flag_COMT_moxGFP_LPS:4816:AC:CT	0.498256	N.S.	-0.716926	P1
pDEST_HC_Rec_Bxb_v2_UTR5_Flag_COMT_moxGFP_LPS:4816:AC:CT	0.498256	N.S.	-1.23851	P3
pDEST_HC_Rec_Bxb_v2_UTR5_Flag_COMT_moxGFP_LPS:4816:AC:GA	0.349989	N.S.	0.261203	P1
pDEST_HC_Rec_Bxb_v2_UTR5_Flag_COMT_moxGFP_LPS:4816:AC:GA	0.349989	N.S.	-0.824792	P3
pDEST_HC_Rec_Bxb_v2_UTR5_Flag_COMT_moxGFP_LPS:4816:AC:GG	0.248705	N.S.	-1.37541	P1
pDEST_HC_Rec_Bxb_v2_UTR5_Flag_COMT_moxGFP_LPS:4816:AC:GG	0.248705	N.S.	-2.04112	P3
pDEST_HC_Rec_Bxb_v2_UTR5_Flag_COMT_moxGFP_LPS:4816:AC:GT	0.378072	N.S.	1.01169	P1
pDEST_HC_Rec_Bxb_v2_UTR5_Flag_COMT_moxGFP_LPS:4816:AC:GT	0.378072	N.S.	-0.444715	P3
pDEST_HC_Rec_Bxb_v2_UTR5_Flag_COMT_moxGFP_LPS:4816:AC:TA	0.357699	N.S.	-0.857441	P1
pDEST_HC_Rec_Bxb_v2_UTR5_Flag_COMT_moxGFP_LPS:4816:AC:TA	0.357699	N.S.	-0.710509	P3
pDEST_HC_Rec_Bxb_v2_UTR5_Flag_COMT_moxGFP_LPS:4816:AC:TG	0.373808	N.S.	0.845079	P1
pDEST_HC_Rec_Bxb_v2_UTR5_Flag_COMT_moxGFP_LPS:4816:AC:TG	0.373808	N.S.	-0.269313	P3
pDEST_HC_Rec_Bxb_v2_UTR5_Flag_COMT_moxGFP_LPS:4816:AC:TT	0.630201	N.S.	-0.0470605	P1
pDEST_HC_Rec_Bxb_v2_UTR5_Flag_COMT_moxGFP_LPS:4816:AC:TT	0.630201	N.S.	-2.7075	P3
pDEST_HC_Rec_Bxb_v2_UTR5_Flag_COMT_moxGFP_LPS:4817:C:A	0.215949	N.S.	-0.98953	P1
pDEST_HC_Rec_Bxb_v2_UTR5_Flag_COMT_moxGFP_LPS:4817:C:A	0.215949	N.S.	-3.63287	P3
pDEST_HC_Rec_Bxb_v2_UTR5_Flag_COMT_moxGFP_LPS:4817:C:G	0.10904	RNA down	-1.45355	P1
pDEST_HC_Rec_Bxb_v2_UTR5_Flag_COMT_moxGFP_LPS:4817:C:G	0.10904	RNA down	-0.182776	P3
pDEST_HC_Rec_Bxb_v2_UTR5_Flag_COMT_moxGFP_LPS:4817:C:T	0.739598	N.S.	-2.88817	P1
pDEST_HC_Rec_Bxb_v2_UTR5_Flag_COMT_moxGFP_LPS:4817:C:T	0.739598	N.S.	-2.61201	P3
pDEST_HC_Rec_Bxb_v2_UTR5_Flag_COMT_moxGFP_LPS:4818:A:C	0.430054	N.S.	-0.413093	P1
pDEST_HC_Rec_Bxb_v2_UTR5_Flag_COMT_moxGFP_LPS:4818:A:C	0.430054	N.S.	-1.49397	P3
pDEST_HC_Rec_Bxb_v2_UTR5_Flag_COMT_moxGFP_LPS:4818:A:T	0.824411	N.S.	-0.649209	P1
pDEST_HC_Rec_Bxb_v2_UTR5_Flag_COMT_moxGFP_LPS:4818:A:T	0.824411	N.S.	-0.632047	P3
pDEST_HC_Rec_Bxb_v2_UTR5_Flag_COMT_moxGFP_LPS:4818:AA:CC	0.606464	N.S.	1.20701	P1
pDEST_HC_Rec_Bxb_v2_UTR5_Flag_COMT_moxGFP_LPS:4818:AA:CC	0.606464	N.S.	0.0711412	P3
pDEST_HC_Rec_Bxb_v2_UTR5_Flag_COMT_moxGFP_LPS:4818:AA:CG	0.597139	N.S.	0.618801	P1
pDEST_HC_Rec_Bxb_v2_UTR5_Flag_COMT_moxGFP_LPS:4818:AA:CT	0.477833	N.S.	0.166084	P1
pDEST_HC_Rec_Bxb_v2_UTR5_Flag_COMT_moxGFP_LPS:4818:AA:CT	0.477833	N.S.	-1.50881	P3
pDEST_HC_Rec_Bxb_v2_UTR5_Flag_COMT_moxGFP_LPS:4818:AA:GC	0.67449	N.S.	-0.806527	P1
pDEST_HC_Rec_Bxb_v2_UTR5_Flag_COMT_moxGFP_LPS:4818:AA:GT	0.843464	N.S.	0.219378	P1
pDEST_HC_Rec_Bxb_v2_UTR5_Flag_COMT_moxGFP_LPS:4818:AA:GT	0.843464	N.S.	-0.787378	P3
pDEST_HC_Rec_Bxb_v2_UTR5_Flag_COMT_moxGFP_LPS:4818:AA:TC	0.269148	N.S.	-0.278386	P1
pDEST_HC_Rec_Bxb_v2_UTR5_Flag_COMT_moxGFP_LPS:4818:AA:TC	0.269148	N.S.	-2.4085	P3
pDEST_HC_Rec_Bxb_v2_UTR5_Flag_COMT_moxGFP_LPS:4818:AA:TT	0.269964	N.S.	-0.84159	P1
pDEST_HC_Rec_Bxb_v2_UTR5_Flag_COMT_moxGFP_LPS:4818:AAC:CAA	0.447363	N.S.	-0.822153	P1
pDEST_HC_Rec_Bxb_v2_UTR5_Flag_COMT_moxGFP_LPS:4818:AAC:CAA	0.447363	N.S.	-3.09021	P3
pDEST_HC_Rec_Bxb_v2_UTR5_Flag_COMT_moxGFP_LPS:4818:AAC:CAG	0.456581	N.S.	-0.0309251	P1
pDEST_HC_Rec_Bxb_v2_UTR5_Flag_COMT_moxGFP_LPS:4818:AAC:CAT	0.409059	N.S.	0.436966	P1
pDEST_HC_Rec_Bxb_v2_UTR5_Flag_COMT_moxGFP_LPS:4818:AAC:CCA	0.529481	N.S.	-0.0452523	P1
pDEST_HC_Rec_Bxb_v2_UTR5_Flag_COMT_moxGFP_LPS:4818:AAC:CCT	0.513589	N.S.	0.111747	P1
pDEST_HC_Rec_Bxb_v2_UTR5_Flag_COMT_moxGFP_LPS:4818:AAC:CCT	0.513589	N.S.	-0.795907	P3
pDEST_HC_Rec_Bxb_v2_UTR5_Flag_COMT_moxGFP_LPS:4818:AAC:CGA	0.436386	N.S.	0.332772	P1
pDEST_HC_Rec_Bxb_v2_UTR5_Flag_COMT_moxGFP_LPS:4818:AAC:CGA	0.436386	N.S.	-1.43771	P3
pDEST_HC_Rec_Bxb_v2_UTR5_Flag_COMT_moxGFP_LPS:4818:AAC:CGG	0.788873	N.S.	0.256281	P1
pDEST_HC_Rec_Bxb_v2_UTR5_Flag_COMT_moxGFP_LPS:4818:AAC:CTA	0.817609	N.S.	0.0403768	P1
pDEST_HC_Rec_Bxb_v2_UTR5_Flag_COMT_moxGFP_LPS:4818:AAC:CTA	0.817609	N.S.	0.51932	P3
pDEST_HC_Rec_Bxb_v2_UTR5_Flag_COMT_moxGFP_LPS:4818:AAC:CTT	0.457664	N.S.	-0.134752	P1
pDEST_HC_Rec_Bxb_v2_UTR5_Flag_COMT_moxGFP_LPS:4818:AAC:GAA	0.651077	N.S.	-0.267125	P1
pDEST_HC_Rec_Bxb_v2_UTR5_Flag_COMT_moxGFP_LPS:4818:AAC:GAG	0.694303	N.S.	-0.0723781	P1
pDEST_HC_Rec_Bxb_v2_UTR5_Flag_COMT_moxGFP_LPS:4818:AAC:GAG	0.694303	N.S.	-0.268698	P3
pDEST_HC_Rec_Bxb_v2_UTR5_Flag_COMT_moxGFP_LPS:4818:AAC:GAT	0.329019	N.S.	0.209263	P1
pDEST_HC_Rec_Bxb_v2_UTR5_Flag_COMT_moxGFP_LPS:4818:AAC:GAT	0.329019	N.S.	0.0581095	P3
pDEST_HC_Rec_Bxb_v2_UTR5_Flag_COMT_moxGFP_LPS:4818:AAC:GGA	0.749616	N.S.	-0.198859	P1
pDEST_HC_Rec_Bxb_v2_UTR5_Flag_COMT_moxGFP_LPS:4818:AAC:GGA	0.749616	N.S.	0.950436	P3
pDEST_HC_Rec_Bxb_v2_UTR5_Flag_COMT_moxGFP_LPS:4818:AAC:GTA	0.260963	N.S.	-0.052811	P1
pDEST_HC_Rec_Bxb_v2_UTR5_Flag_COMT_moxGFP_LPS:4818:AAC:GTA	0.260963	N.S.	-0.480195	P3
pDEST_HC_Rec_Bxb_v2_UTR5_Flag_COMT_moxGFP_LPS:4818:AAC:GTG	0.26305	N.S.	-1.45882	P1
pDEST_HC_Rec_Bxb_v2_UTR5_Flag_COMT_moxGFP_LPS:4818:AAC:GTT	0.828963	N.S.	0.131096	P1
pDEST_HC_Rec_Bxb_v2_UTR5_Flag_COMT_moxGFP_LPS:4818:AAC:GTT	0.828963	N.S.	-0.738673	P3
pDEST_HC_Rec_Bxb_v2_UTR5_Flag_COMT_moxGFP_LPS:4818:AAC:TAT	0.552144	N.S.	-0.575309	P1
pDEST_HC_Rec_Bxb_v2_UTR5_Flag_COMT_moxGFP_LPS:4818:AAC:TAT	0.552144	N.S.	0.0421392	P3
pDEST_HC_Rec_Bxb_v2_UTR5_Flag_COMT_moxGFP_LPS:4818:AAC:TCA	0.823456	N.S.	0.578322	P1
pDEST_HC_Rec_Bxb_v2_UTR5_Flag_COMT_moxGFP_LPS:4818:AAC:TCA	0.823456	N.S.	0.286837	P3
pDEST_HC_Rec_Bxb_v2_UTR5_Flag_COMT_moxGFP_LPS:4818:AAC:TCT	0.888014	N.S.	0.270179	P1
pDEST_HC_Rec_Bxb_v2_UTR5_Flag_COMT_moxGFP_LPS:4818:AAC:TCT	0.888014	N.S.	-0.293159	P3
pDEST_HC_Rec_Bxb_v2_UTR5_Flag_COMT_moxGFP_LPS:4818:AAC:TTA	0.834409	N.S.	-0.707375	P1
pDEST_HC_Rec_Bxb_v2_UTR5_Flag_COMT_moxGFP_LPS:4818:AAC:TTG	0.876317	N.S.	0.760711	P1
pDEST_HC_Rec_Bxb_v2_UTR5_Flag_COMT_moxGFP_LPS:4818:AAC:TTT	0.637711	N.S.	0.342084	P1
pDEST_HC_Rec_Bxb_v2_UTR5_Flag_COMT_moxGFP_LPS:4818:AAC:TTT	0.637711	N.S.	-1.01112	P3
pDEST_HC_Rec_Bxb_v2_UTR5_Flag_COMT_moxGFP_LPS:4819:A:C	0.505018	N.S.	-0.376954	P1
pDEST_HC_Rec_Bxb_v2_UTR5_Flag_COMT_moxGFP_LPS:4819:A:C	0.505018	N.S.	-0.882225	P3
pDEST_HC_Rec_Bxb_v2_UTR5_Flag_COMT_moxGFP_LPS:4819:A:G	0.477635	N.S.	-1.25455	P1
pDEST_HC_Rec_Bxb_v2_UTR5_Flag_COMT_moxGFP_LPS:4819:A:G	0.477635	N.S.	-1.87177	P3
pDEST_HC_Rec_Bxb_v2_UTR5_Flag_COMT_moxGFP_LPS:4819:A:T	0.755931	N.S.	0.0018187	P1
pDEST_HC_Rec_Bxb_v2_UTR5_Flag_COMT_moxGFP_LPS:4819:A:T	0.755931	N.S.	-3.76122	P3
pDEST_HC_Rec_Bxb_v2_UTR5_Flag_COMT_moxGFP_LPS:4819:AC:CA	0.664946	N.S.	0.826853	P1
pDEST_HC_Rec_Bxb_v2_UTR5_Flag_COMT_moxGFP_LPS:4819:AC:CA	0.664946	N.S.	-0.205573	P3
pDEST_HC_Rec_Bxb_v2_UTR5_Flag_COMT_moxGFP_LPS:4819:AC:CT	0.448403	N.S.	-1.0185	P1
pDEST_HC_Rec_Bxb_v2_UTR5_Flag_COMT_moxGFP_LPS:4819:AC:CT	0.448403	N.S.	-1.00932	P3
pDEST_HC_Rec_Bxb_v2_UTR5_Flag_COMT_moxGFP_LPS:4819:AC:GA	0.598711	N.S.	-0.549321	P1
pDEST_HC_Rec_Bxb_v2_UTR5_Flag_COMT_moxGFP_LPS:4819:AC:GA	0.598711	N.S.	-0.403093	P3
pDEST_HC_Rec_Bxb_v2_UTR5_Flag_COMT_moxGFP_LPS:4819:AC:GT	0.571519	N.S.	-0.298925	P1
pDEST_HC_Rec_Bxb_v2_UTR5_Flag_COMT_moxGFP_LPS:4819:AC:GT	0.571519	N.S.	-0.523666	P3
pDEST_HC_Rec_Bxb_v2_UTR5_Flag_COMT_moxGFP_LPS:4819:AC:TA	0.502333	N.S.	-0.986905	P1
pDEST_HC_Rec_Bxb_v2_UTR5_Flag_COMT_moxGFP_LPS:4819:AC:TA	0.502333	N.S.	-0.157865	P3
pDEST_HC_Rec_Bxb_v2_UTR5_Flag_COMT_moxGFP_LPS:4819:AC:TG	0.277419	N.S.	-0.043864	P1
pDEST_HC_Rec_Bxb_v2_UTR5_Flag_COMT_moxGFP_LPS:4819:AC:TT	0.604	N.S.	-0.690055	P1
pDEST_HC_Rec_Bxb_v2_UTR5_Flag_COMT_moxGFP_LPS:4819:AC:TT	0.604	N.S.	0.193601	P3
pDEST_HC_Rec_Bxb_v2_UTR5_Flag_COMT_moxGFP_LPS:4820:C:A	0.301697	N.S.	0.228463	P1
pDEST_HC_Rec_Bxb_v2_UTR5_Flag_COMT_moxGFP_LPS:4820:C:A	0.301697	N.S.	0.516331	P3
pDEST_HC_Rec_Bxb_v2_UTR5_Flag_COMT_moxGFP_LPS:4820:C:T	0.817786	N.S.	-0.82186	P1
pDEST_HC_Rec_Bxb_v2_UTR5_Flag_COMT_moxGFP_LPS:4820:C:T	0.817786	N.S.	0.299761	P3
pDEST_HC_Rec_Bxb_v2_UTR5_Flag_COMT_moxGFP_LPS:4821:C:A	0.325927	N.S.	-1.67143	P1
pDEST_HC_Rec_Bxb_v2_UTR5_Flag_COMT_moxGFP_LPS:4821:C:A	0.325927	N.S.	-0.376013	P3
pDEST_HC_Rec_Bxb_v2_UTR5_Flag_COMT_moxGFP_LPS:4821:C:G	0.135947	RNA down	-4.09523	P1
pDEST_HC_Rec_Bxb_v2_UTR5_Flag_COMT_moxGFP_LPS:4821:C:G	0.135947	RNA down	-4.2621	P3
pDEST_HC_Rec_Bxb_v2_UTR5_Flag_COMT_moxGFP_LPS:4821:C:T	0.349333	N.S.	-0.826506	P1
pDEST_HC_Rec_Bxb_v2_UTR5_Flag_COMT_moxGFP_LPS:4821:C:T	0.349333	N.S.	0.242883	P3
pDEST_HC_Rec_Bxb_v2_UTR5_Flag_COMT_moxGFP_LPS:4821:CT:AA	0.800333	N.S.	-0.258276	P1
pDEST_HC_Rec_Bxb_v2_UTR5_Flag_COMT_moxGFP_LPS:4821:CT:AA	0.800333	N.S.	-0.205631	P3
pDEST_HC_Rec_Bxb_v2_UTR5_Flag_COMT_moxGFP_LPS:4821:CT:AC	0.478575	N.S.	-0.246822	P1
pDEST_HC_Rec_Bxb_v2_UTR5_Flag_COMT_moxGFP_LPS:4821:CT:AC	0.478575	N.S.	-1.34685	P3
pDEST_HC_Rec_Bxb_v2_UTR5_Flag_COMT_moxGFP_LPS:4821:CT:AG	0.262814	N.S.	-1.99809	P1
pDEST_HC_Rec_Bxb_v2_UTR5_Flag_COMT_moxGFP_LPS:4821:CT:GA	0.42298	N.S.	0.386406	P1
pDEST_HC_Rec_Bxb_v2_UTR5_Flag_COMT_moxGFP_LPS:4821:CT:GA	0.42298	N.S.	-0.917416	P3
pDEST_HC_Rec_Bxb_v2_UTR5_Flag_COMT_moxGFP_LPS:4821:CT:GC	0.453545	N.S.	0.0177173	P1
pDEST_HC_Rec_Bxb_v2_UTR5_Flag_COMT_moxGFP_LPS:4821:CT:GC	0.453545	N.S.	-0.629548	P3
pDEST_HC_Rec_Bxb_v2_UTR5_Flag_COMT_moxGFP_LPS:4821:CT:GG	0.344141	N.S.	-0.193671	P1
pDEST_HC_Rec_Bxb_v2_UTR5_Flag_COMT_moxGFP_LPS:4821:CT:GG	0.344141	N.S.	-0.710497	P3
pDEST_HC_Rec_Bxb_v2_UTR5_Flag_COMT_moxGFP_LPS:4821:CT:TA	0.0419778	RNA down	3.23417	P3
pDEST_HC_Rec_Bxb_v2_UTR5_Flag_COMT_moxGFP_LPS:4821:CT:TC	0.833311	N.S.	-0.097403	P1
pDEST_HC_Rec_Bxb_v2_UTR5_Flag_COMT_moxGFP_LPS:4821:CT:TG	0.788961	N.S.	-0.375336	P1
pDEST_HC_Rec_Bxb_v2_UTR5_Flag_COMT_moxGFP_LPS:4821:CT:TG	0.788961	N.S.	0.0698337	P3
pDEST_HC_Rec_Bxb_v2_UTR5_Flag_COMT_moxGFP_LPS:4821:CTG:AAA	0.439939	N.S.	-0.171432	P1
pDEST_HC_Rec_Bxb_v2_UTR5_Flag_COMT_moxGFP_LPS:4821:CTG:AAC	0.792165	N.S.	-1.64406	P1
pDEST_HC_Rec_Bxb_v2_UTR5_Flag_COMT_moxGFP_LPS:4821:CTG:AAC	0.792165	N.S.	-0.90466	P3
pDEST_HC_Rec_Bxb_v2_UTR5_Flag_COMT_moxGFP_LPS:4821:CTG:AAT	0.692265	N.S.	-0.477359	P1
pDEST_HC_Rec_Bxb_v2_UTR5_Flag_COMT_moxGFP_LPS:4821:CTG:AAT	0.692265	N.S.	-2.00857	P3
pDEST_HC_Rec_Bxb_v2_UTR5_Flag_COMT_moxGFP_LPS:4821:CTG:ACA	0.154959	N.S.	-0.492455	P1
pDEST_HC_Rec_Bxb_v2_UTR5_Flag_COMT_moxGFP_LPS:4821:CTG:ACA	0.154959	N.S.	-1.3899	P3
pDEST_HC_Rec_Bxb_v2_UTR5_Flag_COMT_moxGFP_LPS:4821:CTG:ACC	0.886055	N.S.	-0.603967	P1
pDEST_HC_Rec_Bxb_v2_UTR5_Flag_COMT_moxGFP_LPS:4821:CTG:ACT	0.824951	N.S.	0.101942	P1
pDEST_HC_Rec_Bxb_v2_UTR5_Flag_COMT_moxGFP_LPS:4821:CTG:ACT	0.824951	N.S.	-0.794835	P3
pDEST_HC_Rec_Bxb_v2_UTR5_Flag_COMT_moxGFP_LPS:4821:CTG:AGA	0.323735	N.S.	0.0562452	P1
pDEST_HC_Rec_Bxb_v2_UTR5_Flag_COMT_moxGFP_LPS:4821:CTG:AGA	0.323735	N.S.	-3.24477	P3
pDEST_HC_Rec_Bxb_v2_UTR5_Flag_COMT_moxGFP_LPS:4821:CTG:AGC	0.696433	N.S.	0.445366	P1
pDEST_HC_Rec_Bxb_v2_UTR5_Flag_COMT_moxGFP_LPS:4821:CTG:AGT	0.804355	N.S.	-0.455665	P1
pDEST_HC_Rec_Bxb_v2_UTR5_Flag_COMT_moxGFP_LPS:4821:CTG:ATA	0.197728	N.S.	-0.805254	P1
pDEST_HC_Rec_Bxb_v2_UTR5_Flag_COMT_moxGFP_LPS:4821:CTG:ATA	0.197728	N.S.	-0.674804	P3
pDEST_HC_Rec_Bxb_v2_UTR5_Flag_COMT_moxGFP_LPS:4821:CTG:ATC	0.742595	N.S.	-1.64024	P1
pDEST_HC_Rec_Bxb_v2_UTR5_Flag_COMT_moxGFP_LPS:4821:CTG:ATC	0.742595	N.S.	-2.6285	P3
pDEST_HC_Rec_Bxb_v2_UTR5_Flag_COMT_moxGFP_LPS:4821:CTG:ATT	0.570824	N.S.	0.517814	P1
pDEST_HC_Rec_Bxb_v2_UTR5_Flag_COMT_moxGFP_LPS:4821:CTG:ATT	0.570824	N.S.	-0.704753	P3
pDEST_HC_Rec_Bxb_v2_UTR5_Flag_COMT_moxGFP_LPS:4821:CTG:GAA	0.701922	N.S.	-0.488088	P1
pDEST_HC_Rec_Bxb_v2_UTR5_Flag_COMT_moxGFP_LPS:4821:CTG:GAC	0.880873	N.S.	-0.52115	P1
pDEST_HC_Rec_Bxb_v2_UTR5_Flag_COMT_moxGFP_LPS:4821:CTG:GAC	0.880873	N.S.	-3.34787	P3
pDEST_HC_Rec_Bxb_v2_UTR5_Flag_COMT_moxGFP_LPS:4821:CTG:GAT	0.419228	N.S.	0.208951	P1
pDEST_HC_Rec_Bxb_v2_UTR5_Flag_COMT_moxGFP_LPS:4821:CTG:GAT	0.419228	N.S.	-0.14882	P3
pDEST_HC_Rec_Bxb_v2_UTR5_Flag_COMT_moxGFP_LPS:4821:CTG:GCA	0.37014	N.S.	0.0990451	P1
pDEST_HC_Rec_Bxb_v2_UTR5_Flag_COMT_moxGFP_LPS:4821:CTG:GCA	0.37014	N.S.	-0.841622	P3
pDEST_HC_Rec_Bxb_v2_UTR5_Flag_COMT_moxGFP_LPS:4821:CTG:GCC	0.526385	N.S.	0.162623	P1
pDEST_HC_Rec_Bxb_v2_UTR5_Flag_COMT_moxGFP_LPS:4821:CTG:GCC	0.526385	N.S.	-0.416668	P3
pDEST_HC_Rec_Bxb_v2_UTR5_Flag_COMT_moxGFP_LPS:4821:CTG:GCT	0.330015	N.S.	0.498508	P1
pDEST_HC_Rec_Bxb_v2_UTR5_Flag_COMT_moxGFP_LPS:4821:CTG:GCT	0.330015	N.S.	-0.165489	P3
pDEST_HC_Rec_Bxb_v2_UTR5_Flag_COMT_moxGFP_LPS:4821:CTG:GGA	0.29659	N.S.	-0.0056626	P1
pDEST_HC_Rec_Bxb_v2_UTR5_Flag_COMT_moxGFP_LPS:4821:CTG:GGA	0.29659	N.S.	-2.18795	P3
pDEST_HC_Rec_Bxb_v2_UTR5_Flag_COMT_moxGFP_LPS:4821:CTG:GGC	0.467278	N.S.	0.120844	P1
pDEST_HC_Rec_Bxb_v2_UTR5_Flag_COMT_moxGFP_LPS:4821:CTG:GGC	0.467278	N.S.	-1.25116	P3
pDEST_HC_Rec_Bxb_v2_UTR5_Flag_COMT_moxGFP_LPS:4821:CTG:GGT	0.312135	N.S.	0.0359155	P1
pDEST_HC_Rec_Bxb_v2_UTR5_Flag_COMT_moxGFP_LPS:4821:CTG:GGT	0.312135	N.S.	-0.168412	P3
pDEST_HC_Rec_Bxb_v2_UTR5_Flag_COMT_moxGFP_LPS:4821:CTG:GTA	0.683026	N.S.	0.323545	P1
pDEST_HC_Rec_Bxb_v2_UTR5_Flag_COMT_moxGFP_LPS:4821:CTG:GTA	0.683026	N.S.	-1.08519	P3
pDEST_HC_Rec_Bxb_v2_UTR5_Flag_COMT_moxGFP_LPS:4821:CTG:GTC	0.733214	N.S.	-1.04605	P1
pDEST_HC_Rec_Bxb_v2_UTR5_Flag_COMT_moxGFP_LPS:4821:CTG:GTC	0.733214	N.S.	-2.68364	P3
pDEST_HC_Rec_Bxb_v2_UTR5_Flag_COMT_moxGFP_LPS:4821:CTG:GTT	0.163642	N.S.	-0.968313	P1
pDEST_HC_Rec_Bxb_v2_UTR5_Flag_COMT_moxGFP_LPS:4821:CTG:GTT	0.163642	N.S.	-0.229426	P3
pDEST_HC_Rec_Bxb_v2_UTR5_Flag_COMT_moxGFP_LPS:4821:CTG:TAC	0.49888	N.S.	-0.00179991	P1
pDEST_HC_Rec_Bxb_v2_UTR5_Flag_COMT_moxGFP_LPS:4821:CTG:TCA	0.867058	N.S.	0.298617	P1
pDEST_HC_Rec_Bxb_v2_UTR5_Flag_COMT_moxGFP_LPS:4821:CTG:TCA	0.867058	N.S.	-1.84108	P3
pDEST_HC_Rec_Bxb_v2_UTR5_Flag_COMT_moxGFP_LPS:4821:CTG:TCC	0.275187	N.S.	0.166365	P1
pDEST_HC_Rec_Bxb_v2_UTR5_Flag_COMT_moxGFP_LPS:4821:CTG:TCC	0.275187	N.S.	-0.839643	P3
pDEST_HC_Rec_Bxb_v2_UTR5_Flag_COMT_moxGFP_LPS:4821:CTG:TCT	0.724789	N.S.	-0.806443	P1
pDEST_HC_Rec_Bxb_v2_UTR5_Flag_COMT_moxGFP_LPS:4821:CTG:TCT	0.724789	N.S.	0.1626	P3
pDEST_HC_Rec_Bxb_v2_UTR5_Flag_COMT_moxGFP_LPS:4821:CTG:TGC	0.549885	N.S.	0.304718	P1
pDEST_HC_Rec_Bxb_v2_UTR5_Flag_COMT_moxGFP_LPS:4821:CTG:TGT	0.834591	N.S.	-0.0171691	P1
pDEST_HC_Rec_Bxb_v2_UTR5_Flag_COMT_moxGFP_LPS:4821:CTG:TGT	0.834591	N.S.	-2.28219	P3
pDEST_HC_Rec_Bxb_v2_UTR5_Flag_COMT_moxGFP_LPS:4821:CTG:TTA	0.612042	N.S.	-1.91003	P1
pDEST_HC_Rec_Bxb_v2_UTR5_Flag_COMT_moxGFP_LPS:4821:CTG:TTA	0.612042	N.S.	-2.98623	P3
pDEST_HC_Rec_Bxb_v2_UTR5_Flag_COMT_moxGFP_LPS:4821:CTG:TTC	0.88787	N.S.	-1.93784	P1
pDEST_HC_Rec_Bxb_v2_UTR5_Flag_COMT_moxGFP_LPS:4821:CTG:TTT	0.487742	N.S.	-0.336732	P1
pDEST_HC_Rec_Bxb_v2_UTR5_Flag_COMT_moxGFP_LPS:4821:CTG:TTT	0.487742	N.S.	-2.81306	P3
pDEST_HC_Rec_Bxb_v2_UTR5_Flag_COMT_moxGFP_LPS:4822:T:A	0.389036	N.S.	-0.267379	P1
pDEST_HC_Rec_Bxb_v2_UTR5_Flag_COMT_moxGFP_LPS:4822:T:A	0.389036	N.S.	1.46651	P3
pDEST_HC_Rec_Bxb_v2_UTR5_Flag_COMT_moxGFP_LPS:4822:T:C	0.609801	N.S.	-0.381648	P1
pDEST_HC_Rec_Bxb_v2_UTR5_Flag_COMT_moxGFP_LPS:4822:T:C	0.609801	N.S.	-3.80214	P3
pDEST_HC_Rec_Bxb_v2_UTR5_Flag_COMT_moxGFP_LPS:4822:T:G	0.643305	N.S.	-1.0988	P1
pDEST_HC_Rec_Bxb_v2_UTR5_Flag_COMT_moxGFP_LPS:4822:T:G	0.643305	N.S.	-0.515758	P3
pDEST_HC_Rec_Bxb_v2_UTR5_Flag_COMT_moxGFP_LPS:4822:TG:AA	0.788698	N.S.	-1.37042	P1
pDEST_HC_Rec_Bxb_v2_UTR5_Flag_COMT_moxGFP_LPS:4822:TG:AA	0.788698	N.S.	-0.202809	P3
pDEST_HC_Rec_Bxb_v2_UTR5_Flag_COMT_moxGFP_LPS:4822:TG:AC	0.650247	N.S.	-0.615429	P1
pDEST_HC_Rec_Bxb_v2_UTR5_Flag_COMT_moxGFP_LPS:4822:TG:AC	0.650247	N.S.	-1.90616	P3
pDEST_HC_Rec_Bxb_v2_UTR5_Flag_COMT_moxGFP_LPS:4822:TG:AT	0.247695	N.S.	-0.516464	P1
pDEST_HC_Rec_Bxb_v2_UTR5_Flag_COMT_moxGFP_LPS:4822:TG:AT	0.247695	N.S.	-1.15565	P3
pDEST_HC_Rec_Bxb_v2_UTR5_Flag_COMT_moxGFP_LPS:4822:TG:CA	0.406595	N.S.	-0.560463	P1
pDEST_HC_Rec_Bxb_v2_UTR5_Flag_COMT_moxGFP_LPS:4822:TG:CA	0.406595	N.S.	-3.17947	P3
pDEST_HC_Rec_Bxb_v2_UTR5_Flag_COMT_moxGFP_LPS:4822:TG:CC	0.657343	N.S.	-0.444176	P1
pDEST_HC_Rec_Bxb_v2_UTR5_Flag_COMT_moxGFP_LPS:4822:TG:CT	0.710479	N.S.	-0.760542	P1
pDEST_HC_Rec_Bxb_v2_UTR5_Flag_COMT_moxGFP_LPS:4822:TG:CT	0.710479	N.S.	-1.03683	P3
pDEST_HC_Rec_Bxb_v2_UTR5_Flag_COMT_moxGFP_LPS:4822:TG:GA	0.417523	N.S.	-0.25769	P1
pDEST_HC_Rec_Bxb_v2_UTR5_Flag_COMT_moxGFP_LPS:4822:TG:GA	0.417523	N.S.	-0.846755	P3
pDEST_HC_Rec_Bxb_v2_UTR5_Flag_COMT_moxGFP_LPS:4822:TG:GC	0.864583	N.S.	-1.19909	P1
pDEST_HC_Rec_Bxb_v2_UTR5_Flag_COMT_moxGFP_LPS:4822:TG:GC	0.864583	N.S.	-2.1978	P3
pDEST_HC_Rec_Bxb_v2_UTR5_Flag_COMT_moxGFP_LPS:4822:TG:GT	0.617296	N.S.	1.92095	P1
pDEST_HC_Rec_Bxb_v2_UTR5_Flag_COMT_moxGFP_LPS:4822:TG:GT	0.617296	N.S.	-0.0482548	P3
pDEST_HC_Rec_Bxb_v2_UTR5_Flag_COMT_moxGFP_LPS:4823:G:A	0.792218	N.S.	-0.619718	P1
pDEST_HC_Rec_Bxb_v2_UTR5_Flag_COMT_moxGFP_LPS:4823:G:A	0.792218	N.S.	-1.9014	P3
pDEST_HC_Rec_Bxb_v2_UTR5_Flag_COMT_moxGFP_LPS:4823:G:C	0.897644	N.S.	-1.43179	P1
pDEST_HC_Rec_Bxb_v2_UTR5_Flag_COMT_moxGFP_LPS:4823:G:C	0.897644	N.S.	-3.16468	P3
pDEST_HC_Rec_Bxb_v2_UTR5_Flag_COMT_moxGFP_LPS:4823:G:T	0.325814	N.S.	0.774462	P1
pDEST_HC_Rec_Bxb_v2_UTR5_Flag_COMT_moxGFP_LPS:4823:G:T	0.325814	N.S.	-0.632401	P3
pDEST_HC_Rec_Bxb_v2_UTR5_Flag_COMT_moxGFP_LPS:4824:C:A	0.464505	N.S.	0.644618	P1
pDEST_HC_Rec_Bxb_v2_UTR5_Flag_COMT_moxGFP_LPS:4824:C:A	0.464505	N.S.	-0.205178	P3
pDEST_HC_Rec_Bxb_v2_UTR5_Flag_COMT_moxGFP_LPS:4824:C:G	0.305351	N.S.	-0.849284	P1
pDEST_HC_Rec_Bxb_v2_UTR5_Flag_COMT_moxGFP_LPS:4824:C:G	0.305351	N.S.	-0.405139	P3
pDEST_HC_Rec_Bxb_v2_UTR5_Flag_COMT_moxGFP_LPS:4824:C:T	0.770351	N.S.	-0.809045	P1
pDEST_HC_Rec_Bxb_v2_UTR5_Flag_COMT_moxGFP_LPS:4824:C:T	0.770351	N.S.	-3.50209	P3
pDEST_HC_Rec_Bxb_v2_UTR5_Flag_COMT_moxGFP_LPS:4824:CT:AA	0.872787	N.S.	-0.293817	P1
pDEST_HC_Rec_Bxb_v2_UTR5_Flag_COMT_moxGFP_LPS:4824:CT:AA	0.872787	N.S.	-2.01254	P3
pDEST_HC_Rec_Bxb_v2_UTR5_Flag_COMT_moxGFP_LPS:4824:CT:AC	0.709483	N.S.	1.16001	P1
pDEST_HC_Rec_Bxb_v2_UTR5_Flag_COMT_moxGFP_LPS:4824:CT:AC	0.709483	N.S.	-3.443	P3
pDEST_HC_Rec_Bxb_v2_UTR5_Flag_COMT_moxGFP_LPS:4824:CT:AG	0.620511	N.S.	-0.26013	P1
pDEST_HC_Rec_Bxb_v2_UTR5_Flag_COMT_moxGFP_LPS:4824:CT:AG	0.620511	N.S.	-1.86679	P3
pDEST_HC_Rec_Bxb_v2_UTR5_Flag_COMT_moxGFP_LPS:4824:CT:GA	0.449286	N.S.	0.95374	P1
pDEST_HC_Rec_Bxb_v2_UTR5_Flag_COMT_moxGFP_LPS:4824:CT:GA	0.449286	N.S.	-0.33297	P3
pDEST_HC_Rec_Bxb_v2_UTR5_Flag_COMT_moxGFP_LPS:4824:CT:GC	0.686307	N.S.	0.266646	P1
pDEST_HC_Rec_Bxb_v2_UTR5_Flag_COMT_moxGFP_LPS:4824:CT:GC	0.686307	N.S.	-0.725656	P3
pDEST_HC_Rec_Bxb_v2_UTR5_Flag_COMT_moxGFP_LPS:4824:CT:GG	0.615492	N.S.	0.814282	P1
pDEST_HC_Rec_Bxb_v2_UTR5_Flag_COMT_moxGFP_LPS:4824:CT:GG	0.615492	N.S.	-1.49773	P3
pDEST_HC_Rec_Bxb_v2_UTR5_Flag_COMT_moxGFP_LPS:4824:CT:TA	0.616551	N.S.	-0.278472	P1
pDEST_HC_Rec_Bxb_v2_UTR5_Flag_COMT_moxGFP_LPS:4824:CT:TA	0.616551	N.S.	-0.767867	P3
pDEST_HC_Rec_Bxb_v2_UTR5_Flag_COMT_moxGFP_LPS:4824:CT:TC	0.772558	N.S.	-1.14366	P1
pDEST_HC_Rec_Bxb_v2_UTR5_Flag_COMT_moxGFP_LPS:4824:CT:TG	0.616606	N.S.	-0.315929	P1
pDEST_HC_Rec_Bxb_v2_UTR5_Flag_COMT_moxGFP_LPS:4824:CTC:AAA	0.529433	N.S.	-1.44567	P1
pDEST_HC_Rec_Bxb_v2_UTR5_Flag_COMT_moxGFP_LPS:4824:CTC:AAG	0.619304	N.S.	0.371609	P1
pDEST_HC_Rec_Bxb_v2_UTR5_Flag_COMT_moxGFP_LPS:4824:CTC:AAG	0.619304	N.S.	-0.53185	P3
pDEST_HC_Rec_Bxb_v2_UTR5_Flag_COMT_moxGFP_LPS:4824:CTC:AAT	0.808884	N.S.	-0.0856092	P1
pDEST_HC_Rec_Bxb_v2_UTR5_Flag_COMT_moxGFP_LPS:4824:CTC:AAT	0.808884	N.S.	0.447645	P3
pDEST_HC_Rec_Bxb_v2_UTR5_Flag_COMT_moxGFP_LPS:4824:CTC:ACA	0.907293	N.S.	-0.230453	P1
pDEST_HC_Rec_Bxb_v2_UTR5_Flag_COMT_moxGFP_LPS:4824:CTC:ACA	0.907293	N.S.	-0.973065	P3
pDEST_HC_Rec_Bxb_v2_UTR5_Flag_COMT_moxGFP_LPS:4824:CTC:ACG	0.469724	N.S.	-0.178274	P1
pDEST_HC_Rec_Bxb_v2_UTR5_Flag_COMT_moxGFP_LPS:4824:CTC:ACG	0.469724	N.S.	-0.945858	P3
pDEST_HC_Rec_Bxb_v2_UTR5_Flag_COMT_moxGFP_LPS:4824:CTC:ACT	0.768702	N.S.	-0.473727	P1
pDEST_HC_Rec_Bxb_v2_UTR5_Flag_COMT_moxGFP_LPS:4824:CTC:AGA	0.232304	N.S.	-0.798265	P1
pDEST_HC_Rec_Bxb_v2_UTR5_Flag_COMT_moxGFP_LPS:4824:CTC:AGA	0.232304	N.S.	-0.52362	P3
pDEST_HC_Rec_Bxb_v2_UTR5_Flag_COMT_moxGFP_LPS:4824:CTC:AGT	0.876172	N.S.	-0.427309	P1
pDEST_HC_Rec_Bxb_v2_UTR5_Flag_COMT_moxGFP_LPS:4824:CTC:AGT	0.876172	N.S.	-0.425665	P3
pDEST_HC_Rec_Bxb_v2_UTR5_Flag_COMT_moxGFP_LPS:4824:CTC:ATA	0.613413	N.S.	-0.638867	P1
pDEST_HC_Rec_Bxb_v2_UTR5_Flag_COMT_moxGFP_LPS:4824:CTC:ATA	0.613413	N.S.	-0.510045	P3
pDEST_HC_Rec_Bxb_v2_UTR5_Flag_COMT_moxGFP_LPS:4824:CTC:ATG	0.546545	N.S.	0.679812	P1
pDEST_HC_Rec_Bxb_v2_UTR5_Flag_COMT_moxGFP_LPS:4824:CTC:ATG	0.546545	N.S.	-2.5836	P3
pDEST_HC_Rec_Bxb_v2_UTR5_Flag_COMT_moxGFP_LPS:4824:CTC:ATT	0.836152	N.S.	0.115966	P1
pDEST_HC_Rec_Bxb_v2_UTR5_Flag_COMT_moxGFP_LPS:4824:CTC:ATT	0.836152	N.S.	-1.03939	P3
pDEST_HC_Rec_Bxb_v2_UTR5_Flag_COMT_moxGFP_LPS:4824:CTC:GAA	0.310328	N.S.	-0.544157	P1
pDEST_HC_Rec_Bxb_v2_UTR5_Flag_COMT_moxGFP_LPS:4824:CTC:GAG	0.401099	N.S.	0.118988	P1
pDEST_HC_Rec_Bxb_v2_UTR5_Flag_COMT_moxGFP_LPS:4824:CTC:GAG	0.401099	N.S.	-0.0723716	P3
pDEST_HC_Rec_Bxb_v2_UTR5_Flag_COMT_moxGFP_LPS:4824:CTC:GAT	0.799909	N.S.	-0.172936	P1
pDEST_HC_Rec_Bxb_v2_UTR5_Flag_COMT_moxGFP_LPS:4824:CTC:GAT	0.799909	N.S.	-3.1589	P3
pDEST_HC_Rec_Bxb_v2_UTR5_Flag_COMT_moxGFP_LPS:4824:CTC:GCA	0.263842	N.S.	1.14284	P1
pDEST_HC_Rec_Bxb_v2_UTR5_Flag_COMT_moxGFP_LPS:4824:CTC:GCA	0.263842	N.S.	-1.05725	P3
pDEST_HC_Rec_Bxb_v2_UTR5_Flag_COMT_moxGFP_LPS:4824:CTC:GCG	0.79688	N.S.	-0.586734	P1
pDEST_HC_Rec_Bxb_v2_UTR5_Flag_COMT_moxGFP_LPS:4824:CTC:GCG	0.79688	N.S.	-1.38086	P3
pDEST_HC_Rec_Bxb_v2_UTR5_Flag_COMT_moxGFP_LPS:4824:CTC:GCT	0.666327	N.S.	-0.670834	P1
pDEST_HC_Rec_Bxb_v2_UTR5_Flag_COMT_moxGFP_LPS:4824:CTC:GCT	0.666327	N.S.	-1.08228	P3
pDEST_HC_Rec_Bxb_v2_UTR5_Flag_COMT_moxGFP_LPS:4824:CTC:GGA	0.751338	N.S.	1.23509	P1
pDEST_HC_Rec_Bxb_v2_UTR5_Flag_COMT_moxGFP_LPS:4824:CTC:GGA	0.751338	N.S.	-0.801455	P3
pDEST_HC_Rec_Bxb_v2_UTR5_Flag_COMT_moxGFP_LPS:4824:CTC:GGT	0.816278	N.S.	0.0479265	P1
pDEST_HC_Rec_Bxb_v2_UTR5_Flag_COMT_moxGFP_LPS:4824:CTC:GGT	0.816278	N.S.	-0.851962	P3
pDEST_HC_Rec_Bxb_v2_UTR5_Flag_COMT_moxGFP_LPS:4824:CTC:GTA	0.868277	N.S.	-1.25064	P1
pDEST_HC_Rec_Bxb_v2_UTR5_Flag_COMT_moxGFP_LPS:4824:CTC:GTG	0.615335	N.S.	0.0384073	P1
pDEST_HC_Rec_Bxb_v2_UTR5_Flag_COMT_moxGFP_LPS:4824:CTC:GTG	0.615335	N.S.	-1.05038	P3
pDEST_HC_Rec_Bxb_v2_UTR5_Flag_COMT_moxGFP_LPS:4824:CTC:GTT	0.674088	N.S.	-1.76274	P1
pDEST_HC_Rec_Bxb_v2_UTR5_Flag_COMT_moxGFP_LPS:4824:CTC:GTT	0.674088	N.S.	-0.703149	P3
pDEST_HC_Rec_Bxb_v2_UTR5_Flag_COMT_moxGFP_LPS:4824:CTC:TAT	0.815447	N.S.	-0.350199	P1
pDEST_HC_Rec_Bxb_v2_UTR5_Flag_COMT_moxGFP_LPS:4824:CTC:TAT	0.815447	N.S.	-4.91054	P3
pDEST_HC_Rec_Bxb_v2_UTR5_Flag_COMT_moxGFP_LPS:4824:CTC:TCA	0.710441	N.S.	0.141554	P1
pDEST_HC_Rec_Bxb_v2_UTR5_Flag_COMT_moxGFP_LPS:4824:CTC:TCA	0.710441	N.S.	-1.42528	P3
pDEST_HC_Rec_Bxb_v2_UTR5_Flag_COMT_moxGFP_LPS:4824:CTC:TCG	0.198225	N.S.	-1.29272	P1
pDEST_HC_Rec_Bxb_v2_UTR5_Flag_COMT_moxGFP_LPS:4824:CTC:TCG	0.198225	N.S.	-1.76581	P3
pDEST_HC_Rec_Bxb_v2_UTR5_Flag_COMT_moxGFP_LPS:4824:CTC:TCT	0.699259	N.S.	-0.239588	P1
pDEST_HC_Rec_Bxb_v2_UTR5_Flag_COMT_moxGFP_LPS:4824:CTC:TTA	0.758958	N.S.	-0.537842	P1
pDEST_HC_Rec_Bxb_v2_UTR5_Flag_COMT_moxGFP_LPS:4824:CTC:TTA	0.758958	N.S.	-0.299719	P3
pDEST_HC_Rec_Bxb_v2_UTR5_Flag_COMT_moxGFP_LPS:4824:CTC:TTG	0.453048	N.S.	-1.87428	P1
pDEST_HC_Rec_Bxb_v2_UTR5_Flag_COMT_moxGFP_LPS:4824:CTC:TTG	0.453048	N.S.	-0.761101	P3
pDEST_HC_Rec_Bxb_v2_UTR5_Flag_COMT_moxGFP_LPS:4824:CTC:TTT	0.808966	N.S.	-0.934926	P1
pDEST_HC_Rec_Bxb_v2_UTR5_Flag_COMT_moxGFP_LPS:4824:CTC:TTT	0.808966	N.S.	-2.10925	P3
pDEST_HC_Rec_Bxb_v2_UTR5_Flag_COMT_moxGFP_LPS:4825:T:A	0.478696	N.S.	-1.73761	P1
pDEST_HC_Rec_Bxb_v2_UTR5_Flag_COMT_moxGFP_LPS:4825:T:A	0.478696	N.S.	-0.652753	P3
pDEST_HC_Rec_Bxb_v2_UTR5_Flag_COMT_moxGFP_LPS:4825:T:C	0.824641	N.S.	-2.54038	P1
pDEST_HC_Rec_Bxb_v2_UTR5_Flag_COMT_moxGFP_LPS:4825:T:C	0.824641	N.S.	-1.06383	P3
pDEST_HC_Rec_Bxb_v2_UTR5_Flag_COMT_moxGFP_LPS:4825:T:G	0.294659	N.S.	-0.754283	P1
pDEST_HC_Rec_Bxb_v2_UTR5_Flag_COMT_moxGFP_LPS:4825:T:G	0.294659	N.S.	-0.473051	P3
pDEST_HC_Rec_Bxb_v2_UTR5_Flag_COMT_moxGFP_LPS:4825:TC:AA	0.816875	N.S.	-0.479324	P1
pDEST_HC_Rec_Bxb_v2_UTR5_Flag_COMT_moxGFP_LPS:4825:TC:AA	0.816875	N.S.	-0.521069	P3
pDEST_HC_Rec_Bxb_v2_UTR5_Flag_COMT_moxGFP_LPS:4825:TC:AG	0.310287	N.S.	0.423886	P1
pDEST_HC_Rec_Bxb_v2_UTR5_Flag_COMT_moxGFP_LPS:4825:TC:AG	0.310287	N.S.	0.167159	P3
pDEST_HC_Rec_Bxb_v2_UTR5_Flag_COMT_moxGFP_LPS:4825:TC:AT	0.237246	N.S.	-0.167255	P1
pDEST_HC_Rec_Bxb_v2_UTR5_Flag_COMT_moxGFP_LPS:4825:TC:AT	0.237246	N.S.	-1.89472	P3
pDEST_HC_Rec_Bxb_v2_UTR5_Flag_COMT_moxGFP_LPS:4825:TC:CA	0.801728	N.S.	-0.23505	P1
pDEST_HC_Rec_Bxb_v2_UTR5_Flag_COMT_moxGFP_LPS:4825:TC:CA	0.801728	N.S.	-1.06277	P3
pDEST_HC_Rec_Bxb_v2_UTR5_Flag_COMT_moxGFP_LPS:4825:TC:CG	0.282971	N.S.	-0.0624097	P1
pDEST_HC_Rec_Bxb_v2_UTR5_Flag_COMT_moxGFP_LPS:4825:TC:CG	0.282971	N.S.	-0.776635	P3
pDEST_HC_Rec_Bxb_v2_UTR5_Flag_COMT_moxGFP_LPS:4825:TC:CT	0.639259	N.S.	-1.16435	P1
pDEST_HC_Rec_Bxb_v2_UTR5_Flag_COMT_moxGFP_LPS:4825:TC:CT	0.639259	N.S.	-1.01664	P3
pDEST_HC_Rec_Bxb_v2_UTR5_Flag_COMT_moxGFP_LPS:4825:TC:GA	0.396849	N.S.	-0.922928	P1
pDEST_HC_Rec_Bxb_v2_UTR5_Flag_COMT_moxGFP_LPS:4825:TC:GT	0.890028	N.S.	-0.571185	P1
pDEST_HC_Rec_Bxb_v2_UTR5_Flag_COMT_moxGFP_LPS:4825:TC:GT	0.890028	N.S.	-1.39392	P3
pDEST_HC_Rec_Bxb_v2_UTR5_Flag_COMT_moxGFP_LPS:4826:C:A	0.620534	N.S.	-0.150084	P1
pDEST_HC_Rec_Bxb_v2_UTR5_Flag_COMT_moxGFP_LPS:4826:C:A	0.620534	N.S.	-0.469781	P3
pDEST_HC_Rec_Bxb_v2_UTR5_Flag_COMT_moxGFP_LPS:4826:C:G	0.213004	N.S.	-0.405362	P1
pDEST_HC_Rec_Bxb_v2_UTR5_Flag_COMT_moxGFP_LPS:4826:C:G	0.213004	N.S.	-0.802104	P3
pDEST_HC_Rec_Bxb_v2_UTR5_Flag_COMT_moxGFP_LPS:4826:C:T	0.743517	N.S.	-1.64758	P1
pDEST_HC_Rec_Bxb_v2_UTR5_Flag_COMT_moxGFP_LPS:4826:C:T	0.743517	N.S.	-5.50787	P3
pDEST_HC_Rec_Bxb_v2_UTR5_Flag_COMT_moxGFP_LPS:4827:A:G	0.818517	N.S.	-3.04349	P1
pDEST_HC_Rec_Bxb_v2_UTR5_Flag_COMT_moxGFP_LPS:4827:A:G	0.818517	N.S.	-1.20827	P3
pDEST_HC_Rec_Bxb_v2_UTR5_Flag_COMT_moxGFP_LPS:4827:A:T	0.90205	N.S.	-1.07199	P1
pDEST_HC_Rec_Bxb_v2_UTR5_Flag_COMT_moxGFP_LPS:4827:A:T	0.90205	N.S.	1.1564	P3
pDEST_HC_Rec_Bxb_v2_UTR5_Flag_COMT_moxGFP_LPS:4827:AT:CA	0.492944	N.S.	0.438592	P1
pDEST_HC_Rec_Bxb_v2_UTR5_Flag_COMT_moxGFP_LPS:4827:AT:CA	0.492944	N.S.	-0.481466	P3
pDEST_HC_Rec_Bxb_v2_UTR5_Flag_COMT_moxGFP_LPS:4827:AT:CC	0.46901	N.S.	0.0909554	P1
pDEST_HC_Rec_Bxb_v2_UTR5_Flag_COMT_moxGFP_LPS:4827:AT:CG	0.459764	N.S.	-0.869416	P1
pDEST_HC_Rec_Bxb_v2_UTR5_Flag_COMT_moxGFP_LPS:4827:AT:GA	0.245237	N.S.	-0.932842	P1
pDEST_HC_Rec_Bxb_v2_UTR5_Flag_COMT_moxGFP_LPS:4827:AT:GA	0.245237	N.S.	0.449836	P3
pDEST_HC_Rec_Bxb_v2_UTR5_Flag_COMT_moxGFP_LPS:4827:AT:GC	0.940192	N.S.	-1.31792	P1
pDEST_HC_Rec_Bxb_v2_UTR5_Flag_COMT_moxGFP_LPS:4827:AT:GC	0.940192	N.S.	-1.17903	P3
pDEST_HC_Rec_Bxb_v2_UTR5_Flag_COMT_moxGFP_LPS:4827:AT:GG	0.525354	N.S.	-1.02494	P1
pDEST_HC_Rec_Bxb_v2_UTR5_Flag_COMT_moxGFP_LPS:4827:AT:GG	0.525354	N.S.	0.0891567	P3
pDEST_HC_Rec_Bxb_v2_UTR5_Flag_COMT_moxGFP_LPS:4827:AT:TA	0.0128049	RNA down	-1.22232	P1
pDEST_HC_Rec_Bxb_v2_UTR5_Flag_COMT_moxGFP_LPS:4827:AT:TA	0.0128049	RNA down	1.92908	P3
pDEST_HC_Rec_Bxb_v2_UTR5_Flag_COMT_moxGFP_LPS:4827:AT:TC	0.176162	N.S.	-1.40894	P1
pDEST_HC_Rec_Bxb_v2_UTR5_Flag_COMT_moxGFP_LPS:4827:AT:TC	0.176162	N.S.	-0.524054	P3
pDEST_HC_Rec_Bxb_v2_UTR5_Flag_COMT_moxGFP_LPS:4827:AT:TG	0.256163	N.S.	-1.16848	P1
pDEST_HC_Rec_Bxb_v2_UTR5_Flag_COMT_moxGFP_LPS:4827:AT:TG	0.256163	N.S.	-1.14459	P3
pDEST_HC_Rec_Bxb_v2_UTR5_Flag_COMT_moxGFP_LPS:4827:ATG:CAA	0.942289	N.S.	-0.364098	P1
pDEST_HC_Rec_Bxb_v2_UTR5_Flag_COMT_moxGFP_LPS:4827:ATG:CAA	0.942289	N.S.	0.0798271	P3
pDEST_HC_Rec_Bxb_v2_UTR5_Flag_COMT_moxGFP_LPS:4827:ATG:CAC	0.745705	N.S.	-0.0639057	P1
pDEST_HC_Rec_Bxb_v2_UTR5_Flag_COMT_moxGFP_LPS:4827:ATG:CAC	0.745705	N.S.	0.950777	P3
pDEST_HC_Rec_Bxb_v2_UTR5_Flag_COMT_moxGFP_LPS:4827:ATG:CCA	0.850974	N.S.	0.149415	P1
pDEST_HC_Rec_Bxb_v2_UTR5_Flag_COMT_moxGFP_LPS:4827:ATG:CCC	0.834491	N.S.	-0.0857247	P1
pDEST_HC_Rec_Bxb_v2_UTR5_Flag_COMT_moxGFP_LPS:4827:ATG:CGA	0.36604	N.S.	0.49681	P1
pDEST_HC_Rec_Bxb_v2_UTR5_Flag_COMT_moxGFP_LPS:4827:ATG:CGC	0.640332	N.S.	1.04506	P1
pDEST_HC_Rec_Bxb_v2_UTR5_Flag_COMT_moxGFP_LPS:4827:ATG:CTC	0.240515	N.S.	-0.377134	P1
pDEST_HC_Rec_Bxb_v2_UTR5_Flag_COMT_moxGFP_LPS:4827:ATG:CTC	0.240515	N.S.	0.713639	P3
pDEST_HC_Rec_Bxb_v2_UTR5_Flag_COMT_moxGFP_LPS:4827:ATG:GAA	0.10851	RNA down	-0.942997	P1
pDEST_HC_Rec_Bxb_v2_UTR5_Flag_COMT_moxGFP_LPS:4827:ATG:GAA	0.10851	RNA down	0.262449	P3
pDEST_HC_Rec_Bxb_v2_UTR5_Flag_COMT_moxGFP_LPS:4827:ATG:GAC	0.58886	N.S.	-0.503627	P1
pDEST_HC_Rec_Bxb_v2_UTR5_Flag_COMT_moxGFP_LPS:4827:ATG:GAC	0.58886	N.S.	2.69585	P3
pDEST_HC_Rec_Bxb_v2_UTR5_Flag_COMT_moxGFP_LPS:4827:ATG:GAT	0.276683	N.S.	0.343356	P1
pDEST_HC_Rec_Bxb_v2_UTR5_Flag_COMT_moxGFP_LPS:4827:ATG:GAT	0.276683	N.S.	-1.33326	P3
pDEST_HC_Rec_Bxb_v2_UTR5_Flag_COMT_moxGFP_LPS:4827:ATG:GCA	0.910095	N.S.	-1.33972	P1
pDEST_HC_Rec_Bxb_v2_UTR5_Flag_COMT_moxGFP_LPS:4827:ATG:GCA	0.910095	N.S.	-0.885315	P3
pDEST_HC_Rec_Bxb_v2_UTR5_Flag_COMT_moxGFP_LPS:4827:ATG:GCC	0.439029	N.S.	-0.0689639	P1
pDEST_HC_Rec_Bxb_v2_UTR5_Flag_COMT_moxGFP_LPS:4827:ATG:GCC	0.439029	N.S.	0.198915	P3
pDEST_HC_Rec_Bxb_v2_UTR5_Flag_COMT_moxGFP_LPS:4827:ATG:GCT	0.342493	N.S.	0.507019	P1
pDEST_HC_Rec_Bxb_v2_UTR5_Flag_COMT_moxGFP_LPS:4827:ATG:GCT	0.342493	N.S.	-0.421006	P3
pDEST_HC_Rec_Bxb_v2_UTR5_Flag_COMT_moxGFP_LPS:4827:ATG:GGA	0.830957	N.S.	-0.337871	P1
pDEST_HC_Rec_Bxb_v2_UTR5_Flag_COMT_moxGFP_LPS:4827:ATG:GGA	0.830957	N.S.	-0.0226496	P3
pDEST_HC_Rec_Bxb_v2_UTR5_Flag_COMT_moxGFP_LPS:4827:ATG:GGC	0.857106	N.S.	0.196146	P1
pDEST_HC_Rec_Bxb_v2_UTR5_Flag_COMT_moxGFP_LPS:4827:ATG:GGC	0.857106	N.S.	0.931812	P3
pDEST_HC_Rec_Bxb_v2_UTR5_Flag_COMT_moxGFP_LPS:4827:ATG:GGT	0.714395	N.S.	-0.586778	P1
pDEST_HC_Rec_Bxb_v2_UTR5_Flag_COMT_moxGFP_LPS:4827:ATG:GGT	0.714395	N.S.	0.575069	P3
pDEST_HC_Rec_Bxb_v2_UTR5_Flag_COMT_moxGFP_LPS:4827:ATG:GTA	0.626569	N.S.	-3.26499	P1
pDEST_HC_Rec_Bxb_v2_UTR5_Flag_COMT_moxGFP_LPS:4827:ATG:GTA	0.626569	N.S.	-1.72965	P3
pDEST_HC_Rec_Bxb_v2_UTR5_Flag_COMT_moxGFP_LPS:4827:ATG:GTC	0.591042	N.S.	-0.717746	P1
pDEST_HC_Rec_Bxb_v2_UTR5_Flag_COMT_moxGFP_LPS:4827:ATG:GTC	0.591042	N.S.	-0.528872	P3
pDEST_HC_Rec_Bxb_v2_UTR5_Flag_COMT_moxGFP_LPS:4827:ATG:GTT	0.239589	N.S.	-2.05242	P1
pDEST_HC_Rec_Bxb_v2_UTR5_Flag_COMT_moxGFP_LPS:4827:ATG:TAC	0.729818	N.S.	0.396167	P1
pDEST_HC_Rec_Bxb_v2_UTR5_Flag_COMT_moxGFP_LPS:4827:ATG:TAC	0.729818	N.S.	0.100343	P3
pDEST_HC_Rec_Bxb_v2_UTR5_Flag_COMT_moxGFP_LPS:4827:ATG:TAT	0.931021	N.S.	-0.0957643	P1
pDEST_HC_Rec_Bxb_v2_UTR5_Flag_COMT_moxGFP_LPS:4827:ATG:TAT	0.931021	N.S.	-1.06038	P3
pDEST_HC_Rec_Bxb_v2_UTR5_Flag_COMT_moxGFP_LPS:4827:ATG:TCA	0.588411	N.S.	-1.66786	P1
pDEST_HC_Rec_Bxb_v2_UTR5_Flag_COMT_moxGFP_LPS:4827:ATG:TCA	0.588411	N.S.	-2.84405	P3
pDEST_HC_Rec_Bxb_v2_UTR5_Flag_COMT_moxGFP_LPS:4827:ATG:TCC	0.775499	N.S.	-0.355972	P1
pDEST_HC_Rec_Bxb_v2_UTR5_Flag_COMT_moxGFP_LPS:4827:ATG:TCC	0.775499	N.S.	-0.398632	P3
pDEST_HC_Rec_Bxb_v2_UTR5_Flag_COMT_moxGFP_LPS:4827:ATG:TCT	0.44584	N.S.	-1.15191	P1
pDEST_HC_Rec_Bxb_v2_UTR5_Flag_COMT_moxGFP_LPS:4827:ATG:TCT	0.44584	N.S.	-0.407872	P3
pDEST_HC_Rec_Bxb_v2_UTR5_Flag_COMT_moxGFP_LPS:4827:ATG:TGC	0.591723	N.S.	-1.16122	P1
pDEST_HC_Rec_Bxb_v2_UTR5_Flag_COMT_moxGFP_LPS:4827:ATG:TGC	0.591723	N.S.	0.912436	P3
pDEST_HC_Rec_Bxb_v2_UTR5_Flag_COMT_moxGFP_LPS:4827:ATG:TGT	0.580097	N.S.	-1.09399	P1
pDEST_HC_Rec_Bxb_v2_UTR5_Flag_COMT_moxGFP_LPS:4827:ATG:TGT	0.580097	N.S.	1.51393	P3
pDEST_HC_Rec_Bxb_v2_UTR5_Flag_COMT_moxGFP_LPS:4827:ATG:TTA	0.893604	N.S.	-0.235521	P1
pDEST_HC_Rec_Bxb_v2_UTR5_Flag_COMT_moxGFP_LPS:4827:ATG:TTA	0.893604	N.S.	-0.470474	P3
pDEST_HC_Rec_Bxb_v2_UTR5_Flag_COMT_moxGFP_LPS:4827:ATG:TTC	0.778423	N.S.	-0.813197	P1
pDEST_HC_Rec_Bxb_v2_UTR5_Flag_COMT_moxGFP_LPS:4827:ATG:TTC	0.778423	N.S.	-0.0177266	P3
pDEST_HC_Rec_Bxb_v2_UTR5_Flag_COMT_moxGFP_LPS:4827:ATG:TTT	0.726622	N.S.	-0.762975	P1
pDEST_HC_Rec_Bxb_v2_UTR5_Flag_COMT_moxGFP_LPS:4827:ATG:TTT	0.726622	N.S.	-0.554072	P3
pDEST_HC_Rec_Bxb_v2_UTR5_Flag_COMT_moxGFP_LPS:4828:T:A	0.569351	N.S.	-1.23609	P1
pDEST_HC_Rec_Bxb_v2_UTR5_Flag_COMT_moxGFP_LPS:4828:T:A	0.569351	N.S.	1.46278	P3
pDEST_HC_Rec_Bxb_v2_UTR5_Flag_COMT_moxGFP_LPS:4828:T:C	0.611864	N.S.	-0.749014	P1
pDEST_HC_Rec_Bxb_v2_UTR5_Flag_COMT_moxGFP_LPS:4828:T:C	0.611864	N.S.	-0.559944	P3
pDEST_HC_Rec_Bxb_v2_UTR5_Flag_COMT_moxGFP_LPS:4828:T:G	0.787911	N.S.	-0.694223	P1
pDEST_HC_Rec_Bxb_v2_UTR5_Flag_COMT_moxGFP_LPS:4828:T:G	0.787911	N.S.	-1.96158	P3
pDEST_HC_Rec_Bxb_v2_UTR5_Flag_COMT_moxGFP_LPS:4828:TG:AA	0.900878	N.S.	-0.402896	P1
pDEST_HC_Rec_Bxb_v2_UTR5_Flag_COMT_moxGFP_LPS:4828:TG:AA	0.900878	N.S.	-0.653663	P3
pDEST_HC_Rec_Bxb_v2_UTR5_Flag_COMT_moxGFP_LPS:4828:TG:AC	0.723314	N.S.	-0.767648	P1
pDEST_HC_Rec_Bxb_v2_UTR5_Flag_COMT_moxGFP_LPS:4828:TG:AC	0.723314	N.S.	-0.436253	P3
pDEST_HC_Rec_Bxb_v2_UTR5_Flag_COMT_moxGFP_LPS:4828:TG:AT	0.911727	N.S.	-2.48336	P1
pDEST_HC_Rec_Bxb_v2_UTR5_Flag_COMT_moxGFP_LPS:4828:TG:AT	0.911727	N.S.	-1.41669	P3
pDEST_HC_Rec_Bxb_v2_UTR5_Flag_COMT_moxGFP_LPS:4828:TG:CA	0.7719	N.S.	0.287638	P1
pDEST_HC_Rec_Bxb_v2_UTR5_Flag_COMT_moxGFP_LPS:4828:TG:CC	0.56818	N.S.	-1.69815	P1
pDEST_HC_Rec_Bxb_v2_UTR5_Flag_COMT_moxGFP_LPS:4828:TG:CT	0.901212	N.S.	-0.0949388	P1
pDEST_HC_Rec_Bxb_v2_UTR5_Flag_COMT_moxGFP_LPS:4828:TG:CT	0.901212	N.S.	-0.591437	P3
pDEST_HC_Rec_Bxb_v2_UTR5_Flag_COMT_moxGFP_LPS:4828:TG:GA	0.74845	N.S.	0.46377	P1
pDEST_HC_Rec_Bxb_v2_UTR5_Flag_COMT_moxGFP_LPS:4828:TG:GA	0.74845	N.S.	-0.650283	P3
pDEST_HC_Rec_Bxb_v2_UTR5_Flag_COMT_moxGFP_LPS:4828:TG:GT	0.88741	N.S.	0.891264	P1
pDEST_HC_Rec_Bxb_v2_UTR5_Flag_COMT_moxGFP_LPS:4828:TG:GT	0.88741	N.S.	-0.314731	P3
pDEST_HC_Rec_Bxb_v2_UTR5_Flag_COMT_moxGFP_LPS:4829:G:A	0.861474	N.S.	-1.72734	P1
pDEST_HC_Rec_Bxb_v2_UTR5_Flag_COMT_moxGFP_LPS:4829:G:A	0.861474	N.S.	0.162263	P3
pDEST_HC_Rec_Bxb_v2_UTR5_Flag_COMT_moxGFP_LPS:4829:G:C	0.333962	N.S.	-0.457841	P1
pDEST_HC_Rec_Bxb_v2_UTR5_Flag_COMT_moxGFP_LPS:4829:G:C	0.333962	N.S.	1.08151	P3
pDEST_HC_Rec_Bxb_v2_UTR5_Flag_COMT_moxGFP_LPS:4829:G:T	0.892937	N.S.	-1.9998	P1
pDEST_HC_Rec_Bxb_v2_UTR5_Flag_COMT_moxGFP_LPS:4829:G:T	0.892937	N.S.	0.0737969	P3
pDEST_HC_Rec_Bxb_v2_UTR5_Flag_COMT_moxGFP_LPS:4830:G:A	0.680265	N.S.	-1.29379	P1
pDEST_HC_Rec_Bxb_v2_UTR5_Flag_COMT_moxGFP_LPS:4830:G:A	0.680265	N.S.	-2.13821	P3
pDEST_HC_Rec_Bxb_v2_UTR5_Flag_COMT_moxGFP_LPS:4830:G:C	0.841544	N.S.	-0.986614	P1
pDEST_HC_Rec_Bxb_v2_UTR5_Flag_COMT_moxGFP_LPS:4830:G:C	0.841544	N.S.	-0.678213	P3
pDEST_HC_Rec_Bxb_v2_UTR5_Flag_COMT_moxGFP_LPS:4830:G:T	0.695184	N.S.	-0.448942	P1
pDEST_HC_Rec_Bxb_v2_UTR5_Flag_COMT_moxGFP_LPS:4830:G:T	0.695184	N.S.	0.919239	P3
pDEST_HC_Rec_Bxb_v2_UTR5_Flag_COMT_moxGFP_LPS:4830:GG:AA	0.650891	N.S.	-0.678662	P1
pDEST_HC_Rec_Bxb_v2_UTR5_Flag_COMT_moxGFP_LPS:4830:GG:AA	0.650891	N.S.	-2.54453	P3
pDEST_HC_Rec_Bxb_v2_UTR5_Flag_COMT_moxGFP_LPS:4830:GG:AC	0.259908	N.S.	-0.191918	P1
pDEST_HC_Rec_Bxb_v2_UTR5_Flag_COMT_moxGFP_LPS:4830:GG:AC	0.259908	N.S.	-2.22369	P3
pDEST_HC_Rec_Bxb_v2_UTR5_Flag_COMT_moxGFP_LPS:4830:GG:AT	0.187284	N.S.	-0.481277	P1
pDEST_HC_Rec_Bxb_v2_UTR5_Flag_COMT_moxGFP_LPS:4830:GG:AT	0.187284	N.S.	-0.414256	P3
pDEST_HC_Rec_Bxb_v2_UTR5_Flag_COMT_moxGFP_LPS:4830:GG:CA	0.410195	N.S.	-0.621271	P1
pDEST_HC_Rec_Bxb_v2_UTR5_Flag_COMT_moxGFP_LPS:4830:GG:CA	0.410195	N.S.	0.0679087	P3
pDEST_HC_Rec_Bxb_v2_UTR5_Flag_COMT_moxGFP_LPS:4830:GG:CC	0.759869	N.S.	0.0838541	P1
pDEST_HC_Rec_Bxb_v2_UTR5_Flag_COMT_moxGFP_LPS:4830:GG:CC	0.759869	N.S.	-0.881869	P3
pDEST_HC_Rec_Bxb_v2_UTR5_Flag_COMT_moxGFP_LPS:4830:GG:CT	0.311189	N.S.	-0.590113	P1
pDEST_HC_Rec_Bxb_v2_UTR5_Flag_COMT_moxGFP_LPS:4830:GG:CT	0.311189	N.S.	-0.302696	P3
pDEST_HC_Rec_Bxb_v2_UTR5_Flag_COMT_moxGFP_LPS:4830:GG:TA	0.92533	N.S.	-0.453554	P1
pDEST_HC_Rec_Bxb_v2_UTR5_Flag_COMT_moxGFP_LPS:4830:GG:TA	0.92533	N.S.	-1.71489	P3
pDEST_HC_Rec_Bxb_v2_UTR5_Flag_COMT_moxGFP_LPS:4830:GG:TC	0.529382	N.S.	-1.3028	P1
pDEST_HC_Rec_Bxb_v2_UTR5_Flag_COMT_moxGFP_LPS:4830:GG:TC	0.529382	N.S.	-0.75731	P3
pDEST_HC_Rec_Bxb_v2_UTR5_Flag_COMT_moxGFP_LPS:4830:GG:TT	0.221472	N.S.	-1.64698	P1
pDEST_HC_Rec_Bxb_v2_UTR5_Flag_COMT_moxGFP_LPS:4830:GG:TT	0.221472	N.S.	-0.571878	P3
pDEST_HC_Rec_Bxb_v2_UTR5_Flag_COMT_moxGFP_LPS:4830:GGT:AAA	0.826178	N.S.	0.27832	P1
pDEST_HC_Rec_Bxb_v2_UTR5_Flag_COMT_moxGFP_LPS:4830:GGT:AAA	0.826178	N.S.	-0.290679	P3
pDEST_HC_Rec_Bxb_v2_UTR5_Flag_COMT_moxGFP_LPS:4830:GGT:AAC	0.774111	N.S.	0.51723	P1
pDEST_HC_Rec_Bxb_v2_UTR5_Flag_COMT_moxGFP_LPS:4830:GGT:AAG	0.468501	N.S.	-0.339469	P1
pDEST_HC_Rec_Bxb_v2_UTR5_Flag_COMT_moxGFP_LPS:4830:GGT:AAG	0.468501	N.S.	-1.60345	P3
pDEST_HC_Rec_Bxb_v2_UTR5_Flag_COMT_moxGFP_LPS:4830:GGT:ACA	0.62542	N.S.	-0.0932083	P1
pDEST_HC_Rec_Bxb_v2_UTR5_Flag_COMT_moxGFP_LPS:4830:GGT:ACC	0.615732	N.S.	-0.589955	P1
pDEST_HC_Rec_Bxb_v2_UTR5_Flag_COMT_moxGFP_LPS:4830:GGT:ACC	0.615732	N.S.	-0.317529	P3
pDEST_HC_Rec_Bxb_v2_UTR5_Flag_COMT_moxGFP_LPS:4830:GGT:ACG	0.427445	N.S.	-0.603425	P1
pDEST_HC_Rec_Bxb_v2_UTR5_Flag_COMT_moxGFP_LPS:4830:GGT:ACG	0.427445	N.S.	-2.71449	P3
pDEST_HC_Rec_Bxb_v2_UTR5_Flag_COMT_moxGFP_LPS:4830:GGT:AGA	0.904413	N.S.	0.47225	P1
pDEST_HC_Rec_Bxb_v2_UTR5_Flag_COMT_moxGFP_LPS:4830:GGT:AGA	0.904413	N.S.	-0.559004	P3
pDEST_HC_Rec_Bxb_v2_UTR5_Flag_COMT_moxGFP_LPS:4830:GGT:AGC	0.285255	N.S.	-0.283908	P1
pDEST_HC_Rec_Bxb_v2_UTR5_Flag_COMT_moxGFP_LPS:4830:GGT:AGC	0.285255	N.S.	-0.296753	P3
pDEST_HC_Rec_Bxb_v2_UTR5_Flag_COMT_moxGFP_LPS:4830:GGT:AGG	0.837087	N.S.	0.936016	P1
pDEST_HC_Rec_Bxb_v2_UTR5_Flag_COMT_moxGFP_LPS:4830:GGT:ATA	0.878451	N.S.	0.495857	P1
pDEST_HC_Rec_Bxb_v2_UTR5_Flag_COMT_moxGFP_LPS:4830:GGT:ATA	0.878451	N.S.	-1.57404	P3
pDEST_HC_Rec_Bxb_v2_UTR5_Flag_COMT_moxGFP_LPS:4830:GGT:ATC	0.160477	N.S.	-0.276219	P1
pDEST_HC_Rec_Bxb_v2_UTR5_Flag_COMT_moxGFP_LPS:4830:GGT:ATC	0.160477	N.S.	-0.152064	P3
pDEST_HC_Rec_Bxb_v2_UTR5_Flag_COMT_moxGFP_LPS:4830:GGT:ATG	0.901897	N.S.	0.0787871	P1
pDEST_HC_Rec_Bxb_v2_UTR5_Flag_COMT_moxGFP_LPS:4830:GGT:ATG	0.901897	N.S.	-0.931012	P3
pDEST_HC_Rec_Bxb_v2_UTR5_Flag_COMT_moxGFP_LPS:4830:GGT:CAA	0.3505	N.S.	-0.547189	P1
pDEST_HC_Rec_Bxb_v2_UTR5_Flag_COMT_moxGFP_LPS:4830:GGT:CAA	0.3505	N.S.	-0.738056	P3
pDEST_HC_Rec_Bxb_v2_UTR5_Flag_COMT_moxGFP_LPS:4830:GGT:CAC	0.94481	N.S.	-0.191214	P1
pDEST_HC_Rec_Bxb_v2_UTR5_Flag_COMT_moxGFP_LPS:4830:GGT:CAC	0.94481	N.S.	-0.00960037	P3
pDEST_HC_Rec_Bxb_v2_UTR5_Flag_COMT_moxGFP_LPS:4830:GGT:CAG	0.802192	N.S.	0.765145	P1
pDEST_HC_Rec_Bxb_v2_UTR5_Flag_COMT_moxGFP_LPS:4830:GGT:CAG	0.802192	N.S.	-0.81042	P3
pDEST_HC_Rec_Bxb_v2_UTR5_Flag_COMT_moxGFP_LPS:4830:GGT:CCA	0.421005	N.S.	-2.37429	P1
pDEST_HC_Rec_Bxb_v2_UTR5_Flag_COMT_moxGFP_LPS:4830:GGT:CCC	0.242238	N.S.	0.635355	P1
pDEST_HC_Rec_Bxb_v2_UTR5_Flag_COMT_moxGFP_LPS:4830:GGT:CCC	0.242238	N.S.	-1.60493	P3
pDEST_HC_Rec_Bxb_v2_UTR5_Flag_COMT_moxGFP_LPS:4830:GGT:CCG	0.557258	N.S.	-1.47817	P1
pDEST_HC_Rec_Bxb_v2_UTR5_Flag_COMT_moxGFP_LPS:4830:GGT:CGA	0.347413	N.S.	-0.282633	P1
pDEST_HC_Rec_Bxb_v2_UTR5_Flag_COMT_moxGFP_LPS:4830:GGT:CGA	0.347413	N.S.	-1.43551	P3
pDEST_HC_Rec_Bxb_v2_UTR5_Flag_COMT_moxGFP_LPS:4830:GGT:CGC	0.35397	N.S.	-0.506168	P1
pDEST_HC_Rec_Bxb_v2_UTR5_Flag_COMT_moxGFP_LPS:4830:GGT:CGG	0.344594	N.S.	-0.411282	P1
pDEST_HC_Rec_Bxb_v2_UTR5_Flag_COMT_moxGFP_LPS:4830:GGT:CGG	0.344594	N.S.	-0.0664007	P3
pDEST_HC_Rec_Bxb_v2_UTR5_Flag_COMT_moxGFP_LPS:4830:GGT:CTA	0.861154	N.S.	-1.32804	P1
pDEST_HC_Rec_Bxb_v2_UTR5_Flag_COMT_moxGFP_LPS:4830:GGT:CTA	0.861154	N.S.	-0.59948	P3
pDEST_HC_Rec_Bxb_v2_UTR5_Flag_COMT_moxGFP_LPS:4830:GGT:CTC	0.638043	N.S.	-1.38544	P1
pDEST_HC_Rec_Bxb_v2_UTR5_Flag_COMT_moxGFP_LPS:4830:GGT:CTC	0.638043	N.S.	-2.034	P3
pDEST_HC_Rec_Bxb_v2_UTR5_Flag_COMT_moxGFP_LPS:4830:GGT:CTG	0.407971	N.S.	-0.25577	P1
pDEST_HC_Rec_Bxb_v2_UTR5_Flag_COMT_moxGFP_LPS:4830:GGT:CTG	0.407971	N.S.	-0.255878	P3
pDEST_HC_Rec_Bxb_v2_UTR5_Flag_COMT_moxGFP_LPS:4830:GGT:TAC	0.108355	RNA down	-0.290017	P1
pDEST_HC_Rec_Bxb_v2_UTR5_Flag_COMT_moxGFP_LPS:4830:GGT:TAC	0.108355	RNA down	0.40592	P3
pDEST_HC_Rec_Bxb_v2_UTR5_Flag_COMT_moxGFP_LPS:4830:GGT:TAG	0.0187899	RNA down	4.00691	P3
pDEST_HC_Rec_Bxb_v2_UTR5_Flag_COMT_moxGFP_LPS:4830:GGT:TCA	0.573224	N.S.	-0.660412	P1
pDEST_HC_Rec_Bxb_v2_UTR5_Flag_COMT_moxGFP_LPS:4830:GGT:TCA	0.573224	N.S.	-0.77818	P3
pDEST_HC_Rec_Bxb_v2_UTR5_Flag_COMT_moxGFP_LPS:4830:GGT:TCC	0.325704	N.S.	-0.258262	P1
pDEST_HC_Rec_Bxb_v2_UTR5_Flag_COMT_moxGFP_LPS:4830:GGT:TCC	0.325704	N.S.	-0.303607	P3
pDEST_HC_Rec_Bxb_v2_UTR5_Flag_COMT_moxGFP_LPS:4830:GGT:TCG	0.349645	N.S.	-0.0551306	P1
pDEST_HC_Rec_Bxb_v2_UTR5_Flag_COMT_moxGFP_LPS:4830:GGT:TCG	0.349645	N.S.	-3.04238	P3
pDEST_HC_Rec_Bxb_v2_UTR5_Flag_COMT_moxGFP_LPS:4830:GGT:TGC	0.263773	N.S.	-0.27713	P1
pDEST_HC_Rec_Bxb_v2_UTR5_Flag_COMT_moxGFP_LPS:4830:GGT:TGC	0.263773	N.S.	0.0431533	P3
pDEST_HC_Rec_Bxb_v2_UTR5_Flag_COMT_moxGFP_LPS:4830:GGT:TGG	0.187546	N.S.	-1.49239	P1
pDEST_HC_Rec_Bxb_v2_UTR5_Flag_COMT_moxGFP_LPS:4830:GGT:TGG	0.187546	N.S.	-0.131994	P3
pDEST_HC_Rec_Bxb_v2_UTR5_Flag_COMT_moxGFP_LPS:4830:GGT:TTA	0.509211	N.S.	-0.138216	P1
pDEST_HC_Rec_Bxb_v2_UTR5_Flag_COMT_moxGFP_LPS:4830:GGT:TTA	0.509211	N.S.	-0.737304	P3
pDEST_HC_Rec_Bxb_v2_UTR5_Flag_COMT_moxGFP_LPS:4830:GGT:TTC	0.263438	N.S.	-0.330327	P1
pDEST_HC_Rec_Bxb_v2_UTR5_Flag_COMT_moxGFP_LPS:4830:GGT:TTC	0.263438	N.S.	-0.292776	P3
pDEST_HC_Rec_Bxb_v2_UTR5_Flag_COMT_moxGFP_LPS:4830:GGT:TTG	0.707523	N.S.	-0.743452	P1
pDEST_HC_Rec_Bxb_v2_UTR5_Flag_COMT_moxGFP_LPS:4830:GGT:TTG	0.707523	N.S.	-1.19194	P3
pDEST_HC_Rec_Bxb_v2_UTR5_Flag_COMT_moxGFP_LPS:4831:G:A	0.191393	N.S.	-0.142077	P1
pDEST_HC_Rec_Bxb_v2_UTR5_Flag_COMT_moxGFP_LPS:4831:G:A	0.191393	N.S.	0.0756176	P3
pDEST_HC_Rec_Bxb_v2_UTR5_Flag_COMT_moxGFP_LPS:4831:G:C	0.392856	N.S.	-0.305375	P1
pDEST_HC_Rec_Bxb_v2_UTR5_Flag_COMT_moxGFP_LPS:4831:G:C	0.392856	N.S.	-0.0280402	P3
pDEST_HC_Rec_Bxb_v2_UTR5_Flag_COMT_moxGFP_LPS:4831:G:T	0.393867	N.S.	0.978684	P1
pDEST_HC_Rec_Bxb_v2_UTR5_Flag_COMT_moxGFP_LPS:4831:G:T	0.393867	N.S.	-0.0368525	P3
pDEST_HC_Rec_Bxb_v2_UTR5_Flag_COMT_moxGFP_LPS:4831:GT:AA	0.832514	N.S.	-1.06805	P1
pDEST_HC_Rec_Bxb_v2_UTR5_Flag_COMT_moxGFP_LPS:4831:GT:AA	0.832514	N.S.	0.0779679	P3
pDEST_HC_Rec_Bxb_v2_UTR5_Flag_COMT_moxGFP_LPS:4831:GT:AC	0.470856	N.S.	-0.0784105	P1
pDEST_HC_Rec_Bxb_v2_UTR5_Flag_COMT_moxGFP_LPS:4831:GT:AC	0.470856	N.S.	-0.693054	P3
pDEST_HC_Rec_Bxb_v2_UTR5_Flag_COMT_moxGFP_LPS:4831:GT:AG	0.833096	N.S.	-0.27964	P1
pDEST_HC_Rec_Bxb_v2_UTR5_Flag_COMT_moxGFP_LPS:4831:GT:AG	0.833096	N.S.	-1.44861	P3
pDEST_HC_Rec_Bxb_v2_UTR5_Flag_COMT_moxGFP_LPS:4831:GT:CA	0.220198	N.S.	-0.976492	P1
pDEST_HC_Rec_Bxb_v2_UTR5_Flag_COMT_moxGFP_LPS:4831:GT:CA	0.220198	N.S.	-1.68501	P3
pDEST_HC_Rec_Bxb_v2_UTR5_Flag_COMT_moxGFP_LPS:4831:GT:CC	0.628026	N.S.	-0.539245	P1
pDEST_HC_Rec_Bxb_v2_UTR5_Flag_COMT_moxGFP_LPS:4831:GT:CC	0.628026	N.S.	0.582596	P3
pDEST_HC_Rec_Bxb_v2_UTR5_Flag_COMT_moxGFP_LPS:4831:GT:CG	0.503145	N.S.	-0.410245	P1
pDEST_HC_Rec_Bxb_v2_UTR5_Flag_COMT_moxGFP_LPS:4831:GT:CG	0.503145	N.S.	-4.61064	P3
pDEST_HC_Rec_Bxb_v2_UTR5_Flag_COMT_moxGFP_LPS:4831:GT:TA	0.329424	N.S.	-0.621569	P1
pDEST_HC_Rec_Bxb_v2_UTR5_Flag_COMT_moxGFP_LPS:4831:GT:TA	0.329424	N.S.	-1.37025	P3
pDEST_HC_Rec_Bxb_v2_UTR5_Flag_COMT_moxGFP_LPS:4831:GT:TC	0.63983	N.S.	0.113844	P1
pDEST_HC_Rec_Bxb_v2_UTR5_Flag_COMT_moxGFP_LPS:4831:GT:TC	0.63983	N.S.	-0.763984	P3
pDEST_HC_Rec_Bxb_v2_UTR5_Flag_COMT_moxGFP_LPS:4831:GT:TG	0.91395	N.S.	-0.563663	P1
pDEST_HC_Rec_Bxb_v2_UTR5_Flag_COMT_moxGFP_LPS:4832:T:A	0.560579	N.S.	-0.826112	P1
pDEST_HC_Rec_Bxb_v2_UTR5_Flag_COMT_moxGFP_LPS:4832:T:A	0.560579	N.S.	-0.715367	P3
pDEST_HC_Rec_Bxb_v2_UTR5_Flag_COMT_moxGFP_LPS:4832:T:C	0.609409	N.S.	-0.57646	P1
pDEST_HC_Rec_Bxb_v2_UTR5_Flag_COMT_moxGFP_LPS:4832:T:C	0.609409	N.S.	0.533896	P3
pDEST_HC_Rec_Bxb_v2_UTR5_Flag_COMT_moxGFP_LPS:4832:T:G	0.437502	N.S.	-1.29563	P1
pDEST_HC_Rec_Bxb_v2_UTR5_Flag_COMT_moxGFP_LPS:4832:T:G	0.437502	N.S.	-1.44505	P3
pDEST_HC_Rec_Bxb_v2_UTR5_Flag_COMT_moxGFP_LPS:4833:G:A	0.601155	N.S.	-0.501068	P1
pDEST_HC_Rec_Bxb_v2_UTR5_Flag_COMT_moxGFP_LPS:4833:G:A	0.601155	N.S.	-0.487365	P3
pDEST_HC_Rec_Bxb_v2_UTR5_Flag_COMT_moxGFP_LPS:4833:G:C	0.474762	N.S.	-0.03801	P1
pDEST_HC_Rec_Bxb_v2_UTR5_Flag_COMT_moxGFP_LPS:4833:G:C	0.474762	N.S.	-0.348654	P3
pDEST_HC_Rec_Bxb_v2_UTR5_Flag_COMT_moxGFP_LPS:4833:G:T	0.470207	N.S.	-0.918835	P1
pDEST_HC_Rec_Bxb_v2_UTR5_Flag_COMT_moxGFP_LPS:4833:G:T	0.470207	N.S.	0.346566	P3
pDEST_HC_Rec_Bxb_v2_UTR5_Flag_COMT_moxGFP_LPS:4833:GA:AC	0.640787	N.S.	-0.194724	P1
pDEST_HC_Rec_Bxb_v2_UTR5_Flag_COMT_moxGFP_LPS:4833:GA:AG	0.50473	N.S.	-1.1156	P1
pDEST_HC_Rec_Bxb_v2_UTR5_Flag_COMT_moxGFP_LPS:4833:GA:AG	0.50473	N.S.	-1.8607	P3
pDEST_HC_Rec_Bxb_v2_UTR5_Flag_COMT_moxGFP_LPS:4833:GA:AT	0.71983	N.S.	-0.876156	P1
pDEST_HC_Rec_Bxb_v2_UTR5_Flag_COMT_moxGFP_LPS:4833:GA:AT	0.71983	N.S.	-2.49493	P3
pDEST_HC_Rec_Bxb_v2_UTR5_Flag_COMT_moxGFP_LPS:4833:GA:CC	0.579582	N.S.	-0.680865	P1
pDEST_HC_Rec_Bxb_v2_UTR5_Flag_COMT_moxGFP_LPS:4833:GA:CC	0.579582	N.S.	-0.324533	P3
pDEST_HC_Rec_Bxb_v2_UTR5_Flag_COMT_moxGFP_LPS:4833:GA:CG	0.836979	N.S.	0.273064	P1
pDEST_HC_Rec_Bxb_v2_UTR5_Flag_COMT_moxGFP_LPS:4833:GA:CG	0.836979	N.S.	0.176319	P3
pDEST_HC_Rec_Bxb_v2_UTR5_Flag_COMT_moxGFP_LPS:4833:GA:CT	0.568094	N.S.	-0.48257	P1
pDEST_HC_Rec_Bxb_v2_UTR5_Flag_COMT_moxGFP_LPS:4833:GA:CT	0.568094	N.S.	-1.1264	P3
pDEST_HC_Rec_Bxb_v2_UTR5_Flag_COMT_moxGFP_LPS:4833:GA:TC	0.377654	N.S.	-1.25096	P1
pDEST_HC_Rec_Bxb_v2_UTR5_Flag_COMT_moxGFP_LPS:4833:GA:TG	0.202775	N.S.	-1.08088	P1
pDEST_HC_Rec_Bxb_v2_UTR5_Flag_COMT_moxGFP_LPS:4833:GA:TT	0.507689	N.S.	0.424027	P1
pDEST_HC_Rec_Bxb_v2_UTR5_Flag_COMT_moxGFP_LPS:4833:GA:TT	0.507689	N.S.	-0.563878	P3
pDEST_HC_Rec_Bxb_v2_UTR5_Flag_COMT_moxGFP_LPS:4833:GAC:AAA	0.851254	N.S.	-0.470495	P1
pDEST_HC_Rec_Bxb_v2_UTR5_Flag_COMT_moxGFP_LPS:4833:GAC:AAA	0.851254	N.S.	0.243614	P3
pDEST_HC_Rec_Bxb_v2_UTR5_Flag_COMT_moxGFP_LPS:4833:GAC:AAG	0.63048	N.S.	0.641817	P1
pDEST_HC_Rec_Bxb_v2_UTR5_Flag_COMT_moxGFP_LPS:4833:GAC:AAG	0.63048	N.S.	-0.927233	P3
pDEST_HC_Rec_Bxb_v2_UTR5_Flag_COMT_moxGFP_LPS:4833:GAC:AAT	0.710763	N.S.	-0.615466	P1
pDEST_HC_Rec_Bxb_v2_UTR5_Flag_COMT_moxGFP_LPS:4833:GAC:AAT	0.710763	N.S.	-0.603162	P3
pDEST_HC_Rec_Bxb_v2_UTR5_Flag_COMT_moxGFP_LPS:4833:GAC:ACA	0.290375	N.S.	0.00985731	P1
pDEST_HC_Rec_Bxb_v2_UTR5_Flag_COMT_moxGFP_LPS:4833:GAC:ACA	0.290375	N.S.	-0.4005	P3
pDEST_HC_Rec_Bxb_v2_UTR5_Flag_COMT_moxGFP_LPS:4833:GAC:ACG	0.775753	N.S.	-0.104379	P1
pDEST_HC_Rec_Bxb_v2_UTR5_Flag_COMT_moxGFP_LPS:4833:GAC:ACG	0.775753	N.S.	-1.13729	P3
pDEST_HC_Rec_Bxb_v2_UTR5_Flag_COMT_moxGFP_LPS:4833:GAC:AGA	0.347234	N.S.	-2.12407	P1
pDEST_HC_Rec_Bxb_v2_UTR5_Flag_COMT_moxGFP_LPS:4833:GAC:AGA	0.347234	N.S.	-0.515007	P3
pDEST_HC_Rec_Bxb_v2_UTR5_Flag_COMT_moxGFP_LPS:4833:GAC:AGG	0.249959	N.S.	-0.318045	P1
pDEST_HC_Rec_Bxb_v2_UTR5_Flag_COMT_moxGFP_LPS:4833:GAC:AGT	0.788936	N.S.	-1.4788	P1
pDEST_HC_Rec_Bxb_v2_UTR5_Flag_COMT_moxGFP_LPS:4833:GAC:ATA	0.4701	N.S.	-1.69199	P1
pDEST_HC_Rec_Bxb_v2_UTR5_Flag_COMT_moxGFP_LPS:4833:GAC:ATA	0.4701	N.S.	0.612592	P3
pDEST_HC_Rec_Bxb_v2_UTR5_Flag_COMT_moxGFP_LPS:4833:GAC:ATG	0.707377	N.S.	-2.6408	P1
pDEST_HC_Rec_Bxb_v2_UTR5_Flag_COMT_moxGFP_LPS:4833:GAC:ATG	0.707377	N.S.	-0.0478709	P3
pDEST_HC_Rec_Bxb_v2_UTR5_Flag_COMT_moxGFP_LPS:4833:GAC:ATT	0.203583	N.S.	-1.29492	P1
pDEST_HC_Rec_Bxb_v2_UTR5_Flag_COMT_moxGFP_LPS:4833:GAC:ATT	0.203583	N.S.	0.535898	P3
pDEST_HC_Rec_Bxb_v2_UTR5_Flag_COMT_moxGFP_LPS:4833:GAC:CAA	0.254135	N.S.	-0.698035	P1
pDEST_HC_Rec_Bxb_v2_UTR5_Flag_COMT_moxGFP_LPS:4833:GAC:CAA	0.254135	N.S.	-0.630106	P3
pDEST_HC_Rec_Bxb_v2_UTR5_Flag_COMT_moxGFP_LPS:4833:GAC:CAG	0.531921	N.S.	0.179398	P1
pDEST_HC_Rec_Bxb_v2_UTR5_Flag_COMT_moxGFP_LPS:4833:GAC:CAG	0.531921	N.S.	-1.42348	P3
pDEST_HC_Rec_Bxb_v2_UTR5_Flag_COMT_moxGFP_LPS:4833:GAC:CAT	0.887608	N.S.	-0.314023	P1
pDEST_HC_Rec_Bxb_v2_UTR5_Flag_COMT_moxGFP_LPS:4833:GAC:CAT	0.887608	N.S.	-0.601376	P3
pDEST_HC_Rec_Bxb_v2_UTR5_Flag_COMT_moxGFP_LPS:4833:GAC:CCA	0.335439	N.S.	-1.45721	P1
pDEST_HC_Rec_Bxb_v2_UTR5_Flag_COMT_moxGFP_LPS:4833:GAC:CCA	0.335439	N.S.	-1.43115	P3
pDEST_HC_Rec_Bxb_v2_UTR5_Flag_COMT_moxGFP_LPS:4833:GAC:CCG	0.805429	N.S.	-1.29075	P1
pDEST_HC_Rec_Bxb_v2_UTR5_Flag_COMT_moxGFP_LPS:4833:GAC:CCT	0.578099	N.S.	-0.178527	P1
pDEST_HC_Rec_Bxb_v2_UTR5_Flag_COMT_moxGFP_LPS:4833:GAC:CGA	0.569908	N.S.	-0.119408	P1
pDEST_HC_Rec_Bxb_v2_UTR5_Flag_COMT_moxGFP_LPS:4833:GAC:CGA	0.569908	N.S.	-0.805738	P3
pDEST_HC_Rec_Bxb_v2_UTR5_Flag_COMT_moxGFP_LPS:4833:GAC:CGG	0.567836	N.S.	-0.297236	P1
pDEST_HC_Rec_Bxb_v2_UTR5_Flag_COMT_moxGFP_LPS:4833:GAC:CGG	0.567836	N.S.	0.292153	P3
pDEST_HC_Rec_Bxb_v2_UTR5_Flag_COMT_moxGFP_LPS:4833:GAC:CTA	0.721228	N.S.	-0.855315	P1
pDEST_HC_Rec_Bxb_v2_UTR5_Flag_COMT_moxGFP_LPS:4833:GAC:CTA	0.721228	N.S.	-0.459054	P3
pDEST_HC_Rec_Bxb_v2_UTR5_Flag_COMT_moxGFP_LPS:4833:GAC:CTG	0.338344	N.S.	0.11716	P1
pDEST_HC_Rec_Bxb_v2_UTR5_Flag_COMT_moxGFP_LPS:4833:GAC:CTG	0.338344	N.S.	-4.02818	P3
pDEST_HC_Rec_Bxb_v2_UTR5_Flag_COMT_moxGFP_LPS:4833:GAC:CTT	0.668378	N.S.	-0.968538	P1
pDEST_HC_Rec_Bxb_v2_UTR5_Flag_COMT_moxGFP_LPS:4833:GAC:CTT	0.668378	N.S.	-2.37388	P3
pDEST_HC_Rec_Bxb_v2_UTR5_Flag_COMT_moxGFP_LPS:4833:GAC:TAG	0.0104984	RNA down	-2.05379	P1
pDEST_HC_Rec_Bxb_v2_UTR5_Flag_COMT_moxGFP_LPS:4833:GAC:TAG	0.0104984	RNA down	2.88221	P3
pDEST_HC_Rec_Bxb_v2_UTR5_Flag_COMT_moxGFP_LPS:4833:GAC:TAT	0.588035	N.S.	-0.729933	P1
pDEST_HC_Rec_Bxb_v2_UTR5_Flag_COMT_moxGFP_LPS:4833:GAC:TCA	0.548777	N.S.	-0.856115	P1
pDEST_HC_Rec_Bxb_v2_UTR5_Flag_COMT_moxGFP_LPS:4833:GAC:TCG	0.534867	N.S.	-1.52504	P1
pDEST_HC_Rec_Bxb_v2_UTR5_Flag_COMT_moxGFP_LPS:4833:GAC:TCT	0.648365	N.S.	0.408591	P1
pDEST_HC_Rec_Bxb_v2_UTR5_Flag_COMT_moxGFP_LPS:4833:GAC:TCT	0.648365	N.S.	-0.384864	P3
pDEST_HC_Rec_Bxb_v2_UTR5_Flag_COMT_moxGFP_LPS:4833:GAC:TGT	0.570011	N.S.	0.245708	P1
pDEST_HC_Rec_Bxb_v2_UTR5_Flag_COMT_moxGFP_LPS:4833:GAC:TTA	0.94629	N.S.	-1.92475	P1
pDEST_HC_Rec_Bxb_v2_UTR5_Flag_COMT_moxGFP_LPS:4833:GAC:TTA	0.94629	N.S.	-0.306766	P3
pDEST_HC_Rec_Bxb_v2_UTR5_Flag_COMT_moxGFP_LPS:4833:GAC:TTG	0.76291	N.S.	-0.456772	P1
pDEST_HC_Rec_Bxb_v2_UTR5_Flag_COMT_moxGFP_LPS:4833:GAC:TTG	0.76291	N.S.	-0.489178	P3
pDEST_HC_Rec_Bxb_v2_UTR5_Flag_COMT_moxGFP_LPS:4833:GAC:TTT	0.642878	N.S.	0.562042	P1
pDEST_HC_Rec_Bxb_v2_UTR5_Flag_COMT_moxGFP_LPS:4833:GAC:TTT	0.642878	N.S.	-1.63338	P3
pDEST_HC_Rec_Bxb_v2_UTR5_Flag_COMT_moxGFP_LPS:4834:A:C	0.813183	N.S.	-0.666395	P1
pDEST_HC_Rec_Bxb_v2_UTR5_Flag_COMT_moxGFP_LPS:4834:A:C	0.813183	N.S.	-1.41491	P3
pDEST_HC_Rec_Bxb_v2_UTR5_Flag_COMT_moxGFP_LPS:4834:A:G	0.311304	N.S.	-0.0840053	P1
pDEST_HC_Rec_Bxb_v2_UTR5_Flag_COMT_moxGFP_LPS:4834:A:G	0.311304	N.S.	-5.21537	P3
pDEST_HC_Rec_Bxb_v2_UTR5_Flag_COMT_moxGFP_LPS:4834:A:T	0.722317	N.S.	-1.00949	P1
pDEST_HC_Rec_Bxb_v2_UTR5_Flag_COMT_moxGFP_LPS:4834:A:T	0.722317	N.S.	0.100681	P3
pDEST_HC_Rec_Bxb_v2_UTR5_Flag_COMT_moxGFP_LPS:4834:AC:CA	0.372297	N.S.	-0.0222706	P1
pDEST_HC_Rec_Bxb_v2_UTR5_Flag_COMT_moxGFP_LPS:4834:AC:CA	0.372297	N.S.	0.145786	P3
pDEST_HC_Rec_Bxb_v2_UTR5_Flag_COMT_moxGFP_LPS:4834:AC:CG	0.305323	N.S.	0.318148	P1
pDEST_HC_Rec_Bxb_v2_UTR5_Flag_COMT_moxGFP_LPS:4834:AC:CG	0.305323	N.S.	-2.03255	P3
pDEST_HC_Rec_Bxb_v2_UTR5_Flag_COMT_moxGFP_LPS:4834:AC:CT	0.395013	N.S.	-0.355743	P1
pDEST_HC_Rec_Bxb_v2_UTR5_Flag_COMT_moxGFP_LPS:4834:AC:CT	0.395013	N.S.	-0.550683	P3
pDEST_HC_Rec_Bxb_v2_UTR5_Flag_COMT_moxGFP_LPS:4834:AC:GA	0.288831	N.S.	-0.199774	P1
pDEST_HC_Rec_Bxb_v2_UTR5_Flag_COMT_moxGFP_LPS:4834:AC:GA	0.288831	N.S.	-1.52908	P3
pDEST_HC_Rec_Bxb_v2_UTR5_Flag_COMT_moxGFP_LPS:4834:AC:GG	0.460204	N.S.	0.0664511	P1
pDEST_HC_Rec_Bxb_v2_UTR5_Flag_COMT_moxGFP_LPS:4834:AC:GG	0.460204	N.S.	-4.76333	P3
pDEST_HC_Rec_Bxb_v2_UTR5_Flag_COMT_moxGFP_LPS:4834:AC:GT	0.40095	N.S.	0.471233	P1
pDEST_HC_Rec_Bxb_v2_UTR5_Flag_COMT_moxGFP_LPS:4834:AC:GT	0.40095	N.S.	-1.12163	P3
pDEST_HC_Rec_Bxb_v2_UTR5_Flag_COMT_moxGFP_LPS:4834:AC:TA	0.893274	N.S.	-0.884083	P1
pDEST_HC_Rec_Bxb_v2_UTR5_Flag_COMT_moxGFP_LPS:4834:AC:TA	0.893274	N.S.	-0.140287	P3
pDEST_HC_Rec_Bxb_v2_UTR5_Flag_COMT_moxGFP_LPS:4834:AC:TG	0.577202	N.S.	-0.0734895	P1
pDEST_HC_Rec_Bxb_v2_UTR5_Flag_COMT_moxGFP_LPS:4834:AC:TG	0.577202	N.S.	0.228461	P3
pDEST_HC_Rec_Bxb_v2_UTR5_Flag_COMT_moxGFP_LPS:4834:AC:TT	0.584018	N.S.	-0.0884402	P1
pDEST_HC_Rec_Bxb_v2_UTR5_Flag_COMT_moxGFP_LPS:4834:AC:TT	0.584018	N.S.	0.0711898	P3
pDEST_HC_Rec_Bxb_v2_UTR5_Flag_COMT_moxGFP_LPS:4835:C:A	0.311047	N.S.	-0.479492	P1
pDEST_HC_Rec_Bxb_v2_UTR5_Flag_COMT_moxGFP_LPS:4835:C:A	0.311047	N.S.	0.292274	P3
pDEST_HC_Rec_Bxb_v2_UTR5_Flag_COMT_moxGFP_LPS:4835:C:G	0.551696	N.S.	0.304054	P1
pDEST_HC_Rec_Bxb_v2_UTR5_Flag_COMT_moxGFP_LPS:4835:C:G	0.551696	N.S.	-1.52871	P3
pDEST_HC_Rec_Bxb_v2_UTR5_Flag_COMT_moxGFP_LPS:4835:C:T	0.755118	N.S.	-1.53277	P1
pDEST_HC_Rec_Bxb_v2_UTR5_Flag_COMT_moxGFP_LPS:4835:C:T	0.755118	N.S.	-0.669463	P3
pDEST_HC_Rec_Bxb_v2_UTR5_Flag_COMT_moxGFP_LPS:4836:A:C	0.670802	N.S.	-0.500362	P1
pDEST_HC_Rec_Bxb_v2_UTR5_Flag_COMT_moxGFP_LPS:4836:A:C	0.670802	N.S.	0.436413	P3
pDEST_HC_Rec_Bxb_v2_UTR5_Flag_COMT_moxGFP_LPS:4836:A:G	0.798166	N.S.	-1.80696	P1
pDEST_HC_Rec_Bxb_v2_UTR5_Flag_COMT_moxGFP_LPS:4836:A:G	0.798166	N.S.	-1.51977	P3
pDEST_HC_Rec_Bxb_v2_UTR5_Flag_COMT_moxGFP_LPS:4836:A:T	0.840523	N.S.	-1.11482	P1
pDEST_HC_Rec_Bxb_v2_UTR5_Flag_COMT_moxGFP_LPS:4836:A:T	0.840523	N.S.	-0.672163	P3
pDEST_HC_Rec_Bxb_v2_UTR5_Flag_COMT_moxGFP_LPS:4836:AC:CA	0.441792	N.S.	-0.454617	P1
pDEST_HC_Rec_Bxb_v2_UTR5_Flag_COMT_moxGFP_LPS:4836:AC:CA	0.441792	N.S.	-0.636182	P3
pDEST_HC_Rec_Bxb_v2_UTR5_Flag_COMT_moxGFP_LPS:4836:AC:CG	0.778194	N.S.	-0.505583	P1
pDEST_HC_Rec_Bxb_v2_UTR5_Flag_COMT_moxGFP_LPS:4836:AC:CG	0.778194	N.S.	-0.926955	P3
pDEST_HC_Rec_Bxb_v2_UTR5_Flag_COMT_moxGFP_LPS:4836:AC:CT	0.721476	N.S.	-0.121189	P1
pDEST_HC_Rec_Bxb_v2_UTR5_Flag_COMT_moxGFP_LPS:4836:AC:CT	0.721476	N.S.	0.124429	P3
pDEST_HC_Rec_Bxb_v2_UTR5_Flag_COMT_moxGFP_LPS:4836:AC:GA	0.471919	N.S.	-0.829031	P1
pDEST_HC_Rec_Bxb_v2_UTR5_Flag_COMT_moxGFP_LPS:4836:AC:GA	0.471919	N.S.	-0.551955	P3
pDEST_HC_Rec_Bxb_v2_UTR5_Flag_COMT_moxGFP_LPS:4836:AC:GG	0.701435	N.S.	-1.13111	P1
pDEST_HC_Rec_Bxb_v2_UTR5_Flag_COMT_moxGFP_LPS:4836:AC:GG	0.701435	N.S.	-0.930496	P3
pDEST_HC_Rec_Bxb_v2_UTR5_Flag_COMT_moxGFP_LPS:4836:AC:GT	0.778086	N.S.	-1.27064	P1
pDEST_HC_Rec_Bxb_v2_UTR5_Flag_COMT_moxGFP_LPS:4836:AC:GT	0.778086	N.S.	-0.9862	P3
pDEST_HC_Rec_Bxb_v2_UTR5_Flag_COMT_moxGFP_LPS:4836:AC:TA	0.780401	N.S.	-0.0246495	P1
pDEST_HC_Rec_Bxb_v2_UTR5_Flag_COMT_moxGFP_LPS:4836:AC:TA	0.780401	N.S.	-0.134255	P3
pDEST_HC_Rec_Bxb_v2_UTR5_Flag_COMT_moxGFP_LPS:4836:AC:TG	0.654042	N.S.	-0.73699	P1
pDEST_HC_Rec_Bxb_v2_UTR5_Flag_COMT_moxGFP_LPS:4836:AC:TG	0.654042	N.S.	-0.838911	P3
pDEST_HC_Rec_Bxb_v2_UTR5_Flag_COMT_moxGFP_LPS:4836:AC:TT	0.926555	N.S.	-1.64566	P1
pDEST_HC_Rec_Bxb_v2_UTR5_Flag_COMT_moxGFP_LPS:4836:AC:TT	0.926555	N.S.	-2.16063	P3
pDEST_HC_Rec_Bxb_v2_UTR5_Flag_COMT_moxGFP_LPS:4836:ACC:CAA	0.275828	N.S.	-0.977758	P1
pDEST_HC_Rec_Bxb_v2_UTR5_Flag_COMT_moxGFP_LPS:4836:ACC:CAA	0.275828	N.S.	-1.49393	P3
pDEST_HC_Rec_Bxb_v2_UTR5_Flag_COMT_moxGFP_LPS:4836:ACC:CAG	0.615031	N.S.	-0.340735	P1
pDEST_HC_Rec_Bxb_v2_UTR5_Flag_COMT_moxGFP_LPS:4836:ACC:CAG	0.615031	N.S.	6.41354	P3
pDEST_HC_Rec_Bxb_v2_UTR5_Flag_COMT_moxGFP_LPS:4836:ACC:CAT	0.455604	N.S.	-0.155661	P1
pDEST_HC_Rec_Bxb_v2_UTR5_Flag_COMT_moxGFP_LPS:4836:ACC:CCA	0.433958	N.S.	-1.12287	P1
pDEST_HC_Rec_Bxb_v2_UTR5_Flag_COMT_moxGFP_LPS:4836:ACC:CCG	0.729816	N.S.	-0.0483997	P1
pDEST_HC_Rec_Bxb_v2_UTR5_Flag_COMT_moxGFP_LPS:4836:ACC:CCG	0.729816	N.S.	0.941406	P3
pDEST_HC_Rec_Bxb_v2_UTR5_Flag_COMT_moxGFP_LPS:4836:ACC:CCT	0.460557	N.S.	0.420334	P1
pDEST_HC_Rec_Bxb_v2_UTR5_Flag_COMT_moxGFP_LPS:4836:ACC:CGA	0.795335	N.S.	1.18551	P1
pDEST_HC_Rec_Bxb_v2_UTR5_Flag_COMT_moxGFP_LPS:4836:ACC:CGA	0.795335	N.S.	-0.382002	P3
pDEST_HC_Rec_Bxb_v2_UTR5_Flag_COMT_moxGFP_LPS:4836:ACC:CGG	0.144947	RNA down	-0.876535	P1
pDEST_HC_Rec_Bxb_v2_UTR5_Flag_COMT_moxGFP_LPS:4836:ACC:CGG	0.144947	RNA down	0.634133	P3
pDEST_HC_Rec_Bxb_v2_UTR5_Flag_COMT_moxGFP_LPS:4836:ACC:CGT	0.606746	N.S.	-0.531854	P1
pDEST_HC_Rec_Bxb_v2_UTR5_Flag_COMT_moxGFP_LPS:4836:ACC:CGT	0.606746	N.S.	-0.45629	P3
pDEST_HC_Rec_Bxb_v2_UTR5_Flag_COMT_moxGFP_LPS:4836:ACC:CTA	0.455636	N.S.	-0.713384	P1
pDEST_HC_Rec_Bxb_v2_UTR5_Flag_COMT_moxGFP_LPS:4836:ACC:CTG	0.85342	N.S.	-0.500825	P1
pDEST_HC_Rec_Bxb_v2_UTR5_Flag_COMT_moxGFP_LPS:4836:ACC:CTG	0.85342	N.S.	0.00412018	P3
pDEST_HC_Rec_Bxb_v2_UTR5_Flag_COMT_moxGFP_LPS:4836:ACC:CTT	0.75583	N.S.	-0.455693	P1
pDEST_HC_Rec_Bxb_v2_UTR5_Flag_COMT_moxGFP_LPS:4836:ACC:CTT	0.75583	N.S.	-0.704001	P3
pDEST_HC_Rec_Bxb_v2_UTR5_Flag_COMT_moxGFP_LPS:4836:ACC:GAA	0.867773	N.S.	-0.0977287	P1
pDEST_HC_Rec_Bxb_v2_UTR5_Flag_COMT_moxGFP_LPS:4836:ACC:GAA	0.867773	N.S.	0.585536	P3
pDEST_HC_Rec_Bxb_v2_UTR5_Flag_COMT_moxGFP_LPS:4836:ACC:GAG	0.616258	N.S.	1.27565	P1
pDEST_HC_Rec_Bxb_v2_UTR5_Flag_COMT_moxGFP_LPS:4836:ACC:GAG	0.616258	N.S.	-0.545713	P3
pDEST_HC_Rec_Bxb_v2_UTR5_Flag_COMT_moxGFP_LPS:4836:ACC:GAT	0.757805	N.S.	-1.0468	P1
pDEST_HC_Rec_Bxb_v2_UTR5_Flag_COMT_moxGFP_LPS:4836:ACC:GAT	0.757805	N.S.	-0.138636	P3
pDEST_HC_Rec_Bxb_v2_UTR5_Flag_COMT_moxGFP_LPS:4836:ACC:GCA	0.783088	N.S.	-1.45624	P1
pDEST_HC_Rec_Bxb_v2_UTR5_Flag_COMT_moxGFP_LPS:4836:ACC:GCA	0.783088	N.S.	-1.48419	P3
pDEST_HC_Rec_Bxb_v2_UTR5_Flag_COMT_moxGFP_LPS:4836:ACC:GCG	0.567378	N.S.	-0.0278906	P1
pDEST_HC_Rec_Bxb_v2_UTR5_Flag_COMT_moxGFP_LPS:4836:ACC:GCG	0.567378	N.S.	-0.554247	P3
pDEST_HC_Rec_Bxb_v2_UTR5_Flag_COMT_moxGFP_LPS:4836:ACC:GCT	0.883414	N.S.	-0.446129	P1
pDEST_HC_Rec_Bxb_v2_UTR5_Flag_COMT_moxGFP_LPS:4836:ACC:GGA	0.795927	N.S.	0.265561	P1
pDEST_HC_Rec_Bxb_v2_UTR5_Flag_COMT_moxGFP_LPS:4836:ACC:GGA	0.795927	N.S.	-0.664652	P3
pDEST_HC_Rec_Bxb_v2_UTR5_Flag_COMT_moxGFP_LPS:4836:ACC:GGG	0.192086	N.S.	-1.41922	P1
pDEST_HC_Rec_Bxb_v2_UTR5_Flag_COMT_moxGFP_LPS:4836:ACC:GGG	0.192086	N.S.	0.236143	P3
pDEST_HC_Rec_Bxb_v2_UTR5_Flag_COMT_moxGFP_LPS:4836:ACC:GGT	0.694013	N.S.	0.0206342	P1
pDEST_HC_Rec_Bxb_v2_UTR5_Flag_COMT_moxGFP_LPS:4836:ACC:GGT	0.694013	N.S.	-1.06693	P3
pDEST_HC_Rec_Bxb_v2_UTR5_Flag_COMT_moxGFP_LPS:4836:ACC:GTA	0.515055	N.S.	-1.33909	P1
pDEST_HC_Rec_Bxb_v2_UTR5_Flag_COMT_moxGFP_LPS:4836:ACC:GTA	0.515055	N.S.	-3.6626	P3
pDEST_HC_Rec_Bxb_v2_UTR5_Flag_COMT_moxGFP_LPS:4836:ACC:GTG	0.443567	N.S.	0.0892848	P1
pDEST_HC_Rec_Bxb_v2_UTR5_Flag_COMT_moxGFP_LPS:4836:ACC:GTG	0.443567	N.S.	-0.520472	P3
pDEST_HC_Rec_Bxb_v2_UTR5_Flag_COMT_moxGFP_LPS:4836:ACC:GTT	0.896776	N.S.	1.01958	P1
pDEST_HC_Rec_Bxb_v2_UTR5_Flag_COMT_moxGFP_LPS:4836:ACC:GTT	0.896776	N.S.	-2.15812	P3
pDEST_HC_Rec_Bxb_v2_UTR5_Flag_COMT_moxGFP_LPS:4836:ACC:TAG	0.00413813	RNA down	-4.40876	P1
pDEST_HC_Rec_Bxb_v2_UTR5_Flag_COMT_moxGFP_LPS:4836:ACC:TAG	0.00413813	RNA down	1.56627	P3
pDEST_HC_Rec_Bxb_v2_UTR5_Flag_COMT_moxGFP_LPS:4836:ACC:TAT	0.347254	N.S.	-0.119029	P1
pDEST_HC_Rec_Bxb_v2_UTR5_Flag_COMT_moxGFP_LPS:4836:ACC:TCA	0.42537	N.S.	-0.506967	P1
pDEST_HC_Rec_Bxb_v2_UTR5_Flag_COMT_moxGFP_LPS:4836:ACC:TCA	0.42537	N.S.	-0.522664	P3
pDEST_HC_Rec_Bxb_v2_UTR5_Flag_COMT_moxGFP_LPS:4836:ACC:TCG	0.124626	RNA down	-0.641913	P1
pDEST_HC_Rec_Bxb_v2_UTR5_Flag_COMT_moxGFP_LPS:4836:ACC:TCG	0.124626	RNA down	0.834097	P3
pDEST_HC_Rec_Bxb_v2_UTR5_Flag_COMT_moxGFP_LPS:4836:ACC:TCT	0.492622	N.S.	-1.11135	P1
pDEST_HC_Rec_Bxb_v2_UTR5_Flag_COMT_moxGFP_LPS:4836:ACC:TCT	0.492622	N.S.	-0.0631396	P3
pDEST_HC_Rec_Bxb_v2_UTR5_Flag_COMT_moxGFP_LPS:4836:ACC:TGG	0.729526	N.S.	-1.20215	P1
pDEST_HC_Rec_Bxb_v2_UTR5_Flag_COMT_moxGFP_LPS:4836:ACC:TGT	0.547466	N.S.	-1.59197	P1
pDEST_HC_Rec_Bxb_v2_UTR5_Flag_COMT_moxGFP_LPS:4836:ACC:TGT	0.547466	N.S.	-0.863975	P3
pDEST_HC_Rec_Bxb_v2_UTR5_Flag_COMT_moxGFP_LPS:4836:ACC:TTA	0.478888	N.S.	0.207137	P1
pDEST_HC_Rec_Bxb_v2_UTR5_Flag_COMT_moxGFP_LPS:4836:ACC:TTA	0.478888	N.S.	-3.75827	P3
pDEST_HC_Rec_Bxb_v2_UTR5_Flag_COMT_moxGFP_LPS:4836:ACC:TTG	0.519912	N.S.	-0.668635	P1
pDEST_HC_Rec_Bxb_v2_UTR5_Flag_COMT_moxGFP_LPS:4836:ACC:TTG	0.519912	N.S.	-3.18832	P3
pDEST_HC_Rec_Bxb_v2_UTR5_Flag_COMT_moxGFP_LPS:4836:ACC:TTT	0.661522	N.S.	-0.0280245	P1
pDEST_HC_Rec_Bxb_v2_UTR5_Flag_COMT_moxGFP_LPS:4836:ACC:TTT	0.661522	N.S.	2.12767	P3
pDEST_HC_Rec_Bxb_v2_UTR5_Flag_COMT_moxGFP_LPS:4837:C:A	0.758736	N.S.	-0.894538	P1
pDEST_HC_Rec_Bxb_v2_UTR5_Flag_COMT_moxGFP_LPS:4837:C:A	0.758736	N.S.	0.849857	P3
pDEST_HC_Rec_Bxb_v2_UTR5_Flag_COMT_moxGFP_LPS:4837:C:G	0.439933	N.S.	-0.0497681	P1
pDEST_HC_Rec_Bxb_v2_UTR5_Flag_COMT_moxGFP_LPS:4837:C:G	0.439933	N.S.	0.670391	P3
pDEST_HC_Rec_Bxb_v2_UTR5_Flag_COMT_moxGFP_LPS:4837:C:T	0.36859	N.S.	-2.0271	P1
pDEST_HC_Rec_Bxb_v2_UTR5_Flag_COMT_moxGFP_LPS:4837:C:T	0.36859	N.S.	1.06737	P3
pDEST_HC_Rec_Bxb_v2_UTR5_Flag_COMT_moxGFP_LPS:4837:CC:AA	0.361101	N.S.	-0.819265	P1
pDEST_HC_Rec_Bxb_v2_UTR5_Flag_COMT_moxGFP_LPS:4837:CC:AA	0.361101	N.S.	-0.688246	P3
pDEST_HC_Rec_Bxb_v2_UTR5_Flag_COMT_moxGFP_LPS:4837:CC:AG	0.892961	N.S.	-0.251068	P1
pDEST_HC_Rec_Bxb_v2_UTR5_Flag_COMT_moxGFP_LPS:4837:CC:AG	0.892961	N.S.	-0.112142	P3
pDEST_HC_Rec_Bxb_v2_UTR5_Flag_COMT_moxGFP_LPS:4837:CC:AT	0.63605	N.S.	-0.499497	P1
pDEST_HC_Rec_Bxb_v2_UTR5_Flag_COMT_moxGFP_LPS:4837:CC:AT	0.63605	N.S.	2.07562	P3
pDEST_HC_Rec_Bxb_v2_UTR5_Flag_COMT_moxGFP_LPS:4837:CC:GA	0.690034	N.S.	0.39884	P1
pDEST_HC_Rec_Bxb_v2_UTR5_Flag_COMT_moxGFP_LPS:4837:CC:GA	0.690034	N.S.	-0.231903	P3
pDEST_HC_Rec_Bxb_v2_UTR5_Flag_COMT_moxGFP_LPS:4837:CC:GG	0.299507	N.S.	-1.88813	P1
pDEST_HC_Rec_Bxb_v2_UTR5_Flag_COMT_moxGFP_LPS:4837:CC:GG	0.299507	N.S.	-1.37494	P3
pDEST_HC_Rec_Bxb_v2_UTR5_Flag_COMT_moxGFP_LPS:4837:CC:GT	0.560054	N.S.	0.118659	P1
pDEST_HC_Rec_Bxb_v2_UTR5_Flag_COMT_moxGFP_LPS:4837:CC:GT	0.560054	N.S.	-0.238562	P3
pDEST_HC_Rec_Bxb_v2_UTR5_Flag_COMT_moxGFP_LPS:4837:CC:TA	0.910662	N.S.	-0.254546	P1
pDEST_HC_Rec_Bxb_v2_UTR5_Flag_COMT_moxGFP_LPS:4837:CC:TA	0.910662	N.S.	0.417537	P3
pDEST_HC_Rec_Bxb_v2_UTR5_Flag_COMT_moxGFP_LPS:4837:CC:TG	0.28653	N.S.	-2.29361	P1
pDEST_HC_Rec_Bxb_v2_UTR5_Flag_COMT_moxGFP_LPS:4837:CC:TG	0.28653	N.S.	-2.59568	P3
pDEST_HC_Rec_Bxb_v2_UTR5_Flag_COMT_moxGFP_LPS:4837:CC:TT	0.694106	N.S.	-0.60094	P1
pDEST_HC_Rec_Bxb_v2_UTR5_Flag_COMT_moxGFP_LPS:4837:CC:TT	0.694106	N.S.	2.2446	P3
pDEST_HC_Rec_Bxb_v2_UTR5_Flag_COMT_moxGFP_LPS:4838:C:A	0.88496	N.S.	-0.0299148	P1
pDEST_HC_Rec_Bxb_v2_UTR5_Flag_COMT_moxGFP_LPS:4838:C:A	0.88496	N.S.	0.946621	P3
pDEST_HC_Rec_Bxb_v2_UTR5_Flag_COMT_moxGFP_LPS:4838:C:G	0.573903	N.S.	-1.15515	P1
pDEST_HC_Rec_Bxb_v2_UTR5_Flag_COMT_moxGFP_LPS:4838:C:G	0.573903	N.S.	-0.523799	P3
pDEST_HC_Rec_Bxb_v2_UTR5_Flag_COMT_moxGFP_LPS:4838:C:T	0.884453	N.S.	-0.653258	P1
pDEST_HC_Rec_Bxb_v2_UTR5_Flag_COMT_moxGFP_LPS:4838:C:T	0.884453	N.S.	2.71081	P3
pDEST_HC_Rec_Bxb_v2_UTR5_Flag_COMT_moxGFP_LPS:4839:A:G	0.885279	N.S.	-0.903034	P1
pDEST_HC_Rec_Bxb_v2_UTR5_Flag_COMT_moxGFP_LPS:4839:A:G	0.885279	N.S.	-0.651331	P3
pDEST_HC_Rec_Bxb_v2_UTR5_Flag_COMT_moxGFP_LPS:4839:A:T	0.00602434	RNA down	-3.20608	P1
pDEST_HC_Rec_Bxb_v2_UTR5_Flag_COMT_moxGFP_LPS:4839:A:T	0.00602434	RNA down	1.61064	P3
pDEST_HC_Rec_Bxb_v2_UTR5_Flag_COMT_moxGFP_LPS:4839:AA:CC	0.750297	N.S.	-0.15636	P1
pDEST_HC_Rec_Bxb_v2_UTR5_Flag_COMT_moxGFP_LPS:4839:AA:CC	0.750297	N.S.	-0.84036	P3
pDEST_HC_Rec_Bxb_v2_UTR5_Flag_COMT_moxGFP_LPS:4839:AA:CG	0.216535	N.S.	-1.27797	P1
pDEST_HC_Rec_Bxb_v2_UTR5_Flag_COMT_moxGFP_LPS:4839:AA:CG	0.216535	N.S.	-0.988019	P3
pDEST_HC_Rec_Bxb_v2_UTR5_Flag_COMT_moxGFP_LPS:4839:AA:CT	0.572611	N.S.	-0.75875	P1
pDEST_HC_Rec_Bxb_v2_UTR5_Flag_COMT_moxGFP_LPS:4839:AA:CT	0.572611	N.S.	-0.827836	P3
pDEST_HC_Rec_Bxb_v2_UTR5_Flag_COMT_moxGFP_LPS:4839:AA:GC	0.770862	N.S.	-1.01126	P1
pDEST_HC_Rec_Bxb_v2_UTR5_Flag_COMT_moxGFP_LPS:4839:AA:GC	0.770862	N.S.	-0.593732	P3
pDEST_HC_Rec_Bxb_v2_UTR5_Flag_COMT_moxGFP_LPS:4839:AA:GG	0.649598	N.S.	-0.13834	P1
pDEST_HC_Rec_Bxb_v2_UTR5_Flag_COMT_moxGFP_LPS:4839:AA:GG	0.649598	N.S.	-1.83864	P3
pDEST_HC_Rec_Bxb_v2_UTR5_Flag_COMT_moxGFP_LPS:4839:AA:GT	0.901549	N.S.	-1.37119	P1
pDEST_HC_Rec_Bxb_v2_UTR5_Flag_COMT_moxGFP_LPS:4839:AA:GT	0.901549	N.S.	-1.27595	P3
pDEST_HC_Rec_Bxb_v2_UTR5_Flag_COMT_moxGFP_LPS:4839:AA:TC	0.311426	N.S.	0.171213	P1
pDEST_HC_Rec_Bxb_v2_UTR5_Flag_COMT_moxGFP_LPS:4839:AA:TC	0.311426	N.S.	-1.04088	P3
pDEST_HC_Rec_Bxb_v2_UTR5_Flag_COMT_moxGFP_LPS:4839:AA:TG	0.841066	N.S.	-0.211995	P1
pDEST_HC_Rec_Bxb_v2_UTR5_Flag_COMT_moxGFP_LPS:4839:AA:TG	0.841066	N.S.	0.222251	P3
pDEST_HC_Rec_Bxb_v2_UTR5_Flag_COMT_moxGFP_LPS:4839:AA:TT	0.700746	N.S.	0.166477	P1
pDEST_HC_Rec_Bxb_v2_UTR5_Flag_COMT_moxGFP_LPS:4839:AA:TT	0.700746	N.S.	-0.895893	P3
pDEST_HC_Rec_Bxb_v2_UTR5_Flag_COMT_moxGFP_LPS:4839:AAG:CAA	0.725356	N.S.	0.116989	P1
pDEST_HC_Rec_Bxb_v2_UTR5_Flag_COMT_moxGFP_LPS:4839:AAG:CAA	0.725356	N.S.	1.00656	P3
pDEST_HC_Rec_Bxb_v2_UTR5_Flag_COMT_moxGFP_LPS:4839:AAG:CCA	0.481299	N.S.	-2.40705	P3
pDEST_HC_Rec_Bxb_v2_UTR5_Flag_COMT_moxGFP_LPS:4839:AAG:CCC	0.688083	N.S.	0.475132	P1
pDEST_HC_Rec_Bxb_v2_UTR5_Flag_COMT_moxGFP_LPS:4839:AAG:CGA	0.785085	N.S.	1.66964	P1
pDEST_HC_Rec_Bxb_v2_UTR5_Flag_COMT_moxGFP_LPS:4839:AAG:CGA	0.785085	N.S.	-0.384269	P3
pDEST_HC_Rec_Bxb_v2_UTR5_Flag_COMT_moxGFP_LPS:4839:AAG:CGC	0.432462	N.S.	-0.230168	P1
pDEST_HC_Rec_Bxb_v2_UTR5_Flag_COMT_moxGFP_LPS:4839:AAG:CTA	0.354307	N.S.	-0.486024	P1
pDEST_HC_Rec_Bxb_v2_UTR5_Flag_COMT_moxGFP_LPS:4839:AAG:CTA	0.354307	N.S.	-1.72369	P3
pDEST_HC_Rec_Bxb_v2_UTR5_Flag_COMT_moxGFP_LPS:4839:AAG:GAA	0.35	N.S.	-0.854071	P1
pDEST_HC_Rec_Bxb_v2_UTR5_Flag_COMT_moxGFP_LPS:4839:AAG:GAA	0.35	N.S.	-2.68476	P3
pDEST_HC_Rec_Bxb_v2_UTR5_Flag_COMT_moxGFP_LPS:4839:AAG:GAC	0.930309	N.S.	-0.472826	P1
pDEST_HC_Rec_Bxb_v2_UTR5_Flag_COMT_moxGFP_LPS:4839:AAG:GAC	0.930309	N.S.	-0.88298	P3
pDEST_HC_Rec_Bxb_v2_UTR5_Flag_COMT_moxGFP_LPS:4839:AAG:GAT	0.740726	N.S.	-0.909406	P1
pDEST_HC_Rec_Bxb_v2_UTR5_Flag_COMT_moxGFP_LPS:4839:AAG:GCA	0.89024	N.S.	-0.145399	P1
pDEST_HC_Rec_Bxb_v2_UTR5_Flag_COMT_moxGFP_LPS:4839:AAG:GCA	0.89024	N.S.	-3.37682	P3
pDEST_HC_Rec_Bxb_v2_UTR5_Flag_COMT_moxGFP_LPS:4839:AAG:GCC	0.507779	N.S.	0.0990643	P1
pDEST_HC_Rec_Bxb_v2_UTR5_Flag_COMT_moxGFP_LPS:4839:AAG:GCC	0.507779	N.S.	-1.32762	P3
pDEST_HC_Rec_Bxb_v2_UTR5_Flag_COMT_moxGFP_LPS:4839:AAG:GGA	0.881287	N.S.	-0.747219	P1
pDEST_HC_Rec_Bxb_v2_UTR5_Flag_COMT_moxGFP_LPS:4839:AAG:GGA	0.881287	N.S.	-3.36304	P3
pDEST_HC_Rec_Bxb_v2_UTR5_Flag_COMT_moxGFP_LPS:4839:AAG:GGC	0.854547	N.S.	-0.577041	P1
pDEST_HC_Rec_Bxb_v2_UTR5_Flag_COMT_moxGFP_LPS:4839:AAG:GGC	0.854547	N.S.	-0.169383	P3
pDEST_HC_Rec_Bxb_v2_UTR5_Flag_COMT_moxGFP_LPS:4839:AAG:GGT	0.751209	N.S.	-0.642979	P1
pDEST_HC_Rec_Bxb_v2_UTR5_Flag_COMT_moxGFP_LPS:4839:AAG:GGT	0.751209	N.S.	1.18787	P3
pDEST_HC_Rec_Bxb_v2_UTR5_Flag_COMT_moxGFP_LPS:4839:AAG:GTA	0.665528	N.S.	0.935197	P1
pDEST_HC_Rec_Bxb_v2_UTR5_Flag_COMT_moxGFP_LPS:4839:AAG:GTA	0.665528	N.S.	-0.438932	P3
pDEST_HC_Rec_Bxb_v2_UTR5_Flag_COMT_moxGFP_LPS:4839:AAG:GTC	0.181393	N.S.	-0.138816	P1
pDEST_HC_Rec_Bxb_v2_UTR5_Flag_COMT_moxGFP_LPS:4839:AAG:GTC	0.181393	N.S.	-2.58939	P3
pDEST_HC_Rec_Bxb_v2_UTR5_Flag_COMT_moxGFP_LPS:4839:AAG:GTT	0.928584	N.S.	-1.45624	P1
pDEST_HC_Rec_Bxb_v2_UTR5_Flag_COMT_moxGFP_LPS:4839:AAG:GTT	0.928584	N.S.	-0.616755	P3
pDEST_HC_Rec_Bxb_v2_UTR5_Flag_COMT_moxGFP_LPS:4839:AAG:TAC	0.271568	N.S.	-2.66679	P1
pDEST_HC_Rec_Bxb_v2_UTR5_Flag_COMT_moxGFP_LPS:4839:AAG:TAC	0.271568	N.S.	-1.46379	P3
pDEST_HC_Rec_Bxb_v2_UTR5_Flag_COMT_moxGFP_LPS:4839:AAG:TAT	0.691158	N.S.	-1.45448	P1
pDEST_HC_Rec_Bxb_v2_UTR5_Flag_COMT_moxGFP_LPS:4839:AAG:TCA	0.641225	N.S.	-0.455611	P1
pDEST_HC_Rec_Bxb_v2_UTR5_Flag_COMT_moxGFP_LPS:4839:AAG:TCA	0.641225	N.S.	-0.421962	P3
pDEST_HC_Rec_Bxb_v2_UTR5_Flag_COMT_moxGFP_LPS:4839:AAG:TCC	0.42705	N.S.	0.120866	P1
pDEST_HC_Rec_Bxb_v2_UTR5_Flag_COMT_moxGFP_LPS:4839:AAG:TCC	0.42705	N.S.	0.312987	P3
pDEST_HC_Rec_Bxb_v2_UTR5_Flag_COMT_moxGFP_LPS:4839:AAG:TCT	0.786829	N.S.	-1.00952	P1
pDEST_HC_Rec_Bxb_v2_UTR5_Flag_COMT_moxGFP_LPS:4839:AAG:TGC	0.763071	N.S.	0.505965	P1
pDEST_HC_Rec_Bxb_v2_UTR5_Flag_COMT_moxGFP_LPS:4839:AAG:TGC	0.763071	N.S.	-2.3623	P3
pDEST_HC_Rec_Bxb_v2_UTR5_Flag_COMT_moxGFP_LPS:4839:AAG:TGT	0.576592	N.S.	0.0491071	P1
pDEST_HC_Rec_Bxb_v2_UTR5_Flag_COMT_moxGFP_LPS:4839:AAG:TGT	0.576592	N.S.	-0.0991245	P3
pDEST_HC_Rec_Bxb_v2_UTR5_Flag_COMT_moxGFP_LPS:4839:AAG:TTA	0.63806	N.S.	-0.114081	P1
pDEST_HC_Rec_Bxb_v2_UTR5_Flag_COMT_moxGFP_LPS:4839:AAG:TTA	0.63806	N.S.	-1.46861	P3
pDEST_HC_Rec_Bxb_v2_UTR5_Flag_COMT_moxGFP_LPS:4839:AAG:TTC	0.806312	N.S.	-1.68981	P1
pDEST_HC_Rec_Bxb_v2_UTR5_Flag_COMT_moxGFP_LPS:4839:AAG:TTC	0.806312	N.S.	-0.24064	P3
pDEST_HC_Rec_Bxb_v2_UTR5_Flag_COMT_moxGFP_LPS:4839:AAG:TTT	0.844385	N.S.	0.476671	P1
pDEST_HC_Rec_Bxb_v2_UTR5_Flag_COMT_moxGFP_LPS:4839:AAG:TTT	0.844385	N.S.	-2.65998	P3
pDEST_HC_Rec_Bxb_v2_UTR5_Flag_COMT_moxGFP_LPS:4840:A:C	0.511854	N.S.	-0.575426	P1
pDEST_HC_Rec_Bxb_v2_UTR5_Flag_COMT_moxGFP_LPS:4840:A:C	0.511854	N.S.	-0.788629	P3
pDEST_HC_Rec_Bxb_v2_UTR5_Flag_COMT_moxGFP_LPS:4840:A:G	0.597024	N.S.	-1.18068	P1
pDEST_HC_Rec_Bxb_v2_UTR5_Flag_COMT_moxGFP_LPS:4840:A:G	0.597024	N.S.	-0.995095	P3
pDEST_HC_Rec_Bxb_v2_UTR5_Flag_COMT_moxGFP_LPS:4840:A:T	0.47465	N.S.	-0.734957	P1
pDEST_HC_Rec_Bxb_v2_UTR5_Flag_COMT_moxGFP_LPS:4840:A:T	0.47465	N.S.	0.106104	P3
pDEST_HC_Rec_Bxb_v2_UTR5_Flag_COMT_moxGFP_LPS:4840:AG:CA	0.244535	N.S.	0.0287518	P1
pDEST_HC_Rec_Bxb_v2_UTR5_Flag_COMT_moxGFP_LPS:4840:AG:CA	0.244535	N.S.	-2.44363	P3
pDEST_HC_Rec_Bxb_v2_UTR5_Flag_COMT_moxGFP_LPS:4840:AG:CC	0.835605	N.S.	-1.24169	P1
pDEST_HC_Rec_Bxb_v2_UTR5_Flag_COMT_moxGFP_LPS:4840:AG:CC	0.835605	N.S.	-2.62242	P3
pDEST_HC_Rec_Bxb_v2_UTR5_Flag_COMT_moxGFP_LPS:4840:AG:CT	0.539217	N.S.	-0.19217	P1
pDEST_HC_Rec_Bxb_v2_UTR5_Flag_COMT_moxGFP_LPS:4840:AG:GA	0.794264	N.S.	-1.78293	P1
pDEST_HC_Rec_Bxb_v2_UTR5_Flag_COMT_moxGFP_LPS:4840:AG:GA	0.794264	N.S.	-4.53293	P3
pDEST_HC_Rec_Bxb_v2_UTR5_Flag_COMT_moxGFP_LPS:4840:AG:GC	0.666538	N.S.	-0.578049	P1
pDEST_HC_Rec_Bxb_v2_UTR5_Flag_COMT_moxGFP_LPS:4840:AG:GC	0.666538	N.S.	-1.64556	P3
pDEST_HC_Rec_Bxb_v2_UTR5_Flag_COMT_moxGFP_LPS:4840:AG:GT	0.812454	N.S.	0.362018	P1
pDEST_HC_Rec_Bxb_v2_UTR5_Flag_COMT_moxGFP_LPS:4840:AG:GT	0.812454	N.S.	-0.634935	P3
pDEST_HC_Rec_Bxb_v2_UTR5_Flag_COMT_moxGFP_LPS:4840:AG:TA	0.791078	N.S.	-0.772743	P1
pDEST_HC_Rec_Bxb_v2_UTR5_Flag_COMT_moxGFP_LPS:4840:AG:TA	0.791078	N.S.	-0.775466	P3
pDEST_HC_Rec_Bxb_v2_UTR5_Flag_COMT_moxGFP_LPS:4840:AG:TC	0.56522	N.S.	-0.64519	P1
pDEST_HC_Rec_Bxb_v2_UTR5_Flag_COMT_moxGFP_LPS:4840:AG:TC	0.56522	N.S.	-1.24694	P3
pDEST_HC_Rec_Bxb_v2_UTR5_Flag_COMT_moxGFP_LPS:4840:AG:TT	0.818533	N.S.	-0.573018	P1
pDEST_HC_Rec_Bxb_v2_UTR5_Flag_COMT_moxGFP_LPS:4841:G:A	0.545833	N.S.	-0.995929	P1
pDEST_HC_Rec_Bxb_v2_UTR5_Flag_COMT_moxGFP_LPS:4841:G:A	0.545833	N.S.	-0.772768	P3
pDEST_HC_Rec_Bxb_v2_UTR5_Flag_COMT_moxGFP_LPS:4841:G:C	0.446769	N.S.	-2.54641	P1
pDEST_HC_Rec_Bxb_v2_UTR5_Flag_COMT_moxGFP_LPS:4841:G:C	0.446769	N.S.	0.0941539	P3
pDEST_HC_Rec_Bxb_v2_UTR5_Flag_COMT_moxGFP_LPS:4841:G:T	0.647074	N.S.	0.163211	P1
pDEST_HC_Rec_Bxb_v2_UTR5_Flag_COMT_moxGFP_LPS:4841:G:T	0.647074	N.S.	0.453653	P3
pDEST_HC_Rec_Bxb_v2_UTR5_Flag_COMT_moxGFP_LPS:4842:G:A	0.845971	N.S.	-0.748314	P1
pDEST_HC_Rec_Bxb_v2_UTR5_Flag_COMT_moxGFP_LPS:4842:G:A	0.845971	N.S.	-0.0938076	P3
pDEST_HC_Rec_Bxb_v2_UTR5_Flag_COMT_moxGFP_LPS:4842:G:C	0.519457	N.S.	-0.77494	P1
pDEST_HC_Rec_Bxb_v2_UTR5_Flag_COMT_moxGFP_LPS:4842:G:C	0.519457	N.S.	-0.0934838	P3
pDEST_HC_Rec_Bxb_v2_UTR5_Flag_COMT_moxGFP_LPS:4842:G:T	0.156002	N.S.	-2.20029	P1
pDEST_HC_Rec_Bxb_v2_UTR5_Flag_COMT_moxGFP_LPS:4842:G:T	0.156002	N.S.	1.93551	P3
pDEST_HC_Rec_Bxb_v2_UTR5_Flag_COMT_moxGFP_LPS:4842:GA:AC	0.863328	N.S.	-0.656592	P1
pDEST_HC_Rec_Bxb_v2_UTR5_Flag_COMT_moxGFP_LPS:4842:GA:AC	0.863328	N.S.	-0.723899	P3
pDEST_HC_Rec_Bxb_v2_UTR5_Flag_COMT_moxGFP_LPS:4842:GA:AG	0.32521	N.S.	-0.199121	P1
pDEST_HC_Rec_Bxb_v2_UTR5_Flag_COMT_moxGFP_LPS:4842:GA:AG	0.32521	N.S.	-0.929027	P3
pDEST_HC_Rec_Bxb_v2_UTR5_Flag_COMT_moxGFP_LPS:4842:GA:AT	0.815557	N.S.	-2.29037	P1
pDEST_HC_Rec_Bxb_v2_UTR5_Flag_COMT_moxGFP_LPS:4842:GA:AT	0.815557	N.S.	-0.738511	P3
pDEST_HC_Rec_Bxb_v2_UTR5_Flag_COMT_moxGFP_LPS:4842:GA:CC	0.45464	N.S.	0.0760614	P1
pDEST_HC_Rec_Bxb_v2_UTR5_Flag_COMT_moxGFP_LPS:4842:GA:CC	0.45464	N.S.	-1.22592	P3
pDEST_HC_Rec_Bxb_v2_UTR5_Flag_COMT_moxGFP_LPS:4842:GA:CG	0.286517	N.S.	-1.46682	P1
pDEST_HC_Rec_Bxb_v2_UTR5_Flag_COMT_moxGFP_LPS:4842:GA:CG	0.286517	N.S.	-4.1989	P3
pDEST_HC_Rec_Bxb_v2_UTR5_Flag_COMT_moxGFP_LPS:4842:GA:CT	0.594872	N.S.	0.0845371	P1
pDEST_HC_Rec_Bxb_v2_UTR5_Flag_COMT_moxGFP_LPS:4842:GA:CT	0.594872	N.S.	-0.746343	P3
pDEST_HC_Rec_Bxb_v2_UTR5_Flag_COMT_moxGFP_LPS:4842:GA:TC	0.638425	N.S.	-0.655694	P1
pDEST_HC_Rec_Bxb_v2_UTR5_Flag_COMT_moxGFP_LPS:4842:GA:TC	0.638425	N.S.	-1.85393	P3
pDEST_HC_Rec_Bxb_v2_UTR5_Flag_COMT_moxGFP_LPS:4842:GA:TG	0.297657	N.S.	-0.334879	P1
pDEST_HC_Rec_Bxb_v2_UTR5_Flag_COMT_moxGFP_LPS:4842:GA:TT	0.466587	N.S.	-0.569686	P1
pDEST_HC_Rec_Bxb_v2_UTR5_Flag_COMT_moxGFP_LPS:4842:GA:TT	0.466587	N.S.	0.144951	P3
pDEST_HC_Rec_Bxb_v2_UTR5_Flag_COMT_moxGFP_LPS:4842:GAG:AAA	0.902429	N.S.	0.172493	P1
pDEST_HC_Rec_Bxb_v2_UTR5_Flag_COMT_moxGFP_LPS:4842:GAG:AAA	0.902429	N.S.	1.12242	P3
pDEST_HC_Rec_Bxb_v2_UTR5_Flag_COMT_moxGFP_LPS:4842:GAG:AAC	0.678249	N.S.	0.349926	P1
pDEST_HC_Rec_Bxb_v2_UTR5_Flag_COMT_moxGFP_LPS:4842:GAG:AAC	0.678249	N.S.	-0.457031	P3
pDEST_HC_Rec_Bxb_v2_UTR5_Flag_COMT_moxGFP_LPS:4842:GAG:AAT	0.69335	N.S.	0.0632336	P1
pDEST_HC_Rec_Bxb_v2_UTR5_Flag_COMT_moxGFP_LPS:4842:GAG:AAT	0.69335	N.S.	-2.08797	P3
pDEST_HC_Rec_Bxb_v2_UTR5_Flag_COMT_moxGFP_LPS:4842:GAG:ACA	0.709295	N.S.	-0.247804	P1
pDEST_HC_Rec_Bxb_v2_UTR5_Flag_COMT_moxGFP_LPS:4842:GAG:ACA	0.709295	N.S.	0.805694	P3
pDEST_HC_Rec_Bxb_v2_UTR5_Flag_COMT_moxGFP_LPS:4842:GAG:ACC	0.59549	N.S.	0.0947896	P1
pDEST_HC_Rec_Bxb_v2_UTR5_Flag_COMT_moxGFP_LPS:4842:GAG:ACC	0.59549	N.S.	-0.221414	P3
pDEST_HC_Rec_Bxb_v2_UTR5_Flag_COMT_moxGFP_LPS:4842:GAG:ACT	0.849656	N.S.	0.678853	P1
pDEST_HC_Rec_Bxb_v2_UTR5_Flag_COMT_moxGFP_LPS:4842:GAG:ACT	0.849656	N.S.	0.113971	P3
pDEST_HC_Rec_Bxb_v2_UTR5_Flag_COMT_moxGFP_LPS:4842:GAG:AGC	0.212813	N.S.	-0.986312	P1
pDEST_HC_Rec_Bxb_v2_UTR5_Flag_COMT_moxGFP_LPS:4842:GAG:AGT	0.565229	N.S.	0.716499	P1
pDEST_HC_Rec_Bxb_v2_UTR5_Flag_COMT_moxGFP_LPS:4842:GAG:AGT	0.565229	N.S.	-0.424913	P3
pDEST_HC_Rec_Bxb_v2_UTR5_Flag_COMT_moxGFP_LPS:4842:GAG:ATA	0.724753	N.S.	0.399465	P1
pDEST_HC_Rec_Bxb_v2_UTR5_Flag_COMT_moxGFP_LPS:4842:GAG:ATA	0.724753	N.S.	-0.487247	P3
pDEST_HC_Rec_Bxb_v2_UTR5_Flag_COMT_moxGFP_LPS:4842:GAG:ATC	0.908847	N.S.	-0.203153	P1
pDEST_HC_Rec_Bxb_v2_UTR5_Flag_COMT_moxGFP_LPS:4842:GAG:ATC	0.908847	N.S.	-0.586203	P3
pDEST_HC_Rec_Bxb_v2_UTR5_Flag_COMT_moxGFP_LPS:4842:GAG:ATT	0.813226	N.S.	0.049422	P1
pDEST_HC_Rec_Bxb_v2_UTR5_Flag_COMT_moxGFP_LPS:4842:GAG:ATT	0.813226	N.S.	0.0228366	P3
pDEST_HC_Rec_Bxb_v2_UTR5_Flag_COMT_moxGFP_LPS:4842:GAG:CAA	0.547258	N.S.	-1.55225	P1
pDEST_HC_Rec_Bxb_v2_UTR5_Flag_COMT_moxGFP_LPS:4842:GAG:CAA	0.547258	N.S.	-2.5299	P3
pDEST_HC_Rec_Bxb_v2_UTR5_Flag_COMT_moxGFP_LPS:4842:GAG:CAC	0.493705	N.S.	-2.85291	P1
pDEST_HC_Rec_Bxb_v2_UTR5_Flag_COMT_moxGFP_LPS:4842:GAG:CAC	0.493705	N.S.	-4.64228	P3
pDEST_HC_Rec_Bxb_v2_UTR5_Flag_COMT_moxGFP_LPS:4842:GAG:CAT	0.585053	N.S.	-0.342986	P1
pDEST_HC_Rec_Bxb_v2_UTR5_Flag_COMT_moxGFP_LPS:4842:GAG:CAT	0.585053	N.S.	-0.483768	P3
pDEST_HC_Rec_Bxb_v2_UTR5_Flag_COMT_moxGFP_LPS:4842:GAG:CCA	0.193248	N.S.	-0.21014	P1
pDEST_HC_Rec_Bxb_v2_UTR5_Flag_COMT_moxGFP_LPS:4842:GAG:CCA	0.193248	N.S.	-0.115928	P3
pDEST_HC_Rec_Bxb_v2_UTR5_Flag_COMT_moxGFP_LPS:4842:GAG:CCC	0.940185	N.S.	-0.0996089	P1
pDEST_HC_Rec_Bxb_v2_UTR5_Flag_COMT_moxGFP_LPS:4842:GAG:CCC	0.940185	N.S.	-0.428703	P3
pDEST_HC_Rec_Bxb_v2_UTR5_Flag_COMT_moxGFP_LPS:4842:GAG:CCT	0.586101	N.S.	0.694555	P1
pDEST_HC_Rec_Bxb_v2_UTR5_Flag_COMT_moxGFP_LPS:4842:GAG:CGA	0.705853	N.S.	-0.13828	P1
pDEST_HC_Rec_Bxb_v2_UTR5_Flag_COMT_moxGFP_LPS:4842:GAG:CGA	0.705853	N.S.	0.34996	P3
pDEST_HC_Rec_Bxb_v2_UTR5_Flag_COMT_moxGFP_LPS:4842:GAG:CGC	0.16404	N.S.	-0.963746	P1
pDEST_HC_Rec_Bxb_v2_UTR5_Flag_COMT_moxGFP_LPS:4842:GAG:CGT	0.112493	RNA down	-0.656678	P1
pDEST_HC_Rec_Bxb_v2_UTR5_Flag_COMT_moxGFP_LPS:4842:GAG:CGT	0.112493	RNA down	-1.01537	P3
pDEST_HC_Rec_Bxb_v2_UTR5_Flag_COMT_moxGFP_LPS:4842:GAG:CTA	0.834181	N.S.	-1.99651	P1
pDEST_HC_Rec_Bxb_v2_UTR5_Flag_COMT_moxGFP_LPS:4842:GAG:CTA	0.834181	N.S.	0.435264	P3
pDEST_HC_Rec_Bxb_v2_UTR5_Flag_COMT_moxGFP_LPS:4842:GAG:CTC	0.370768	N.S.	0.32054	P1
pDEST_HC_Rec_Bxb_v2_UTR5_Flag_COMT_moxGFP_LPS:4842:GAG:CTC	0.370768	N.S.	0.0360483	P3
pDEST_HC_Rec_Bxb_v2_UTR5_Flag_COMT_moxGFP_LPS:4842:GAG:CTT	0.528518	N.S.	-1.07414	P1
pDEST_HC_Rec_Bxb_v2_UTR5_Flag_COMT_moxGFP_LPS:4842:GAG:CTT	0.528518	N.S.	-0.557247	P3
pDEST_HC_Rec_Bxb_v2_UTR5_Flag_COMT_moxGFP_LPS:4842:GAG:TAC	0.737973	N.S.	-0.291181	P1
pDEST_HC_Rec_Bxb_v2_UTR5_Flag_COMT_moxGFP_LPS:4842:GAG:TAC	0.737973	N.S.	0.373713	P3
pDEST_HC_Rec_Bxb_v2_UTR5_Flag_COMT_moxGFP_LPS:4842:GAG:TAT	0.265353	N.S.	-0.0382093	P1
pDEST_HC_Rec_Bxb_v2_UTR5_Flag_COMT_moxGFP_LPS:4842:GAG:TAT	0.265353	N.S.	-0.783662	P3
pDEST_HC_Rec_Bxb_v2_UTR5_Flag_COMT_moxGFP_LPS:4842:GAG:TCA	0.737806	N.S.	0.423792	P1
pDEST_HC_Rec_Bxb_v2_UTR5_Flag_COMT_moxGFP_LPS:4842:GAG:TCA	0.737806	N.S.	-0.419498	P3
pDEST_HC_Rec_Bxb_v2_UTR5_Flag_COMT_moxGFP_LPS:4842:GAG:TCC	0.699191	N.S.	0.508279	P1
pDEST_HC_Rec_Bxb_v2_UTR5_Flag_COMT_moxGFP_LPS:4842:GAG:TCC	0.699191	N.S.	-0.193531	P3
pDEST_HC_Rec_Bxb_v2_UTR5_Flag_COMT_moxGFP_LPS:4842:GAG:TCT	0.592255	N.S.	0.502833	P1
pDEST_HC_Rec_Bxb_v2_UTR5_Flag_COMT_moxGFP_LPS:4842:GAG:TCT	0.592255	N.S.	-0.132944	P3
pDEST_HC_Rec_Bxb_v2_UTR5_Flag_COMT_moxGFP_LPS:4842:GAG:TGC	0.51761	N.S.	0.442673	P1
pDEST_HC_Rec_Bxb_v2_UTR5_Flag_COMT_moxGFP_LPS:4842:GAG:TGC	0.51761	N.S.	-0.159135	P3
pDEST_HC_Rec_Bxb_v2_UTR5_Flag_COMT_moxGFP_LPS:4842:GAG:TGT	0.525357	N.S.	-0.210671	P1
pDEST_HC_Rec_Bxb_v2_UTR5_Flag_COMT_moxGFP_LPS:4842:GAG:TGT	0.525357	N.S.	-0.838279	P3
pDEST_HC_Rec_Bxb_v2_UTR5_Flag_COMT_moxGFP_LPS:4842:GAG:TTA	0.85866	N.S.	-0.433461	P1
pDEST_HC_Rec_Bxb_v2_UTR5_Flag_COMT_moxGFP_LPS:4842:GAG:TTC	0.581711	N.S.	-0.159763	P1
pDEST_HC_Rec_Bxb_v2_UTR5_Flag_COMT_moxGFP_LPS:4842:GAG:TTC	0.581711	N.S.	-0.630389	P3
pDEST_HC_Rec_Bxb_v2_UTR5_Flag_COMT_moxGFP_LPS:4842:GAG:TTT	0.865781	N.S.	0.247085	P1
pDEST_HC_Rec_Bxb_v2_UTR5_Flag_COMT_moxGFP_LPS:4842:GAG:TTT	0.865781	N.S.	-0.516965	P3
pDEST_HC_Rec_Bxb_v2_UTR5_Flag_COMT_moxGFP_LPS:4843:A:C	0.41892	N.S.	-0.129754	P1
pDEST_HC_Rec_Bxb_v2_UTR5_Flag_COMT_moxGFP_LPS:4843:A:C	0.41892	N.S.	-1.48246	P3
pDEST_HC_Rec_Bxb_v2_UTR5_Flag_COMT_moxGFP_LPS:4843:A:G	0.298861	N.S.	-2.20551	P1
pDEST_HC_Rec_Bxb_v2_UTR5_Flag_COMT_moxGFP_LPS:4843:A:G	0.298861	N.S.	0.467737	P3
pDEST_HC_Rec_Bxb_v2_UTR5_Flag_COMT_moxGFP_LPS:4843:A:T	0.800077	N.S.	-0.162402	P1
pDEST_HC_Rec_Bxb_v2_UTR5_Flag_COMT_moxGFP_LPS:4843:A:T	0.800077	N.S.	-0.588604	P3
pDEST_HC_Rec_Bxb_v2_UTR5_Flag_COMT_moxGFP_LPS:4843:AG:CA	0.731459	N.S.	-0.551769	P1
pDEST_HC_Rec_Bxb_v2_UTR5_Flag_COMT_moxGFP_LPS:4843:AG:CA	0.731459	N.S.	-0.42606	P3
pDEST_HC_Rec_Bxb_v2_UTR5_Flag_COMT_moxGFP_LPS:4843:AG:CC	0.512621	N.S.	1.01509	P1
pDEST_HC_Rec_Bxb_v2_UTR5_Flag_COMT_moxGFP_LPS:4843:AG:CC	0.512621	N.S.	-1.77688	P3
pDEST_HC_Rec_Bxb_v2_UTR5_Flag_COMT_moxGFP_LPS:4843:AG:GA	0.933403	N.S.	0.112466	P1
pDEST_HC_Rec_Bxb_v2_UTR5_Flag_COMT_moxGFP_LPS:4843:AG:GA	0.933403	N.S.	-0.564498	P3
pDEST_HC_Rec_Bxb_v2_UTR5_Flag_COMT_moxGFP_LPS:4843:AG:GC	0.429629	N.S.	-0.893548	P1
pDEST_HC_Rec_Bxb_v2_UTR5_Flag_COMT_moxGFP_LPS:4843:AG:GC	0.429629	N.S.	-1.81379	P3
pDEST_HC_Rec_Bxb_v2_UTR5_Flag_COMT_moxGFP_LPS:4843:AG:GT	0.327062	N.S.	-0.0847226	P1
pDEST_HC_Rec_Bxb_v2_UTR5_Flag_COMT_moxGFP_LPS:4843:AG:GT	0.327062	N.S.	-2.81603	P3
pDEST_HC_Rec_Bxb_v2_UTR5_Flag_COMT_moxGFP_LPS:4843:AG:TA	0.585378	N.S.	-0.72682	P1
pDEST_HC_Rec_Bxb_v2_UTR5_Flag_COMT_moxGFP_LPS:4843:AG:TA	0.585378	N.S.	-0.818065	P3
pDEST_HC_Rec_Bxb_v2_UTR5_Flag_COMT_moxGFP_LPS:4843:AG:TC	0.684388	N.S.	1.42481	P1
pDEST_HC_Rec_Bxb_v2_UTR5_Flag_COMT_moxGFP_LPS:4843:AG:TC	0.684388	N.S.	0.718065	P3
pDEST_HC_Rec_Bxb_v2_UTR5_Flag_COMT_moxGFP_LPS:4843:AG:TT	0.813407	N.S.	0.872487	P1
pDEST_HC_Rec_Bxb_v2_UTR5_Flag_COMT_moxGFP_LPS:4843:AG:TT	0.813407	N.S.	-0.329901	P3
pDEST_HC_Rec_Bxb_v2_UTR5_Flag_COMT_moxGFP_LPS:4844:G:A	0.296547	N.S.	-2.1461	P1
pDEST_HC_Rec_Bxb_v2_UTR5_Flag_COMT_moxGFP_LPS:4844:G:A	0.296547	N.S.	1.87951	P3
pDEST_HC_Rec_Bxb_v2_UTR5_Flag_COMT_moxGFP_LPS:4844:G:C	0.532248	N.S.	-0.41971	P1
pDEST_HC_Rec_Bxb_v2_UTR5_Flag_COMT_moxGFP_LPS:4844:G:C	0.532248	N.S.	-0.207056	P3
pDEST_HC_Rec_Bxb_v2_UTR5_Flag_COMT_moxGFP_LPS:4844:G:T	0.822422	N.S.	-0.432853	P1
pDEST_HC_Rec_Bxb_v2_UTR5_Flag_COMT_moxGFP_LPS:4844:G:T	0.822422	N.S.	0.765696	P3
pDEST_HC_Rec_Bxb_v2_UTR5_Flag_COMT_moxGFP_LPS:4845:C:A	0.631955	N.S.	0.0197822	P1
pDEST_HC_Rec_Bxb_v2_UTR5_Flag_COMT_moxGFP_LPS:4845:C:A	0.631955	N.S.	-0.0807263	P3
pDEST_HC_Rec_Bxb_v2_UTR5_Flag_COMT_moxGFP_LPS:4845:C:G	0.231183	N.S.	-0.778482	P1
pDEST_HC_Rec_Bxb_v2_UTR5_Flag_COMT_moxGFP_LPS:4845:C:G	0.231183	N.S.	-0.0986606	P3
pDEST_HC_Rec_Bxb_v2_UTR5_Flag_COMT_moxGFP_LPS:4845:C:T	0.0330964	RNA down	-2.00801	P1
pDEST_HC_Rec_Bxb_v2_UTR5_Flag_COMT_moxGFP_LPS:4845:C:T	0.0330964	RNA down	1.48382	P3
pDEST_HC_Rec_Bxb_v2_UTR5_Flag_COMT_moxGFP_LPS:4845:CA:AC	0.783989	N.S.	-0.0725177	P1
pDEST_HC_Rec_Bxb_v2_UTR5_Flag_COMT_moxGFP_LPS:4845:CA:AC	0.783989	N.S.	-0.51636	P3
pDEST_HC_Rec_Bxb_v2_UTR5_Flag_COMT_moxGFP_LPS:4845:CA:AG	0.312945	N.S.	-0.913681	P1
pDEST_HC_Rec_Bxb_v2_UTR5_Flag_COMT_moxGFP_LPS:4845:CA:AG	0.312945	N.S.	-2.1606	P3
pDEST_HC_Rec_Bxb_v2_UTR5_Flag_COMT_moxGFP_LPS:4845:CA:AT	0.83161	N.S.	-0.786777	P1
pDEST_HC_Rec_Bxb_v2_UTR5_Flag_COMT_moxGFP_LPS:4845:CA:AT	0.83161	N.S.	-1.30568	P3
pDEST_HC_Rec_Bxb_v2_UTR5_Flag_COMT_moxGFP_LPS:4845:CA:GC	0.194646	N.S.	-0.686305	P1
pDEST_HC_Rec_Bxb_v2_UTR5_Flag_COMT_moxGFP_LPS:4845:CA:GC	0.194646	N.S.	-4.26591	P3
pDEST_HC_Rec_Bxb_v2_UTR5_Flag_COMT_moxGFP_LPS:4845:CA:GG	0.287455	N.S.	0.754031	P1
pDEST_HC_Rec_Bxb_v2_UTR5_Flag_COMT_moxGFP_LPS:4845:CA:GG	0.287455	N.S.	-0.0598285	P3
pDEST_HC_Rec_Bxb_v2_UTR5_Flag_COMT_moxGFP_LPS:4845:CA:GT	0.619246	N.S.	-1.41715	P1
pDEST_HC_Rec_Bxb_v2_UTR5_Flag_COMT_moxGFP_LPS:4845:CA:GT	0.619246	N.S.	-3.40328	P3
pDEST_HC_Rec_Bxb_v2_UTR5_Flag_COMT_moxGFP_LPS:4845:CA:TC	0.425084	N.S.	-0.668832	P1
pDEST_HC_Rec_Bxb_v2_UTR5_Flag_COMT_moxGFP_LPS:4845:CA:TC	0.425084	N.S.	0.740977	P3
pDEST_HC_Rec_Bxb_v2_UTR5_Flag_COMT_moxGFP_LPS:4845:CA:TG	0.30226	N.S.	-1.33811	P1
pDEST_HC_Rec_Bxb_v2_UTR5_Flag_COMT_moxGFP_LPS:4845:CA:TG	0.30226	N.S.	-3.53598	P3
pDEST_HC_Rec_Bxb_v2_UTR5_Flag_COMT_moxGFP_LPS:4845:CA:TT	0.701741	N.S.	0.125448	P1
pDEST_HC_Rec_Bxb_v2_UTR5_Flag_COMT_moxGFP_LPS:4845:CA:TT	0.701741	N.S.	-0.0727406	P3
pDEST_HC_Rec_Bxb_v2_UTR5_Flag_COMT_moxGFP_LPS:4845:CAG:AAA	0.858885	N.S.	-2.09378	P1
pDEST_HC_Rec_Bxb_v2_UTR5_Flag_COMT_moxGFP_LPS:4845:CAG:AAA	0.858885	N.S.	0.299953	P3
pDEST_HC_Rec_Bxb_v2_UTR5_Flag_COMT_moxGFP_LPS:4845:CAG:AAC	0.837495	N.S.	0.225283	P1
pDEST_HC_Rec_Bxb_v2_UTR5_Flag_COMT_moxGFP_LPS:4845:CAG:AAC	0.837495	N.S.	-1.01455	P3
pDEST_HC_Rec_Bxb_v2_UTR5_Flag_COMT_moxGFP_LPS:4845:CAG:AAT	0.843909	N.S.	-0.168032	P1
pDEST_HC_Rec_Bxb_v2_UTR5_Flag_COMT_moxGFP_LPS:4845:CAG:AAT	0.843909	N.S.	-1.83326	P3
pDEST_HC_Rec_Bxb_v2_UTR5_Flag_COMT_moxGFP_LPS:4845:CAG:ACA	0.753982	N.S.	0.286357	P1
pDEST_HC_Rec_Bxb_v2_UTR5_Flag_COMT_moxGFP_LPS:4845:CAG:ACA	0.753982	N.S.	-0.256861	P3
pDEST_HC_Rec_Bxb_v2_UTR5_Flag_COMT_moxGFP_LPS:4845:CAG:ACC	0.872265	N.S.	0.687876	P1
pDEST_HC_Rec_Bxb_v2_UTR5_Flag_COMT_moxGFP_LPS:4845:CAG:ACC	0.872265	N.S.	-0.727098	P3
pDEST_HC_Rec_Bxb_v2_UTR5_Flag_COMT_moxGFP_LPS:4845:CAG:ACT	0.554238	N.S.	-0.113315	P1
pDEST_HC_Rec_Bxb_v2_UTR5_Flag_COMT_moxGFP_LPS:4845:CAG:ACT	0.554238	N.S.	-3.70348	P3
pDEST_HC_Rec_Bxb_v2_UTR5_Flag_COMT_moxGFP_LPS:4845:CAG:AGA	0.205992	N.S.	-0.3922	P1
pDEST_HC_Rec_Bxb_v2_UTR5_Flag_COMT_moxGFP_LPS:4845:CAG:AGC	0.208564	N.S.	-0.920768	P1
pDEST_HC_Rec_Bxb_v2_UTR5_Flag_COMT_moxGFP_LPS:4845:CAG:AGT	0.168904	N.S.	-1.00727	P1
pDEST_HC_Rec_Bxb_v2_UTR5_Flag_COMT_moxGFP_LPS:4845:CAG:AGT	0.168904	N.S.	-0.228208	P3
pDEST_HC_Rec_Bxb_v2_UTR5_Flag_COMT_moxGFP_LPS:4845:CAG:ATA	0.845596	N.S.	-0.118441	P1
pDEST_HC_Rec_Bxb_v2_UTR5_Flag_COMT_moxGFP_LPS:4845:CAG:ATA	0.845596	N.S.	0.336981	P3
pDEST_HC_Rec_Bxb_v2_UTR5_Flag_COMT_moxGFP_LPS:4845:CAG:ATC	0.636413	N.S.	-0.841954	P1
pDEST_HC_Rec_Bxb_v2_UTR5_Flag_COMT_moxGFP_LPS:4845:CAG:ATC	0.636413	N.S.	-1.66089	P3
pDEST_HC_Rec_Bxb_v2_UTR5_Flag_COMT_moxGFP_LPS:4845:CAG:ATT	0.534522	N.S.	-0.54108	P1
pDEST_HC_Rec_Bxb_v2_UTR5_Flag_COMT_moxGFP_LPS:4845:CAG:ATT	0.534522	N.S.	-3.07744	P3
pDEST_HC_Rec_Bxb_v2_UTR5_Flag_COMT_moxGFP_LPS:4845:CAG:GAA	0.81374	N.S.	-2.78307	P1
pDEST_HC_Rec_Bxb_v2_UTR5_Flag_COMT_moxGFP_LPS:4845:CAG:GAA	0.81374	N.S.	-5.26784	P3
pDEST_HC_Rec_Bxb_v2_UTR5_Flag_COMT_moxGFP_LPS:4845:CAG:GAC	0.832297	N.S.	-0.86713	P1
pDEST_HC_Rec_Bxb_v2_UTR5_Flag_COMT_moxGFP_LPS:4845:CAG:GAC	0.832297	N.S.	-0.87871	P3
pDEST_HC_Rec_Bxb_v2_UTR5_Flag_COMT_moxGFP_LPS:4845:CAG:GAT	0.534789	N.S.	-0.206847	P1
pDEST_HC_Rec_Bxb_v2_UTR5_Flag_COMT_moxGFP_LPS:4845:CAG:GAT	0.534789	N.S.	2.0601	P3
pDEST_HC_Rec_Bxb_v2_UTR5_Flag_COMT_moxGFP_LPS:4845:CAG:GCA	0.586238	N.S.	0.849347	P1
pDEST_HC_Rec_Bxb_v2_UTR5_Flag_COMT_moxGFP_LPS:4845:CAG:GCA	0.586238	N.S.	-0.922716	P3
pDEST_HC_Rec_Bxb_v2_UTR5_Flag_COMT_moxGFP_LPS:4845:CAG:GCC	0.398943	N.S.	1.43695	P1
pDEST_HC_Rec_Bxb_v2_UTR5_Flag_COMT_moxGFP_LPS:4845:CAG:GCC	0.398943	N.S.	0.133135	P3
pDEST_HC_Rec_Bxb_v2_UTR5_Flag_COMT_moxGFP_LPS:4845:CAG:GCT	0.849478	N.S.	0.24947	P1
pDEST_HC_Rec_Bxb_v2_UTR5_Flag_COMT_moxGFP_LPS:4845:CAG:GCT	0.849478	N.S.	-0.0237127	P3
pDEST_HC_Rec_Bxb_v2_UTR5_Flag_COMT_moxGFP_LPS:4845:CAG:GGA	0.488864	N.S.	0.935186	P1
pDEST_HC_Rec_Bxb_v2_UTR5_Flag_COMT_moxGFP_LPS:4845:CAG:GGA	0.488864	N.S.	0.082206	P3
pDEST_HC_Rec_Bxb_v2_UTR5_Flag_COMT_moxGFP_LPS:4845:CAG:GGC	0.266009	N.S.	0.13575	P1
pDEST_HC_Rec_Bxb_v2_UTR5_Flag_COMT_moxGFP_LPS:4845:CAG:GGC	0.266009	N.S.	1.07238	P3
pDEST_HC_Rec_Bxb_v2_UTR5_Flag_COMT_moxGFP_LPS:4845:CAG:GGT	0.735012	N.S.	0.639918	P1
pDEST_HC_Rec_Bxb_v2_UTR5_Flag_COMT_moxGFP_LPS:4845:CAG:GGT	0.735012	N.S.	0.594634	P3
pDEST_HC_Rec_Bxb_v2_UTR5_Flag_COMT_moxGFP_LPS:4845:CAG:GTA	0.654531	N.S.	-0.92055	P1
pDEST_HC_Rec_Bxb_v2_UTR5_Flag_COMT_moxGFP_LPS:4845:CAG:GTA	0.654531	N.S.	-0.601639	P3
pDEST_HC_Rec_Bxb_v2_UTR5_Flag_COMT_moxGFP_LPS:4845:CAG:GTC	0.860445	N.S.	-0.15891	P1
pDEST_HC_Rec_Bxb_v2_UTR5_Flag_COMT_moxGFP_LPS:4845:CAG:GTC	0.860445	N.S.	-0.644802	P3
pDEST_HC_Rec_Bxb_v2_UTR5_Flag_COMT_moxGFP_LPS:4845:CAG:GTT	0.618913	N.S.	-0.706814	P1
pDEST_HC_Rec_Bxb_v2_UTR5_Flag_COMT_moxGFP_LPS:4845:CAG:GTT	0.618913	N.S.	2.09373	P3
pDEST_HC_Rec_Bxb_v2_UTR5_Flag_COMT_moxGFP_LPS:4845:CAG:TAC	0.700316	N.S.	0.333389	P1
pDEST_HC_Rec_Bxb_v2_UTR5_Flag_COMT_moxGFP_LPS:4845:CAG:TAC	0.700316	N.S.	-0.58824	P3
pDEST_HC_Rec_Bxb_v2_UTR5_Flag_COMT_moxGFP_LPS:4845:CAG:TAT	0.417351	N.S.	0.599062	P1
pDEST_HC_Rec_Bxb_v2_UTR5_Flag_COMT_moxGFP_LPS:4845:CAG:TAT	0.417351	N.S.	0.542637	P3
pDEST_HC_Rec_Bxb_v2_UTR5_Flag_COMT_moxGFP_LPS:4845:CAG:TCA	0.648341	N.S.	0.514201	P1
pDEST_HC_Rec_Bxb_v2_UTR5_Flag_COMT_moxGFP_LPS:4845:CAG:TCA	0.648341	N.S.	0.0881121	P3
pDEST_HC_Rec_Bxb_v2_UTR5_Flag_COMT_moxGFP_LPS:4845:CAG:TCC	0.691362	N.S.	0.153999	P1
pDEST_HC_Rec_Bxb_v2_UTR5_Flag_COMT_moxGFP_LPS:4845:CAG:TCC	0.691362	N.S.	-0.499552	P3
pDEST_HC_Rec_Bxb_v2_UTR5_Flag_COMT_moxGFP_LPS:4845:CAG:TCT	0.754651	N.S.	-0.134884	P1
pDEST_HC_Rec_Bxb_v2_UTR5_Flag_COMT_moxGFP_LPS:4845:CAG:TCT	0.754651	N.S.	0.375434	P3
pDEST_HC_Rec_Bxb_v2_UTR5_Flag_COMT_moxGFP_LPS:4845:CAG:TGC	0.12893	RNA down	0.708701	P1
pDEST_HC_Rec_Bxb_v2_UTR5_Flag_COMT_moxGFP_LPS:4845:CAG:TGC	0.12893	RNA down	-0.501583	P3
pDEST_HC_Rec_Bxb_v2_UTR5_Flag_COMT_moxGFP_LPS:4845:CAG:TGT	0.20937	N.S.	-0.461122	P1
pDEST_HC_Rec_Bxb_v2_UTR5_Flag_COMT_moxGFP_LPS:4845:CAG:TGT	0.20937	N.S.	0.0607688	P3
pDEST_HC_Rec_Bxb_v2_UTR5_Flag_COMT_moxGFP_LPS:4845:CAG:TTA	0.837897	N.S.	-0.203567	P1
pDEST_HC_Rec_Bxb_v2_UTR5_Flag_COMT_moxGFP_LPS:4845:CAG:TTA	0.837897	N.S.	0.191213	P3
pDEST_HC_Rec_Bxb_v2_UTR5_Flag_COMT_moxGFP_LPS:4845:CAG:TTC	0.417355	N.S.	-0.538985	P1
pDEST_HC_Rec_Bxb_v2_UTR5_Flag_COMT_moxGFP_LPS:4845:CAG:TTC	0.417355	N.S.	-1.03432	P3
pDEST_HC_Rec_Bxb_v2_UTR5_Flag_COMT_moxGFP_LPS:4845:CAG:TTT	0.788579	N.S.	0.0202697	P1
pDEST_HC_Rec_Bxb_v2_UTR5_Flag_COMT_moxGFP_LPS:4845:CAG:TTT	0.788579	N.S.	-0.395352	P3
pDEST_HC_Rec_Bxb_v2_UTR5_Flag_COMT_moxGFP_LPS:4846:A:C	0.561457	N.S.	-0.0477877	P1
pDEST_HC_Rec_Bxb_v2_UTR5_Flag_COMT_moxGFP_LPS:4846:A:C	0.561457	N.S.	2.19459	P3
pDEST_HC_Rec_Bxb_v2_UTR5_Flag_COMT_moxGFP_LPS:4846:A:G	0.685215	N.S.	-2.67027	P1
pDEST_HC_Rec_Bxb_v2_UTR5_Flag_COMT_moxGFP_LPS:4846:A:G	0.685215	N.S.	-1.50112	P3
pDEST_HC_Rec_Bxb_v2_UTR5_Flag_COMT_moxGFP_LPS:4846:A:T	0.729489	N.S.	-1.16762	P1
pDEST_HC_Rec_Bxb_v2_UTR5_Flag_COMT_moxGFP_LPS:4846:A:T	0.729489	N.S.	-1.36614	P3
pDEST_HC_Rec_Bxb_v2_UTR5_Flag_COMT_moxGFP_LPS:4846:AG:CA	0.771888	N.S.	0.558062	P1
pDEST_HC_Rec_Bxb_v2_UTR5_Flag_COMT_moxGFP_LPS:4846:AG:CC	0.619849	N.S.	-0.589018	P1
pDEST_HC_Rec_Bxb_v2_UTR5_Flag_COMT_moxGFP_LPS:4846:AG:CC	0.619849	N.S.	-0.803337	P3
pDEST_HC_Rec_Bxb_v2_UTR5_Flag_COMT_moxGFP_LPS:4846:AG:CT	0.6949	N.S.	-0.107257	P1
pDEST_HC_Rec_Bxb_v2_UTR5_Flag_COMT_moxGFP_LPS:4846:AG:CT	0.6949	N.S.	-0.719974	P3
pDEST_HC_Rec_Bxb_v2_UTR5_Flag_COMT_moxGFP_LPS:4846:AG:GA	0.243643	N.S.	-2.14887	P1
pDEST_HC_Rec_Bxb_v2_UTR5_Flag_COMT_moxGFP_LPS:4846:AG:GC	0.690769	N.S.	0.76806	P1
pDEST_HC_Rec_Bxb_v2_UTR5_Flag_COMT_moxGFP_LPS:4846:AG:GC	0.690769	N.S.	0.80456	P3
pDEST_HC_Rec_Bxb_v2_UTR5_Flag_COMT_moxGFP_LPS:4846:AG:GT	0.0915684	RNA down	-0.816915	P1
pDEST_HC_Rec_Bxb_v2_UTR5_Flag_COMT_moxGFP_LPS:4846:AG:GT	0.0915684	RNA down	-2.61555	P3
pDEST_HC_Rec_Bxb_v2_UTR5_Flag_COMT_moxGFP_LPS:4846:AG:TA	0.276111	N.S.	0.212329	P1
pDEST_HC_Rec_Bxb_v2_UTR5_Flag_COMT_moxGFP_LPS:4846:AG:TA	0.276111	N.S.	-0.802233	P3
pDEST_HC_Rec_Bxb_v2_UTR5_Flag_COMT_moxGFP_LPS:4846:AG:TC	0.584298	N.S.	0.0960736	P1
pDEST_HC_Rec_Bxb_v2_UTR5_Flag_COMT_moxGFP_LPS:4846:AG:TC	0.584298	N.S.	-1.17253	P3
pDEST_HC_Rec_Bxb_v2_UTR5_Flag_COMT_moxGFP_LPS:4846:AG:TT	0.707829	N.S.	-2.55815	P1
pDEST_HC_Rec_Bxb_v2_UTR5_Flag_COMT_moxGFP_LPS:4846:AG:TT	0.707829	N.S.	-0.678505	P3
pDEST_HC_Rec_Bxb_v2_UTR5_Flag_COMT_moxGFP_LPS:4847:G:A	0.586474	N.S.	-3.15992	P1
pDEST_HC_Rec_Bxb_v2_UTR5_Flag_COMT_moxGFP_LPS:4847:G:A	0.586474	N.S.	-2.98016	P3
pDEST_HC_Rec_Bxb_v2_UTR5_Flag_COMT_moxGFP_LPS:4847:G:C	0.687024	N.S.	-3.18932	P1
pDEST_HC_Rec_Bxb_v2_UTR5_Flag_COMT_moxGFP_LPS:4847:G:C	0.687024	N.S.	-0.929809	P3
pDEST_HC_Rec_Bxb_v2_UTR5_Flag_COMT_moxGFP_LPS:4847:G:T	0.271613	N.S.	-2.47118	P1
pDEST_HC_Rec_Bxb_v2_UTR5_Flag_COMT_moxGFP_LPS:4847:G:T	0.271613	N.S.	-0.559996	P3
pDEST_HC_Rec_Bxb_v2_UTR5_Flag_COMT_moxGFP_LPS:4848:C:A	0.854908	N.S.	0.117557	P1
pDEST_HC_Rec_Bxb_v2_UTR5_Flag_COMT_moxGFP_LPS:4848:C:A	0.854908	N.S.	1.20165	P3
pDEST_HC_Rec_Bxb_v2_UTR5_Flag_COMT_moxGFP_LPS:4848:C:G	0.681625	N.S.	-1.40493	P1
pDEST_HC_Rec_Bxb_v2_UTR5_Flag_COMT_moxGFP_LPS:4848:C:G	0.681625	N.S.	-0.481389	P3
pDEST_HC_Rec_Bxb_v2_UTR5_Flag_COMT_moxGFP_LPS:4848:C:T	0.483494	N.S.	-0.522113	P1
pDEST_HC_Rec_Bxb_v2_UTR5_Flag_COMT_moxGFP_LPS:4848:C:T	0.483494	N.S.	-2.24984	P3
pDEST_HC_Rec_Bxb_v2_UTR5_Flag_COMT_moxGFP_LPS:4848:CG:AA	0.725994	N.S.	-0.607581	P1
pDEST_HC_Rec_Bxb_v2_UTR5_Flag_COMT_moxGFP_LPS:4848:CG:AA	0.725994	N.S.	0.798935	P3
pDEST_HC_Rec_Bxb_v2_UTR5_Flag_COMT_moxGFP_LPS:4848:CG:AC	0.378682	N.S.	-0.308801	P1
pDEST_HC_Rec_Bxb_v2_UTR5_Flag_COMT_moxGFP_LPS:4848:CG:AC	0.378682	N.S.	-1.42897	P3
pDEST_HC_Rec_Bxb_v2_UTR5_Flag_COMT_moxGFP_LPS:4848:CG:AT	0.698499	N.S.	-1.45465	P1
pDEST_HC_Rec_Bxb_v2_UTR5_Flag_COMT_moxGFP_LPS:4848:CG:AT	0.698499	N.S.	-1.34237	P3
pDEST_HC_Rec_Bxb_v2_UTR5_Flag_COMT_moxGFP_LPS:4848:CG:GA	0.491453	N.S.	-0.160253	P1
pDEST_HC_Rec_Bxb_v2_UTR5_Flag_COMT_moxGFP_LPS:4848:CG:GA	0.491453	N.S.	-0.879129	P3
pDEST_HC_Rec_Bxb_v2_UTR5_Flag_COMT_moxGFP_LPS:4848:CG:GC	0.321065	N.S.	-0.666885	P1
pDEST_HC_Rec_Bxb_v2_UTR5_Flag_COMT_moxGFP_LPS:4848:CG:GC	0.321065	N.S.	-1.40268	P3
pDEST_HC_Rec_Bxb_v2_UTR5_Flag_COMT_moxGFP_LPS:4848:CG:GT	0.861843	N.S.	-0.0801424	P1
pDEST_HC_Rec_Bxb_v2_UTR5_Flag_COMT_moxGFP_LPS:4848:CG:GT	0.861843	N.S.	0.881572	P3
pDEST_HC_Rec_Bxb_v2_UTR5_Flag_COMT_moxGFP_LPS:4848:CG:TA	0.498559	N.S.	-0.0641687	P1
pDEST_HC_Rec_Bxb_v2_UTR5_Flag_COMT_moxGFP_LPS:4848:CG:TA	0.498559	N.S.	-0.488239	P3
pDEST_HC_Rec_Bxb_v2_UTR5_Flag_COMT_moxGFP_LPS:4848:CG:TC	0.629984	N.S.	0.318311	P1
pDEST_HC_Rec_Bxb_v2_UTR5_Flag_COMT_moxGFP_LPS:4848:CG:TC	0.629984	N.S.	-0.400269	P3
pDEST_HC_Rec_Bxb_v2_UTR5_Flag_COMT_moxGFP_LPS:4848:CG:TT	0.329099	N.S.	0.0345316	P1
pDEST_HC_Rec_Bxb_v2_UTR5_Flag_COMT_moxGFP_LPS:4848:CG:TT	0.329099	N.S.	-1.00971	P3
pDEST_HC_Rec_Bxb_v2_UTR5_Flag_COMT_moxGFP_LPS:4848:CGC:AAA	0.288423	N.S.	-0.744287	P1
pDEST_HC_Rec_Bxb_v2_UTR5_Flag_COMT_moxGFP_LPS:4848:CGC:AAA	0.288423	N.S.	-1.81412	P3
pDEST_HC_Rec_Bxb_v2_UTR5_Flag_COMT_moxGFP_LPS:4848:CGC:AAG	0.867825	N.S.	-0.787039	P1
pDEST_HC_Rec_Bxb_v2_UTR5_Flag_COMT_moxGFP_LPS:4848:CGC:AAG	0.867825	N.S.	-1.50221	P3
pDEST_HC_Rec_Bxb_v2_UTR5_Flag_COMT_moxGFP_LPS:4848:CGC:AAT	0.263641	N.S.	-0.774029	P1
pDEST_HC_Rec_Bxb_v2_UTR5_Flag_COMT_moxGFP_LPS:4848:CGC:AAT	0.263641	N.S.	0.904978	P3
pDEST_HC_Rec_Bxb_v2_UTR5_Flag_COMT_moxGFP_LPS:4848:CGC:ACA	0.331019	N.S.	-0.485907	P1
pDEST_HC_Rec_Bxb_v2_UTR5_Flag_COMT_moxGFP_LPS:4848:CGC:ACA	0.331019	N.S.	-3.83948	P3
pDEST_HC_Rec_Bxb_v2_UTR5_Flag_COMT_moxGFP_LPS:4848:CGC:ACG	0.818675	N.S.	-1.09443	P1
pDEST_HC_Rec_Bxb_v2_UTR5_Flag_COMT_moxGFP_LPS:4848:CGC:ACT	0.562962	N.S.	0.481295	P1
pDEST_HC_Rec_Bxb_v2_UTR5_Flag_COMT_moxGFP_LPS:4848:CGC:AGA	0.808334	N.S.	0.178414	P1
pDEST_HC_Rec_Bxb_v2_UTR5_Flag_COMT_moxGFP_LPS:4848:CGC:AGA	0.808334	N.S.	0.207891	P3
pDEST_HC_Rec_Bxb_v2_UTR5_Flag_COMT_moxGFP_LPS:4848:CGC:AGG	0.517013	N.S.	0.18978	P1
pDEST_HC_Rec_Bxb_v2_UTR5_Flag_COMT_moxGFP_LPS:4848:CGC:AGG	0.517013	N.S.	-2.71902	P3
pDEST_HC_Rec_Bxb_v2_UTR5_Flag_COMT_moxGFP_LPS:4848:CGC:AGT	0.701659	N.S.	-0.381903	P1
pDEST_HC_Rec_Bxb_v2_UTR5_Flag_COMT_moxGFP_LPS:4848:CGC:AGT	0.701659	N.S.	1.78329	P3
pDEST_HC_Rec_Bxb_v2_UTR5_Flag_COMT_moxGFP_LPS:4848:CGC:ATA	0.815029	N.S.	-1.47382	P1
pDEST_HC_Rec_Bxb_v2_UTR5_Flag_COMT_moxGFP_LPS:4848:CGC:ATA	0.815029	N.S.	-0.127402	P3
pDEST_HC_Rec_Bxb_v2_UTR5_Flag_COMT_moxGFP_LPS:4848:CGC:ATG	0.772887	N.S.	0.015569	P1
pDEST_HC_Rec_Bxb_v2_UTR5_Flag_COMT_moxGFP_LPS:4848:CGC:ATG	0.772887	N.S.	0.801106	P3
pDEST_HC_Rec_Bxb_v2_UTR5_Flag_COMT_moxGFP_LPS:4848:CGC:ATT	0.730712	N.S.	-0.118805	P1
pDEST_HC_Rec_Bxb_v2_UTR5_Flag_COMT_moxGFP_LPS:4848:CGC:ATT	0.730712	N.S.	-0.780297	P3
pDEST_HC_Rec_Bxb_v2_UTR5_Flag_COMT_moxGFP_LPS:4848:CGC:GAA	0.402416	N.S.	-0.0455359	P1
pDEST_HC_Rec_Bxb_v2_UTR5_Flag_COMT_moxGFP_LPS:4848:CGC:GAG	0.414469	N.S.	-1.10214	P1
pDEST_HC_Rec_Bxb_v2_UTR5_Flag_COMT_moxGFP_LPS:4848:CGC:GAT	0.448998	N.S.	0.114926	P1
pDEST_HC_Rec_Bxb_v2_UTR5_Flag_COMT_moxGFP_LPS:4848:CGC:GAT	0.448998	N.S.	0.0749418	P3
pDEST_HC_Rec_Bxb_v2_UTR5_Flag_COMT_moxGFP_LPS:4848:CGC:GCA	0.547901	N.S.	-0.0202022	P1
pDEST_HC_Rec_Bxb_v2_UTR5_Flag_COMT_moxGFP_LPS:4848:CGC:GCA	0.547901	N.S.	-1.76347	P3
pDEST_HC_Rec_Bxb_v2_UTR5_Flag_COMT_moxGFP_LPS:4848:CGC:GCG	0.791152	N.S.	0.0428859	P1
pDEST_HC_Rec_Bxb_v2_UTR5_Flag_COMT_moxGFP_LPS:4848:CGC:GCG	0.791152	N.S.	4.42412	P3
pDEST_HC_Rec_Bxb_v2_UTR5_Flag_COMT_moxGFP_LPS:4848:CGC:GCT	0.782198	N.S.	0.192159	P1
pDEST_HC_Rec_Bxb_v2_UTR5_Flag_COMT_moxGFP_LPS:4848:CGC:GCT	0.782198	N.S.	-0.132995	P3
pDEST_HC_Rec_Bxb_v2_UTR5_Flag_COMT_moxGFP_LPS:4848:CGC:GGA	0.432263	N.S.	-0.639703	P1
pDEST_HC_Rec_Bxb_v2_UTR5_Flag_COMT_moxGFP_LPS:4848:CGC:GGA	0.432263	N.S.	0.995068	P3
[truncated: 4,417 more rows]
