# Supplementary material for: Integrated multiplexed assays of variant effect reveal determinants of catechol-O-methyltransferase gene expression
Source: Mol Syst Biol. 2024 Feb 14;20(5):2. doi: 10.1038/s44320-024-00018-9 (PMC11066095; doi:10.1038/s44320-024-00018-9)
Supplement: Supplementary file 7 — Source Data Fig. 3 [file 44320_2024_18_MOESM7_ESM.zip › MSB-2023-12096_SourceDataForFigure3/MSB-2023-12096_SourceDataForFigure3A/export_Specimen_002_Wild type_002_Single Cells.csv]

FSC-A	FSC-H	FSC-W	SSC-A	SSC-H	SSC-W	GFP-A	mCherry-A	Time
136580	85007	105296	75987.7	60415	82428.7	10382	16892.2	5.32282
113531	78835	94379.2	45790.9	30507	98369.4	15131.9	22840.9	5.75911
100554	68151	96695.4	34511.4	27259	82972.2	11808.7	12787.2	6.01104
58641.3	50894	75512.2	32959.4	37834	57092.3	1346.22	1813.05	6.08704
118432	80880	95964.1	80275.9	45284	116177	16142.8	25944.7	6.18415
149804	91773	106977	70497.5	45344	101891	7150.14	11484.2	6.19119
118164	82444	93930.4	48656.2	30801	103527	9177.84	14304.5	6.26437
91844.8	63995	94056.4	29522.3	24150	80115	6096.06	10061.3	6.28267
82841.1	70030	77525	40615	38126	69814.5	51.3	64.26	6.29674
215699	127012	111297	150959	60916	162408	19062	24865	6.29674
93322.9	62885	97257.1	37420.4	29129	84190.4	6005.34	7943.76	6.29815
104309	68253	100157	77067.2	51248	98553.6	6452.46	9785.88	6.308
57606.8	52056	72524.1	34367.2	40252	55954.8	6930.9	8669.49	6.31082
166541	102068	106933	126779	79212	104891	16552.1	16136.9	6.31644
110451	76585	94516.1	40312.6	29380	89922.7	13730.6	19502.9	6.3263
128321	86577	97134.8	51448	33857	99586.3	8056.26	11541.3	6.34178
83459.1	67052	81572.1	42572	36860	75691.7	5662.98	8983.14	6.34741
84600.7	70484	78661.7	54688.5	50260	71310.5	8429.94	10697.2	6.36711
150396	99708	98852.5	60465.4	41025	96591.4	14855.4	18864.9	6.37556
89921.4	75543	78009.7	53585.3	49335	71182	9907.92	17185	6.38259
105543	67349	102701	43769.7	32001	89637.6	8610.3	10621.3	6.39667
122019	79245	100910	39021.5	27625	92572.4	12524.8	17278.8	6.39667
90095.8	74234	79539.2	53773.2	51187	68847.2	6999.48	12844.3	6.4023
121432	76696	103762	50098	35185	93313.1	10284.3	15420.4	6.40793
104804	72400	94867.7	43827.5	34660	82870.1	298.62	528.36	6.41074
82085.9	56092	95906.4	56584.4	41564	89219.5	90.18	142.8	6.4417
86349.2	58350	96983.4	42566	31274	89199	7981.2	13378.8	6.4417
110205	78509	91994.5	65475.5	40864	105007	3513.78	4868.97	6.4417
137470	84648	106432	84863.2	48177	115441	10255.1	13393.6	6.45859
91762.1	70203	85661.9	36792.9	30175	79909.2	12360.1	20004.8	6.46704
185858	108079	112699	61451.5	41371	97345.6	144.72	405.96	6.46844
174159	116854	97674.8	80881.7	55350	95766.3	16058	23626.8	6.46985
104154	72276	94441.3	71181.2	53120	87818.7	12085.2	17248.2	6.47407
55903.9	50756	72182.9	37345.3	44600	54875.8	589.68	614.55	6.49659
118585	71570	108588	66813.1	37762	115954	11340.5	18887.8	6.50926
85625.2	65661	85462.2	55713.4	47513	76847.1	9052.02	11591.3	6.52615
127745	87192	96017.1	46744.6	34028	90027.4	158.76	262.14	6.54163
197339	114493	112957	88857.5	53968	107904	19147.3	27465.5	6.54163
132017	84786	102044	50484.1	35266	93816.2	6969.78	8674.59	6.55007
105962	72802	95386.8	47960.6	34450	91238	9410.58	13895.5	6.55007
188820	107860	114728	132333	91392	94894.6	22411.6	26349.7	6.55148
125885	86093	95826.6	39354.7	28845	89414	7949.34	9117.27	6.55852
95141.9	67578	92267	29074.7	22766	83696.7	7572.96	12139.5	6.56837
104924	63855	107686	65743.4	44667	96459.5	11599.7	15365.8	6.574
137657	89156	101188	75034.1	46560	105615	19085.2	34339.8	6.57822
100271	72801	90264.4	67652.8	46289	95782.9	13367.2	13440.5	6.57963
72139.9	58832	80360.3	51360.5	45160	74534.1	2664.9	3679.14	6.58667
61534.6	54035	74631.8	41280.8	45779	59096.6	1527.66	1427.49	6.5937
57190.7	53288	70335.7	27160.4	31141	57158.8	3318.3	4550.22	6.59511
150556	96123	102648	68885.6	45003	100315	15685.4	24042.9	6.61904
179150	109834	106896	76135.1	52142	95692.4	9120.06	14038.3	6.62185
107325	70213	100176	36372.2	27593	86387.5	220.32	236.13	6.64437
95208.1	64669	96484.6	41494.1	29241	92998.2	2060.64	2800.92	6.64859
187643	111777	110017	88070.8	59681	96710.9	911.52	1144.95	6.65
65178.3	52600	81207.7	31093.7	29672	68676.2	7061.04	8789.34	6.65282
151560	96838	102570	63620.6	43762	95275.4	1833.84	2790.21	6.65282
67010.5	54939	79936	36135.7	41695	56798	4697.46	7908.57	6.65563
56988.2	52407	71264.9	35391.6	46451	49932.7	2609.28	6416.31	6.67533
138324	79805	113592	70132	47053	97680.7	89.1	191.76	6.67533
114547	72108	104107	65696.9	35896	119944	6367.68	12713.8	6.68519
118082	76770	100803	43996.5	33318	86540.4	5028.48	7885.62	6.70489
107707	78683	89710.5	55696.7	37483	97381.2	14190.1	22443.1	6.70911
129689	77923	109073	59888.2	38371	102286	10391.8	15735	6.71333
58533.7	51542	74426	31915.6	39186	53376.8	5827.68	10547.8	6.73304
123290	83445	96829.6	60178.7	41009	96170.8	10971.2	14948.1	6.73304
90053.4	67801	87045	49252.3	41156	78428.4	7652.34	10603.4	6.73445
159594	108965	95986.1	61313.8	36633	109690	13953.6	20257.7	6.73585
116474	66893	114112	64829.2	42304	100431	10840.5	15062.3	6.73726
137025	90505	99221.5	58153.7	38365	99339.5	13636.6	21370	6.73726
161709	88503	119745	50638.5	35191	94303.8	11862.7	16817.2	6.76119
69324	60390	75231.3	34236	34654	64745.5	8699.4	16711.2	6.76259
54458.6	50318	70928.8	24832.4	32606	49911.6	2053.08	4090.2	6.7837
162298	99336	107074	110500	51116	141673	7525.98	10856.4	6.79778
70830.8	60309	76969.7	29112.5	28829	66180.4	7005.96	9942.96	6.802
186545	113206	107993	66646.3	43078	101391	18821.2	25015	6.80763
49135.8	46108	69839.5	25121.9	37381	44043.4	24.84	27.54	6.80904
137266	83217	108102	68400.7	44229	101352	9962.46	15922.7	6.81185
114088	75872	98545.7	40864.5	32708	81878.9	8016.3	6200.58	6.8217
131778	82960	104100	65667.2	46460	92629.5	13819.7	19817.1	6.83015
100642	71015	92877.4	72846	48263	98917.1	20687.9	27778.2	6.83719
64454.9	53929	78327.4	25994	24964	68239.9	6936.84	9718.56	6.84282
88142.7	63147	91477.4	28481.2	23339	79975.4	5011.74	7159.89	6.87096
81742.4	55042	97327	39233.2	32150	79974.6	4191.48	6975.27	6.88644
57652.3	53685	70379.1	37037	45429	53429.7	4521.96	7808.1	6.88926
129873	71919	118347	70765.9	54815	84606.7	7538.94	11813.1	6.91319
199910	107844	121484	152662	77460	129161	44983.1	55119.3	6.92022
108267	67073	105786	50920.9	38093	87605.4	6148.44	9202.44	6.92726
110933	71436	101771	35094.1	28807	79839.1	4067.82	5478.93	6.93148
112100	76422	96132.1	50377.7	35558	92849.8	116.1	152.49	6.93711
139572	91191	100306	47719.8	34035	91886.7	15346.3	24298.9	6.94556
117034	75530	101548	52605.2	33818	101944	8740.98	13024.4	6.94696
125732	90811	90737.9	54146.3	37160	95493.4	7423.38	10332.1	6.95119
126055	84505	97759.3	51963.7	32372	105199	13138.7	17160.5	6.95682
124261	79601	102305	66949.2	44770	98002.8	9599.58	17167.6	6.95822
98682.3	65168	99239.5	42628.7	31248	89404.6	16503.5	17306.3	6.96667
107865	74675	94664.1	30962.5	24039	84411.2	4409.1	6398.46	6.98356
145305	93434	101919	55446.7	36526	99484	15631.9	22992.3	7.00185
82362	67752	79668.1	52292	49384	69395.1	7534.62	14477.9	7.00748
98460.2	67568	95499.2	34946.1	26040	87950.4	12721.9	18038.2	7.00748
71815.5	61098	77032	35797.7	33354	70337.5	6927.66	7733.64	7.01311
72295.2	62367	75968.7	40516.7	38635	68728	13347.7	18262.1	7.01874
108010	68928	102695	50010.5	37224	88047.7	3578.04	3992.79	7.02296
76232	61884	80730.7	36070.4	31665	74653.7	5675.4	8384.4	7.02296
169553	96263	115432	81366.7	43679	122083	38298.4	35660.2	7.02859
93263	64948	94107.4	34151.8	28252	79221.6	8217.18	9777.72	7.05111
97146.9	74172	85835.9	45957.8	36956	81499.3	7946.1	11024.7	7.05533
124521	94488	86366.9	58283.3	40988	93189.5	2675.7	4661.4	7.05674
120449	87303	90418.1	61551.9	46787	86217.6	12120.8	19001.6	7.06096
151610	96109	103381	61926.1	45165	89857	23619.6	36399.7	7.06941
58474.4	51117	74968.7	36459.7	37657	63452.3	6188.94	6466.29	7.0877
91227.8	63663	93911.8	32197.5	24786	85132.6	5597.64	7918.26	7.10178
102538	72178	93101.8	33306.7	25250	86446.9	10663.4	12697.5	7.12007
98567.3	78453	82338.5	53699.8	46037	76444.3	257.58	256.53	7.12148
204924	116228	115548	160778	76888	137040	1117.8	1053.66	7.13274
73682.2	60686	79570.8	44642.3	43786	66817.7	1706.4	2111.4	7.13696
125156	83555	98165.4	44992.8	33687	87530.7	2527.74	4425.78	7.15245
90336.4	75101	78831	36216.2	30800	77060.5	5645.16	9694.59	7.1637
88854	76294	76324.9	49873.9	44338	73718.6	4514.94	5954.76	7.17356
68560.8	52302	85908.8	35464.5	31418	73976.8	5567.4	8647.05	7.18341
134422	84789	103899	59663.5	41841	93451.6	12098.7	17842.9	7.18622
111307	67216	108525	42249.1	33704	82151.5	1321.92	1694.73	7.18763
49052.6	47106	68244.1	28797.7	43282	43604.4	3265.92	6773.31	7.20452
104914	74733	92002.8	57553.2	42329	89106.9	10010.5	14771.6	7.21015
65262.6	57009	75024.1	36350.6	39009	61069.9	4661.28	7211.91	7.24252
132914	78618	110797	103263	55690	121520	20691.2	23115.2	7.24393
66901.4	54197	80898.4	38075.4	36381	68588.3	5754.24	8224.77	7.25378
112130	74312	98887.8	45527.9	36152	82532.6	16352.3	25641.3	7.26082
167859	105524	104249	143723	73556	128052	13404.4	19770.2	7.26504
119875	83443	94149.9	48460.7	38087	83385.9	2738.34	3868.86	7.27489
128612	81482	103443	66615.5	48750	89553.1	13852.6	18174.4	7.27911
157851	98410	105121	73247.8	44970	106746	10940.9	12920.3	7.27911
130519	77465	110420	62205.8	42772	95312.9	8297.1	12810.2	7.27911
121416	74608	106652	40447.6	28612	92645.6	15282	24531.5	7.28052
115504	76421	99052.2	38729.9	31989	79346.1	8913.78	13541	7.28333
78489.8	62892	81789.6	53870.4	44076	80099.2	10093.7	12249.2	7.296
103597	72201	94033.8	30176.8	22845	86569	11777.4	17609.8	7.29741
67747.8	60929	72870.4	31331.3	32533	63115.3	7714.98	11776.4	7.29881
90840.4	67927	87642.9	34301.9	26855	83709.1	5452.38	6495.87	7.30444
117988	65992	117173	63989.5	44728	93758.1	6623.64	11299.6	7.30585
109631	73988	97107.4	37333.4	28436	86041.8	6163.02	8785.77	7.31007
99769.3	69952	93471	40050.2	31028	84592.3	6769.44	10278	7.32274
210275	125537	109773	191477	98017	128025	29976.5	38877.3	7.33119
130680	85910	99688.6	45585.2	34166	87439.9	9566.1	11291.4	7.33259
134914	74753	118279	63049.9	31645	130575	11205.5	19263.2	7.334
92297.9	63804	94803.4	51952.3	38817	87712.8	13924.4	20806	7.33541
84574.7	62795	88266.4	29545	24107	80319.5	196.02	94.35	7.33541
84687.6	68959	80483.9	59274.2	61291	63379.5	9558	13503.3	7.33541
82475.4	62609	86331.2	46968.1	41369	74406	5314.68	6579.51	7.33682
57757.8	53318	70993.2	35972.1	46266	50954.6	3936.06	5870.61	7.33682
99342.1	68006	95734	28596.2	22758	82348.3	8339.76	11541.8	7.33963
91686.3	70541	85181	49561.7	38704	83921	199.8	474.3	7.3537
90401.6	70897	83565.7	43889	36277	79287.5	7720.92	9257.52	7.35652
197874	116931	110902	117088	60327	127198	27117.7	39985	7.36496
93834.4	61849	99428.1	32016.1	25005	83911.4	7198.74	9945.51	7.36778
173377	93824	121104	74148.5	33728	144076	22656.8	37033.6	7.37059
123001	83033	97082.1	89015.8	53732	108571	12545.8	25359.8	7.37482
100341	74276	88533.6	62957	47196	87421.6	12872.5	19925.7	7.38185
218131	129999	109966	98099.6	66114	97242	12945.4	19472.3	7.38467
119668	73123	107251	55793.3	37035	98730.2	12322.3	14380.5	7.38889
136759	95578	93772.7	61655	40746	99166.2	17222.8	21524.5	7.3903
175243	101765	112855	112700	73337	100712	37547.8	44270	7.39452
107682	74887	94235.7	51202.3	38271	87679.7	10005.7	12679.6	7.39874
95519.8	64928	96414.2	33536.7	26992	81426.4	10104.5	14313.1	7.39874
79454.9	55037	94612	46051.2	36928	81726.9	5754.78	8706.21	7.40296
148931	101064	96575.5	48994.7	36693	87507.7	13605.3	18926.1	7.41
101495	66674	99762.7	35402.9	27446	84535.7	13129.6	20456.1	7.41141
122309	70917	113029	42202.1	31885	86741.6	12197	13773.6	7.41282
81847.9	59477	90185.9	31095.9	24117	84500.6	13933.1	19058.2	7.41422
117792	76729	100609	60225.1	44905	87894.8	1329.48	1746.24	7.41563
152899	100701	99506.5	53795.3	34240	102965	704.7	746.13	7.42548
142461	81049	115193	119802	69053	113700	20751.7	14662.5	7.42689
138686	89884	101118	58234.7	38721	98563.3	15743.7	22418.1	7.43674
53345	47880	73016.3	27312.7	32076	55803.8	1431	2321.52	7.44659
89679.7	58992	99627.9	38248.2	27764	90283.6	67.5	115.77	7.45222
66869	55836	78485.7	40809.4	41057	65140.8	8124.84	10962.5	7.4663
85957	73463	76681.8	36454.9	33219	71919.9	11194.7	14414.1	7.49444
138610	81784	111073	67266.7	41761	105562	10363.1	16461.3	7.49444
122436	81227	98784.3	39228.3	29126	88267	15899.2	23297.8	7.50007
114152	80944	92423.1	39140.8	29300	87547.2	6067.44	7739.76	7.50148
91249.6	67348	88794.5	38605.7	30728	82337.4	1030.32	1371.39	7.50148
112037	79346	92537	47829.4	35790	87581.7	11084.6	15657.5	7.50711
54673.2	50231	71331.7	34738.7	43667	52136.4	4763.88	5603.37	7.50852
124124	81572	99723.2	39424.3	30492	84734.1	6154.38	9831.78	7.50852
88820.6	57971	100411	55084.3	39475	91450.4	5779.62	9551.79	7.52822
167168	91523	119703	126054	75567	109322	22339.8	29673.3	7.53667
204903	107945	124401	97305.8	63316	100718	12980	15660.1	7.53667
67266.5	55502	79427.4	44726.6	41466	70689.3	503.82	785.91	7.53948
72827.8	61832	77190.5	41176.1	42908	62890.7	6464.34	13522.6	7.55074
113304	65971	112557	55151.8	26791	134912	13544.8	19908.4	7.55215
120947	78061	101540	65724.5	42365	101672	10088.8	15074.1	7.55356
93674.8	70012	87686	35687.5	26433	88481	9712.98	14961.4	7.57889
55634.1	49922	73034.7	29080.6	37882	50309.6	6076.08	10883.9	7.5803
80830.8	69690	76012.8	49822	54538	59869	14675	22017.7	7.5817
96114.4	68610	91808.1	31924.3	25902	80773.2	3607.2	5207.1	7.58593
81932.7	69827	76897.8	34142.6	31751	70472.4	4260.06	6485.16	7.60141
65562.6	58444	73518.4	33415.7	31297	69972.6	1016.82	1380.06	7.61267
176122	94209	122518	112849	53509	138214	30660.7	50773.6	7.61689
73181.9	60480	79299.7	28756.1	25780	73101.6	44.28	43.86	7.61689
113289	80470	92264.4	44622.9	31326	93354	11720.7	15387.2	7.66193
75220.8	57664	85489.5	40862.9	36992	72393.8	1409.4	2374.05	7.6943
146023	84749	112919	77965.2	38016	134405	19954.6	35302.7	7.6957
68584.6	58109	77350.5	39675.4	41533	62604.9	4889.16	8141.13	7.71119
116383	72273	105534	38692.6	29001	87437	16830.7	27298.8	7.71259
67221	57849	76153.3	29556.9	32228	60104.3	2508.84	4569.09	7.71963
166386	102823	106049	132523	76071	114170	26146.8	28766	7.73089
76729.2	55415	90743	43109.8	37059	76236.4	7303.5	8851.56	7.7323
101380	71901	92405.4	51843.8	37373	90911.5	12060.4	17063.6	7.7337
93245	75734	80689.1	64315.1	51738	81467.3	10039.1	15887	7.73511
77672	60139	84642.5	38102.4	34059	73316.3	122.58	222.87	7.73793
66497	54716	79646.6	36374.9	38412	62060.5	3104.46	5508.51	7.75622
154643	94897	106797	70163.8	40681	113032	5627.34	8444.07	7.75904
167991	101868	108076	59659.2	43036	90850.1	18138.6	28635.5	7.79141
63521.6	53492	77823.8	38224.4	36604	68437.3	6738.12	10183.2	7.80126
145997	91304	104793	74722.5	49688	98555.3	11944.3	20743.7	7.80548
143170	97434	96299.3	74718.2	37902	129195	6658.74	8540.97	7.8097
52552.7	48064	71656.4	28479.1	38564	48397.6	3012.12	5251.47	7.8097
122320	88049	91044.2	56069.8	40261	91269.3	7807.86	11819.2	7.82237
138632	90318	100593	53274.2	36878	94673.8	15026.6	21110.9	7.82378
141610	90746	102270	68220.4	32919	135815	22184.8	35699.5	7.828
68044	59127	75419.6	37072.6	36291	66947.5	5005.26	6217.92	7.85052
60097.8	50713	77663.9	36772.9	39245	61407.8	564.84	863.43	7.85333
89845.6	65948	89284.3	53335.8	38241	91404.9	7655.58	11567.3	7.87867
141514	79321	116921	80880.7	47412	111799	11752	14955.8	7.88007
91550.1	65927	91007.1	31646.7	26391	78587.3	6754.86	9135.12	7.88993
121084	82756	95888.5	39042.5	30876	82869.9	2846.88	4310.52	7.89274
133176	88412	98717.8	48508.7	35339	89959.2	11195.8	16858	7.904
163295	91720	116678	113395	66337	112026	34477.4	56469.8	7.91526
101280	70539	94097	32847.7	25119	85700.2	10081.8	15351	7.92089
142114	95313	97715.5	51185	35997	93187.2	20152.8	27086.1	7.94341
59984.3	51096	76936.2	38856.2	41429	61466.2	3345.3	5757.39	7.95748
106549	82816	84316.6	46685.7	34752	88040.8	5195.88	7147.65	7.9617
52963.4	48841	71067.6	29134.1	33133	57626.3	8175.06	11508.1	7.96452
114889	72257	104202	66009.6	43597	99227.1	13826.2	20221.5	7.98
110450	75418	95978.1	47966.6	34878	90129.5	16611.5	26838.8	7.98422
127532	89332	93560.2	84332.3	58092	95138.8	15156.7	23067.8	8.00956
111343	78133	93391.6	72740.2	52689	90476.2	8452.08	13564	8.01659
155182	106497	95496	90211.9	56753	104173	11464.2	16556.6	8.01659
83034.6	64867	83890.9	44524.1	39243	74355.4	4300.56	6658.56	8.01941
83550.8	59232	92443	42764.2	33808	82897.4	7093.98	10177.6	8.02504
100020	70178	93404.1	32694.3	25410	84323.3	6956.82	9605.85	8.03489
56781.5	53384	69706.9	35942.4	43665	53945.3	4337.82	3865.29	8.05178
143234	84127	111581	76104.9	37858	131745	6488.64	8770.47	8.06304
67945.5	60545	73546.5	40123.1	46837	56141.6	5121.36	10206.1	8.08556
125344	91544	89733.2	43974.9	29916	96334.4	11909.2	18987.3	8.08837
125176	85975	95417.6	70551.5	46127	100238	17427.4	26257.9	8.10385
171595	107805	104315	56325.8	39040	94553.4	6524.28	8872.47	8.10807
58166.4	51205	74445.8	26912	28405	62091.3	403.38	252.45	8.10948
54745.3	49409	72614	35408.3	39017	59474.6	4214.16	5908.86	8.11793
84196.9	55639	99173.7	36230.2	26451	89765.4	7107.48	10827.8	8.13904
117332	73416	104739	66978.9	35800	122613	7729.56	12670.4	8.14467
115739	77628	97710.7	33739.2	25752	85862.6	5551.2	8428.26	8.15311
236902	123261	125957	164648	71721	150449	44552.2	58492.4	8.15311
176399	97188	118950	78605.6	56640	90951.6	8591.94	12896.4	8.15452
155812	100909	101193	82611.4	53657	100901	60.48	123.42	8.15452
99952.7	73136	89566	39779.6	30532	85385.8	148.5	117.3	8.17141
149672	92705	105808	56263.7	32793	112442	5882.76	8948.97	8.17563
65111	52388	81452.2	31850.3	31636	65979.9	6874.74	12110.5	8.18126
129036	75468	112054	50626.6	36472	90970.2	9543.96	17039.1	8.18126
103351	65797	102941	73147.9	48113	99636.6	10154.2	13173.8	8.20096
134339	94149	93511.9	70782.1	47741	97165.5	14257.1	21956	8.208
69097.7	61639	73466.2	35314.9	34063	67944.7	7441.2	10677.9	8.20941
141312	84288	109874	76847.9	54204	92913.9	2800.44	4446.69	8.22067
142332	87767	106280	57928	39739	95532.5	12215.3	14748.7	8.24037
63760.1	55801	74883.6	32914.6	38202	56465.4	4069.44	7237.41	8.24178
124105	79764	101967	59208.3	39572	98056.1	14202.5	24852.8	8.25867
108795	64622	110333	71526.2	46302	101238	6417.36	9007.11	8.27415
101979	66534	100449	45363.8	34738	85582.4	13405	17454.2	8.27837
95133.9	64348	96890.3	69948.9	53980	84923.5	2638.98	3426.18	8.28119
90895.5	58820	101274	37133.1	27696	87866.7	11176.9	15493.3	8.28259
149226	90925	107558	65180.2	45696	93479.7	16885.8	24436.7	8.30511
145083	97586	97433.5	88686.9	58118	100007	16505.1	29101.6	8.30652
175556	116273	98950.3	107316	68537	102617	25466.4	35970.3	8.30933
71071.4	59597	78153.9	49024.4	47529	67598	10492.2	15558.1	8.30933
125396	77959	105414	78148.8	53300	96089.3	846.18	1537.65	8.31637
116530	78992	96679.6	51262.2	35840	93736.6	12200.2	15772.8	8.33045
101908	73466	90908.3	63865.3	43802	95554.4	20424.4	28758.4	8.34311
133524	80516	108682	67285.6	47476	92881.3	1280.88	2136.9	8.34593
103320	72340	93602	36855	27756	87020.1	10186	14994.5	8.35578
83143.7	70213	77605.4	60057.7	55117	71410.7	11569	16899.4	8.35719
70451.3	56172	82195.7	32891.4	31260	68956.2	2176.2	2843.76	8.37126
90477.9	70256	84399.3	36582.3	30132	79565.2	9098.46	15105.7	8.37407
87147.9	57242	99775.1	33026.9	25994	83267.4	5390.28	8101.86	8.37407
122138	89086	89851	73029.6	42014	113916	19741.9	24995.6	8.39237
136496	76559	116843	66502.1	31515	138292	21607	32011.7	8.39237
122608	82378	97540.7	40078.3	30302	86679.7	7059.96	10314.2	8.398
128951	84644	99840.6	74558.3	46676	104685	11917.8	16070.1	8.40785
125428	83255	98733.1	41999.6	31639	86996.6	6240.24	8558.31	8.40926
95226.7	67769	92089	58688.3	43668	88078.1	10183.9	15149.5	8.40926
104779	68325	100502	33977.9	26509	84000.7	4241.16	6902.34	8.41067
129871	77548	109754	64834.6	39505	107556	132.3	222.36	8.41067
75426.4	63309	78079.7	41243.6	36960	73131.5	5482.62	8572.59	8.41911
138405	89813	100993	62529.3	44405	92285.1	16505.6	20019	8.41911
151885	90440	110061	62371.1	41681	98067.5	14100.5	19394.8	8.42193
135065	80227	110332	76201.6	48663	102623	12412.4	18888.4	8.42333
85556.3	60497	92682.6	30132	24273	81355	5732.1	10373.9	8.42756
107630	79340	88904.2	37994.9	31324	79492.9	7728.48	11128.2	8.43741
176593	116801	99084.6	127293	76497	109053	29246.9	39136.4	8.44444
96244.8	67922	92863.9	31120.7	24426	83498.3	7304.04	11787.6	8.45148
193931	107462	118269	84444.7	52606	105200	830.52	976.14	8.45993
123886	81397	99745.5	62493.1	39681	103212	4746.06	6342.36	8.46696
122216	84043	95303.3	36370.1	27046	88129.5	9054.72	14498.8	8.474
157888	103201	100264	64883.7	46109	92221	10212.5	12615.9	8.48385
82212.5	67960	79280.2	52930.3	51916	66816.4	16468.4	22644	8.49511
83586.8	70553	77643	51368.6	50404	66790.2	11004.1	16004.3	8.50356
74290.1	61435	79249.2	41835.4	41659	65813.5	6619.86	10009.8	8.51622
116537	71812	106352	89073	57056	102312	7945.56	11624.9	8.52748
123756	71823	112923	72844.4	36703	130069	12989.2	19807.9	8.53311
136066	87960	101378	54410.9	36165	98600.2	12992.4	18542.1	8.53452
70078.2	54434	84370.9	29320.4	26726	71897.8	7077.78	9759.87	8.54719
120226	80153	98300.9	54244.1	36052	98605.9	17653.7	22440	8.54859
101564	64059	103906	33518.9	24783	88637.1	7699.32	12513.9	8.55563
85219.2	61295	91115.5	41091.3	33307	80852.7	3733.02	1689.12	8.56407
90449.8	62480	94873.9	57341	42964	87466.2	480.6	848.13	8.58237
89976.5	64095	91999.4	33521	27474	79960.5	10271.9	15535.6	8.59645
86285.6	73134	77321.2	47867.8	48686	64434.6	7510.86	11630	8.59645
110630	78351	92535.5	38120.8	28283	88331.6	8092.44	10174.5	8.59926
163689	89527	119825	71647.2	43127	108875	17718.5	25129.7	8.60067
117008	75901	101030	66569	46016	94807.6	9449.46	12163	8.60207
139257	94360	96718.4	102450	57336	117103	11436.7	19946.1	8.60911
112129	74924	98079.6	42982.9	30696	91768.6	105.3	215.73	8.62178
146643	94909	101259	75181.5	52633	93612.3	6961.68	10987.4	8.62319
204866	105996	126666	140836	79176	116573	21441.8	19566.7	8.62741
90886.5	64829	91877.7	59266.1	36729	105749	10432.8	12879.5	8.6443
93163.9	57991	105285	49831.7	34615	94345.6	15044.4	23991.9	8.6443
168669	105049	105226	59777.5	41412	94600	22275	21246.1	8.64711
157438	97278	106066	83115.2	54558	99839.4	253.26	282.54	8.64711
63356.7	50587	82079.3	39572.8	37883	68459.3	318.06	7047.69	8.65696
196274	106326	120977	70025.6	45890	100004	5464.26	7199.16	8.66681
105580	64764	106839	50811.8	35217	94556.8	770.04	1285.2	8.67385
100641	73705	89486.3	60598.3	45437	87403.8	138.24	97.41	8.67667
115029	74300	101460	35644.9	27896	83740.4	8093.52	12763.3	8.67667
106542	74114	94210.9	38289.8	29242	85813.5	7583.76	10830.4	8.702
118028	86331	89598.2	43914.4	33535	85820.1	64.8	49.98	8.70341
99398.8	68459	95154.8	33613.4	26523	83055.7	3959.28	6092.46	8.70622
98093.5	68308	94112.7	32192.1	26628	79230.2	14245.2	14920.6	8.71045
86779	62533	90946.4	48406.1	35009	90615.1	9265.86	12280.3	8.71045
104907	69504	98917.5	35702.1	26984	86709.6	89.1	94.35	8.71607
168298	89588	123115	68069.2	38048	117246	16027.2	21898.9	8.71748
63754.2	56229	74306.8	38097	41309	60440.2	4338.9	7842.27	8.72593
49488.7	46136	70298.6	29849.6	35724	54759.3	1282.5	1795.71	8.73296
92871.4	63358	96063.9	71275.7	49763	93867.4	5791.5	7141.53	8.74
102837	81502	82691.9	47754.9	38574	81134.1	6045.3	9622.68	8.74
106812	70959	98648.9	45668.3	32146	93104	6697.62	8077.89	8.74704
186310	126255	96709.3	60124.7	43979	89595.8	10323.2	14331.5	8.74985
120074	80854	97325.8	47340.7	34478	89985.5	5026.86	6624.9	8.77378
122379	85671	93616.3	46153.8	34324	88123	123.12	83.64	8.77519
121115	85877	92427.1	81032.9	56101	94661	1348.92	1822.74	8.77941
148358	98530	98678.6	65642.9	43058	99911.2	19777	28776.8	8.78222
134293	82156	107126	63124.4	50997	81120.8	90.72	495.72	8.78644
121413	90959	87478.1	56351.7	42367	87168.4	6280.2	10797.7	8.79067
60391.9	52633	75197	32288.2	36681	57687.7	4934.52	3526.65	8.80052
90738.1	69064	86102.9	38388.1	30241	83191.7	8473.68	13417.6	8.80193
110217	71617	100858	40059.4	32501	80776.9	13717.1	13227.4	8.80615
90821.9	64657	92056.6	32732.1	26305	81548.4	9307.98	12447.1	8.80756
109724	81425	88312.7	61992	48425	83896.9	9261	11605	8.816
103126	71859	94052.1	30619.1	24083	83322.4	6553.44	9157.56	8.82726
73229.6	60084	79874.4	27880.7	26548	68826	2540.7	3807.66	8.82867
74891.1	63569	77208.5	43851.2	39757	72285	10798.9	14817	8.82867
80590.7	57578	91729.4	58710.4	45402	84746.2	6561.54	6625.92	8.83289
107991	75075	94269.4	39914.1	30331	86242.1	11506.9	15683	8.8343
90883.9	64199	92776.6	53210.5	39963	87260.8	9406.8	13325.8	8.8357
101559	73795	90192.4	36716.8	29047	82840.6	9833.4	14274.4	8.83711
98848.2	66691	97136.3	42465.1	31811	87485.1	9817.2	11971.2	8.84133
107170	74982	93669.3	65474.5	48846	87846.2	8971.02	12298.1	8.84274
110548	71626	101149	35293.9	28062	82425.3	10109.3	14522.2	8.84837
143280	94608	99251.8	56705.9	37156	100018	15318.2	26709.2	8.85119
115949	92114	82493.5	54145.3	38706	91677.4	15422.9	27674.1	8.85822
85490.1	58887	95142.8	39465.9	29931	86413.3	10940.9	18330.4	8.85963
116844	84918	90174.9	53017.7	41382	83963.3	15512.6	17711.8	8.86526
90813.9	64217	92679.2	40387.1	30429	86983.2	7006.5	10501.9	8.88356
83711.4	61673	88954.8	35123.8	27188	84665	5692.68	9241.2	8.88356
113149	66488	111529	66361.1	37848	114908	14142.1	24315.8	8.88919
53443.1	48090	72831.1	26643.1	37274	46844.4	3772.98	7689.27	8.90326
56513.9	48372	76566.9	35365.1	36624	63283.4	5863.32	2928.42	8.90889
102958	72241	93402.3	33426	25529	85808.5	5022.54	8046.78	8.93704
197854	107587	120521	70542.4	42483	108822	23038.6	29565.7	8.93985
104096	66963	101877	44245.4	31675	91544.4	11452.9	18674.7	8.9483
55211.2	51197	70674.4	26016.7	29264	58263.7	3580.2	4516.05	8.95674
139554	102103	89574.2	63876.6	48243	86773.6	401.22	641.07	8.95956
89781.5	66564	88394.9	28820.3	23996	78711.9	2409.48	3948.42	8.96096
149089	99521	98177.2	51936.7	34277	99300.4	10404.7	14655.4	8.96519
189315	119660	103685	122105	65445	122275	28390.5	41108	8.97222
194956	107090	119307	82227.4	48258	111668	30175.2	53529.1	8.97363
149037	82775	117998	107111	48983	143308	12623.6	18102.4	8.9877
77365.2	67067	75599.1	39132.2	45926	55841.3	3747.06	7217.52	8.98911
89771.9	60398	97408.7	37752.5	31338	78950.4	6388.2	7636.23	8.98911
86097.4	57281	98505.3	33301.8	26237	83182.8	4675.86	5433.03	8.99756
136429	85904	104082	52518.8	36540	94194.6	13063.1	17798	9.00319
61015.7	53552	74670	40617.2	40144	66308.5	8377.56	13948.5	9.00319
89088.2	61848	94400.6	39456.2	32060	80655	6359.04	3201.27	9.01304
182327	106984	111689	87358.5	52008	110082	9520.2	14184.6	9.0243
100712	70921	93065.2	46222.9	29161	103881	3922.56	6585.63	9.02852
113144	77880	95211	44918.3	34604	85070.1	11761.2	16152.7	9.02993
62588.8	54862	74766.1	35660.5	39326	59427.6	5834.16	8901.03	9.03978
93381.8	65182	93888.9	28116.2	22247	82825.7	6550.2	10003.1	9.03978
62055	52756	77087.7	29391.7	31524	61103	3520.8	5598.78	9.05104
168828	97051	114005	71220.1	50927	91650.4	12108.4	17404.8	9.05245
130226	91524	93248.9	63769.7	48804	85632.5	4187.16	5451.39	9.05385
131001	86591	99147.2	61833.2	42283	95837.6	18021.4	28940.5	9.05385
113212	79534	93286.4	47982.2	35066	89675.6	8397.54	14041.3	9.05667
242887	123332	129065	130501	75932	112634	58078.6	63373.1	9.05667
90649.1	64360	92305.4	31355.1	25868	79437.5	7590.24	12286.9	9.06511
80787.9	63639	83196.1	58584.6	57447	66833.8	239.22	287.64	9.06652
153430	111519	90165.8	90231.3	61615	95973.4	9107.64	12892.3	9.06652
86896.7	63264	90017.4	28333.8	24867	74672.6	21446.6	31471.1	9.06933
104078	75686	90120.6	48035.2	38802	81130.7	14803.6	20644.3	9.07356
197682	116362	111336	88075.1	60298	95726	7055.64	10317.3	9.07356
80961.7	65766	80678.6	41385.1	38006	71362.7	7067.52	10577.9	9.08059
104531	74987	91356.3	39127.9	30383	84398.6	15517.4	24147.5	9.082
101073	69531	95265.3	73635.5	55654	86710.3	11625.1	16372	9.09185
155375	102565	99279.9	60007	46885	83877.9	1055.7	1249.5	9.10593
135531	85988	103295	57599.1	44192	85418.5	15630.3	25087.4	9.11578
148807	103281	94424.1	65762.8	40977	105177	11087.3	17091.6	9.11578
87654.6	59535	96490	41361.8	30139	89939.6	13897.4	21155.3	9.12844
156736	102915	99809.3	56609.8	35883	103391	19987.6	22002.9	9.13548
99003.5	62712	103462	52036	38561	88437.4	10285.4	12697	9.13548
91088.4	66196	90180.3	55170.2	45372	79688.6	7649.1	8793.42	9.13548
119306	76729	101902	72159.7	52381	90281.9	5804.46	10359.6	9.14111
179465	109505	107406	142685	74293	125867	42729.1	58725	9.14393
77603.1	60696	83791.3	34195	30348	73843.4	1867.32	2465.34	9.14674
153520	95500	105352	77031	50300	100364	20162	31273.7	9.158
161209	100559	105063	55017.9	38367	93978	16323.1	23896	9.16926
119886	77135	101858	43279.9	32635	86912.6	6860.7	10993	9.17489
67036.5	56708	77472.4	46934.1	51608	59600.7	6099.84	9051.48	9.1777
87801.4	73798	77971.6	37788.7	35442	69875.2	6792.12	15756.4	9.17911
186751	107717	113621	81340.2	45641	116797	15187.5	19537.6	9.18615
138076	90384	100116	68783.6	45852	98312	16864.7	25419.9	9.18615
97584.1	70264	91017.8	57129.8	42540	88012.7	18079.7	27313	9.18896
179459	109229	107673	108824	52672	135401	26797	40227.3	9.20022
134565	80920	108982	62873.8	37857	108844	16907.4	24346.4	9.20726
176473	97325	118832	79169.4	39408	131660	18962.6	27326.8	9.21148
106734	67924	102981	58027.9	44804	84878.9	14440.7	18827.7	9.21148
183816	98116	122779	138603	87048	104350	6585.84	10653.4	9.21148
142686	78560	119031	49006.6	33036	97218.1	12436.2	17600.6	9.21852
110547	85822	84416.6	64850.2	49226	86337	15436.4	24538.7	9.21852
92084.8	66981	90098.3	33548.6	27973	78598.6	9526.14	13679.2	9.22696
100948	69486	95209	33783.5	26035	85040.7	7658.28	10457	9.23541
96403.8	70699	89363.6	41996.9	31567	87189.4	7751.7	9662.97	9.23963
90640.1	66188	89747.2	42861.4	33976	82675	495.72	697.17	9.23963
118680	81812	95069.5	36586.6	28392	84451.3	8677.8	9565.56	9.24385
127491	83193	100433	51927.5	36589	93009.4	19371.4	35228.8	9.24385
124298	84693	96182.4	64850.8	43721	97208.6	17111	25846.3	9.24667
143300	93501	100441	52080.3	36793	92765.9	22016.9	31535.3	9.25652
67655.6	59881	74044.8	29531.5	32404	59726.5	4897.26	7931.52	9.26637
171521	106663	105386	61535.7	45207	89207.5	13166.8	18546.2	9.27622
92864.5	57771	105346	56021.8	40543	90556.8	7185.78	9659.91	9.28889
119765	69025	113711	61646.4	36293	111318	4181.22	6790.65	9.2903
150139	85630	114908	118844	48910	159242	8223.66	2322.54	9.29733
64148.5	52288	80401.6	37729.3	35088	70469.2	42.66	56.61	9.30859
99907.6	67912	96412.2	47599.9	36556	85335.1	7090.74	6979.35	9.31141
119025	78726	99083	50846.9	39718	83899.1	9528.3	11506.1	9.31985
77132.5	55660	90818.4	41698.3	33848	80735.6	8614.08	13093.2	9.31985
84380.8	61824	89447.1	45262.3	39028	76004.6	10716.8	16591.8	9.33393
179398	114772	102438	61121.5	38236	104761	18276.3	20772.8	9.33674
93100.3	64596	94455.1	31112.1	24708	82522.4	11477.2	9955.71	9.34659
138631	87521	103807	43556.9	31337	91091.9	13021.6	20271	9.35363
175029	96748	118563	88942.9	55809	104445	142.56	84.66	9.35645
154850	93764	108232	110391	56772	127432	20766.8	37603.8	9.36348
73672.6	64611	74727.4	45325.4	50775	58502.2	6718.68	14529.4	9.36489
132573	76984	112858	65596	34373	125066	1756.62	2318.97	9.36489
124205	85136	95610.9	69720.5	51072	89465.9	14596.2	19359.6	9.36489
117361	78478	98006.8	67597.7	45738	96857.9	8954.28	15142.4	9.37756
217547	125547	113560	97359.3	50831	125525	24552.2	40504.2	9.37756
56706.3	50167	74078.6	29555.3	45495	42574.7	7236	15898.7	9.39304
120114	84293	93386.4	53760.8	38057	92578.7	5839.02	7689.78	9.40007
107684	74557	94655.1	65153.2	42653	100107	14281.4	23443.7	9.41978
124654	87886	92953.6	49963	37258	87883.7	163.62	234.6	9.42259
59577.3	52869	73851.6	35964.5	47225	49909.4	1263.06	2088.45	9.42541
94427.4	76304	81101.9	41196.6	36320	74335.4	3100.14	5626.32	9.42963
104495	70727	96825.9	60306.1	41743	94679.9	9239.4	13396.2	9.43807
94195.3	62716	98430.8	35986.7	28328	83254.1	5989.14	6683.55	9.43807
116666	81653	93638.2	70681.1	48065	96372.8	9077.94	12152.8	9.45778
90898.7	76288	78087.5	56946.2	59104	63143.4	11423.7	19473.8	9.46059
146060	94232	101581	61374.8	38440	104637	11766.6	16566.3	9.46622
101481	72110	92229.6	42303.1	32211	86069.2	5034.96	6190.89	9.47467
85702.1	69823	80440.1	56412.7	51039	72436.1	8647.02	10654.4	9.47748
100508	71499	92125.8	49957.6	35695	91722.1	10162.3	11380.6	9.48311
57402.2	50234	74887.7	34011.9	40474	55072.5	2473.74	4436.49	9.48311
130148	85852	99349.7	53363.9	35564	98337	17814.6	26417	9.50844
119553	83541	93786.7	40963.3	29729	90301.5	8927.82	13198.3	9.5183
193576	108039	117422	69286.3	48163	94278.8	17349.7	24593.7	9.5183
57188.1	53415	70165.2	33832.1	44511	49812.8	5867.1	10469.8	9.52393
159556	102187	102329	55228	38943	92941.5	14450.9	21105.8	9.52674
98920.3	67691	95771	43248.6	33407	84842.7	16284.8	19056.7	9.52956
128063	74537	112599	42824.2	30697	91426.7	14602.7	20131.7	9.53519
209875	130590	105325	100841	63130	104684	26777	33601.3	9.53659
112331	77300	95236.1	37229.8	29156	83684	6879.06	11351.1	9.538
153730	85669	117602	52077.1	39453	86506	14659.4	20760.1	9.55207
91814.5	65493	91874.8	42498	33313	83605.5	5638.14	9544.65	9.5563
106767	69985	99979.7	34124.8	25109	89067.7	10092.6	14689	9.56615
129167	81136	104332	65654.8	45308	94966.8	11673.7	15344.4	9.58022
54880.4	49990	71947.3	32982.1	39222	55109.8	6924.42	8869.41	9.58304
118682	79031	98416.2	40544.8	33975	78208.8	4253.04	6666.21	9.58444
117698	73737	104608	70162.2	49060	93725	10100.2	13797.5	9.5943
48641.8	45492	70073.6	24419.3	30424	52601.4	2937.06	4371.72	9.59711
151524	99364	99938.2	56870.1	39644	94012.7	16418.7	24282.6	9.60415
76580.2	60683	82704.6	34549.7	31119	72761.1	1189.08	1142.91	9.61822
81659.7	66078	80989.9	38165.6	32670	76560.1	6246.18	9425.82	9.62104
109851	71684	100430	43999.2	30176	95557.1	7580.52	10880.3	9.63933
107744	71782	98369	48201.5	36710	86051	2629.8	3881.61	9.64074
81581.3	56906	93953.4	33794.3	26686	82992.7	76.14	117.3	9.64778
114314	79727	93966.8	40915.3	29183	91883	10991.7	15306.1	9.65059
191580	128859	97434.9	127691	70655	118439	14980.1	21020.7	9.6717
73805.7	59449	81362.7	48332.7	45252	69997.6	5695.92	9753.75	9.67311
131312	79114	108776	90956.5	57214	104186	11413.4	17260.4	9.67311
122157	85349	93799	48806.8	37045	86343.7	200.34	221.85	9.69704
77805.1	59278	86019	41190.1	36126	74722.8	5988.06	9570.15	9.69985
128772	83796	100712	52458.8	33016	104130	62.64	51.51	9.71252
109817	77147	93288.6	43225.4	31894	88819.8	16031.5	23250.9	9.71674
92583	63138	96099.4	68095.1	48870	91317.4	11230.4	16781.5	9.73222
88821.1	74192	78458.3	63468.9	54956	75687.8	13046.9	18065.7	9.73363
187850	102705	119867	68207.9	43265	103319	21387.8	33775.8	9.73644
123477	80740	100225	40274.8	28100	93930.6	9099.54	9838.92	9.73785
83814.7	67203	81735.7	42343.6	35015	79252.5	9349.02	13372.7	9.74067
111832	77869	94120	67704.7	49401	89817.9	12883.9	19183.7	9.74489
120688	77529	102019	41793.3	32941	83147.6	13101.5	17986.7	9.7463
126034	84305	97974.8	104444	73977	92526.7	10794.6	12343	9.7463
129182	88489	95673.9	38009	28733	86693.2	164.16	270.3	9.75474
107974	71326	99209.3	83219.9	53162	102590	1668.6	2178.21	9.76459
69026.7	53687	84261.2	33749.5	32751	67534	5375.16	8769.45	9.77022
198295	112460	115556	113671	64024	116356	15724.8	23778.2	9.77163
119338	76985	101590	40864.5	29401	91088.6	10060.2	14699.2	9.77445
63339.2	53441	77674.5	37459.3	44993	54562.5	5888.16	8111.55	9.77445
124790	75738	107980	75956.4	51294	97046	200.88	372.81	9.77726
66724.9	52117	83905.1	26996.2	24993	70788.8	8149.14	11542.8	9.77867
131135	83870	102469	54817.6	36254	99093.2	12775.3	21456.7	9.79274
74710.4	59052	82913.7	36939.8	33196	72927	11044.6	14968	9.79556
117770	82417	93647.6	53962.2	44385	79677.1	11853.5	18604.8	9.80682
160618	110291	95440.5	87917.4	57547	100123	13948.7	18823.1	9.8237
66062.9	53820	80444	44451.2	42101	69194.4	5362.74	7416.42	9.8237
108236	70464	100666	82639.4	55916	96857	1150.2	1329.06	9.82511
92652.5	62313	97444.7	34461.2	28356	79646.2	5901.12	8902.05	9.82652
155860	106326	96067.4	52389.7	39186	87618.4	10303.7	16227.7	9.82793
59395.5	51089	76191.4	33160.3	32957	65940.3	55.08	46.41	9.83074
92168.1	64644	93439.8	57687.1	42540	88871.3	7896.96	10967	9.83356
140970	97007	95236.5	67987.1	43263	102989	15899.2	23122.4	9.83637
57274.4	51537	72831.9	28618.9	34437	54463.8	-10.26	-5.1	9.85467
65997.2	57858	74755.3	28500.1	30638	60963	6246.18	10843.6	9.85889
178758	115898	101081	56752.4	32922	112974	16240	25711.1	9.87578
85327.9	65433	85462.2	38462	32173	78346.7	9999.72	15200.5	9.87859
129208	88069	96149.1	46562	35713	85444.8	6670.62	10397.4	9.88141
61953.3	52987	76625.8	36507.8	40715	58763.9	14.58	32.64	9.88844
141136	92280	100233	85392.4	53809	104003	13208.9	14023.5	9.88985
84149.2	61156	90175.9	27879.7	22796	80151	3176.28	4561.44	9.89267
125162	90733	90403.6	69427.8	47577	95634.9	11610	14595.7	9.89407
67713.9	61343	72342.3	47621	48123	64852.3	115.56	190.74	9.8997
158170	96140	107820	53830.4	30392	116078	15986.2	27449.7	9.90111
119044	72150	108131	81392.6	43750	121923	7984.44	10463.2	9.91237
131654	89991	95877.2	41764.7	32067	85355.4	11468.5	15180.7	9.91519
147045	83800	114997	102613	56876	118237	7167.96	9989.37	9.91519
94472.5	63904	96885.2	30257.3	23968	82732.9	178.2	221.85	9.92504
133484	88349	99016.2	44593.2	32365	90296.9	6058.26	7509.24	9.92645
143573	92712	101489	51772	35816	94732.2	8190.18	12739.8	9.94474
153842	88579	113821	87707.9	47295	121536	22217.8	29440.8	9.95882
149910	91427	107457	91359.9	57855	103489	13574	17381.3	9.96163
111554	71735	101914	57431.2	37527	100296	3065.58	780.81	9.97148
95120.7	63812	97690.5	60664.1	45460	87454.6	12011.2	15783	9.97148
92833.7	66564	91400	35568.7	28740	81107.6	261.9	396.27	9.97711
174377	113104	101040	69713.5	53600	85237.7	1268.46	1306.62	9.99822
97343	65773	96992.2	28613.5	22729	82503.2	7962.84	13335	10.0039
90503.9	70293	84379.1	35433.2	28621	81134.4	5009.58	9642.06	10.0067
107835	81468	86746.9	58568.4	47249	81236.4	13027	18626.2	10.0179
85038	61757	90241.6	46169.5	35533	85153.6	6258.06	9838.41	10.0193
104609	71809	95470.5	47182.5	32313	95693.8	11116.4	17297.2	10.0376
118382	83059	93407.2	37828.1	28771	86166.7	10587.2	16050.7	10.0404
83943	55920	98377.8	36401.9	25312	94249.3	8506.62	14593.6	10.0461
105962	71157	97592	61807.9	41941	96579.5	4828.68	6722.82	10.0489
117003	70248	109155	57181.1	40712	92047.1	527.04	530.91	10.0559
132671	79948	108754	80294.2	38709	135942	15932.7	30589.3	10.0601
103576	71738	94621.8	37722.2	28746	86000.3	6805.62	10365.2	10.0714
162232	86393	123066	86652.7	39140	145091	15873.3	24233.2	10.0841
118594	78677	98786.2	42743.7	34437	81344.2	8764.2	12975.9	10.0869
124300	84108	96853	46359.5	31868	95337.6	13867.7	20507.1	10.0953
136348	92864	96223.4	45446.4	35196	84622.6	8311.14	13695.5	10.0953
94472	65309	94800.3	39443.2	32377	79839.1	4835.7	7625.01	10.0967
99526.6	69503	93845.9	33264.5	27611	78955	7641.54	11784.1	10.0967
72439.3	56332	84275.1	38101.9	33272	75049.4	3599.1	5327.46	10.0996
126704	81855	101444	52456.7	34939	98394.4	15428.3	19117.9	10.1038
105446	59639	115872	80603.6	40499	130434	1090.8	1227.06	10.1066
139625	96732	94595.9	55273.9	39605	91463.9	12605.8	17670	10.108
178292	95315	122589	115729	48271	157122	27326.2	47281.1	10.1108
212193	136587	101813	122106	58630	136489	20434.1	31775	10.1474
111652	74134	98703.1	42321.4	32974	84114	2509.38	3490.95	10.1516
58144.2	53482	71249	38783.3	44142	57580.2	5732.1	7760.16	10.153
108277	74190	95646.8	40555.1	30634	86760.4	35120.5	41645.6	10.1615
101116	66064	100307	62453.7	34212	119635	15503.4	23163.2	10.1713
97083.8	67885	93724.4	38241.7	29849	83962.9	6206.76	8267.61	10.1741
149365	91597	106868	65290.9	43433	98517.3	11046.8	15850.8	10.1826
141619	87026	106648	75441.8	51446	96103.7	9822.06	13943.4	10.184
147345	91384	105669	54994.7	38504	93604.1	18272	22571.1	10.1854
131366	88806	96943.8	79976.2	54850	95557.3	10818.9	15125.6	10.1967
116728	82767	92427	56215.6	42562	86559.5	12389.8	19965	10.2023
135416	91671	96809.5	46364.4	29907	101600	14753.9	23067.8	10.2037
114184	64754	115563	73348.7	43122	111474	929.34	1204.11	10.2051
139809	91981	99613.4	55752.8	30902	118239	277.56	300.9	10.2192
113595	79781	93312.8	34509.2	27181	83205.1	4925.34	7617.87	10.2234
104699	74842	91680.4	36023.9	26138	90323.1	5992.38	8891.34	10.2262
155508	103529	98440	50103.4	31588	103950	14505.5	20679	10.2347
226526	131218	113137	112105	64870	113256	5401.08	7190.49	10.2375
180510	97628	121173	80822.3	42344	125089	11721.8	19589.6	10.2417
53817.8	48855	72193.3	31902.7	33491	62427.9	4356.18	5254.02	10.2544
95621	62592	100119	41616.2	31162	87521.9	12122.5	18971.5	10.2656
85486.3	60410	92740.2	31675.9	28634	72498.1	883.98	1425.45	10.2699
104338	74761	91463.8	45764.5	33661	89100.7	8812.26	13756.7	10.2783
60300.2	50689	77962.4	34207.9	38997	57487.8	76.14	201.45	10.2811
127997	73422	114249	70363.6	46979	98157.7	7360.74	10304.5	10.2881
120270	75952	103776	46279.1	34084	88984.5	14519	20511.2	10.2896
146678	94760	101442	65209.3	43061	99244.3	10725.5	15646.8	10.2924
165602	101619	106800	76272.3	55287	90411.5	7753.86	9781.29	10.2924
83263.5	55613	98120.2	57150.9	41568	90104	6916.32	8634.3	10.3022
68772.3	61678	73074	46116	49646	60876.2	5541.48	8416.02	10.3022
108098	86429	81966.6	56585.5	46176	80309.9	8957.52	13674.6	10.3022
91340.7	63787	93845.2	44806	38475	76319.8	1166.4	1506.54	10.3064
62209.8	51247	79555.5	33780.8	33026	67033.8	135.54	288.66	10.3135
86096.9	70440	80102.9	51899.4	44401	76603.7	7467.66	10628.4	10.3135
117880	76137	101467	35571.4	25549	91244.6	11810.3	16596.4	10.3346
85680.9	71700	78314.9	51944.2	45300	75148.3	6440.04	8682.24	10.3374
153520	111989	89839.8	85172.6	59813	93322	16395.5	23591.1	10.3487
124893	89162	91799	65795.8	48602	88720.5	23175.7	20451.5	10.3515
102422	71147	94345	29118.4	24342	78395.6	9295.56	6869.7	10.3627
179921	116565	101156	64415.5	39741	106226	24991.2	35811.7	10.3712
58892.5	50168	76933.1	33113.9	37889	57276.6	2245.32	3838.77	10.3726
73777.6	63324	76354.7	49001.2	50456	63646.4	4669.38	7632.15	10.3824
111290	74444	97973.4	55648.6	39841	91538.6	12249.9	19967	10.3853
129867	83801	101562	86590.1	50900	111489	15138.9	23896	10.3881
127534	86421	96713.7	43713	30449	94084.4	1085.4	1483.08	10.3923
105889	64173	108138	64975	37408	113831	16022.9	26327.2	10.4036
127941	72004	116448	54511.4	37064	96386.2	13555.6	17451.2	10.405
106149	80429	86493.8	65995	51614	83796.1	13909.9	23271.3	10.4162
101180	69688	95151.9	29448.4	24513	78730.8	3448.44	979.71	10.4247
157994	102678	100842	59530.7	39318	99226.9	14111.3	18188.1	10.4303
201945	107547	123059	151543	77935	127433	28051.9	38311.7	10.4303
59798.8	50600	77450.1	25901.6	29772	57016.3	6113.34	14730.3	10.4303
93762.8	60889	100919	44479.8	33060	88173.9	10241.1	15002.2	10.4317
137404	98421	91493.5	83311.2	50357	108424	12102.5	22188.6	10.4387
98968	67877	95554.7	27785.7	21821	83450.1	7221.42	11026.2	10.4486
174674	113346	100995	106497	74706	93424.9	24011.1	40191.1	10.457
155223	102165	99571.4	78923.7	59665	86689.7	13307.2	19188.8	10.457
150252	98585	99882.4	73140.8	48084	99687.2	13744.6	21776.5	10.4655
170273	102021	109379	123558	51933	155922	45819	59954.1	10.4697
114757	65103	115520	59430.2	30543	127519	1285.2	2493.9	10.4711
82514.1	69619	77674.8	60117.7	60951	64640	9592.56	14349.9	10.4725
105319	74030	93234.9	40479.5	30659	86528	130.14	114.75	10.4824
89705.1	74832	78561.5	43993.3	38268	75340.8	4908.06	7819.83	10.4852
135750	92055	96643.4	45546.3	30911	96565	17135.3	26050.3	10.4922
120861	77211	102586	88157.7	63814	90536.6	15347.3	18626.7	10.4936
71744	59534	78976.9	38239.6	35982	69647.8	10368.5	15945.7	10.495
151330	98930	100248	49411.1	30254	107034	9099.54	13732.3	10.4964
127417	85698	97440.1	58057.6	44994	84563.7	12350.9	19182.6	10.5007
71834.1	60389	77956.6	34084.8	33741	66203.8	8644.32	14342.7	10.5049
110950	73644	98734.4	34623.2	25681	88355.8	8358.12	12183.4	10.5063
111511	79045	92453.9	48413.2	36541	86828.6	7053.48	10326	10.5091
74014	56917	85222	38930.8	35777	71313	5199.12	7681.62	10.5204
112363	69216	106389	43289.6	31844	89091.5	9467.82	14519.7	10.5232
110067	72955	98873.7	43485.7	32047	88928	125.82	279.99	10.5274
133730	91198	96100.1	50375	31854	103641	20064.2	29578.5	10.5415
99815.4	79209	82585.4	42505	41204	67605.3	4704.48	1599.87	10.5415
210401	119121	115755	105379	63489	108776	28996.4	51720.6	10.5485
111509	69569	105045	88065.4	57549	100288	18461	31199.8	10.5556
64893.2	56049	75877.2	31817.3	33922	61469.9	4632.66	7986.09	10.5696
134476	92470	95307.1	105912	69906	99291	9862.02	14123.4	10.5795
115817	81186	93491.4	46268.8	33702	89973.1	7031.34	10773.2	10.5837
136964	95265	94222.3	45179.6	32721	90489.1	12369.8	20828.9	10.5921
68684.8	61058	73722.2	45837.4	46294	64889.6	8731.8	15215.3	10.5978
127874	88420	94779	56149.2	39108	94093.1	4316.76	5727.81	10.6048
102589	67940	98958.9	65348.6	44592	96041.6	9006.66	14284.1	10.6076
122045	77924	102643	71084.5	39248	118696	20329.4	31261.5	10.6133
143036	79766	117519	91163.3	38998	153200	28534.1	38986.9	10.6161
95902.4	71317	88128.5	38800.6	31197	81509	9043.92	13362.5	10.6189
93362.1	70928	86264.7	29192.4	23952	79874.5	8816.58	11388.3	10.6245
116294	79686	95643.6	94110.7	59026	104490	12800.7	21194.6	10.6245
150931	99856	99056.6	54530.8	34268	104288	6226.74	9264.15	10.6386
143002	93511	100221	61783	44087	91841.4	11076.5	16583.2	10.6386
80592.3	63907	82646.6	33803.5	28579	77516.5	7503.3	11749.9	10.64
98529.6	77847	82947.8	55094.6	48095	75073.9	12597.7	19873.7	10.6442
117686	77697	99266.4	46067.4	33645	89733.2	11756.9	17055.4	10.6442
159575	108244	96614.2	125737	79488	103668	10428.5	14932.8	10.6527
94334.7	76974	80317	69060.1	49338	91733	4608.36	4118.25	10.6639
122379	84777	94603.5	36746.5	28068	85799.4	11736.9	16069.1	10.6794
103356	60139	112632	66752.1	44518	98267.4	5206.68	7679.58	10.6836
120166	76871	102447	47599.9	35483	87915.6	3342.06	4086.63	10.6935
71825.6	63804	73775.4	30061.3	31681	62185.4	9594.18	15284.7	10.7033
150740	89520	110354	98773.6	48024	134791	26143	41595.6	10.7076
116122	68749	110695	39750.5	29165	89322.4	3634.74	5983.32	10.7104
69568.3	58862	77456.3	44820.5	50030	58711.9	5200.2	8942.34	10.7132
131070	75712	113454	71413.4	42112	111136	13928.8	17646	10.7188
54553.4	48833	73213.1	24793	28289	57437	6674.94	10031.2	10.7287
82969.9	56857	95634.9	39957.3	30701	85295	30.78	44.37	10.7315
158812	85115	122281	106386	49839	139893	24257.9	37451.3	10.7357
138385	94603	95866	54142	39590	89625	914.22	1055.19	10.7371
68602.1	60616	74170.3	41965	40625	67697.7	10491.1	14191.8	10.747
86503.9	70084	80890.4	35584.4	30540	76360.8	8482.32	12749.5	10.747
114974	80204	93947.5	59596	44968	86854.8	11133.7	19668.7	10.785
165302	102796	105386	102348	69660	96288.6	13251.6	21330.8	10.7948
228966	123356	121644	112695	64268	114918	19477.3	24478.5	10.8004
104908	67489	101872	73122.5	46769	102464	18187.2	21622	10.8033
100078	71184	92137.7	32225.6	25272	83568.2	4377.24	6599.4	10.8089
144460	91540	103423	53883.9	36256	97400	10473.3	14006.1	10.8103
79974.3	59576	87975	30480.3	25084	79634.7	6820.2	11499	10.8159
159477	98659	105935	75535.7	43888	112794	10044	15401	10.8216
83225.4	60897	89565.3	34899.1	29605	77255.5	2222.64	3086.01	10.8216
99030.5	70109	92571	35229.1	27373	84344.9	12454	20711.6	10.8216
132287	88368	98107.8	52258	32356	105847	13793.2	20330.1	10.8244
222982	115640	126369	164904	78220	138164	46036.1	61391.2	10.8314
113377	74673	99504.2	39207.8	32013	80264.9	9711.9	13636.4	10.8342
62870.7	52415	78609.1	30859.9	30898	65455.2	3968.46	6921.72	10.8441
157274	87049	118406	94671.2	45789	135499	18506.3	28030.1	10.8511
140315	90856	101212	57526.2	39377	95742.1	14718.8	19694.2	10.8511
127340	88314	94496.3	62616.8	38350	107005	11727.2	17786.2	10.8525
118101	81836	94578.2	46829.3	29809	102956	8684.82	14359.6	10.8736
77805.1	64504	79049.9	47817	45244	69263	6573.96	9977.13	10.875
192192	103116	122149	77414.4	42396	119668	25611.1	33533.5	10.8764
157205	98540	104553	82462.9	41720	129537	17228.7	30619.9	10.8919
63651.9	53381	78145.6	40721.9	43153	61844	8617.32	11948.8	10.9004
98366.9	71012	90781.5	35536.3	28416	81957.6	3298.86	4712.4	10.9088
86949.7	65145	87471.5	37075.3	30349	80060.9	7974.18	10642.2	10.9102
92587.8	62232	97503.5	35907.3	28684	82039.5	7225.2	13732.8	10.9229
147506	82025	117854	68092.9	32813	135999	16631.5	23518.1	10.9271
141803	99378	93513.7	57127.1	34389	108869	11765	18329.9	10.9327
133482	79394	110183	56589.8	36726	100982	10609.9	15353.5	10.937
86739.8	64362	88322	36821.5	30206	79889.3	3876.66	6233.22	10.9553
100692	67958	97103.4	32998.9	26142	82725.6	10228.7	15116.9	10.9764
122468	72547	110633	72432.9	42751	111037	8945.64	13070.8	10.9792
231350	123718	122551	112267	70754	103988	24689.3	40502.7	10.9848
92273.5	72208	83747.5	34763.6	29472	77302.7	4534.38	7587.27	10.989
117977	81680	94658.9	42367.9	33480	82933.7	10595.9	14667.6	11.0031
106846	71091	98497.5	57392.3	42743	87997.1	15869.5	19733.9	11.0059
220293	130363	110746	92044.1	45275	133235	17486.8	28697.2	11.013
74924	57657	85162.6	38502.5	35369	71342.2	7826.22	10216.8	11.013
68993.3	59940	75434.5	32860.1	33760	63789.1	1130.76	1710.03	11.027
104592	74378	92158	38459.3	31146	80924.4	86.94	115.26	11.027
81898.2	61898	86711.7	42866.3	35847	78368.8	6181.92	9896.04	11.0284
91929	69090	87200.2	51401.5	40450	83279.4	8345.7	12809.7	11.0313
75415.3	56506	87467.1	29543.4	24974	77526.9	14130.7	14167.3	11.0313
99351.1	69212	94074.4	51858.4	40997	82898.5	9898.74	14782.3	11.0397
155532	96709	105398	63988.9	40853	102650	13690.1	20539.2	11.0411
53442	47943	73052.9	30289.1	32871	60388.5	6224.04	8620.53	11.0496
155637	92185	110645	86343.8	51021	110908	41547.1	60600.2	11.0552
133271	85995	101565	79191.5	50102	103587	13057.7	18873.6	11.0566
157056	92861	110842	61886.7	41597	97502.4	22349.5	33939.5	11.0707
71448.2	53562	87420.8	44404.2	42158	69027.8	6259.14	10345.3	11.0721
91317.9	64393	92938.9	32227.2	25193	83834.5	5558.76	8147.76	11.089
115218	73639	102540	33588	26227	83929.7	13727.3	19045.4	11.0904
179203	116186	101081	64323.7	45182	93300.9	16988.9	25710.1	11.0932
91949.2	63486	94918.3	45988.6	35187	85654	8860.32	13178.4	11.1059
199284	120067	108775	82271.2	56379	95633.5	7643.7	12247.6	11.1101
99420	66857	97455.6	59418.4	41997	92721.9	65914.6	50088.1	11.1115
72092.7	55589	84992.9	38262.2	35453	70729	6556.14	10641.1	11.1143
134857	87621	100866	108093	51673	137093	20242.4	28680.4	11.1143
110713	77936	93097.8	39552.3	29728	87193.9	15262.6	25172.1	11.1171
163510	108906	98394.7	64808.1	35965	118094	21065.9	29141.4	11.1213
87119.8	66021	86479.8	49583.3	40605	80026.9	9600.66	14336.1	11.1424
179603	106597	110420	81299.2	45293	117635	8158.32	11609.6	11.1481
64699.2	53559	79167.4	47178.2	44823	68979.5	4875.66	5568.69	11.1551
100554	71865	91698.6	50773	37188	89476.6	74.52	99.45	11.1551
163062	113080	94503.2	104384	68232	100260	15927.8	24062.8	11.1636
162728	101951	104605	75148	46306	106356	27331.6	43615.2	11.1762
124860	79734	102627	64675.8	46018	92107.3	13048.6	21272.6	11.1917
102411	76077	88221.1	33712.2	27280	80988.4	1023.3	1213.29	11.2156
68867.7	60873	74143.1	31803.8	35065	59440.9	20448.2	26572.5	11.2184
81452.5	67680	78872.2	60173.8	54060	72947.7	5229.9	6062.37	11.2184
110902	79055	91937.3	51740.1	33647	100777	12820.1	20011.9	11.2199
102115	64703	103430	55046	38671	93286.8	15230.2	25045.1	11.2297
64671.1	57237	74048	28866.2	30529	61966.6	5637.6	9352.89	11.2311
104053	73992	92161.4	31307	24965	82184.6	8518.5	9735.39	11.2424
132326	89140	97286.2	47408.2	34464	90150.5	13785.7	24684	11.2438
98636.7	67853	95268.5	29828	22521	86799.3	7075.08	12378.7	11.2564
113648	73044	101966	57697.4	35656	106048	7244.64	11952.9	11.2621
48187.1	46097	68507.4	31479.3	40273	51226.1	6408.18	12095.2	11.2705
156503	103353	99238.1	71245.4	50233	92949.7	17038.6	28093.9	11.2747
150098	99333	99028.5	51463.6	33453	100820	21178.3	32407.9	11.2747
75601.3	60344	82106	32194.8	29112	72475.9	50.76	36.72	11.279
99605	70541	92537.9	38368.6	28889	87041	15614.1	13529.8	11.2832
62973.5	50144	82303.6	36352.3	33956	70160.9	3603.96	4116.72	11.286
118949	85860	90792.4	45532.3	33572	88883.7	2003.94	3149.25	11.2888
131843	85497	101061	51307.6	35252	95384.4	12835.8	21830	11.2944
111694	70285	104147	78622.4	41065	125474	10832.4	13976	11.3015
98660	73467	88009.4	40630.1	33535	79401.7	7125.84	10766.6	11.3339
106568	75082	93019	46001	35438	85070.3	77.22	45.9	11.3367
47695.8	46393	67376.3	25914.6	36445	46600.1	4762.26	9374.31	11.3423
92857.1	62909	96734.6	61461.2	44528	90458.1	11623.5	15910	11.3423
102223	75392	88859.1	61966.6	48212	84233.1	14899.1	23191.7	11.3451
65163.5	56428	75681.5	27705.2	26808	67729.4	1128.06	1541.22	11.3465
159315	86111	121249	100625	66351	99389.2	27187.4	46134.1	11.3479
111925	77846	94226.3	55626.5	40742	89478.6	1033.02	1607.01	11.3648
109384	72787	98487.3	39548	31411	82513	4439.34	6028.71	11.369
113387	70180	105884	70154.1	41636	110424	22211.8	32936.8	11.3733
76311	63136	79211.8	30533.8	27600	72502.2	5245.56	7597.98	11.3747
102213	71728	93389.5	49184.8	37180	86696.5	10718.5	18329.4	11.3789
58114.5	53224	71557.8	33651.7	37692	58511.1	2653.02	3871.92	11.3789
106036	73401	94673.7	64187.6	47556	88455.7	10504.1	16451.6	11.3831
75084.6	55888	88046.5	42169.7	34364	80422.3	9937.62	14749.2	11.3887
152026	94562	105361	77293.4	51846	97702.9	19071.7	29671.8	11.4056
165566	95009	114205	62360.3	41969	97377.7	15729.1	25790.7	11.4056
81772.1	67907	78917	50375	53843	61314.8	6760.8	10580.5	11.4141
95169.4	65827	94748.7	29482.9	24835	77801.2	5275.26	7125.21	11.4338
155765	98871	103248	60782.9	43823	90899.1	16754.6	23167.8	11.4718
123394	86237	93773.2	44720.6	35094	83513.2	3498.12	5040.84	11.4774
120807	84152	94082.3	60984.4	42353	94365.7	9319.86	12927	11.4802
83868.3	54864	100182	56072	44548	82489.3	17983.6	27540.5	11.4816
210950	116071	119106	94985.5	54515	114188	14259.2	23618.6	11.483
85008.3	57728	96506.1	42930	34064	82593.4	4325.4	5488.11	11.4844
118982	72493	107564	68614	50089	89774	9594.18	13753.2	11.4844
119885	81669	96202.7	44735.2	33765	86828.6	5403.24	6875.31	11.4957
110398	80060	90370.2	54767.9	40556	88501.5	4395.06	7022.19	11.5013
68255.5	59174	75593.9	29881.4	28150	69567	5694.3	8067.69	11.5112
71299.3	55418	84316.8	39307.7	41031	62783.5	6125.22	10018.4	11.5253
134381	84821	103828	86406.5	51765	109393	7413.66	11798.3	11.552
97955.7	71954	89218.4	52253.6	40694	84152.3	5889.78	7351.14	11.5576
122550	77765	103279	38127.8	29129	85781.9	11086.2	16084.9	11.5689
75406.8	60987	81031.4	39051.2	35615	71859	11034.4	18517.6	11.5844
130251	95055	89802.1	51250.9	34379	97698.5	17452.8	27201.4	11.6041
115662	79227	95674.7	41095.6	30255	89018.1	5131.08	7579.62	11.6041
100014	63997	102419	37899.9	27376	90729.4	2482.92	3432.81	11.6167
114233	77110	97087	51717.4	33914	99939.6	12962.2	15488.7	11.6196
101535	61852	107582	42850.1	28760	97643.4	11071.6	14567.6	11.6336
109850	76095	94607.5	33500	25803	85085.2	15023.3	19275.4	11.635
99687.2	69594	93874.4	35921.9	28858	81578	9181.62	10654.4	11.6505
121797	73778	108190	57910.7	32930	115252	16978.1	21859.6	11.6646
110173	69825	103406	73035.5	51945	92144.7	9074.7	14298.9	11.666
100274	69491	94566.9	34838.1	29891	76382.5	1002.78	1462.17	11.666
118317	75906	102153	64159.6	42098	99880.3	6638.76	10773.8	11.6674
118210	75967	101979	63488.9	43403	95864.5	13982.2	18585.9	11.6674
106892	71146	98463.3	33892	27242	81533.9	6754.32	9534.96	11.6773
192519	129033	97780.8	108084	61796	114625	10584	20149.6	11.6829
79323.5	66419	78268.9	53439.5	50743	69018.6	7977.96	12697	11.6885
99619.3	72445	90118.7	47199.8	37789	81856.8	9992.7	14800.2	11.6927
125578	90942	90496.1	95990.4	62062	101364	20429.3	23742.5	11.6956
125289	78674	104366	42361.4	31650	87715.5	14706.9	22201.8	11.704
152984	95781	104676	65478.8	44093	97322	14229	19381.5	11.7139
72634.4	52793	90166.6	37290.2	29924	81668.7	10865.9	17707.2	11.7153
122664	82060	97963.6	82471.5	51653	104638	11426.4	17649.6	11.7167
118486	75581	102739	59658.7	40320	96969	19403.8	26569	11.7181
237457	124556	124940	132090	57916	149470	21904	32304.9	11.7251
98742.7	70588	91675.7	27824.6	21340	85450.4	9615.24	13613.9	11.7307
119257	82361	94895.1	67460	47965	92172.7	12378.4	17769.9	11.735
166300	102744	106075	55467.7	38956	93313.8	16562.3	24033.8	11.7364
67460	54024	81835.1	34122.1	31413	71187.8	2226.96	2927.91	11.7406
181349	103924	114361	80283.4	45616	115342	12497.8	18885.8	11.742
98553	72572	88998.1	56117.9	46469	79144	9830.16	14282	11.7434
95728.1	63451	98873.7	64032.1	45615	91996.3	1032.48	1829.37	11.7462
163240	93117	114889	58476.6	40489	94651	5094.9	6576.96	11.7561
105309	63100	109374	57106.1	35607	105106	9226.44	14693.1	11.7589
112984	79348	93316.9	34848.9	27572	82832.5	6146.28	9040.77	11.7758
123003	83885	96097.3	60546.4	38640	102691	8977.5	14754.3	11.7758
129972	91721	92866.8	77766.5	52301	97445.6	4692.06	8700.6	11.78
81568.6	55693	95984.8	44141.8	34176	84646.4	10196.8	15233.2	11.78
109932	80185	89848.6	58179.6	46413	82150.7	7833.24	10796.2	11.7828
90405.3	65412	90576.6	34775.5	30356	75077.2	10960.9	13187.1	11.7856
138428	87877	103235	58468.5	42149	90910.6	9679.5	14317.7	11.787
84205.3	64749	85228.8	42687.5	36128	77435	3579.12	5462.61	11.7884
112031	62714	117073	56044.4	31918	115074	10582.9	15739.6	11.7899
103677	72071	94276.2	30680.1	25439	79038.1	8306.82	13780.7	11.7927
114538	79648	94244	33757.6	25988	85129.1	8693.46	12487.9	11.7969
139576	97424	93891.2	71282.2	45312	103097	15664.3	24738.1	11.818
147888	96948	99971	57999.2	39712	95715.1	7966.62	12647	11.8293
118352	79005	98175.2	36956	29952	80861	9354.96	16711.7	11.8321
139330	89779	101706	51264.4	36743	91436.8	5677.56	8257.92	11.8335
102726	67092	100344	41759.3	32388	84498.5	7122.6	9378.9	11.849
120622	69751	113333	71649.4	31435	149375	8751.78	13648.1	11.8504
66010.4	52102	83030.6	31271.4	28874	70977.4	8294.4	12093.1	11.8588
120775	88349	89589	61898	44425	91312.3	11952.9	21478.7	11.8602
112432	77333	95280.8	38238.5	30025	83463.7	7689.6	11365.9	11.8799
179531	102896	114346	109827	74264	96919.7	20033.5	19325.9	11.8912
99571.6	78923	82682.2	50546.2	43855	75535.1	5117.04	8205.9	11.8926
123778	82516	98307.4	44991.2	36288	81253.9	17.82	41.31	11.8954
75385.6	63426	77893.5	46461.1	50066	60817.2	8547.12	13765.4	11.8982
107750	79465	88863.1	55093	43316	83354.2	11647.3	16638.8	11.9081
176401	102963	112279	71543	49411	94890.6	9085.5	17550.6	11.9193
111581	65109	112313	50752.4	26689	124625	3002.4	5899.17	11.9193
128468	83508	100820	63069.8	40160	102922	12798	21479.2	11.9236
107706	77116	91532.6	44426.9	31576	92208	10071	16791.8	11.9278
134241	89474	98326	57924.7	41414	91663.6	13324	17347.1	11.9306
67998.5	56211	79278.9	41017.9	40919	65694.3	6620.94	10298.4	11.9362
112147	69037	106460	48914.3	34585	92688.9	13030.2	5958.84	11.9433
117465	78711	97803.1	76900.3	49903	100991	16851.8	23815.5	11.9475
97474.9	72837	87704.3	57992.2	44333	85728	4396.14	6040.95	11.9489
125527	77801	105738	69366.2	43076	105534	1361.88	2064.99	11.9489
93060	62795	97122.1	42332.8	33622	82515	253.26	305.49	11.9489
52835.7	49119	70494.9	29185.4	42738	44753.9	3672	6359.7	11.9517
100687	69458	95001.4	50647.1	40090	82794	180.9	262.14	11.9517
119361	81974	95426.1	64399.9	44778	94254.1	13475.7	20143.5	11.9545
66047	53178	81395.6	31855.7	30190	69151.8	3149.28	5147.43	11.9587
105057	75349	91375.1	37269.7	29993	81435.9	5241.78	7145.1	11.9658
145285	89408	106494	51585.1	36548	92499.8	11925.9	16880.5	11.9742
72420.3	56903	83407.5	50241.1	47027	70015.1	442.8	888.42	11.977
146267	98165	97649.2	64850.2	41773	101741	22167	29288.3	11.9784
163105	109699	97441.9	113627	69303	107451	6659.82	6820.23	11.9841
145217	99413	95731.2	49889	37158	87989.8	14148	16582.7	11.9883
139642	93585	97789.1	50354.5	34077	96840.4	16368.5	21724.5	11.9897
177766	104620	111356	117123	76613	100189	19033.9	26463.4	11.9911
235309	125630	122751	158047	80595	128516	19714.3	26656.7	12.001
98620.3	70862	91208	45995.6	35242	85533.4	3407.4	4427.31	12.0066
116863	79913	95838.3	37204.4	28041	86952.2	525.96	556.92	12.0136
135610	89648	99135.9	44911.3	32888	89494.8	7894.26	11874.8	12.0136
100642	70593	93432.1	41239.3	31541	85687.1	9498.6	13512.5	12.0207
148370	91496	106273	73801.3	50661	95470.7	9676.8	11058.3	12.0263
69007.6	55556	81404	37275.7	34036	71773.9	8355.42	12142.6	12.0263
95270.7	63290	98651.6	29114.1	23166	82363	4698.54	6858.48	12.0277
90724.3	67748	87762.2	28802	24604	76717.9	9463.5	15207.2	12.0305
115349	89708	84267.7	70645	56913	81348.5	10582.9	14343.8	12.0432
148560	81539	119403	74102	48207	100740	15335.5	21918.8	12.053
86546.9	61705	91920.2	43055.8	33213	84957.9	6121.98	8326.26	12.0559
143591	94489	99592.2	62057.9	42201	96372.7	5957.28	10273.4	12.0601
111788	72478	101080	38254.7	30126	83219.1	4835.16	5653.86	12.0615
179783	112822	104432	113475	67782	109715	29110.9	36545.1	12.0657
108867	75157	94930.5	53854.2	40965	86156.2	13109	16115	12.0868
95454.1	65010	96226.4	54864	39590	90820.1	266.22	219.3	12.0896
146432	97075	98857	59050.6	42339	91403.7	22329.5	32036.2	12.0924
82641.8	57831	93652.5	32026.9	23703	88550.5	7579.44	10988	12.0939
112019	70967	103447	36503.5	27543	86856.6	11876.2	13717	12.0967
175626	125173	91951.1	115753	77321	98110.6	24554.9	31592.5	12.1065
99976	73002	89751.4	38243.9	30414	82407.8	10899.9	13579.8	12.115
60633.1	50431	78793.8	40155.5	45743	57530.8	9607.68	16452.6	12.153
198395	108685	119631	79407	51881	100307	11975.6	17982.6	12.1558
138689	88148	103112	88733.9	55252	105250	20050.7	29433.6	12.1642
74124.7	57960	83813.6	46160.3	42849	70600.5	3531.06	6522.9	12.1853
149243	95740	102160	51077.5	36613	91427	11853.5	15615.7	12.1938
96800.3	72849	87082.9	36718.9	29105	82680.3	8744.22	12470.5	12.2064
129647	76174	111541	66336.8	28947	150187	14527.6	20670.3	12.2121
199904	113544	115382	93995.1	61532	100112	30069.4	37553.3	12.2121
144621	82701	114604	79842.8	34701	150790	36634.7	52425.4	12.2247
127231	92317	90321.3	45037.6	33513	88072.9	7218.72	10395.8	12.2332
102032	70101	95387.5	47944.4	35681	88060.5	10337.8	15130.2	12.2346
152227	91303	109266	77771.9	48123	105913	32571.2	52409.6	12.236
93348.9	62351	98117.3	47513.5	31631	98442.9	11736.9	17248.2	12.2388
168387	96658	114170	67626.9	45746	96882.7	14638.3	11675.9	12.243
141523	78572	118043	102554	41992	160054	16179.5	21646.4	12.2487
132329	90600	95721.1	60241.3	36789	107314	15147.5	25770.3	12.2557
160235	100065	104944	55672.4	41957	86959.2	4446.9	6898.26	12.2641
83918.6	70327	78201.7	37857.2	33135	74875.9	2459.16	3806.64	12.2726
122171	86405	92663.9	44555.4	34689	84176	9905.76	13015.2	12.2754
96923.7	66477	95551.8	71318.3	51936	89993.8	278.64	300.39	12.2754
140914	90924	101568	49010.4	31640	101515	15007.7	16917.2	12.2754
153755	84745	118903	86922.2	35657	159759	7544.34	12633.7	12.2782
89069.1	62874	92840.2	35635.1	27518	84867.5	9474.3	15151.1	12.2782
162925	87095	122595	91643.4	53275	112735	21238.7	29695.8	12.2881
82617.5	62278	86939.5	51499.8	43658	77307.5	9577.44	16513.3	12.2909
78652.5	56598	91073.4	29296.1	25234	76085.8	5246.1	7585.74	12.2951
70472	56519	81715	39873.1	42759	61112.8	271.62	450.33	12.3106
107770	74364	94976.4	32862.8	25041	86006.8	5183.46	7738.74	12.3134
72557	62336	76281.7	42065.5	39184	70355.3	3224.88	5138.76	12.3247
96215.7	65102	96857.1	31167.2	24266	84174.3	8242.02	10416.8	12.3261
183868	97043	124172	87056.1	37443	152373	20338	29803.4	12.3261
55991.8	48024	76409.3	36130.9	41308	57322.4	371.52	774.69	12.3275
66958.1	56578	77559.6	36657.9	37694	63734.6	10885.9	16224.1	12.3289
158745	88340	117766	108029	50048	141459	11173.7	16951.9	12.3289
108745	62687	113688	67979	36799	121065	17224.9	25307.7	12.3345
142829	95297	98223.6	76646.5	44465	112968	14746.3	25097.6	12.3416
100637	70469	93592.1	32555.5	24073	88628.7	9445.68	11388.8	12.3584
135026	85208	103852	63783.2	44248	94469.7	17169.8	17050.8	12.3753
66474.7	53964	80729.5	42487.7	40353	69003	4830.3	6521.37	12.3781
84177.2	66019	83561.4	31735.3	26823	77538	6904.44	11280.7	12.3781
62843.7	56522	72865.9	32360	35258	60149.4	8936.46	12173.2	12.381
108643	77964	91324.2	47017.3	37029	83213.8	9509.94	13271.7	12.4007
96583.5	62432	101385	46099.3	33076	91340	8872.74	13593.5	12.4035
55483.6	47441	76646.2	34494.7	43701	51729.8	6159.78	10575.4	12.4049
112544	76793	96046.2	33599.9	26948	81713	11898.9	13616.5	12.433
106284	72783	95701.4	35120.5	28719	80144.1	17413.9	23551.3	12.4344
83114.1	66387	82048.6	44721.7	38163	76799.1	9337.14	14484.5	12.4373
92467	62722	96615.5	48804.7	35798	89347.5	34.56	69.36	12.471
185817	100314	121396	92925.9	43678	139429	13027.5	18235.6	12.471
108710	70853	100552	46154.3	34853	86786.5	8228.52	11979.9	12.4739
87554.4	73095	78500.1	62540.1	54383	75366	234.36	328.44	12.4865
133583	86870	100777	49163.8	35574	90571.7	7380.18	10122	12.4879
122807	68989	116660	90931.1	42576	139968	14755.5	23817	12.4879
124727	83150	98305.6	65890.8	41383	104348	10963.6	14444.2	12.5006
127350	89243	93520	46312.6	34683	87510.9	8735.04	11153.2	12.5006
144293	94609	99952.3	45503.1	29441	101290	13037.2	20663.2	12.502
71729.1	56928	82575.2	32260.7	34016	62154.2	2278.8	3406.8	12.5034
58987.4	50148	77087.8	34925.6	38496	59457.7	1265.76	2259.3	12.5104
85322.6	70421	79403.9	28095.1	23589	78055.1	7736.58	12970.3	12.5147
179114	93628	125373	104384	41228	165929	28528.2	39680.6	12.5316
142259	89201	104518	47930.9	35565	88322.9	12536.6	14913.4	12.533
81222.5	60170	88466	37978.2	30954	80407.7	8836.56	10848.7	12.5358
91949.7	63274	95236.8	41121.5	31722	84955	10160.1	13741.4	12.5372
118575	65587	118483	41358.1	30023	90278.9	7023.24	9780.27	12.5372
207100	117924	115095	89377.6	34716	168725	12658.7	18433.9	12.5527
88096.1	68888	83809.4	40227.8	34424	76585.3	9128.16	16444.9	12.5541
104249	81367	83966.3	35780.9	27159	86341.2	10894	17927.5	12.5583
59646.7	51936	75265.9	32539.9	32812	64992.4	1969.38	2574.48	12.5696
99143.4	70277	92455	55920.8	40889	89628.6	11911.9	15303.6	12.571
141580	89724	103413	59006.3	38056	101614	415.26	597.21	12.571
124564	83530	97730.7	40919	31662	84696.8	7406.1	8514.45	12.5724
103502	78267	86666.3	58117	42678	89244	8908.38	14711.5	12.5766
108582	87703	81137.9	59224	45323	85636.5	8795.52	13366.6	12.5766
48103.9	47225	66755.6	25464.2	39437	42316.2	2314.98	3896.4	12.5879
99037.9	69273	93695.2	67975.7	47533	93721.4	5559.84	7447.53	12.5893
107729	76755	91983	30407.9	25283	78820.4	8796.6	10827.8	12.6005
85768.3	59636	94253.7	43473.2	32608	87373.1	5849.82	5110.2	12.6033
101148	77300	85754.5	50146.6	37072	88649.2	8636.22	14665.6	12.6104
69447.5	58828	77366.4	36034.7	36840	64103.5	3145.5	4492.08	12.6146
108335	78120	90884	60786.2	48497	82142.9	201.42	232.05	12.616
192478	105706	119334	97846.4	48567	132033	26435.7	38553.4	12.6216
66210.2	54454	79684.8	34691.8	33094	68700	6515.64	9078.51	12.6287
168305	95678	115283	82697.8	55930	96901.1	14269	22491.5	12.6287
114449	79901	93872.6	50010.5	35913	91261.9	8971.56	13851.1	12.6371
135145	77546	114214	105414	57962	119189	8555.22	13932.7	12.6399
242601	123449	128791	102859	48365	139377	26348.8	35372.6	12.647
71592.9	62557	75002.2	45333	43437	68396.6	7484.4	10119.9	12.6568
125486	79621	103287	52886	37725	91873.7	4663.98	6555.54	12.6596
106090	67265	103363	74849.9	43149	113684	618.3	873.63	12.6737
162665	99450	107194	103304	64205	105445	31466.3	47293.8	12.6779
56598.7	52233	71013.6	29714.6	39124	49774.4	8260.92	11345.5	12.6821
161505	101261	104526	60494	37600	105440	19592.3	27668	12.6864
155106	84680	120040	82861.9	40268	134857	24698	37516.1	12.6878
92548.6	74221	81719	61422.3	52057	77326.2	9161.1	11752.4	12.6878
107541	60588	116323	47545.4	27672	112602	9576.9	17333.9	12.6948
127597	86218	96989	57362.6	36078	104200	6070.14	6992.1	12.7019
78368.4	65772	78087.2	54300.8	50764	70102	8004.42	10992	12.7033
173228	105997	107104	79241.8	55341	93839.8	15527.7	24110.8	12.7103
78048.3	56480	90562.6	40613.9	33278	79983	14223.1	18161.6	12.7187
80148.7	57613	91170.9	52314.1	43184	79391.9	112.32	158.61	12.7201
133327	79908	109347	45518.2	32560	91618	14824.6	20919.2	12.7201
118908	72329	107740	57258.4	41897	89564.5	15704.8	20904.4	12.7201
108249	76493	92743	47873.7	37833	82929	3171.42	4653.75	12.7216
73525.8	56513	85265.1	45205	41597	71220.4	9442.44	15111.8	12.723
72016.4	56694	83248.1	39694.9	37710	68985.5	3694.68	6180.69	12.7272
68957.2	57597	78462.1	39450.8	38144	67781.2	10246	15152.1	12.7469
77204	60325	83873.1	51026.2	45137	74086.8	19303.4	8955.09	12.7469
124944	79628	102833	40869.9	29532	90696.5	5123.52	7077.27	12.7525
134895	85250	103700	60644.7	44514	89284.5	14471.5	12998.9	12.7525
158371	106733	97242.6	59945.4	41033	95742	13880.2	18811.9	12.7652
81170.6	60287	88237.8	40246.7	33227	79381.5	210.6	170.34	12.768
106441	68941	101184	44842.7	32329	90903.2	3418.74	4481.37	12.7722
62534.7	53523	76570.3	36949.5	41327	58594.2	6642	10783.4	12.7779
161203	86195	122566	71869.1	41947	112285	74.52	48.96	12.7793
67365.6	58798	75085.5	43001.3	44462	63382.9	3633.12	4372.23	12.7821
71550.5	59409	78929.7	36788.6	30365	79399.9	2147.04	4249.32	12.8004
126288	86066	96163.4	69109.2	49294	91880.2	15798.8	21284.3	12.8299
57736.1	50239	75315.8	37398.8	47730	51350.7	4574.34	8141.64	12.837
49148.5	46071	69913.7	29771.8	36595	53316.7	3903.66	6695.79	12.8539
117601	73388	105019	52832.5	39073	88614.5	11496.1	14670.1	12.8567
125474	86120	95483.6	47756	35884	87218.1	9433.8	15639.1	12.8567
73873	63437	76317.3	52297.9	55152	62144.6	6842.88	11782.5	12.8567
85671.8	71224	78830	41178.8	37073	72794	6377.94	8824.53	12.8693
120347	76859	102617	42346.8	28502	97370	1459.08	2443.41	12.8764
58385.9	50546	75700.9	32815.8	38022	56562.4	3770.28	6755.46	12.8848
93259.9	69020	88552.3	53791	43176	81648.3	2951.1	3250.23	12.9059
128456	82764	101717	68213.3	46684	95759.4	11138	15064.9	12.9087
111888	78401	93527.8	56495.9	34677	106771	14242	20361.2	12.9101
72673.6	57537	82776.9	38306.5	36589	68612.3	5317.38	9822.09	12.9299
116426	71628	106524	73765.6	49244	98170.4	10747.1	12699	12.9327
126010	75827	108908	82326.2	48967	110183	9228.06	14319.8	12.9355
90114.8	62078	95134.6	44203.9	32718	88542.8	67.5	55.59	12.9355
99576.4	70513	92548	36505.1	29021	82436.8	11821.1	19013.8	12.9439
112070	76204	96381.1	59855.8	44888	87388.8	11144.5	20273	12.9439
135622	92604	95980.1	52289.8	37681	90944.1	6028.56	8059.53	12.9439
135626	92484	96107.2	68931.5	47988	94138.1	14636.2	21523.5	12.9467
106204	72509	95990.2	34079.9	27805	80326	32.94	13.26	12.9496
85817.1	65296	86132.5	32753.7	28012	76629.5	422.82	625.77	12.9552
97268.8	66400	96003.1	52981	42416	81859.8	7226.28	9715.5	12.9679
94570	67283	92114.5	35841.4	27455	85554.7	4689.36	6463.23	12.9693
214620	127010	110742	105503	66778	103541	18928.1	31907.1	12.9707
79429.5	66266	78554.5	57409.6	67070	56096.5	22.14	85.17	12.9735
99903.4	73628	88923.6	31311.4	24709	83047.5	9646.56	15196	12.9763
148966	101275	96397	76587.7	51131	98164.5	4435.02	7257.3	12.9833
121929	87715	91099	75597.8	52759	93905.9	9942.48	15138.8	12.9918
65961.1	57737	74871.1	34771.7	36836	61863.3	6004.26	8868.9	12.996
149649	99555	98512.5	74638.3	49459	98900	18691.6	26689.3	13.0002
73807.8	62173	77800.1	39919	37760	69283.1	8597.88	11204.2	13.0129
121213	81541	97420.8	48044.3	37865	83154.2	9800.46	13363.5	13.0143
98237.6	66410	96944.7	47373.1	35930	86408.1	423.36	787.95	13.0143
142699	88473	105704	64597.5	42020	100749	15587.1	23442.2	13.0143
95803.3	70799	88681.6	35774.5	27931	83939.5	10620.7	17408.3	13.0157
142556	97500	95821.2	68217.1	44065	101456	11065.7	16253.2	13.0157
167322	104815	104618	57169.8	35170	106531	17363.7	27718	13.0157
161839	105299	100725	69620	46339	98461.7	21165.3	33875.2	13.0171
79496.8	62447	83429.2	36807.5	32018	75339.3	7697.7	9382.98	13.0199
147786	102332	94646	72638.1	43628	109114	8230.14	12891.8	13.0213
124351	82525	98751.3	59749.4	40585	96482.3	24984.7	29739.1	13.0368
196218	103056	124780	96101.1	42720	147427	31771.4	45069.7	13.0382
103197	69610	97157.6	74346.1	47146	103346	9506.7	14938.9	13.0424
103784	75811	89717.8	39878.5	28715	91014.3	11719.6	20281.7	13.0481
102072	66093	101212	37636.4	26752	92200.1	238.68	325.89	13.0495
105860	79701	87045.5	72634.3	50545	94176.7	16304.2	23952.7	13.0607
74524.9	55869	87419.9	41958.5	37920	72515.7	6949.26	11037.9	13.0889
117044	82488	92990.5	65201.8	48824	87519.7	47719.8	35083.4	13.0945
90757.7	74252	80104.2	41492	36087	75351.7	20658.2	18709.9	13.0959
203251	117711	113161	77238.4	50831	99582.8	25005.8	36183.5	13.1016
111466	70511	103602	73273.7	51931	92470.1	7180.92	11767.7	13.1016
116474	77747	98180.4	46185.1	33383	90668.5	16390.6	22314.5	13.1114
56989.3	53582	69703.5	36036.9	41357	57105.6	2327.94	4732.8	13.1227
91498.1	64115	93526	55854.9	44579	82112.8	1069.2	1877.31	13.1227
183687	110254	109185	81489.8	34446	155040	7686.9	13236.5	13.1227
94704.1	65281	95074	55109.2	38369	94129	2578.5	3752.58	13.1227
69148	59117	76656.2	34041.1	32992	67619.9	6912	10067.9	13.1283
210522	131697	104762	117380	80693	95331.7	26673.8	41187.1	13.1297
151054	92124	107458	54777.6	34360	104479	11156.9	14836.9	13.1353
89973.3	61190	96363.7	62408.9	45174	90539.4	7036.2	11027.2	13.1396
204839	110242	121772	116358	56038	136079	30623.9	46189.2	13.1536
52865.9	47968	72227.7	27100.4	32720	54280.4	5617.08	7518.42	13.1564
102441	83302	80592.8	49729.7	41878	77823.3	10352.9	15722.8	13.1564
148204	88161	110170	67030.2	43493	101002	106.38	49.98	13.1593
77216.8	59711	84749.5	29801	25839	75584.9	2056.86	2772.87	13.1663
109373	73902	96991.5	41083.2	28606	94121.1	6869.34	9547.2	13.1705
137071	85892	104586	48934.8	35268	90932	901.26	1457.07	13.1818
68198.8	57217	78114.5	39219.1	39353	65313.1	5320.08	7504.14	13.1818
174274	92268	123783	87475.1	42508	134863	19553.9	28745.1	13.186
117197	70088	109585	45674.8	36408	82216.7	9720	9409.5	13.1902
122892	90216	89272.7	85994.5	62040	90840.3	6483.78	12563.8	13.2015
98058.5	70230	91504.5	38169.4	29570	84594.8	7352.1	11178.7	13.2057
112821	64849	114016	75638.9	43073	115085	15899.2	22538.4	13.2057
78508.4	58453	88021.6	40228.4	35877	73484.6	3173.04	4558.89	13.2057
72350.3	59101	80227.9	41244.7	34208	79016.9	4118.58	6491.79	13.2113
92750	66622	91238.1	49070.3	39582	81245.9	13375.8	20362.8	13.2296
114477	73836	101609	47047	33413	92277.5	18783.9	27707.3	13.2296
131527	91796	93901.5	79482.6	54308	95915.4	16856.1	25279.7	13.231
151759	99416	100041	55528.2	38949	93432.4	15997.5	23074.4	13.2423
128374	82392	102111	51026.8	39032	85675.6	7294.86	11900.8	13.2437
114135	81237	92076.1	54891	39477	91124.9	9666.54	13585.4	13.2465
136106	87280	102198	60512.9	41624	95276.2	16445.2	26227.3	13.2521
122239	81730	98018.7	84530	51694	107164	3006.18	3900.48	13.2606
62079.4	51467	79049.4	31652.6	34447	60219.7	5817.42	9243.24	13.2606
165898	103543	105003	84707.1	56851	97647.6	16604.5	22644	13.2648
216304	116463	121719	118195	63423	122133	18956.7	20470.4	13.2662
195055	118110	108231	87601	59802	96000.4	12405.4	17638.3	13.2719
200631	118650	110818	76257.2	51738	96594.2	13543.7	17517.5	13.2733
123504	84425	95871.4	66489.1	43044	101232	15176.7	25603.5	13.2761
135439	90869	97680.4	81081	56133	94663.1	1878.12	2576.01	13.2775
201842	110685	119510	131019	78480	109410	20353.1	28031.1	13.2831
145707	94437	101115	57423.6	34601	108763	23252.9	36319.6	13.2845
66921	56624	77453.6	29494.3	29996	64439.8	4563	6292.38	13.2944
101272	71585	92714.3	32442.1	25765	82520	5179.68	7545.96	13.2958
96929.6	60657	104726	44134.7	33597	86091.5	9788.04	13937.3	13.3014
129025	88846	95173.7	85551.7	55370	101259	14362.9	24392.8	13.307
189374	103702	119678	68990.9	45826	98664.3	3508.92	5222.91	13.3099
103091	68537	98577.3	67669.6	43789	101276	7448.22	12739.8	13.3267
141251	81041	114226	61307.8	38521	104303	16384.1	25126.7	13.3647
86855.9	64112	88785	33858.5	27484	80736.2	6518.34	9685.92	13.3676
152955	94244	106363	71911.8	50472	93374.8	28564.9	36327.8	13.3774
130434	84724	100893	84154.1	48812	112987	16133	25365.9	13.3816
181099	101160	117324	73329.3	47793	100553	29168.1	45664.9	13.3859
223644	115582	126808	131086	52746	162872	24033.8	34421.4	13.4056
88880.5	66715	87309.8	34927.2	27963	81857.8	9195.66	15129.1	13.4084
98188.3	59623	107926	42123.2	30403	90799.9	8313.84	12419	13.4084
125646	85815	95954.1	48732.3	31655	100891	18331.9	28292.8	13.4154
124072	86293	94227.5	49694.6	34277	95013.7	11986.4	17656.7	13.4224
86521.4	62476	90759.2	31414.5	25276	81452	6496.74	8955.6	13.4393
81463.6	68332	78130.3	48002.2	46184	68116.1	1204.74	1816.62	13.4436
168143	115777	95178	73871.5	50241	96360.4	1904.04	2607.63	13.4492
68643.5	60635	74191.8	46075.5	45823	65897.1	5857.92	8504.76	13.4506
228862	137226	109299	88587	63123	91973.4	14085.9	21045.2	13.4534
99730.1	69398	94180.1	46456.7	35070	86814.6	12667.3	16898.3	13.4647
54703.9	49710	72119.9	30571	34442	58170.3	2419.74	2617.83	13.4689
138028	94937	95282.5	67459	42196	104773	6560.46	9135.63	13.4717
87680.5	60009	95756.2	55476.9	41380	87862.1	414.72	584.46	13.4801
166816	89045	122774	69837.7	34629	132169	18466.9	30478.1	13.4844
126850	85409	97334.6	63892.8	46321	90397	6027.48	8319.12	13.497
104412	73597	92975.5	33288.3	27190	80234.7	1882.98	2290.41	13.5055
116428	77591	98339.3	76883	53803	93649.2	15338.7	22898	13.5083
162240	100664	105625	65929.1	42504	101655	11851.4	16817.2	13.5153
144596	97783	96910.7	60947.6	38163	104663	9620.1	13991.3	13.521
131073	92313	93052.8	74562.1	48260	101254	25298.5	33390.2	13.535
129388	85925	98686	96508.8	48513	130373	13522.7	24118.9	13.5379
133943	88129	99605.1	46207.8	33557	90242.7	8022.24	11572.4	13.5421
137953	98239	92029.6	80194.9	55471	94745.9	13527.5	18898.6	13.5547
139883	90287	101536	46909.3	35154	87450.8	17544.1	24471.3	13.5576
73051	60797	78745.1	35122.7	31465	73154.3	4725.54	8536.38	13.5632
149524	92481	105959	51264.4	36729	91471.6	10917.7	14936.9	13.5744
114336	73559	101866	53654.4	39571	88860.4	12991.3	19893.6	13.5744
88760.2	65133	89309.3	35811.7	29929	78417.5	9152.46	11546.4	13.5927
86248	63132	89532.2	53541	41416	84722.4	9451.08	13806.2	13.5998
84792.6	58179	95515	39954.6	30035	87180.5	7177.68	12746.9	13.6124
89515.9	65981	88912.2	34489.3	28473	79383.6	9712.44	14829.8	13.6139
91628.5	66692	90040.3	33534.5	26792	82029	8157.24	12189.5	13.6167
131621	88767	97174.6	67439.5	43186	102341	18949.1	26574.6	13.6293
179404	106593	110302	61799.8	39789	101790	90.18	233.07	13.635
93891.6	70785	86929.2	40965.5	34189	78525.7	10823.8	14990.9	13.6448
175026	108273	105940	118959	79709	97807.2	16668.7	27839.9	13.6504
139476	96275	94943.5	73920.6	51791	93538.7	17915.6	28518.2	13.6519
144289	91926	102867	110591	48514	149394	16005.6	21917.8	13.6519
204482	123321	108667	97851.2	69316	92515.1	17161.7	25509.7	13.6631
118882	73263	106344	51567.3	39487	85585.5	12699.2	18503.8	13.6687
101873	69251	96408.4	30161.2	24715	79977.4	7754.94	11745.8	13.6716
122719	82764	97173.9	57376.1	42396	88692.3	8433.18	13676.2	13.673
126075	84299	98013.9	47135.5	36155	85439.7	18031.7	26492.5	13.6744
91705.9	68545	87680.2	38401	29841	84335.3	10450.1	16009.4	13.68
105572	68585	100879	36517.5	27801	86083.6	15803.6	21610.7	13.6814
110026	71645	100645	45036	34073	86622.2	11595.4	16311.3	13.6842
109740	74406	96658	79989.7	52806	99272.9	13655	19817.6	13.6884
245215	121377	132401	130373	68229	125227	18639.2	29820.2	13.6913
103841	64378	105709	41583.2	32531	83772.4	6514.02	10091.4	13.6941
153252	99228	101216	70138.4	44629	102996	13973	18671.1	13.7025
94570	58952	105132	36629.3	28728	83560.9	8810.64	12988.2	13.7039
149299	95574	102376	52734.8	36114	95697.7	10916.6	16118	13.7124
108890	72392	98577.5	44309.7	33212	87434.7	12182.9	20217.4	13.7152
80301.4	64420	81692.5	31340	26624	77144.6	8468.28	13806.2	13.718
110282	77752	92955.4	51871.9	39832	85345.3	13215.4	19285.7	13.7194
149145	92404	105779	66424.3	40900	106435	5637.06	7118.58	13.7194
97106.1	63828	99704.6	53795.9	36596	96337.5	10316.2	16297.6	13.7222
129182	82961	102049	42677.3	32893	85030.2	42249.6	8305.86	13.7222
170982	113592	98646.8	65703.4	49132	87640.2	14178.2	20435.7	13.7321
150445	100748	97863.4	62923	44017	93684.7	15886.3	21720.9	13.7321
115663	76732	98787	46426	35612	85436.7	7422.84	10726.8	13.7321
76244.7	64009	78063.6	48361.3	49805	63636.3	5029.56	6458.64	13.7363
124300	92875	87710.5	51228.2	37151	90368.8	17130.4	23934.3	13.7461
164268	85346	126139	110229	63174	114350	16080.7	4838.37	13.749
109240	61236	116911	74210.6	33228	146366	12152.2	18583.9	13.7504
83340.9	63812	85592.5	33799.7	28244	78427.1	5365.44	8870.94	13.7532
101327	70026	94830	64603.4	47610	88927.8	3455.46	4159.56	13.7574
118044	76235	101478	68791.1	48651	92666.1	14351.6	15451	13.7644
88084.4	61378	94051.6	56583.4	43430	85384.5	10091	13986.2	13.7729
105446	67413	102510	55678.9	36841	99046.4	11100.2	14482	13.7729
116690	78043	97989.2	33673.3	26367	83696.1	2492.1	3550.11	13.7813
121340	82264	96666.3	44132.6	30481	94887.7	10189.8	15313.3	13.7912
139016	92096	98924.4	48798.7	35324	90535.4	13206.8	20358.2	13.8024
109977	71817	100358	56890.6	42477	87774.2	507.6	948.09	13.8095
173488	110721	102688	81910.4	55837	96138.5	9956.52	13055	13.8165
99383.5	60489	107676	66241.3	47497	91399.2	10048.3	12148.7	13.8236
134516	89546	98448.3	48517.9	36186	87870.2	67.5	66.81	13.825
152088	106726	93391.1	81038.9	50438	105297	6933.6	10900.7	13.8447
128968	95024	88946.1	76044.4	51032	97657.3	9708.12	12749	13.8447
122133	82229	97339.4	41301.4	30249	89481.5	4035.42	6601.95	13.8545
158352	93036	111545	84243.8	53480	103235	12437.3	18490.6	13.8601
215944	143173	98846.3	114016	68797	108612	1764.72	3523.59	13.8672
82462.2	62216	86862.5	36161.1	29669	79876.4	7576.74	10403	13.87
131337	91937	93621.9	82962.9	55173	98545.6	12537.2	18929.7	13.8728
86472.1	62000	91403.9	49293.9	37176	86898.1	7518.96	10388.7	13.8827
123120	75437	106961	49593.1	34633	93844.9	10315.6	15007.3	13.8841
116572	82317	92808.2	60844	37417	106568	16549.9	22017.7	13.8841
120434	91465	86292.7	54195.5	36100	98386.6	16104.4	27138.1	13.8855
102322	72430	92582.6	45948.6	35287	85337	1341.36	1909.44	13.8925
140241	92775	99065.6	52886	37559	92279.8	4587.84	6683.04	13.8981
99672.3	62440	104614	43164.4	32357	87425.3	11280.6	14817.5	13.8981
92143.7	73024	82695.1	51987.4	46340	73522.8	10124.5	17420.1	13.8981
129130	75672	111833	103399	66280	102239	18137.5	19269.8	13.908
103316	70257	96373.6	45022.5	33189	88902.8	3764.34	5863.98	13.9094
132179	85926	100813	87046.4	50294	113426	10335.6	16275.6	13.9108
88777.6	57361	101430	39868.2	30017	87044.1	117.18	133.11	13.9319
101584	71677	92880.7	41130.2	29021	92881.3	13282.4	19202.5	13.9319
87163.8	59633	95792	43585	32557	87735	8803.62	12477.1	13.9319
149042	87370	111796	62724.2	34973	117539	28495.8	41627.7	13.9404
73049.9	57477	83292.4	51731.5	45209	74991.1	7186.32	9039.75	13.9404
88234.4	65497	88286.9	51986.3	43668	78020	2870.1	3672	13.9446
153105	103694	96764.3	62304.7	44218	92342.5	20272.1	28515.6	13.9446
114064	76574	97621.8	50399.8	33566	98403.2	10159	15311.2	13.9544
91882.4	61265	98287.8	37860.5	26357	94139.1	6039.9	7264.95	13.9573
124139	85138	95557.3	51344.3	36166	93040.4	13817	20308.7	13.9601
113655	74240	100330	50547.2	36144	91651.8	886.68	1618.23	13.9741
114724	79661	94381.7	86217.5	53113	106384	9372.24	15255.6	13.9826
117671	81827	94243.5	58171	44803	85090.1	9883.62	11870.8	13.9896
129089	87828	96324.7	49660	36576	88979.6	7834.86	10644.2	13.9967
145185	98249	96844.2	55679.4	39940	91362.2	6644.16	10360.6	14.0023
86118.1	60232	93701.6	31311.9	24872	82504.7	214.38	349.86	14.0037
95447.7	64184	97458.2	61958.5	45793	88671.1	10612.1	13434.9	14.0093
163952	91818	117022	68484.4	24647	182099	6366.06	10716.1	14.0234
106510	62956	110875	51515.5	38824	86959.5	8523.36	9740.49	14.0234
58530.5	53319	71941.7	30287.5	33731	58845.7	4499.28	8434.89	14.0304
181782	108484	109816	99552.8	62260	104791	19207.3	28554.9	14.0361
180429	97967	120700	134216	65135	135043	30523.5	48626.5	14.0361
55471.4	49521	73410.7	32611.1	40969	52166.4	5894.64	10698.8	14.0445
56141.3	51185	71881.9	31239.5	36913	55463.2	6366.06	11425.5	14.053
76700.5	62080	80970.5	44914	39760	74031.2	10924.7	15617.2	14.0558
88664.2	71258	81544.5	47225.2	41930	73812.3	8333.28	14151	14.0586
65428	52092	82313.7	29486.2	31029	62277.4	6090.66	10875.8	14.0614
138278	91585	98948.4	51808.7	34017	99812.9	11482	17952.5	14.0656
218933	136745	104925	105879	70537	98372.7	23256.2	33181.6	14.067
126680	81965	101288	54069.7	39129	90559.7	10817.3	17205.4	14.0727
94747.6	62676	99071	51297.8	40776	82446.9	10055.3	16413.3	14.0839
94722.1	60930	101883	53879.6	39850	88608.6	9445.14	11982.5	14.0839
167996	102521	107391	69516.9	46052	98928.6	313.2	715.02	14.0853
138687	78231	116181	77701.1	34227	148778	17136.9	26894.8	14.0924
106316	69506	100243	36419.2	28198	84643.2	12602.5	14497.3	14.0938
191874	101425	123980	96403	61889	102084	7579.98	11681	14.0952
87528.4	60861	94251.9	42248	32141	86144.3	581.58	845.07	14.0952
158674	105280	98773.4	62104.3	41432	98234.9	8667.54	10974.7	14.1008
94764	66621	93220.7	41883.5	29760	92233.7	6050.16	8249.76	14.1036
113356	76349	97301.7	80248.3	47629	110419	359.1	473.79	14.105
216497	144031	98508.8	78145.6	59803	85637	40143.1	56999.6	14.1247
125621	84017	97988.2	55163.2	40417	89446.8	13174.9	17828.6	14.1276
84125.8	61298	89942.1	47389.9	38354	80975.7	12729.4	18915.4	14.129
60535.5	50211	79011.7	34654.5	35971	63137.5	2825.28	4850.1	14.1318
66224	56258	77145.6	29151.4	31746	60179.7	3111.48	5706.39	14.1332
123551	70695	114535	57353.4	35703	105277	6632.82	9334.53	14.136
97558.7	75479	84707.1	64073.7	50451	83231.9	4810.32	6728.43	14.136
129801	87498	97221.1	67163.6	49527	88873.4	14195.5	21288.9	14.1402
171294	107569	104360	62960.8	42413	97286.1	13738.7	20834.5	14.1416
115422	73968	102264	39118.1	28104	91220	2975.94	3979.53	14.143
113317	63114	117666	74864	44810	109491	14713.4	25225.6	14.1459
217665	117459	121446	135953	64051	139105	23268.1	34131.2	14.1529
144683	86360	109796	85962.6	52865	106567	16378.7	23052.5	14.1824
99647.4	67410	96877.2	32948.1	25826	83609	7497.36	9070.35	14.1839
111357	77450	94227.3	33304.5	25630	85159.7	9158.4	13217.7	14.1909
159976	91225	114927	63345.8	43565	95292.8	12594.4	20452.5	14.1909
100472	71684	91854.6	42458.6	32820	84782.6	7983.9	12166	14.1909
117753	72701	106148	57908.5	39913	95084.1	5402.16	8333.4	14.1909
130871	95521	89789.1	84346.9	58317	94788.1	15322.5	21686.7	14.1993
96742	64858	97753.3	37254.1	27918	87451.9	11105.1	14253	14.1993
78066.3	63407	80687.6	55236.6	44747	80899	9716.22	12267.5	14.2007
106992	80925	86645.7	52928.1	42320	81963.5	13032.4	19673.2	14.2007
178940	97805	119902	112938	49245	150299	18856.8	28233.1	14.2036
94522.3	63532	97503.8	68781.4	49905	90324.8	7280.28	7852.98	14.2106
65652.7	56343	76364.7	32003.1	37411	56062.5	18.9	64.26	14.219
94036.8	68099	90497.6	40464.4	33315	79600	12412.4	17010.5	14.2233
91851.1	60255	99901.3	50504	35003	94558.6	2365.74	3152.31	14.2233
195802	114207	112358	157969	92379	112068	21952.6	30367.4	14.2247
119116	65565	119064	65218.5	35129	121670	6758.64	10489.2	14.2261
79986.5	60694	86367.6	34534.1	28006	80812.2	9107.1	14060.2	14.2345
141820	85077	109246	49642.2	35889	90650.4	12664.6	22032	14.2387
108579	60164	118274	65514.4	35076	122407	9271.8	14403.9	14.2458
70154.5	60852	75554.6	49385.2	48180	67175.3	4116.96	4978.62	14.2472
134097	87090	100909	85266	46390	120457	19431.9	22950	14.25
155148	92664	109727	99124	56565	114845	14900.2	25500.5	14.257
111872	71229	102931	56222.6	38537	95612.2	6943.86	10258.1	14.2599
59265.1	53772	72230.9	33301.3	38540	56627.7	7729.56	10773.8	14.2599
109568	78419	91567.7	50447.3	34963	94560.4	7853.22	11707.6	14.2655
132278	76589	113189	54524.3	32109	111287	4793.04	6389.28	14.2781
108435	81447	87252.1	83140.6	62612	87023.2	4513.32	4604.28	14.281
150801	98697	100134	60510.2	42685	92903.8	9526.14	14109.7	14.2894
196107	103848	123758	116484	61713	123700	15947.3	21181.8	14.2922
159538	86527	120835	92463.1	63103	96028.1	22081.1	37561.5	14.2922
145536	91889	103797	57640.1	38473	98185.9	9547.2	12921.9	14.295
62113.3	50413	80746.2	41649.7	38633	70653.4	5458.32	8198.25	14.2964
158028	99149	104454	58567.9	42173	91013.3	622.08	683.91	14.2979
168455	109192	101105	67502.7	47701	92741.4	22328.5	30228.7	14.3007
108383	84238	84320.4	37309.7	31818	76847.3	6581.52	8388.48	14.3063
208091	113578	120071	169037	88202	125598	24640.2	35426.6	14.3063
85455.1	70860	79034.5	44028.4	44369	65032.9	6324.48	11836.1	14.3077
101169	72310	91691.5	34623.2	26698	84990.1	9283.68	15451	14.3147
227412	132440	112532	84248.6	52728	104713	13810	22033	14.3204
146669	93857	102412	67177.6	43557	101076	3623.4	4295.73	14.3218
196569	114039	112964	68713.9	45943	98017.9	12859	18322.8	14.3316
156732	106651	96310	47487.6	30374	102461	14154.5	18659.4	14.333
149496	102116	95943.6	80931.4	57512	92222.9	12450.8	22554.2	14.3373
60400.9	52990	74701.5	32000.4	32622	64287.2	9761.58	15110.8	14.3513
99497.4	71310	91441.1	28649.2	24302	77259.1	7440.66	10552.4	14.3541
122127	75257	106352	76248.5	51257	97489.6	17331.3	22120.7	14.3556
153546	96684	104079	56629.3	36341	102123	10737.4	15470.8	14.3556
122696	76953	104492	74819.7	51465	95276.1	10568.9	14091.3	14.3626
86334.9	59991	94314.8	37588.9	30115	81800.6	3462.48	7751.49	14.364
68825.8	59968	75216.2	49188.1	54260	59410	3357.72	4986.78	14.364
71688.9	63826	73609.5	30985.7	32314	62842.2	5891.94	19324.4	14.3724
71978.2	60083	78510.8	37036.4	33904	71591	4324.32	6896.73	14.3795
119955	75215	104519	49167	33279	96824.1	6858.54	11800.9	14.3851
129462	82029	103432	41088.1	32537	82759.5	10068.3	13987.8	14.3978
122794	69696	115464	75868.4	43668	113862	20193.3	20880.9	14.3978
80677.7	66706	79262.6	40871.5	39750	67385.1	7972.02	13755.2	14.4006
159719	89989	116318	134072	79393	110671	18588.4	28245.3	14.4006
142666	95868	97527.7	103587	58184	116676	8686.98	12176.2	14.4062
95877.5	66675	94239.7	27889.9	22663	80651	2823.12	3565.41	14.409
205106	133297	100841	69541.7	49741	91624.4	10158.5	14883.8	14.409
115758	74906	101278	62395.9	46794	87386.8	10822.7	18162.6	14.4119
128484	78639	107076	67035.6	47531	92429	2093.58	3489.42	14.4147
117880	75865	101831	61409.3	37133	108381	6249.42	9501.3	14.4147
91730.8	61869	97167.7	60138.7	42953	91757.3	7527.6	9572.19	14.4147
174896	111872	102456	108948	60084	118834	14127.5	25282.2	14.4175
66103.7	52692	82216.9	35034.7	36416	63050.1	5391.9	8778.63	14.4203
123501	80163	100966	48746.3	35719	89438.1	16205.4	21670.9	14.433
76187	63926	78105.8	31101.3	28498	71522.7	1300.32	1538.16	14.4414
100411	64491	102038	44275.7	31051	93447.9	7462.26	12912.2	14.4499
160770	88548	118989	76778.3	40912	122989	7347.78	9571.68	14.4611
130453	86396	98955.7	63921.4	44417	94314.2	619.38	242.76	14.4681
106380	75031	92917.9	40699.3	31955	83469.5	9647.1	13653.2	14.4696
122839	80244	100323	78897.2	38636	133829	32337.9	37520.2	14.4766
122763	75400	106703	91426.3	53464	112070	16848	30885.6	14.4794
101004	64577	102504	61421.2	40545	99279.8	11379.4	21502.6	14.4991
62748.8	51989	79099.5	26571.8	26257	66321.7	5321.7	6879.9	14.5005
116335	72053	105813	36312.8	26565	89584	11862.7	14836.4	14.5047
54495.7	49048	72814.9	29982.4	35484	55375	5765.04	8501.19	14.5061
59367.4	52714	73807.8	29074.1	34019	56010	2859.3	7995.27	14.5146
126347	88536	93524.6	46189.4	33212	91143.9	12198.6	15291.8	14.5146
181177	112991	105084	119787	54962	142833	9948.42	14728.8	14.5188
132998	84261	103443	41332.1	30809	87920.5	12607.4	18339.1	14.5202
106495	72997	95610.2	43432.7	34105	83460.1	7602.12	12203.3	14.5216
119537	76915	101852	42195.1	30267	91363.4	10272.4	13666.5	14.5216
125521	83023	99083.1	39413.5	28971	89158.3	11873.5	14676.3	14.5216
155953	90598	112812	73051.2	56374	84923.6	20374.2	24821.2	14.523
91694.2	58696	102380	61704.2	45400	89071.5	9993.78	16447	14.5329
140158	90476	101523	95050.8	60833	102399	14902.4	22705.2	14.5427
126011	83817	98527.4	52222.3	38393	89142.3	10800.5	15454.5	14.5512
92134.1	72004	83857.9	35834.4	29904	78532.8	6642.54	7716.81	14.5596
75584.9	57657	85913.8	28101.6	24756	74392.7	9683.28	12989.7	14.5653
114084	77422	96569.6	57774.6	45354	83483.6	13661.5	18848.6	14.5653
142897	98652	94928.6	51601.9	36997	91406.9	13218.1	18141.7	14.5653
116293	76209	100006	38423.7	29537	85253.6	6525.36	7851.45	14.5948
132636	84141	103308	55557.9	40073	90860.2	8840.34	13355.9	14.6033
98689.2	72682	88986.2	39103	30382	84347.8	11019.8	19189.8	14.6047
118098	78315	98827.7	41703.1	31899	85678.4	5875.74	8242.11	14.6075
73697	60524	79799.9	37060.2	39109	62102.8	15404.6	16806	14.6173
71042.8	59790	77870.2	40746.8	41770	63930.6	2885.22	4247.28	14.6173
141173	77754	118989	82024.9	48659	110475	12842.3	18083.1	14.6216
111129	71447	101935	37316.2	28607	85487.9	40.5	120.36	14.6216
110122	76834	93929.5	49970	35834	91389	7141.5	14453.4	14.6216
187349	109122	112517	103404	59286	114304	24321.1	39000.7	14.6244
182897	103968	115288	78110.5	55668	91956.7	13547	17895.9	14.6286
107573	74945	94067.3	46603.1	34821	87710.9	13173.3	18081.5	14.6356
130827	81950	104623	64022.4	44990	93260.1	13628.5	19230.1	14.637
66513.4	58379	74667.6	28519	30607	61065.2	2947.86	5171.91	14.637
86360.8	67599	83725.3	49834.4	42027	77710.8	4538.7	7640.82	14.6384
127486	80757	103458	54890.5	39985	89966.3	10684.4	16754	14.6384
143404	97449	96441.3	83163.2	56580	96327.1	4970.7	6962.52	14.6497
128844	81773	103261	57871.3	39984	94854.2	17254.1	26982.1	14.6525
113202	75740	97951.1	66374.6	44721	97268.1	13136	17438.9	14.6567
184205	105340	114601	81150.7	51525	103218	10929.1	15508.6	14.6581
104313	73086	93537.2	37440.9	29118	84268.4	6390.9	8442.03	14.6666
90836.7	63643	93538.5	57784.3	41990	90187	6697.08	9787.92	14.6722
216190	118311	119754	121936	70715	113005	32782.3	49637.3	14.6722
153837	94584	106591	60157.6	43084	91507.1	15912.7	16883.5	14.6722
176144	112835	102307	88417.4	61431	94325.8	23408.5	40514.9	14.6764
67064.6	55048	79842.1	40608.5	41372	64326.6	5491.8	8526.69	14.6793
131474	70912	121507	73725.1	53440	90412.6	22808.5	33901.7	14.6849
113010	74458	99468.7	49601.2	35802	90795.5	5419.98	8600.64	14.6919
60753.4	52905	75258.1	29842.6	31561	61967.7	5896.8	9020.88	14.6933
117387	79798	96406.5	49367.9	33782	95772.1	14398.6	21046.7	14.6976
129826	80731	105390	52154.8	33359	102462	10683.9	12839.2	14.7004
83233.3	70239	77660.3	50467.9	48047	68838	9650.88	18698.6	14.7018
153714	102093	98673	65634.8	45241	95078.5	12244.5	13888.3	14.7018
76252.2	64131	77922.7	51359.4	47975	70159.2	8295.48	15258.7	14.7032
101966	68301	97837.8	48698.8	32925	96933.2	5103	7212.42	14.7046
191997	114605	109792	109473	65264	109929	12346	13151.9	14.7187
226810	128606	115579	160625	65075	161763	23401.4	35370	14.7187
109316	72471	98854.9	62734	45859	89651.6	11074.9	17020.7	14.7187
139242	85260	107030	46278.5	36332	83477.7	5017.14	8892.36	14.7313
149850	92833	105788	68128	52521	85010.5	98.28	242.76	14.744
151994	102640	97049	68386.1	39667	112984	4857.84	7921.83	14.7482
111656	73484	99579	72744.5	51109	93278.7	9602.28	15617.7	14.7524
93859.8	68345	90002.1	31075.9	26500	76852.5	575.64	884.34	14.7553
100507	61484	107131	58665.1	41580	92464.5	9930.6	13945.4	14.7595
126289	77811	106366	48006.5	31719	99188.4	5279.04	3491.46	14.7651
87052	57326	99519.2	45769.9	33946	88363.1	3860.46	5734.44	14.7651
179603	113366	103827	62077.3	39366	103346	20770.6	30004.3	14.7693
119007	74705	104400	46363.9	33549	90569.1	11267.6	16074.2	14.7778
113397	73657	100895	72323.8	46356	102248	12417.8	13448.2	14.7778
104514	73921	92659.1	47127.4	33517	92148.5	8861.4	14344.8	14.7919
104777	76896	89298.3	52916.2	40384	85873.6	9869.04	16305.2	14.7961
114694	75020	100194	50997.1	33953	98434.4	8493.12	14342.2	14.8017
103735	79615	85390.5	46429.7	38587	78856.1	41.04	56.61	14.8059
63561.3	56177	74150.5	25627.3	30553	54970.4	5557.14	9166.23	14.813
100082	73995	88640.8	61070.2	47739	83837.1	6822.36	10605.5	14.8144
126004	74556	110759	77488.4	52780	96216	7883.46	8997.42	14.8299
85550.5	61344	91396.6	63015.8	51828	79682.9	3127.14	4852.14	14.8383
117326	82255	93478.6	33800.8	26466	83698.6	6564.24	10515.2	14.8453
106514	72649	96085.4	45893	35901	83776	1178.82	1479	14.8594
100361	67802	97007.2	38935.1	30813	82810.8	20150.6	23944	14.8664
83445.8	58535	93426.3	46924.4	40007	76867.5	4992.3	7729.56	14.8679
109215	70032	102203	34474.1	25216	89597.8	7840.8	13744.5	14.8735
98558.8	71487	90354.2	49498.6	38091	85162.8	12196.4	18942.4	14.8763
163526	93944	114077	49972.7	34620	94598.8	13864	19534	14.8819
107833	68244	103554	49942.4	35984	90957.9	5610.06	7846.35	14.889
189337	101716	121991	122706	69532	115654	10613.7	236.13	14.8904
123882	82296	98652.5	44329.1	32408	89643.1	2078.46	3413.94	14.896
124040	80886	100501	40982.2	32422	82839.1	7431.48	9923.58	14.8974
218820	129696	110571	87045.3	58072	98233.2	17106.7	24023	14.9073
47913.1	46939	66896	24889.1	33791	48271.3	5602.5	7144.08	14.9073
91935.9	64125	93958.9	30863.7	25008	80881.5	6147.9	9745.59	14.9227
126928	94478	88045.1	49262.6	32343	99819.8	8976.42	10350.5	14.9227
57494.4	53568	70339.6	29561.2	41828	46316.4	5313.06	10008.2	14.9241
70896	62359	74507.9	32307.7	35639	59410.1	4982.04	8522.1	14.9298
80985.1	61016	86984.3	34686.4	31576	71991.6	6753.78	7752	14.9326
70997.7	63184	73640.6	43060.1	42160	66935.2	3274.56	5071.95	14.9396
106471	72091	96790.1	37001.9	28395	85400.8	5376.24	8204.37	14.9453
133912	89781	97749.9	44267.6	29269	99119.2	12813.1	17056.4	14.9509
68175.5	55549	80432.6	33274.3	33629	64844.7	4301.64	7057.89	14.9509
107073	71157	98615.1	63344.2	44465	93361.6	12491.3	16763.7	14.9565
101391	62590	106163	60479.5	40371	98178.9	16656.8	24106.7	14.9579
76175.8	61467	81218.5	39044.2	35099	72902.3	6496.74	9277.92	14.9621
108643	68551	103865	39854.7	29267	89244.5	6057.18	8733.24	14.9621
92220	73655	82054.6	31754.2	26247	79286.8	6091.2	6572.88	14.9621
148537	92136	105654	79896.8	56865	92079.8	7590.78	7803	14.9621
89292.3	61529	95107.3	51102.9	37690	88858.6	6370.38	8469.06	14.9692
154194	95952	105316	63758.3	42332	98707.1	17099.1	20289.8	14.9692
139525	96959	94306.7	96452.6	63135	100121	16057.4	21098.7	14.972
113393	85298	87122.3	47008.1	32274	95455.2	17227.6	10248.5	14.9762
125230	85292	96223.2	55664.3	39944	91328.2	8320.32	13393.1	14.9833
125869	87857	93890.8	62457.5	41605	98382.7	15183.7	21716.3	14.9875
106298	76677	90853	37685	28137	87774.9	11531.7	15946.7	14.9931
90607.7	59120	100441	36739.4	29636	81244.3	1507.68	2250.12	14.9945
190485	114478	109048	100261	52382	125438	28991	38078.6	15.0001
180719	111764	105970	113130	58624	126468	17579.2	30181.8	15.003
103897	72601	93786.9	44569.4	32724	89258.7	114.48	40.29	15.0044
93510	59911	102290	70286.4	47031	97941.6	7665.3	10363.2	15.0086
107084	75029	93535.1	52819.6	40929	84575.3	6355.26	9228.45	15.0297
148308	97634	99550.3	47912.6	36758	85423.5	11126.7	17589.4	15.0297
77962.5	56342	90684.5	37423.1	30758	79737.3	6052.32	9470.19	15.0564
100281	71594	91795.9	29123.8	22874	83442.3	112.86	118.32	15.0593
98473.5	65927	97889.4	38882.7	28447	89577.7	4994.46	7823.91	15.0607
82409.7	70166	76971.8	32899.5	29298	73592.1	43.2	66.81	15.0635
81526.7	62991	84820.6	50981.9	43378	77024.1	9991.62	16133.8	15.0719
105437	76263	90606.6	47895.8	35099	89430	9737.82	16406.7	15.0832
112976	69413	106666	46601.5	33285	91755.2	79.38	110.67	15.0832
128067	81702	102727	77438.7	46630	108836	16502.4	22984.2	15.0916
156979	89697	114694	120454	50133	157463	16559.1	24479.5	15.1001
205477	131399	102483	76136.2	56151	88861.5	16283.7	24969.6	15.1001
120777	75723	104529	64634.8	44047	96167.8	14971.5	19665.1	15.1015
106115	70010	99333.7	42599	32030	87161	7245.72	7985.07	15.1015
66749.3	54182	80736.8	30517.6	27878	71741.1	5851.98	9483.45	15.1141
55805.8	50597	72282.7	35021.7	40273	56990.6	2208.6	3078.87	15.1156
146408	82240	116671	80670.6	45720	115635	11581.9	10339.7	15.1268
146900	104120	92463	66606.8	45633	95657.7	8433.18	13158.5	15.1353
97410.3	71260	89585.8	52173.2	37304	91658.3	12012.8	18037.7	15.1367
119974	80087	98175.9	51930.7	36883	92273.7	13302.4	20821.8	15.1451
52623.2	48379	71285.3	29927.3	38383	51098.6	4126.68	6775.35	15.1465
121647	80503	99030.3	38444.8	28643	87962.7	960.66	1403.01	15.1564
69357.4	60564	75051.3	44885.3	45524	64616.6	176.04	200.43	15.1761
181963	120919	98620.7	139066	82903	109933	22808	34663.2	15.1775
131029	79896	107478	99681.3	57621	113374	15461.3	25486.2	15.1789
89687.7	62701	93742.8	43557.5	33264	85816	4504.14	6416.31	15.1902
183378	110651	108611	70902.5	50703	91644.9	8102.16	12460.3	15.1902
97048.8	68223	93226.5	66339	58043	74903	5381.64	11599.4	15.1958
150233	89759	109690	58510.6	43618	87912.1	4660.2	6128.67	15.2056
81558	54771	97587.9	49713.5	38223	85237.2	6706.26	9297.3	15.2084
163572	97905	109492	71197.9	47409	98420.7	11495.5	15621.8	15.2141
199768	116533	112346	154388	82349	122867	15514.7	17739.3	15.2183
92249.1	67909	89025.6	37422.5	29801	82296.7	4471.2	7126.23	15.2211
98183.6	71921	89467	39062.5	30021	85273.7	244.08	376.89	15.2239
103244	60832	111228	61998.5	43924	92503.7	12000.4	19842.1	15.2296
200336	111641	117602	87781.9	58205	98838.1	19252.1	25481.1	15.2296
127022	92997	89514.1	69570.9	47285	96423.8	16873.4	27443.6	15.231
85558.4	61712	90860.1	49331.7	37552	86094	9306.9	13834.8	15.2352
105812	83128	83419.4	67774.9	54693	81211.4	11058.7	17212	15.2422
166621	103584	105419	68266.8	43496	102858	535.14	764.49	15.245
190318	109243	114174	93847.1	58470	105188	23696.8	30127.7	15.2535
56108.4	48098	76450.6	35302.5	37878	61079.9	2612.52	4569.09	15.2549
103036	77923	86657.1	32785.6	27367	78511.9	5651.1	8131.44	15.2549
226446	133975	110770	115980	61123	124354	21718.8	32212.6	15.2577
116532	88298	86491.4	74761.4	54894	89255	5502.06	8600.64	15.2591
183082	103533	115890	59575	36877	105874	91.8	116.79	15.2676
103348	73717	91878.5	30042.9	24813	79349.2	10757.3	13119.8	15.2676
65215.4	59037	72394.6	39268.8	43456	59221.3	6726.78	11145	15.2718
122627	70590	113847	42478	31534	88280.6	13360.7	22677.2	15.2718
104798	73408	93560.3	42979.1	32211	87444.7	6609.06	8762.31	15.2718
175583	110449	104184	72701.3	50581	94196.5	2010.42	2836.62	15.2859
120767	76580	103350	72158.6	47184	100224	10349.1	14070.9	15.2859
136206	90504	98630.1	46880.1	34955	87894	10622.3	16349.6	15.3027
147119	93154	103502	55303.6	39382	92031.2	10233.5	15827.3	15.3056
217183	116716	121948	105703	70325	98505.2	20377.4	26635.3	15.307
157948	103572	99942.8	81662	56564	94615	9165.42	11349.5	15.3112
166830	104368	104758	60612.8	39944	99447.3	5954.04	9357.48	15.3182
108743	81403	87546.7	37566.2	30955	79532.8	8757.72	13726.1	15.321
144951	99773	95211.4	74227.3	53225	91396.2	9372.24	12331.3	15.3239
125609	83360	98751.3	42730.7	31332	89378.3	10333.4	12278.8	15.3281
79351.6	61643	84363	41925.6	35558	77272	5797.98	8144.19	15.3281
122531	72573	110650	76866.3	45392	110978	7508.16	14069.9	15.3281
94483.6	68136	90878.2	40317.5	32508	81279.9	67.5	37.23	15.3295
107550	71743	98245.3	50045	38559	85058	7619.4	12017.1	15.3351
87066.3	67902	84032.5	37228.7	30062	81159.6	4695.3	6566.25	15.3464
192845	129999	97218.2	119170	77970	100166	22850.1	27669	15.3492
92402.8	65711	92156.8	31804.9	24123	86405.8	7524.36	10799.8	15.3534
96638.1	66687	94970.1	66140.8	36015	120356	10620.2	13719	15.3534
76221.4	56768	87994.1	33890.4	28572	77734.9	7921.8	9581.37	15.3548
107472	80445	87554.3	74610.7	62368	78400.6	6658.74	11060.4	15.3576
104342	67412	101438	31266	23616	86765.3	3989.52	5487.6	15.359
126854	87701	94793.6	51915.1	36205	93973.4	14783	24426.4	15.3604
117798	78394	98476.9	44233.6	33959	85364.4	6433.56	8346.15	15.3689
102779	72341	93110.4	30492.2	24885	80302.8	2627.64	3854.58	15.3689
109305	64794	110557	56073.1	43130	85203	11415.1	15967.1	15.3759
55805.8	51249	71363.1	32970.2	36781	58746	513	735.93	15.3759
108631	71784	99176.3	39321.7	29477	87423.7	14661.5	21994.3	15.3773
105543	83185	83150.1	71635.3	58245	80602.5	13195.4	17483.3	15.3773
155992	106013	96432.3	57607.2	37677	100203	4245.48	4776.66	15.3787
176182	101379	113892	100429	57043	115381	15314.4	21112	15.3816
135376	92673	95734.7	81527	53461	99941.2	10076.4	13225.3	15.3816
97400.7	68310	93445.4	39827.2	30582	85348	199.8	39.78	15.383
91432.4	60021	99833.6	46983.2	35537	86644.7	171.18	367.71	15.39
121194	73831	107577	48969.9	37591	85373.9	11812.5	16301.6	15.39
121884	83224	95979.5	63765.9	40865	102263	15584.9	19626.8	15.3928
88425.7	64691	89580.8	30444.1	25003	79797.9	8304.66	11355.7	15.3928
108063	76326	92786.2	33697.6	25894	85286.4	3626.1	4260.03	15.3928
94272.7	75970	81324.9	45259	40774	72744.8	10408.5	19215.3	15.3942
126377	84711	97770.5	70113.6	46675	98446	12147.3	15589.2	15.397
82728.8	64429	84150.2	30808.1	26336	76664.6	1985.04	2796.33	15.4041
153864	99900	100937	70721.6	47733	97098.7	283.5	332.52	15.4125
86117.6	65549	86100.5	32274.7	25344	83457.9	10333.4	15966.1	15.421
113354	65762	112964	38027.3	26542	93894.9	7473.06	11879.9	15.4224
182738	100956	118625	109587	44997	159608	21387.2	36490.5	15.4266
71685.1	57679	81450.1	40624.7	40347	65987.1	1338.66	1701.36	15.4379
131495	81910	105209	78853.5	57842	89342.4	19973	40126.8	15.4393
103096	77554	87119.6	43792.9	35474	80904.7	5552.82	8160.51	15.4477
148995	101782	95935.6	55080	34634	104225	10884.2	16978.4	15.4491
93043.1	70519	86468.5	63950	53399	78485.2	6359.58	9055.05	15.4561
101414	68565	96934.2	32231.5	24981	84557.3	2379.24	3001.35	15.4618
102771	70553	95462.7	57233	42973	87283.2	4904.28	7440.39	15.4646
158681	91620	113505	68080.5	38160	116921	20195.5	30361.3	15.4674
91214.1	67124	89056.1	33672.8	26672	82737.7	1396.44	1966.05	15.4716
92026	61273	98428.6	29340.4	24676	77923.9	9030.96	13744	15.4787
102417	62250	107824	49484.5	34378	94334.1	82.08	94.35	15.4815
98551.4	72715	88821.6	60132.2	45311	86972.9	12604.1	21007.9	15.4857
137644	92876	97125.7	70821.5	46808	99157.4	21084.8	30646.9	15.4913
101027	72772	90981.5	71229.2	57292	81478.7	5672.7	7055.85	15.4927
129050	84810	99721.8	38731	28542	88931.1	16377.7	25048.7	15.4956
82156.9	60411	89126.7	36364.1	30863	77217.4	7751.16	9594.63	15.4956
120040	74382	105764	65698.6	42382	101591	18079.2	27385.5	15.497
112683	71407	103419	52640.3	40171	85878.7	7115.04	10416.8	15.4984
161529	85970	123136	127905	55094	152147	22680	28334.1	15.4984
114387	78850	95072.7	43460.8	33458	85129.1	10480.3	16919.2	15.4998
118414	77233	100480	54591.8	37689	94927.7	6448.14	8819.43	15.4998
127277	81288	102614	72704	45932	103734	7217.1	8060.55	15.5068
130682	89032	96194.4	59587.9	38856	100503	16282.1	22630.7	15.5068
81303.6	61276	86955.9	30025.6	24252	81138	7265.16	13175.8	15.511
111817	70148	104466	58389.7	40916	93523.9	17905.9	24409.1	15.5124
113319	67275	110390	43763.8	33275	86193.9	10306.4	13553.2	15.5124
154493	92612	109326	63585	39920	104386	865.62	756.84	15.5139
49446.3	46895	69101.5	28588.7	34831	53790.8	5105.16	6340.32	15.5139
105489	62360	110862	39309.3	26332	97834.4	13943.9	10357.6	15.5153
114309	79273	94501	43288.6	33556	84544	3467.88	5590.62	15.5153
114624	74877	100325	40161.4	32160	81841.4	8051.94	13957.2	15.5167
135456	95155	93292.7	87157.6	54771	104288	10124.5	14021.4	15.5181
103917	68458	99481.6	40213.3	30746	85715.7	9873.36	13934.2	15.5223
102879	73256	92037.1	44865.4	33845	86875.4	7421.76	10535.6	15.5251
206437	113162	119555	151049	84222	117536	7456.32	656.88	15.5462
166439	106353	102561	55444	39689	91551.2	17692.6	26773.5	15.549
60693.5	52999	75050.6	33624.2	33699	65390.5	5248.8	7144.08	15.5504
117806	83344	92634.4	36408.4	25888	92168.7	5494.5	6917.13	15.5561
150340	100399	98135.1	57033.7	35999	103830	203.04	336.6	15.5716
112960	78988	93722.4	52005.2	39973	85262.9	13111.7	14409.5	15.5716
130191	75146	113541	75069.2	53991	91121.4	17615.9	13235.5	15.5772
71208.7	60797	76759.2	46619.8	44601	68502.4	2384.64	3051.33	15.5772
101693	71426	93307.3	38531.7	29870	84540.1	7296.48	10927.3	15.5913
201217	115226	114444	95722	45715	137225	20295.4	29990	15.5913
125322	71070	115564	87310.4	46910	121978	17277.8	29847.8	15.6124
105419	78776	87700.7	59240.7	44504	87237.1	4599.18	6335.73	15.6152
112292	73673	99889.8	48372.7	36468	86929.7	7576.74	11212.3	15.6293
88419.4	64333	90072.8	52996.1	41213	84273.3	4776.3	6319.92	15.6321
124041	80196	101366	43779.4	32836	87377.5	8888.4	13457.4	15.6335
138841	81923	111069	79631.1	50923	102482	9168.66	13229.9	15.6377
90405.3	58967	100477	42001.2	32395	84969.6	5441.58	7056.87	15.649
117790	79173	97501.8	69482.9	46869	97156.5	18125.1	21991.7	15.6504
122073	78904	101392	75298.1	40684	121294	9570.42	17715.4	15.6504
143564	90201	104307	72772.6	46889	101713	10324.8	17033.5	15.6518
103550	72692	93356.6	34948.8	27352	83738.1	374.22	532.95	15.6588
158802	100320	103740	53168.9	31616	110213	10946.3	18080	15.6616
96642.3	72086	87861	56153	43494	84610.3	5650.02	7738.74	15.663
136001	91938	96945.5	54851	36406	98739.7	13913.1	17908.1	15.6644
129604	87766	96777	48929.4	33522	95657.7	23622.3	32155.5	15.6799
96751.5	65917	96192.3	47999	36889	85273.7	1121.58	1073.55	15.6884
150385	94413	104388	86300.1	69456	81429.4	8650.8	11448	15.6912
124856	82310	99411.4	42002.3	33154	83026.5	11248.2	15814.1	15.6926
190100	107484	115909	89740.4	58808	100007	12312	19091.8	15.7053
159958	92504	113325	55401.8	37496	96832.1	329.94	474.81	15.7053
84097.7	64233	85803.7	47412	39437	78788.8	11602.4	18825.6	15.7095
119901	83788	93782.6	82071.4	54824	98107.2	11896.7	18284.5	15.7123
57460.5	50997	73842.2	35872.2	38465	61118.4	3676.32	7126.74	15.7123
121926	83686	95482.8	64559.2	45846	92286.1	187.92	93.33	15.7151
79440.6	56767	91712.1	42558.5	32783	85078	9948.96	12646	15.7193
122086	84100	95137.1	38797.9	26932	94410.4	9684.36	13725.6	15.7207
73279.9	62733	76554.2	39532.3	38441	67396.5	5287.14	7644.39	15.7236
77028.1	57312	88081.2	44175.8	42212	68584.9	6623.1	7737.21	15.7278
92422.5	66732	90766	34431.5	27445	82219	4195.8	7734.66	15.7292
72181.8	54084	87465.9	34978.5	28128	81497.1	3626.64	5810.94	15.7348
221171	132043	109772	84575.3	55014	100751	9176.76	10063.8	15.739
65947.9	53083	81418.9	41487.1	54278	50092.1	7406.1	17012.1	15.7419
104456	63244	108241	52505.8	34216	100568	4356.18	6183.24	15.7433
127929	82622	101474	42402.4	32062	86672.2	5573.88	7933.05	15.7447
112277	74727	98467.8	52806.1	37155	93142.2	13952	22262	15.7531
67605.7	54320	81565	33394.7	34496	63443.7	5243.94	8494.05	15.7616
65685.5	58839	73161.8	36450.5	47383	50415.2	2411.1	5377.44	15.7756
215846	130601	108312	126305	55753	148468	34592.4	49490.9	15.7799
106227	76008	91591.9	37174.7	29761	81861.5	5531.22	5823.69	15.7799
110828	69802	104055	45936.2	34634	86922.5	15215	20289.3	15.7869
146615	94464	101717	60853.1	38100	104674	2000.16	2759.61	15.801
81996.8	70503	76220.1	28575.7	25187	74353.4	9201.6	16905.5	15.8122
69426.8	53713	84708.7	44756.3	43681	67149.3	4782.24	6956.4	15.815
139875	88165	103974	53340.1	41141	84968.7	19415.2	30071.1	15.8164
192983	103467	122235	111735	49519	147876	39633.8	59367.1	15.8249
124584	80519	101402	61782.5	49108	82450.5	14695	20018.5	15.8361
145455	92430	103133	62178.8	42707	95416.5	12963.8	18837.4	15.8404
70964.9	58106	80039.1	49378.1	55210	58613.4	11967.5	11715.2	15.8474
99514.4	67542	96558.8	44523.5	34406	84807.7	4669.92	6210.78	15.8516
58545.4	51240	74879.6	35213.9	43676	52838.7	7828.92	15806.4	15.853
108440	75400	94253.3	63884.7	43672	95868	14603.8	22165.6	15.8544
65058.6	53735	79346.4	43490	52603	54182.5	3541.32	6905.91	15.8587
185189	102077	118896	90913.9	40768	146147	19415.7	31361.9	15.8615
103587	70964	95663.6	31898.9	24208	86356.8	1177.74	1566.72	15.8699
56030	49321	74450.7	26972.5	33140	53339.4	4359.42	7705.59	15.8699
125576	78337	105055	86281.7	54685	103402	552.96	172.38	15.8713
63451.6	52377	79392.9	42893.3	48861	57531.7	7007.04	10621.3	15.8727
130197	92683	92061.8	77949	52987	96409.8	16788.1	25554.1	15.877
79276.3	64326	80767.6	31996.1	28918	72511.8	5292	7887.66	15.8882
49082.2	47129	68252.1	26604.7	33114	52653.5	4109.4	6887.55	15.9009
118607	79153	98202.2	40967.1	32581	82404.5	13531.3	20496.9	15.9009
205877	112054	120410	119856	78502	100059	45180.7	51340.2	15.9009
142498	90920	102714	59966.5	43144	91089.4	6141.42	9364.11	15.9136
70479.9	60569	76259.7	30056.4	28957	68024.2	2052	4893.45	15.9192
137684	87625	102976	59255.3	41453	93680.9	13199.8	21449.6	15.9206
155835	95293	107173	68967.2	46061	98127.1	6815.34	7345.53	15.9262
152544	101586	98410.1	62062.2	39366	103320	14658.8	22525.7	15.9319
126089	81370	101553	39484.3	27847	92923.5	11833	16856.5	15.9347
105326	69737	98981.4	56334.4	41588	88774	19720.3	21732.1	15.9389
65382.9	54702	78332.3	38584.6	38318	65992	6346.62	11518.9	15.9501
153677	95408	105561	71728.2	50692	92732.2	2863.62	4042.26	15.9558
163494	106196	100896	54742.5	36972	97035.7	16008.8	20162.8	15.9572
69996.6	59871	76619.7	37803.2	38450	64433.6	4005.18	6177.12	15.967
54098.7	48630	72905.9	26968.1	36258	48744.7	2849.58	5792.07	15.9684
103874	65851	103377	74127.4	51487	94354.2	1884.06	2695.86	15.9727
143309	97347	96478.8	62743.1	38867	105795	14085.4	23340.7	15.9755
103941	66399	102591	30203.3	23618	83809.1	7906.14	12997.9	15.9783
108370	78575	90386.4	39354.7	30578	84346.5	10578.1	16403.6	15.9783
69385.5	61047	74487.6	35818.2	39379	59610	91.26	257.55	15.9811
106232	71703	97095.4	31523	25955	79595.2	14002.2	11202.7	15.9825
151679	87136	114079	55473.1	42788	84965.1	7053.48	11053.2	15.9966
115641	74944	101124	52214.8	37472	91320.1	3755.16	5401.41	16.005
176897	103200	112336	62739.4	41984	97934.6	12220.7	14445.2	16.0079
141547	91665	101199	58543	37725	101701	14334.8	22400.2	16.0121
110564	76048	95281.2	48220.9	33172	95267.3	13052.3	18728.2	16.0177
88587.4	66919	86756.6	37114.7	31143	78102.7	3240.54	4382.43	16.0177
121596	82795	96249	42670.3	31979	87446.1	8352.18	12138	16.0247
130209	76216	111963	57898.3	41477	91482.5	8642.7	11507.6	16.0276
112770	79150	93373	43784.8	31834	90138.9	12614.4	18499.2	16.0318
155577	86528	117833	81014	40948	129660	16839.9	23034.2	16.036
90529.8	69164	85781.1	63963	51297	81717.8	5935.68	8074.32	16.036
147909	85243	113714	67787.8	36315	122334	20533.5	29525.4	16.0473
93289	66308	92202.9	36611.5	30160	79554.7	7867.8	11332.2	16.0515
113248	78978	93973.1	59976.2	45126	87102.8	9302.04	14030.1	16.0557
92971.5	72978	83490.7	44609.9	37314	78350.1	3384.72	4577.25	16.0613
78901.6	56778	91072.2	32113.8	26894	78255.8	5771.52	9442.65	16.0656
82565.5	55814	96947.2	47565.4	37506	83113.2	13759.2	16761.7	16.0656
166426	108780	100266	54474.7	41960	85082.2	15803.6	24587.6	16.067
152226	93773	106388	71634.8	44957	104425	7497.9	10877.8	16.067
124809	85294	95897.2	75838.7	50307	98796.7	15082.7	25553	16.081
72378.4	54537	86975.6	26985.4	24921	70964.9	3250.8	5337.66	16.0867
98659.5	62497	103457	37695.8	27949	88390.7	7678.26	11875.3	16.0923
121503	81624	97554.9	39921.7	28860	90655.1	14010.3	22972.9	16.0979
85969.2	58229	96757.2	37053.2	28449	85356.9	9211.86	13934.2	16.0979
78375.9	56680	90621.8	48424.5	37823	83905.2	7719.84	11465.3	16.1007
125568	68809	119595	84938.2	39876	139596	12249.9	21751.5	16.1036
202684	112031	118566	105738	71522	96888.8	3769.2	6347.46	16.1134
81295.1	70215	75877.8	60394.7	57751	68536.1	10577.5	13508.9	16.1134
145350	89396	106556	61485.5	42592	94607.3	9704.34	12759.7	16.1148
162676	89756	118779	88902.9	53916	108063	17357.2	27607.3	16.1148
144180	89807	105214	100019	54370	120560	21081.1	23749.2	16.1247
109176	72054	99299.7	50548.3	39042	84850.5	13022.1	16001.2	16.1247
114415	78920	95011.3	39423.8	29749	86849.2	9887.4	12601.6	16.1261
76244.7	62695	79699.7	39625.7	35475	73204	5279.04	8195.7	16.1373
147171	96720	99720.8	67018.9	43888	100076	9232.38	14274.9	16.1599
107695	67804	104093	42147	31829	86780.8	5191.56	8364.51	16.1613
93286.9	77214	79178	61063.7	53655	74585.3	7417.98	11875.9	16.1782
92340.8	59138	102331	43363.1	31174	91160.7	8576.82	11118	16.1782
110096	74787	96477.7	62090.8	45339	89750.2	8624.34	12560.3	16.181
115844	76973	98631.1	36796.1	30416	79283	11558.2	12429.7	16.1852
103842	74060	91890.5	43795.6	31836	90155.5	4453.38	6875.31	16.1866
234535	134057	114656	143137	86221	108798	15088.1	20699.9	16.2021
71880.7	63328	74386.9	42110.3	39492	69881	6809.4	9286.59	16.2021
128038	87621	95766.2	58657.5	36833	104368	11478.2	21317	16.2063
117311	68832	111693	68292.2	39364	113698	27886.1	37474.8	16.2105
68470.2	52202	85959.5	31627.8	29139	71133.5	201.96	287.64	16.2176
106549	80461	86784.9	62634.1	47933	85635.9	3677.4	5065.83	16.2274
132584	86605	100329	43355	31549	90060.3	12920	21837.7	16.2344
149538	99521	98472.8	49438.1	30313	106884	18609.5	25289.9	16.2373
119103	82333	94804.6	35960.8	27661	85200.3	9792.9	14942.5	16.2429
155755	99603	102483	100962	63923	103509	7574.58	12441.5	16.2443
155967	99824	102395	58323.8	40116	95281.4	13419.5	14834.9	16.2457
104875	66061	104041	58835.2	42713	90272.8	11030.6	15214.8	16.2471
130014	84553	100772	74984.4	53145	92467.4	151.2	231.03	16.2499
112504	75117	98154.5	48558.4	35168	90489.2	14298.1	21687.2	16.264
78164.9	54517	93963.7	35000.6	29501	77753.4	184.68	168.3	16.2753
204357	110864	120803	105843	45816	151400	14609.7	23131	16.2795
124987	83896	97634.3	56934.4	38629	96592	8077.86	11164.9	16.2851
64038.3	54573	76902.8	37825.4	35625	69583.8	3904.74	6981.39	16.2865
124319	83731	97304	40224.1	30691	85892.4	14371	15509.1	16.2893
144892	93073	102024	55610.3	38081	95703.2	10118.5	12443	16.3034
124463	85997	94850	48717.7	35225	90639.2	15438.1	25237.3	16.3048
95850	64745	97021	52612.7	37753	91331.2	10342.6	14874.1	16.3062
83481.9	70234	77897.7	40631.2	36478	72997.6	7447.68	11522.9	16.309
89904.4	60960	96653.2	43911.7	35508	81046.5	35.64	36.21	16.3104
180835	99884	118650	99550.1	45100	144659	32650	45484.9	16.3133
120417	67698	116571	84670.9	40974	135427	20916.9	19968.5	16.3189
138482	88719	102296	78301.6	48623	105538	15084.9	23931.2	16.3344
113623	78921	94352.5	41099.4	31081	86660.4	5933.52	7781.58	16.3428
147302	92004	104926	61380.7	43336	92824.6	11309.8	17208.4	16.3442
99781.5	68176	95917.6	41130.2	30376	88738.1	10915.6	8323.71	16.347
131983	91889	94131.2	63765.9	42177	99081.5	14277.6	19986.9	16.347
118335	80953	95799	59292	42557	91307.2	15611.4	23253.4	16.3499
113445	78888	94244.5	46065.2	31608	95511.6	11564.1	18744	16.3527
109567	80239	89490.3	35201	28143	81971.8	6118.74	7370.01	16.3625
57579.2	50749	74356.3	29990.5	32496	60483.1	5712.12	8722.53	16.3639
90453.5	63512	93336.1	34939.6	27249	84032.6	8418.6	10413.7	16.3667
90548.4	64346	92223	43278.8	33562	84509.9	2764.26	3224.73	16.3696
81998.9	57214	93926	47252.2	37486	82610	7360.2	11671.9	16.3696
103002	69742	96790.5	59363.3	40906	95106.6	8554.14	13143.2	16.3696
160608	103592	101606	70805.3	48140	96391.8	2824.2	4537.98	16.378
98960.5	69887	92799.5	56985.1	42075	88760	8490.42	12329.2	16.3893
65545.1	58697	73182	44282.2	43965	66008.8	6667.92	9089.73	16.3921
168829	102093	108376	81172.8	51424	103449	10840.5	11590.8	16.3921
138303	81954	110596	110474	48790	148392	10207.1	12912.7	16.4019
81485.4	58344	91530	33057.7	27048	80097.3	6915.78	10504	16.4033
83637.7	56091	97721.2	40058.8	31958	82148.3	2055.78	3471.06	16.4076
74125.8	54715	88785.7	46246.7	34790	87117.6	3015.9	5377.44	16.4216
105238	70936	97226.6	35563.9	26120	89231	3354.48	4648.14	16.4244
128368	85971	97855.5	53721.9	41847	84133.1	2752.92	3848.46	16.4273
54938.2	50771	70915.1	30166	41795	47301.4	247.32	304.98	16.4273
123790	77649	104479	46939	35237	87300	7453.62	11234.8	16.4273
51982.9	49262	69155.8	26868.2	29934	58824	3924.72	5789.01	16.4315
115822	78092	97200	44234.6	37532	77239.7	12361.1	11829.5	16.4343
154996	106633	95259.8	76855.5	52994	95044.8	21286.8	14648.7	16.4441
149169	97897	99859.4	83755.6	48356	113512	9712.44	7292.49	16.4456
83614.4	63499	86296.7	32904.9	27846	77442.2	8291.7	13408.4	16.4709
190548	119196	104766	67109.6	45880	95860.8	24203.3	32098.9	16.4737
128006	78507	106856	66219.1	32091	135232	17581.9	27184	16.4751
95503.3	73425	85242.2	34816.5	28897	78960.9	7290.54	13633.8	16.4793
167889	104453	105337	56936	41909	89034.7	11134.3	15367.8	16.4807
111938	75308	97412.5	38556	30065	84044.8	12263.4	19506.5	16.4807
88493	58413	99284.1	39250.4	30317	84847.3	11584.6	15710	16.485
68785	54552	82634.8	41159.9	36172	74573	9649.8	9022.92	16.4976
99081.9	74327	87363	48068.1	38599	81613.3	6734.88	10244.9	16.499
69001.8	58751	76970.6	38541.4	39823	63426.9	388.26	717.57	16.5004
86528.3	67117	84490.1	43362	35273	80565.1	11385.4	16880	16.5004
118192	79491	97442.5	37410.7	27435	89365.6	5154.3	8077.38	16.5089
83354.7	60271	90636.2	49414.3	40751	79468.4	6038.28	7475.07	16.5159
56059.2	51427	71439	37399.3	46647	52543.6	63.72	91.29	16.5173
87401.8	62790	91224.1	30409	24090	82726.7	13724.6	17436.4	16.5244
113052	75877	97644.7	42291.7	31605	87695.9	354.78	947.58	16.5314
132844	89405	97378.2	41378.6	32528	83367.8	12505.3	17432.3	16.5328
85282.3	70475	79305.6	37997.6	33126	75174	4311.9	7166.01	16.537
223564	140584	104219	150184	72485	135786	22607.6	27489.5	16.5567
75487.9	64243	77007.2	38005.7	38243	65129.4	5590.62	8982.63	16.5581
61389.4	50311	79966.9	34983.9	41156	55707.7	4517.64	8012.61	16.5596
154335	97571	103663	55600.6	37107	98198.2	6620.94	7441.92	16.5596
84589.6	60901	91027.5	33464.3	27593	79481	10084.5	15378.5	16.5638
129904	92855	91684.4	45437.2	34647	85946.1	8316.54	13097.8	16.568
144636	97648	97072.1	56164.9	42140	87347.4	7005.42	10218.4	16.5736
237447	121832	127728	88303.5	44321	130571	23047.2	33257.1	16.575
144343	93888	100755	51437.2	35476	95021.6	13712.2	21477.6	16.5793
70871.1	59651	77863	28775	30455	61920.8	7176.6	13480.3	16.5877
99798.5	61472	106396	35640.5	25124	92968.4	2958.66	3876	16.5933
122179	74348	107698	75041.1	45397	108331	6915.78	12270.1	16.6032
113206	76948	96417	37598	27384	89980.5	5228.82	7309.32	16.6032
109887	72919	98761	37918.3	29383	84573.1	12937.9	14409	16.6046
127866	81141	103275	75617.3	51649	95948.7	15722.6	23538.5	16.6046
111127	85261	85417.7	69093	54189	83560.9	12502.1	17933.6	16.6046
94544.6	64421	96181	34226.3	27181	82522.9	6279.12	10246.9	16.6074
111642	66041	110788	49293.9	38233	84495.7	6306.12	10658.5	16.6173
98318.2	60706	106141	41313.8	30662	88302.8	8889.48	10149	16.644
55616.6	50569	72077.6	26754.3	35741	49057.7	3606.12	7710.18	16.6454
143236	78880	119005	82859.8	40304	134733	874.8	1413.72	16.6539
155698	107963	94512	59086.8	35963	107675	8497.44	10787	16.6567
99868.4	66704	98119.7	41144.8	31136	86602.8	5567.4	7863.18	16.6665
174487	108324	105565	69462.9	40344	112838	16289.6	23018.8	16.6665
123047	77925	103485	74963.3	48809	100654	13967.1	23302.4	16.6693
125469	76513	107469	89196.7	58245	100362	2848.5	4362.54	16.6693
133299	88883	98285.4	58827.6	43779	88063.4	2472.12	3037.05	16.675
115023	77717	96994.6	68762	44565	101119	5860.62	7584.21	16.6806
112173	88296	83258.2	62885.2	46572	88491.9	12607.4	19050.5	16.6834
134595	85060	103701	82996.4	52640	103329	7034.04	11505.1	16.7003
203690	119229	111961	179460	95456	123210	25380.5	40334.9	16.7031
122667	81932	98119.6	62225.8	41829	97492.9	5690.52	9332.49	16.7158
104390	69180	98891.2	39795.8	30597	85239.1	6826.14	9782.82	16.72
116407	71312	106979	67865	36816	120806	13729	15681	16.7313
99844	65212	100340	47893.7	33521	93635.6	524.88	627.3	16.7439
58356.7	51013	74970.4	26199.2	40013	42910.8	4012.2	8401.23	16.7467
142422	100259	93096.3	45322.7	31047	95670.1	12973	19064.8	16.7496
89548.3	61615	95246.9	55229	42715	84735.8	6903.36	10229.1	16.7496
200183	122552	107050	97248.1	63032	101111	30481.9	44196.6	16.7636
58953.5	53753	71876.5	31749.8	36841	56479.4	4207.14	8403.78	16.765
157046	104009	98954.8	54959	34429	104615	15214.5	22510.9	16.7679
101686	71725	92912	28465	22957	81259.9	6592.32	7074.72	16.7707
98073.3	73948	86916.9	47794.3	38268	81850.3	7294.32	11904.9	16.7721
183665	100754	119466	92476.1	63490	95456.2	10553.2	16622.4	16.7791
97202	64369	98964.2	45486.4	33593	88738.6	5460.48	6721.29	16.7819
113403	65752	113030	66434.6	45025	96698.7	15864.1	26233.9	16.7876
223017	119343	122468	163827	75275	142631	17719.6	23525.3	16.789
99903.4	61405	106624	75281.4	53037	93022.6	403.92	130.05	16.7932
162298	104777	101514	61359.7	44804	89752.4	15961.3	22213	16.8044
97158.5	80511	79087.1	64221.7	59083	71235.9	10775.7	13797.5	16.8115
76627.9	59906	83829.5	43095.2	40390	69925.5	9192.96	14246.8	16.8242
90049.6	59957	98428.8	57507.8	39909	94435.7	11881.1	16618.9	16.8242
79218	55563	93436.9	40037.8	32271	81308.8	9491.58	13269.2	16.8256
71591.9	56957	82375.2	46808.8	40649	75467.1	11233.1	16112.9	16.834
123880	71227	113982	69657.3	32895	138777	10849.7	19510	16.8396
114228	81385	91982.9	53665.2	41641	84460.1	1458.54	1739.1	16.841
140025	98164	93483.1	58147.2	36292	105002	11179.6	14156.6	16.8439
89822.8	61129	96298.4	49244.8	37389	86317	3296.16	4432.92	16.8453
133810	84866	103332	70943.6	46890	99154.6	10992.2	15421.9	16.8565
103010	71005	95075.7	39895.2	32041	81600.8	7441.2	10662.1	16.8621
100927	77173	85708.4	49311.2	39889	81016.3	9421.92	15344.9	16.8636
108978	72615	98354.1	55373.2	40791	88964.2	7151.22	11098.6	16.865
163467	103652	103355	72535	54640	86999.5	42695.6	39833.6	16.872
101399	72206	92031.9	60559.4	46058	86170	11825.5	14039.8	16.8748
145347	94760	100522	51477.1	35909	93948.7	13776.5	16626.5	16.8762
119685	82417	95170.7	70447.9	52653	87684.9	14211.2	19664.1	16.879
82763.7	62281	87089.2	58244.9	44861	85088.2	12813.7	14510	16.879
101666	71523	93155.5	39650	29955	86747	6704.1	9246.81	16.8819
113350	68601	108286	54461.7	37044	96350.4	2542.32	3727.59	16.8875
70288.1	54898	83908.3	37127.7	35298	68933.1	11277.9	17034	16.8917
165479	109217	99296	82341.4	52325	103131	197.64	112.2	16.8917
108914	78104	91388.6	61078.3	43132	92804.2	7142.58	9900.63	16.8959
124175	87732	92758.8	96619.5	69388	91255.8	12796.4	16556.6	16.8973
120319	85107	92650.7	43139.5	32683	86503.4	10459.8	18588	16.8987
179112	96072	122182	60867.2	44245	90156.9	2900.34	2885.58	16.8987
206774	122813	110340	165033	86592	124903	9208.08	8905.11	16.9072
133606	83660	104662	63157.3	29381	140876	17566.2	28355.5	16.91
79617.1	58848	88665.5	26894.2	22016	80057	6589.62	8789.85	16.9128
133328	93039	93915.5	40545.4	30075	88351.8	7407.18	13424.2	16.917
116764	83205	91968.8	71563.5	47013	99759.3	13366.6	22410.4	16.9199
147601	90467	106925	66657.1	44323	98559.2	23453.8	30011.5	16.9199
180478	111713	105877	62432.6	47409	86304	10337.8	14499.3	16.9213
102362	71952	93233.9	53032.9	40280	86285.1	12915.7	11626.5	16.9297
61403.7	52724	76324.9	27208.4	33068	53923.2	5551.74	7109.4	16.9494
94723.7	64998	95507.8	44612.6	36418	80282.7	7352.1	8385.93	16.9536
199989	123630	106014	82532	50890	106284	28672.9	37900.6	16.9564
96975.2	73113	86925.2	34171.2	25769	86904.6	15688.1	18240.2	16.9564
129793	83577	101776	60737.6	42788	93028.4	3923.64	6448.44	16.9607
114750	75093	100146	42021.7	33845	81369.1	14307.3	20799.8	16.9621
82072.6	56287	95558.7	35279.8	29691	77872	11029	18430.4	16.9691
102548	71135	94476.6	63175.7	41810	99026.1	9585.54	12866.8	16.9733
103696	71010	95701.9	43451.6	30190	94324.2	14111.8	21666.3	16.9846
143901	102298	92188.4	71941	51434	91665.5	24287	25098.6	16.9888
156568	94888	108136	76494.8	41617	120459	18812	28158.1	16.993
65148.1	54404	78478.6	39589	36468	71144.7	15687.5	18912.8	16.9944
63262.4	51053	81209	42456.4	45456	61211.4	2208.6	3493.5	16.9959
64934	52331	81319.2	39209.9	38031	67567.6	3969	5486.07	16.9959
104403	61507	111241	52910.3	36979	93770.2	16003.4	21505.2	16.9987
67914.7	56061	79393.2	35849	35648	65905.5	7059.96	12376.2	17.0001
137586	84126	107183	48473.1	35994	88257.3	3725.46	4580.31	17.0057
155069	99620	102014	76704.3	53224	94447.9	9582.84	11858	17.0156
112589	81517	90516.9	51228.7	39753	84454.6	1099.44	2532.66	17.017
101204	59756	110993	40234.9	25077	105149	10531.6	14732.4	17.0198
123251	87028	92813.5	85274.1	61684	90599.2	26149	32649.7	17.0254
172097	92667	121710	65679.1	47263	91072.2	8825.22	15037.9	17.0268
117444	75997	101278	60267.8	36697	107630	10540.3	17463.9	17.0268
141133	95679	96669.8	59934.6	42203	93071	11955.6	19939.5	17.0296
145398	102637	92839.9	123489	82141	98525.7	24451.7	41568.6	17.0381
121858	78609	101593	74856.4	53605	91517.4	16414.4	21935.1	17.0437
69886.9	59211	77352.3	33407.1	32543	67276.1	7545.96	8937.75	17.0437
122643	80094	100351	46395.7	33690	90252	9206.46	13973.5	17.0578
206937	133957	101240	99502	65149	100093	14726.3	24088.3	17.0634
161992	104960	101146	57991.7	42004	90480.5	11936.7	16557.2	17.0733
102065	73006	91621.9	64497.1	44874	94194.4	11551.7	19942	17.0775
87456.9	57611	99487.5	35073	28859	79647.4	6002.64	9065.76	17.0789
139003	94695	96200.5	52084.6	32783	104122	10431.7	16976.4	17.0831
72942.3	60221	79380.1	33699.8	31177	70839	5572.8	6491.28	17.0873
204667	116475	115158	73498.3	46939	102618	28213.9	39993.2	17.0958
55087.7	51314	70355.6	33595.6	39026	56416.7	4935.06	9162.15	17.0986
83413	60038	91051.6	37879.9	29586	83907.9	8689.68	12786.2	17.1014
106980	67565	103767	44729.8	33273	88101.9	8426.7	12676	17.1099
66524.5	55422	78664.6	43559.1	50154	56918.5	8861.94	14610	17.1127
126641	84491	98230.2	62847.9	39227	104999	285.12	338.64	17.1169
106640	70203	99550.5	56178.9	38127	96565.2	11130.5	17901	17.1253
62066.7	55437	73373.4	36590.4	38238	62712.2	100.98	88.23	17.1366
100367	69357	94837.3	65515	52768	81367.3	20509.2	18583.4	17.1464
132487	80357	108051	50413.9	35129	94051.1	17709.3	26346.1	17.1493
112874	72897	101476	35811.7	27793	84444.2	6376.32	8611.35	17.1507
145009	94957	100080	50398.2	39785	83018.6	18496.1	20932.4	17.1563
110798	67897	106945	63978.1	45220	92721.6	8787.42	15246.5	17.1591
150312	90282	109112	115690	68158	111239	8413.2	15245.9	17.1676
111790	68519	106923	59694.3	36007	108649	4066.74	7278.72	17.1732
104610	73528	93239.9	28776.6	22328	84463.6	7363.98	10917.1	17.176
110235	69042	104637	37363.7	27622	88649.1	2662.74	4125.9	17.1802
78299.5	58961	87031.1	38439.9	32273	78059	8476.38	13975	17.1929
162404	91485	116340	71877.8	35792	131610	12715.4	16670.9	17.1985
133966	84841	103483	86030.6	50937	110688	10847	11937.6	17.207
165878	93130	116729	72565.7	45694	104076	16766.5	27195.8	17.2098
90921	62636	95130.5	61040	46072	86827.5	799.74	1431.57	17.2224
113434	72065	103157	50020.7	32373	101262	6448.68	10611.1	17.2309
91001	59504	100226	36907.4	28812	83949.8	4669.38	7235.88	17.2379
91580.3	65725	91316.9	33626.3	27536	80031.1	395.82	469.2	17.2407
133819	87443	100294	48812.8	35271	90697.5	10150.4	12227.2	17.2407
79758.6	58255	89727.3	27236.5	22802	78281.4	6413.58	11419.9	17.2407
97497.2	69825	91508.4	43245.4	33573	84416.9	12500.5	18117.8	17.2478
155912	97133	105195	67864	44905	99043.2	11317.3	17780.1	17.2478
135878	86212	103290	69433.7	48772	93299.6	688.5	1097.01	17.252
77905.2	64768	78829	39592.3	36048	71979.5	9272.88	11855	17.2548
114125	80056	93426.1	46578.2	33621	90793	8731.26	18918.4	17.2576
120039	78877	99735.7	42840.4	29817	94160.6	15072.5	20897.2	17.2633
168532	90373	122215	102628	43969	152968	19925.5	29789.6	17.2689
105875	67321	103068	71463.6	50841	92119.3	2721.06	3937.71	17.2689
105161	74007	93124.1	32542.6	26995	79003.9	4630.5	6541.77	17.2858
101963	73188	91302.5	72909.2	45676	104610	1028.16	1318.86	17.2872
107037	69224	101334	34928.8	26085	87755.2	90.72	47.43	17.2872
102425	73143	91772.7	38715.8	31203	81315.3	317.52	384.54	17.2886
83039.9	67033	81185.4	58361.6	55156	69344.9	174.42	249.39	17.2914
60359	51703	76507.9	40977.9	45575	58925.5	5424.3	8651.64	17.2928
72212	64591	73268.5	40474.1	39826	66602.5	7453.62	12722.5	17.2942
96331.7	62729	100642	36014.8	28516	82769.8	3140.1	4140.18	17.2956
144797	90553	104794	83906.3	54980	100016	8783.64	14950.6	17.297
96493.9	63237	100002	36758.3	27769	86751.2	6883.92	10224.5	17.2984
179215	95858	122526	110971	54054	134543	23845.9	38968.6	17.3013
99080.8	67974	95527.2	30310.7	25254	78658.6	34.56	87.21	17.3153
57308.4	52133	72041.9	35198.8	41813	55169.2	6598.8	8852.58	17.321
104088	72165	94526.8	42709.1	33173	84375.4	9763.2	15259.7	17.3224
61280.7	52177	76970.6	29941.9	32861	59714.4	3661.74	5783.4	17.3224
168342	99487	110894	54276.5	36859	96504.6	24865.4	26906.1	17.3252
86063	57921	97377.9	30254.6	24361	81390.9	2293.38	3776.04	17.328
93073.3	61905	98532.5	45066.8	34277	86165.5	4858.38	7659.69	17.328
201512	117537	112359	105047	55601	123817	28805.8	38442.3	17.3294
100704	76510	86259.5	32308.7	26398	80210.1	8313.3	11331.7	17.3308
95237.8	65181	95756.5	34148	27789	80532.7	6965.46	9458.46	17.3322
109005	72991	97871.3	39791	30351	85919.5	7929.9	10057.7	17.3336
140319	93951	97879.9	68662.6	46059	97698	4449.6	6602.97	17.3336
102693	72822	92418.2	65315.2	45794	93472.8	10500.8	15170.5	17.3336
86216.2	59839	94424.4	44695.8	35151	83331.5	6542.1	10103.1	17.3379
104152	75058	90939.4	70437.6	50854	90773.6	7568.1	10504	17.3421
95088.4	62613	99527.4	64466.8	42646	99069	4176.36	5332.56	17.3547
111661	68364	107042	77641.7	47112	108005	4370.22	6070.02	17.3632
118113	66967	115589	47928.2	34643	90668.4	10953.9	15187.3	17.3716
129000	89850	94092	84041.8	55086	99984.8	1628.1	4874.58	17.3857
102483	68766	97669.7	34431.5	26670	84608.2	5839.02	8185.5	17.397
163625	85629	125230	99621.9	44400	147046	16082.3	23944.5	17.3984
115215	77113	97917.4	36007.2	29129	81011	9316.62	13872.5	17.3984
134894	87044	101563	45280.6	31940	92908.9	11878.9	13624.1	17.411
59647.8	53653	72858.5	40640.9	42353	62886.8	8357.58	14308	17.4153
168876	102669	107797	65372.9	43024	99578.9	22060.6	30718.3	17.4167
196444	111839	115113	84245.4	51979	106218	20118.2	29621.8	17.4209
168474	91207	121055	104533	55391	123678	16201.1	29973.7	17.4321
123264	82691	97691.5	47311.6	36679	84533.7	5565.24	8154.9	17.4321
113204	82018	90455.2	81021.6	57742	91957.9	5425.92	6595.32	17.4321
202346	134728	98427.6	78242.2	50865	100810	19996.7	30577	17.4364
156166	99159	103213	68960.2	50111	90187.3	2528.28	3354.27	17.4448
90438.7	69956	84724.5	42522.8	34812	80052.2	8676.72	10875.2	17.4448
[truncated: 1,642 more rows]
