# Supplementary material for: Integrated multiplexed assays of variant effect reveal determinants of catechol-O-methyltransferase gene expression
Source: Mol Syst Biol. 2024 Feb 14;20(5):2. doi: 10.1038/s44320-024-00018-9 (PMC11066095; doi:10.1038/s44320-024-00018-9)
Supplement: Supplementary file 7 — Source Data Fig. 3 [file 44320_2024_18_MOESM7_ESM.zip › MSB-2023-12096_SourceDataForFigure3/MSB-2023-12096_SourceDataForFigure3A/export_Specimen_002_unstained_001_Single Cells.csv]

FSC-A	FSC-H	FSC-W	SSC-A	SSC-H	SSC-W	GFP-A	mCherry-A	Time
120482	80217	98432.1	45177.5	32585	90862.4	570.24	787.44	0.144156
126176	86065	96079.4	42034.1	31141	88460.5	530.28	823.65	0.149701
88918.6	68105	85564.5	35535.8	28580	81486.1	329.4	498.27	0.151918
124134	77384	105128	56800.4	40641	91594	498.96	861.9	0.154136
103629	71994	94333.1	35534.7	27639	84257.8	361.8	514.08	0.156354
92901	67052	90800.6	29586.6	23873	81220.9	525.96	1365.78	0.158572
116698	78687	97194.2	40275.4	30287	87149.1	105.3	234.6	0.163007
95691	66863	93791.8	43974.4	35186	81904.9	243.54	367.2	0.166334
108534	81928	86818.7	55971	40600	90347.7	277.56	237.15	0.171878
118434	76356	101652	42853.9	33372	84156.5	418.5	688.5	0.174096
105577	77176	89653	34223.6	25964	86384.1	327.24	459.51	0.181858
132401	76853	112904	60391.4	42377	93395.3	940.14	1417.8	0.181858
55478.3	49669	73201.1	34794.4	42417	53758.7	32.94	69.36	0.185185
201022	121211	108688	89804.7	51487	114309	1224.18	1783.47	0.186294
132274	81859	105898	41089.1	28727	93738.2	702.54	1096.5	0.187403
92590.5	71570	84784.2	38706.1	32018	79225.6	333.18	403.41	0.188512
106606	73532	95013.8	74107.4	51768	93816.8	461.16	634.44	0.189621
104968	74269	92625.3	72983.7	54224	88209.3	780.3	1286.73	0.192947
124398	75647	107771	55984	41042	89395.4	390.42	565.08	0.20071
95502.8	72037	86884.1	41541.1	32605	83497.6	277.56	339.66	0.207363
129218	85253	99333.1	70635.8	51217	90383.8	1839.24	1946.67	0.212908
160734	90160	116835	122236	54336	147432	877.5	1401.48	0.217343
152501	98748	101210	48098.9	37688	83639.6	783.54	1133.22	0.217343
111082	76597	95041.3	47601	32817	95059.9	777.06	1176.57	0.219561
128926	84493	99999.7	58937.8	44073	87639.7	1662.12	2113.95	0.219561
132597	94267	92183.6	49318.7	37039	87263.5	228.42	355.98	0.227323
65814.9	54652	78922	31725.5	32684	63614.2	155.52	227.46	0.228432
68968.4	52236	86528.7	36933.8	30456	79475.2	548.64	825.18	0.232868
185964	102523	118874	71955.5	43547	108289	690.12	1063.35	0.233976
159605	101898	102651	66778.6	45134	96964.6	402.84	380.46	0.242848
89424.8	68924	85029	47242.4	39189	79003.8	428.76	742.05	0.243957
77738.3	60505	84202.2	50162.2	43229	76046.9	41.58	41.31	0.243957
128694	85904	98180	42394.3	28896	96150.1	492.48	693.6	0.243957
152570	84865	117820	75509.8	47537	104100	1327.32	2090.49	0.248392
70603.9	58908	78547.9	45888.7	41240	72923.4	894.78	1048.56	0.248392
199468	128569	101676	70775.6	53401	86858.9	921.78	1508.07	0.255045
59678	51537	75888.3	29780.5	28357	68825.8	226.8	340.17	0.257263
71920.5	59106	79744.5	37999.8	33410	74539.2	118.8	146.37	0.262808
163476	100203	106919	68743.1	45675	98634.9	1254.96	1986.45	0.265025
93118.9	70711	86303.9	70189.2	55535	82829.2	387.72	333.54	0.277223
116934	83249	92053.7	41175.5	31737	85026.3	690.12	918	0.282768
104961	70036	98217.2	41421.2	32764	82852.6	2299.32	2986.05	0.288312
102990	72650	92904.7	50826.4	33982	98021.3	515.7	888.42	0.291639
191497	106368	117986	96843.6	54008	117515	1331.64	1649.85	0.298292
109570	61015	117689	72786.6	46507	102568	450.36	863.43	0.313817
110372	74509	97080.5	68696.6	51920	86712.3	415.26	466.14	0.314926
104376	71485	95689.9	31714.7	25216	82426.1	268.92	369.24	0.317143
95478.4	66397	94240.3	45508	34605	86184.4	423.9	660.45	0.323797
108886	71789	99401.6	35387.8	28160	82357.1	325.08	338.64	0.324906
106652	74377	93974.5	57343.7	41076	91490.8	392.58	441.15	0.327124
144763	92085	103026	91309.7	59389	100761	1145.34	1607.52	0.329341
54711.4	50005	71704.1	27399.6	31617	56794.1	159.84	238.68	0.33045
207749	115289	118095	82535.8	50217	107714	1166.94	1617.72	0.331559
112953	82413	89821.9	78337.8	53392	96155.7	881.28	1535.61	0.332668
131544	85594	100718	53720.3	38746	90863.9	790.02	1061.31	0.333777
100837	73324	90127	75678.3	58289	85087.3	668.52	982.77	0.337104
145223	96999	98117.6	72122.9	52135	90661.7	2737.8	3445.05	0.337104
118959	83839	92988.9	72220.1	56155	84284.9	451.44	495.72	0.35041
79915	61956	84532.7	51848.6	46392	73244.4	625.86	37.74	0.357064
62772.1	55272	74428.9	40429.3	43000	61618	45.9	38.25	0.357064
144836	95052	99861	56600.1	37564	98747.3	887.76	1346.4	0.357064
95104.8	66228	94111.1	65357.8	48904	87585.7	48.6	39.27	0.358173
72276.6	62501	75786.3	33440	34485	63550.1	163.62	405.45	0.358173
112730	73153	100992	74946.6	45817	107203	49.68	64.26	0.358173
114656	81924	91720.3	69961.3	47320	96893.2	262.44	310.59	0.363717
85369.2	58646	95398.8	43726	33862	84626.6	511.38	901.68	0.363717
138980	93188	97740.2	91875.1	44836	134292	1366.2	2296.02	0.363717
78794	60675	85106.6	46359.5	44135	68839.2	793.26	1219.41	0.37037
122494	92461	86823.4	71910.7	53104	88745.5	1105.38	1582.02	0.372588
94057	61946	99507.9	34870.5	28766	79443.5	160.92	223.38	0.377024
81111.2	60525	87826.6	46957.3	40669	75669.3	509.76	848.13	0.378133
152324	102836	97074.1	64081.8	43480	96588.4	667.44	971.04	0.379242
103245	70403	96107.7	48262.5	35219	89807.5	845.1	755.82	0.38035
100890	70361	93971.2	44705	32676	89661.7	360.72	484.5	0.381459
150638	99798	98922.1	51193.1	34034	98577.6	756.54	1607.52	0.383677
106953	64894	108011	48819.8	30007	106624	800.82	1046.01	0.405855
107019	72273	97043.3	43913.3	33613	85618.8	437.4	618.12	0.408073
143024	90800	103229	76535.3	55760	89953.7	641.52	1143.93	0.408073
100356	67565	97342.3	33866.6	26992	82227.5	498.96	686.97	0.409182
172631	97008	116625	75615.1	55312	89592	1125.36	1623.33	0.409182
118547	76464	101604	34575.7	25952	87313.1	240.84	501.33	0.410291
110204	73946	97670.3	33492.4	26254	83604.8	734.94	1055.7	0.410291
119320	76716	101931	38894	30360	83957.8	918.54	1465.23	0.411399
105067	72752	94645.5	40799.2	28748	93008.7	636.66	729.81	0.413617
90323.1	75457	78447.5	58678	58777	65425.6	319.14	636.48	0.422488
135209	90555	97853	74266.2	48139	101105	734.4	1268.37	0.434686
89229.7	58857	99355.4	53320.1	40029	87296.4	1496.88	1715.64	0.44134
102165	66502	100681	33803.5	25154	88071.2	484.92	630.87	0.447993
79065.9	65841	78699.7	52394.6	46797	73375	447.66	788.46	0.450211
168218	93541	117855	117483	61217	125772	2512.08	3985.14	0.455755
147753	98379	98427.2	76126.5	52255	95474.6	481.68	516.12	0.455755
100368	68929	95427.1	39720.2	33329	78103.3	534.6	734.4	0.456864
145392	90351	105460	48541.7	35778	88915.8	813.78	989.4	0.4613
103018	69778	96755	55515.2	39286	92609.2	226.8	317.73	0.463517
99136.5	71719	90589.8	37666.1	29987	82318.5	232.2	323.34	0.470171
146852	95997	100254	103170	68041	99371.4	610.2	687.48	0.473497
106245	71895	96847.7	31399.4	23495	87584.2	315.9	395.25	0.475715
125099	79651	102930	65781.7	45539	94667.7	346.68	583.44	0.480151
218039	124939	114371	78747.1	46143	111843	1428.3	1475.43	0.484586
135915	82504	107962	78786.5	45617	113189	762.48	1268.88	0.484586
155624	97865	104215	68920.2	52276	86402.1	286.2	329.97	0.485695
120378	82876	95191.4	53221.3	37292	93529.8	845.1	1204.62	0.486804
78013.3	57944	88234.9	42214	35313	78343.2	243	544.17	0.493458
142628	82628	113125	61878.1	43668	92865.3	359.1	490.11	0.496784
112659	81402	90701.1	54721.4	43038	83326.9	497.34	646.17	0.503438
100256	70799	92803.1	65530.6	44306	96930.8	746.82	992.46	0.513418
101865	67417	99022.8	61467.1	48045	83844.5	2176.74	2619.87	0.520071
203142	138981	95790.7	99022	61293	105877	1120.5	1544.28	0.525615
145567	93907	101589	66599.3	41939	104071	634.5	921.57	0.525615
160395	108877	96546.4	124932	82841	98834.6	614.52	718.08	0.526724
116865	79990	95747.8	36964.1	29330	82593.9	250.02	402.9	0.527833
119084	89158	87533.3	70587.2	55714	83031.2	1569.78	1855.38	0.535595
180521	111969	105660	121888	55097	144982	855.36	843.03	0.538922
113265	74443	99712.7	41595.1	32187	84691.9	413.1	481.44	0.540031
66725.4	59076	74021.9	41955.8	42412	64831.1	378	489.6	0.542249
65221.3	52478	81450.1	38249.3	36330	68998.2	131.22	165.75	0.544467
145034	95612	99412	55948.3	33905	108144	865.62	1656.99	0.546684
82214.7	62587	86088.5	31886.5	26758	78096.7	19.98	7.14	0.550011
138679	87598	103752	82548.7	43690	123825	588.6	1049.58	0.552229
79202.7	57545	90201.2	31460.9	26708	77198.8	438.48	639.03	0.574407
142338	95165	98021.9	73710	54288	88982.1	922.86	1256.64	0.576625
171379	109421	102645	69677.8	46064	99131.8	727.38	1143.93	0.583278
83488.2	65686	83297.6	41139.4	35010	77009.7	462.78	832.32	0.60102
83303.3	60515	90215	29851.2	25255	77463	471.42	475.32	0.613218
188607	103321	119633	90586.6	47924	123877	855.9	1175.04	0.625416
177807	93862	124148	113100	46070	160889	1923.48	3965.76	0.627634
88197.8	63616	90859.7	42328.4	33456	82916	155.52	243.27	0.636505
99809.6	70757	92444.9	34427.7	26145	86297.7	586.98	642.6	0.642049
117111	74525	102985	74423.3	47952	101714	413.64	498.27	0.644267
101895	75521	88422.6	40772.7	30537	87503	259.74	345.27	0.648703
99013.5	67224	96527.3	46923.3	32533	94524.5	427.14	561.51	0.655356
111007	78146	93094.3	34607	26674	85026.7	414.72	459.51	0.666445
179838	103825	113517	139877	74209	123529	1238.76	2219.01	0.666445
124079	70432	115454	85935.1	52320	107642	911.52	1589.67	0.674207
95746.1	71032	88337.9	44932.3	36433	80824.7	27	11.73	0.676425
162825	101221	105422	80228.3	43849	119908	641.52	830.79	0.684187
106590	75574	92432.2	48988.3	36530	87886.5	204.12	312.63	0.688623
152458	87667	113971	69709.7	44387	102924	554.04	916.98	0.696385
88364.2	76088	76109.8	60454.6	54888	72182.5	347.22	536.01	0.708583
99055.9	67789	95763.8	55638.9	34397	106008	493.56	731.34	0.711909
88489.3	65913	87983.2	51897.8	39668	85741	331.02	546.72	0.711909
130438	83373	102532	47967.7	33968	92546.2	313.74	499.29	0.713018
142105	78505	118629	118351	73913	104938	779.76	1184.22	0.719672
166555	108958	100179	61138.8	43678	91734.8	978.48	1446.87	0.721889
67060.9	55375	79366.2	40932	46162	58111	386.1	551.31	0.726325
96257.5	70206	89854.6	39854.7	32206	81100.3	549.18	811.92	0.726325
99077.7	69380	93588.3	32589	25884	82512.5	135.54	194.82	0.727434
105062	67712	101686	77758.4	53204	95781.8	839.16	1233.18	0.73187
119937	73181	107408	73107.9	49161	97459.4	53.46	79.05	0.73187
155404	98212	103700	77760	54688	93184.6	3188.7	5692.62	0.734087
109200	76330	93757.9	35843.6	27262	86165.5	623.7	924.63	0.740741
90734.4	71287	83414.5	57203.8	46151	81231.4	532.98	856.8	0.746285
94264.2	73933	83558.1	36325.8	30000	79354.9	649.08	553.86	0.75183
204388	106567	125694	71743.9	45395	103575	398.52	864.96	0.757374
125958	78720	104863	68399.6	51276	87421.8	916.38	792.03	0.767354
111091	78557	92677.6	65780.6	46096	93522.2	663.12	687.48	0.769572
49470.7	45767	70839.5	24721.7	37159	43600.8	12.96	28.05	0.77179
118141	84746	91361.3	57438.7	37358	100763	466.56	683.4	0.775116
118301	84001	92296.5	40511.9	31141	85257	1011.96	1367.31	0.776225
85195.4	60009	93042.1	49647.6	38137	85316.2	1671.3	2492.88	0.776225
131074	82765	103789	46025.3	34765	86762.9	1458	1852.83	0.776225
81360.3	62376	85482.1	33152.2	28664	75797.7	260.28	362.1	0.783988
109155	68151	104966	44227.1	32675	88705.9	837	1185.75	0.783988
223683	133062	110169	110818	67206	108065	1898.64	2588.25	0.785096
84687.1	61519	90216.9	53724.1	43583	80785.2	388.8	482.97	0.790641
176283	107825	107145	67864	46001	96683.4	704.16	1060.29	0.81171
80676.1	62149	85072.8	37231.4	30353	80387.3	192.24	217.77	0.813928
208597	127681	107068	102494	65929	101883	590.76	843.54	0.818363
177018	109546	105901	61438	44270	90951	1308.42	1744.2	0.82169
119574	78352	100016	76525.6	51152	98044.6	956.34	1186.77	0.825017
62509.3	53261	76915.7	33435.2	32937	66527.2	815.4	1132.71	0.828343
168607	94001	117550	79091.1	33017	156989	981.18	1396.38	0.829452
134477	86116	102340	50480.3	34820	95010.8	1375.38	2284.29	0.829452
87251.2	57400	99618.4	29023.9	23077	82424.6	557.28	813.96	0.830561
68530.6	53805	83472.2	36467.8	35593	67146.8	448.2	545.7	0.836106
131042	90085	95331.8	71896.1	45741	103010	1104.3	1501.95	0.838323
77369.9	66465	76288.5	46415.2	43641	69702	423.36	592.62	0.849412
92962.5	65021	93698.8	50087.2	38393	85497.7	216	264.18	0.852739
117599	85300	90351.4	47990.3	37112	84746	464.94	718.59	0.852739
142470	94244	99072	46186.7	33532	90268.8	281.34	403.92	0.856066
124646	77964	104777	93295.8	57733	105905	1996.92	2351.61	0.86161
108772	73173	97419.5	82465.6	51749	104436	524.34	538.05	0.868263
141609	90272	102806	54378.5	40212	88624.1	1330.02	1533.57	0.868263
185145	107418	112958	69298.2	48078	94461.6	1983.42	3226.77	0.870481
106847	76352	91711.5	38263.9	29468	85097.8	994.14	1418.31	0.878243
109568	62105	115621	80678.2	55476	95308.3	3282.12	2803.47	0.883788
88702.9	62261	93368.8	32921.6	25813	83584	392.58	658.92	0.890441
180872	102569	115567	155242	86285	117911	914.22	1189.83	0.903748
106440	62939	110832	45000.9	29675	99382.6	480.6	819.06	0.903748
140664	87525	105325	53766.7	38129	92414.1	641.52	969	0.905966
110794	68086	106644	66348.2	46998	92518.7	696.6	936.36	0.907075
152867	94143	106416	58470.1	40811	93893.8	4092.66	4701.69	0.91151
131482	89398	96386.9	54691.2	40254	89040.7	541.62	919.02	0.91151
105362	69739	99012	33798.1	27951	79245.5	873.18	1030.71	0.91151
180963	111638	106233	89108.6	65034	89796.5	962.82	1097.52	0.912619
98717.3	77615	83354.2	36481.9	28882	82780.8	580.5	829.77	0.912619
122496	83510	96131.2	37899.9	29178	85126.1	665.28	982.77	0.912619
112637	71602	103094	52324.9	36966	92765.4	448.2	579.87	0.913728
97841.7	69076	92827.5	48533	38672	82247.1	863.46	937.89	0.914837
199142	126518	103155	109066	64010	111666	372.06	555.39	0.914837
65521.2	57391	74820.1	39950.3	40827	64128.7	187.92	302.43	0.915946
141790	77644	119679	71972.3	46561	101303	453.6	597.21	0.919273
102965	68161	98999.3	58486.9	42941	89261.9	552.96	729.3	0.920381
112889	76728	96422.3	34863.5	25068	91144.6	704.7	652.29	0.927035
78464.9	66212	77663.8	29196.2	26648	71802.8	400.14	570.18	0.927035
77178.6	58252	86829.2	51684.5	40696	83231.6	646.38	1044.99	0.93147
58182.3	49705	76713.4	37288.1	41177	59346.5	172.8	209.1	0.93147
160109	107291	97798.4	56168.6	33647	109403	54.54	56.61	0.937015
126634	88948	93303	54777.1	39668	90497.9	552.96	933.81	0.937015
183589	110250	109131	141515	87166	106398	1305.72	1591.2	0.939233
81091.6	67184	79102.4	40407.1	40240	65808.2	184.14	405.45	0.942559
162130	98788	107557	57019.1	35192	106183	1043.82	1557.54	0.943668
169771	106485	104485	63990	43401	96625.6	1459.08	2695.86	0.954757
91400.1	74037	80905.4	60800.2	50993	78140.2	279.72	414.63	0.958084
54544.4	47794	74792.3	31598.6	35822	57809.4	179.82	221.34	0.960302
148720	91633	106364	63513.7	45425	91633.1	376.92	524.79	0.960302
124508	90161	90501.8	42296.6	30149	91941.6	24.84	55.08	0.963628
126111	87345	94622.9	61911.5	41513	97738.9	910.44	1124.55	0.966955
99834.5	78983	82837.5	63536.4	50899	81807.5	409.32	795.6	0.966955
136340	84797	105371	52160.8	38800	88103.3	368.82	419.22	0.969173
100125	79225	82825.2	51703.9	43357	78152.7	399.06	460.02	0.969173
191138	108851	115078	74146.3	50471	96278.1	64.26	41.82	0.970282
178007	117172	99561.8	90641.7	60516	98160.7	832.14	1398.93	0.970282
180174	114723	102925	78457.7	51623	99602.9	801.9	1055.7	0.97139
232562	129028	118123	98940.4	54584	118792	1130.22	1220.43	0.972499
116960	72802	105287	53288.3	37114	94096.6	964.98	1426.47	0.974717
125895	75556	109199	87881.8	54848	105007	762.48	1187.28	0.980262
111987	75859	96748	37358.8	31607	77462.2	486	928.2	0.983588
135566	88450	100446	48282.5	37818	83670.2	1348.92	1817.13	0.988024
135318	91133	97310.5	71575.4	48141	97438	664.74	1255.11	0.990242
127965	81265	103197	40170.6	31637	83213.4	1045.98	1914.54	0.994677
146887	92565	103996	69194	46149	98262.1	91.8	100.47	0.994677
108369	66363	107019	48411.5	32879	96496.2	500.58	733.38	1.00022
176608	106796	108376	69770.7	44364	103068	1872.18	2599.98	1.00355
83535.9	62332	87829.9	44490.6	39292	74206.9	404.46	676.26	1.01131
128904	80103	105463	39146.2	25603	100203	272.16	297.33	1.01686
102040	66473	100601	79760.7	40269	129807	338.04	242.25	1.01796
117946	77212	100110	42594.7	30940	90222.5	678.78	1425.45	1.02129
129270	77746	108968	74007.5	50566	95917.4	1009.26	1685.55	1.02794
69409.9	56483	80534.8	36327.4	34051	69917.3	167.94	287.13	1.02794
136647	90036	99463.7	48593	29660	107370	940.14	975.12	1.03792
146045	83849	114148	59565.8	25348	154004	750.06	888.42	1.04014
95195.9	63937	97576.7	31971.8	23685	88465.4	308.34	470.22	1.04014
146170	96573	99193.2	49260.4	35629	90609.6	587.52	851.7	1.05012
55535	50291	72369.6	34730.6	37043	61445	111.78	180.03	1.05678
108308	64644	109802	48831.7	32276	99152.1	159.3	184.11	1.05678
131348	89376	96312.3	51528.4	39180	86191.1	403.92	780.81	1.06676
132568	85997	101026	45408.6	34653	85877.1	314.82	441.15	1.07119
136641	86362	103691	68665.3	45998	97831.4	1164.78	1473.9	1.07341
120046	82536	95319.7	46062.5	30248	99800.1	259.2	443.7	1.07563
127026	76822	108364	80221.9	55558	94629.4	764.64	1099.05	1.08893
55873.1	48864	74936.6	37186	39556	61609.4	213.3	299.88	1.09337
62043.4	52426	77558.4	28854.4	30382	62240.8	132.3	168.3	1.09448
54162.8	49155	72212.7	30741.7	38103	52874.7	401.76	581.91	1.0967
131274	84845	101398	50337.2	35389	93218.2	279.18	514.59	1.0978
86956	67419	84527.4	58437.2	44374	86305.9	646.92	1002.66	1.10224
112503	76529	96342.2	41520.1	30377	89576.3	680.94	1315.8	1.10668
95628.4	74968	83597.1	51986.9	39205	86902.5	203.04	263.16	1.11
125203	81621	100529	80028	49749	105424	1015.74	1761.54	1.11111
171914	108074	104249	75769.6	48318	102770	649.62	832.83	1.11333
58211.5	53067	71889.3	36721.1	44555	54013.1	1188	2057.85	1.11887
113330	77675	95619.2	34353.2	26283	85658.8	203.04	292.23	1.12553
93613.9	60265	101802	53386.6	39897	87694.4	349.38	385.05	1.12664
90218.2	62262	94962.2	36569.9	29258	81914.1	484.38	706.35	1.12885
101247	71481	92826.8	43436	30045	94745.2	270	597.21	1.12996
153650	93070	108194	67658.2	45754	96910.6	917.46	1446.87	1.13218
227710	129236	115473	122498	67148	119557	1077.3	2442.39	1.13329
149715	94765	103538	48559	30064	105853	672.84	944.52	1.14216
107738	75984	92923.6	50458.7	40092	82481.8	520.56	567.12	1.14216
85336.9	65919	84841.1	42544.4	37455	74441.1	256.5	541.62	1.14216
146239	90303	106131	49873.9	34411	94985.1	667.98	1000.11	1.1477
142396	83973	111132	112128	64501	113927	1206.36	1035.3	1.15547
131102	84655	101493	58083.5	39419	96566.6	842.4	1150.56	1.16323
125035	85317	96045.2	57197.9	41165	91060.9	476.28	853.23	1.16988
143235	84957	110492	86617.6	53881	105354	790.56	1699.32	1.17099
100454	66812	98535	44240.6	33861	85625.1	156.6	177.48	1.1721
138370	94006	96464.4	71136.4	44150	105594	1322.46	2393.94	1.17432
135756	79095	112484	76318.2	48299	103555	530.28	747.66	1.17543
141550	95971	96660.5	68814.4	47575	94793.9	3173.04	4316.64	1.18984
76539.4	62549	80194.5	32915.2	30401	70955.8	378.54	653.82	1.19317
146880	99008	97224.1	49627.6	35568	91441.6	1827.9	2247.57	1.1976
191053	109019	114850	117937	77355	99917.1	511.38	804.78	1.19982
86479	63330	89491.4	55487.2	43614	83377.1	325.08	399.33	1.20537
140480	95987	95914.2	64797.8	47603	89208.5	582.66	934.32	1.21313
112592	71166	103684	40227.3	29303	89968.1	348.84	556.41	1.21756
84474	62999	87875.9	37325.3	30983	78951.5	27.54	43.35	1.21756
145806	91592	104327	56040.7	39096	93940.1	699.3	1474.41	1.21978
85488.5	58990	94975	37028.9	30318	80042.4	294.84	351.39	1.23198
111837	85016	86211.7	71941	58053	81214.1	270	336.6	1.23531
114494	75578	99281.1	45643.5	33162	90202.4	2511.54	2500.53	1.24307
81244.8	68661	77547	33925	29281	75930	286.2	508.47	1.24307
161710	87374	121293	90416	40090	147805	1118.88	1370.37	1.24307
99561	67484	96687.1	60010.7	41484	94804.4	864.54	1424.43	1.24529
85770.4	64416	87261.7	57473.3	48520	77629.2	338.58	712.47	1.24529
94864.2	66708	93197.5	31714.2	25556	81328.1	931.5	1402.5	1.24529
51972.9	48566	70133.3	32269.9	40518	52195	17.82	6.12	1.24972
100539	70059	94048.6	65656.4	48363	88970.1	756.54	847.62	1.24972
172678	106934	105828	104921	70958	96904.3	447.66	611.49	1.25083
157205	86587	118986	90991.1	61254	97351.9	469.8	802.23	1.25416
144961	82305	115427	58658	40489	94944.6	546.48	662.49	1.25859
149144	100001	97742.1	65253.6	47361	90295	902.34	1420.35	1.27079
230869	133920	112980	84773	53276	104281	906.12	1771.23	1.2719
112375	77242	95344.9	36186.5	27047	87681.3	83.7	100.98	1.27634
151904	84441	117895	86540.4	37485	151301	329.4	558.45	1.27745
129455	90123	94137.3	49605.5	31067	104643	39.42	53.04	1.29186
151472	89688	110682	87782.9	53765	107002	689.04	1020.51	1.29297
85018.4	65913	84532.1	35170.2	30772	74903	230.58	349.86	1.29519
101102	69756	94985.4	43613.6	34088	83849.6	87.48	92.31	1.2963
175860	110086	104693	61259.8	37522	106996	1102.14	1557.03	1.30295
177714	98840	117833	110610	46977	154309	768.96	1445.34	1.30517
98478.2	70141	92012.8	33442.2	26112	83933.4	509.76	932.28	1.30739
58309.5	53612	71278.3	39385.4	40296	64055.1	99.9	118.32	1.30849
120114	78473	100312	40376.3	31001	85355.4	893.16	1290.81	1.30849
102064	75396	88716.2	33676.6	25540	86414.5	700.38	1311.21	1.3096
206711	119928	112959	102178	60600	110500	1229.58	2097.12	1.31293
130743	88659	96644.2	50223.2	30195	109006	2149.2	2643.33	1.32956
164197	102270	105220	52101.9	36567	93377.9	348.3	590.58	1.33178
120351	75447	104542	35122.1	26439	87059.4	275.4	599.76	1.33289
127388	72284	115495	70128.7	31388	146424	920.16	1705.44	1.33511
81452	69905	76361.3	49863.1	49745	65691.5	450.36	606.39	1.34287
127841	83504	100333	70664.4	46556	99473	833.22	1054.17	1.34509
108312	73346	96779.1	68954.8	41702	108365	333.18	401.37	1.3462
160213	107060	98073	92471.8	52364	115733	1681.56	2401.59	1.35174
113945	80757	92468.5	39033.4	32117	79649.1	23.22	44.37	1.35174
134975	83321	106164	54238.7	38285	92845.4	378.54	493.17	1.35174
136395	93752	95345	42532.6	32952	84590.1	981.18	1222.47	1.35396
109579	75141	95571.5	69981.8	48965	93665.5	501.12	531.42	1.36172
113790	74840	99643.7	47542.7	32177	96831.8	533.52	794.07	1.36394
109205	66687	107321	67874.8	44267	100487	636.12	997.56	1.36837
67885	60705	73287.5	29049.3	29105	65410.6	278.64	336.09	1.36948
197044	105754	122109	127020	49475	168255	1377	1858.95	1.37392
129832	80941	105122	62718.3	44621	92116	915.84	3355.8	1.37392
111899	79682	92033.4	68207.9	43782	102098	1507.14	2648.94	1.38723
142386	97011	96188.9	68188.5	46887	95310	1237.68	1746.24	1.38944
155775	92401	110485	88438.5	32613	177718	1035.18	1559.07	1.39166
146664	97343	98741.4	64631	39439	107398	833.22	1146.48	1.39277
111235	76487	95308.8	49799.3	36567	89251.2	360.72	701.76	1.40275
155783	98948	103179	84839.9	42272	131531	957.96	1123.02	1.41051
99073.4	66185	98101.9	46821.2	34340	89355.8	712.26	1127.61	1.42271
70602.4	59146	78230.1	32151.6	29722	70893.2	105.3	155.04	1.42715
158826	86872	119818	81999	38892	138175	718.74	1184.22	1.42825
102676	62636	107430	44230.9	30472	95127.1	666.36	1338.75	1.42936
113748	76232	97787.8	44712	32920	89011.1	69.66	91.29	1.43047
59519	50949	76559.6	39472.9	39885	64858.9	415.26	767.04	1.44156
100993	71380	92724.6	63369.5	36756	112988	305.64	548.76	1.44489
95712.7	68331	91797.7	40225.7	32699	80621.1	550.26	615.06	1.446
182127	105125	113540	81356.9	55701	95722	2447.28	3704.64	1.44711
135062	94428	93737.3	66625.7	47788	91369.9	950.4	1568.25	1.45487
123417	78133	103519	55805.8	37725	96946	395.28	514.59	1.45487
153887	99831	101022	54556.7	36739	97319.8	547.56	819.06	1.45819
145530	92265	103370	63640.1	44153	94460.5	1390.5	1639.14	1.46374
130733	80077	106993	69722.6	41465	110198	230.04	427.38	1.46485
187878	112237	109703	92920	61529	98971.3	58.86	65.28	1.46596
90285	64256	92083.5	45207.7	35392	83711.9	361.8	584.97	1.46596
114293	76434	97997	60194.9	46582	84687.9	379.08	507.45	1.46928
125487	88148	93296.7	64771.4	46664	90966.4	693.36	1082.73	1.47039
120876	83116	95309.4	52980.5	37068	93669.2	389.34	547.23	1.47926
98708.3	77544	83422.9	58186.1	48021	79408.7	694.98	1109.25	1.48592
151231	94670	104691	100767	61626	107160	1005.48	1842.12	1.49368
115298	69541	108658	59444.3	41081	94830.7	630.18	883.83	1.49368
145318	96017	99185.9	58126.7	41877	90966.2	1520.64	2445.96	1.49479
74085.5	58540	82939.3	44037.5	41713	69188.1	160.92	374.85	1.4959
122915	81400	98960.1	41204.2	31073	86903.6	472.5	582.42	1.49811
133208	81976	106494	79713.7	50856	102724	490.86	915.96	1.49922
156766	85934	119554	85109.9	57866	96391.1	557.82	734.91	1.49922
109455	70160	102241	47941.7	36220	86745.2	297.54	378.93	1.50477
103141	75942	89008.2	44623.4	35730	81848.4	354.24	541.62	1.51031
118581	88929	87387.7	59729.9	43025	90981.1	53.46	36.72	1.51253
68856.5	52362	86180.5	45468	43038	69236.3	341.82	459	1.51253
222369	118201	123292	86668.4	50340	112831	1011.96	1370.88	1.5214
88634.5	66609	87206.7	38823.3	30917	82295.3	407.16	703.8	1.5214
138247	93713	96679.7	45799.6	35217	85229.3	475.2	667.59	1.5214
143332	94778	99109.6	65308.1	48275	88659.4	553.5	565.59	1.52251
130600	87961	97304.9	56407.9	38445	96156.7	720.9	1107.72	1.52473
131249	73699	116711	68416.9	49831	89979.6	434.7	658.41	1.52916
135767	88216	100862	85054.9	50316	110783	862.92	1305.09	1.53249
136977	87581	102498	53852	37273	94686.4	619.92	816	1.54247
112449	75577	97509.3	34374.8	26717	84320.3	588.6	931.26	1.54469
175668	116758	98602.3	61191.2	47110	85124.7	464.94	751.74	1.55245
92162.8	62621	96452.9	30857.8	23993	84286.9	649.62	879.75	1.56465
127069	88835	93741.9	74565.4	48335	101101	855.9	1626.9	1.57352
79634.1	56775	91922.5	43379.3	32447	87616.9	1036.26	1975.74	1.58128
102956	81998	82286.2	53004.8	42382	81962.2	414.18	653.31	1.5835
119787	76334	102842	90760.5	53774	110613	1270.08	2200.65	1.58904
114783	85940	87530.8	68951.5	52728	85700.3	1306.26	1860.99	1.59126
104895	64888	105942	52791.5	40497	85432.1	871.02	1251.03	1.59348
96522	66175	95590	38439.9	27935	90180.7	192.78	230.52	1.5957
64187.2	53536	78574.7	38105.1	37204	67123.3	363.96	448.8	1.59792
97120.9	66832	95237.5	31665.1	24516	84646.8	380.7	625.26	1.59792
143998	86760	108772	54619.9	38497	92983.1	775.44	1460.64	1.60679
102642	76033	88471.8	41601.1	31525	86482.7	262.98	424.83	1.61122
93556.7	65197	94043.1	31008.4	25081	81024.2	26.46	36.21	1.6212
106887	68769	101862	81711.7	57409	93279.1	833.22	1353.54	1.62231
155235	98625	103153	60167.3	41345	95371.3	36.18	35.7	1.62342
91215.6	74201	80563.7	39626.8	33485	77556.6	201.96	369.24	1.62564
126680	76791	108113	60625.3	42651	93154.6	341.28	568.14	1.62896
78592.6	59962	85898.5	32086.3	26874	78246.8	649.08	2597.94	1.63229
149020	84615	115419	89431.6	40431	144963	934.2	1299.48	1.6334
110460	79992	90498.3	43343.1	29212	97238.6	446.04	563.55	1.63451
104148	66271	102993	46701.9	34495	88727.5	430.92	619.65	1.64116
167651	105028	104612	90360.9	56448	104909	1061.64	1772.25	1.64227
74435.3	61860	78858.6	44664.5	41680	70228.7	301.86	415.14	1.6456
146811	89240	107815	75459.1	48901	101129	613.44	1123.02	1.64892
118196	84682	91473	49226.9	31726	101687	616.68	1134.24	1.64892
123131	80266	100534	36634.7	28190	85168.2	496.26	874.65	1.65336
96508.2	66358	95312.8	31831.4	25698	81177.6	410.4	715.02	1.65447
92735.7	65149	93286.6	28415.3	23289	79961.7	448.74	661.98	1.65558
114670	80147	93765.2	44545.7	33739	86527.3	527.04	687.99	1.6578
87293.1	58926	97085.2	51509.5	40211	83950.4	294.3	388.11	1.66445
171992	96455	116860	72427	40847	116204	401.22	805.29	1.67221
83172.4	61125	89174.4	53312.6	41609	83969.7	299.7	524.79	1.67332
176592	94784	122100	107819	66340	106512	1426.14	2466.87	1.67886
103476	67288	100782	55485	40389	90031.1	353.16	560.49	1.6833
195060	117291	108989	70799.9	43254	107272	1328.94	2158.83	1.70659
80234	64795	81151.6	42635.7	38043	73447.8	620.46	707.88	1.71102
113283	68793	107919	61415.3	37460	107446	376.38	522.24	1.71213
195821	105291	121884	151701	63423	156755	1966.14	2385.78	1.71546
102178	68674	97509.2	43423.6	32226	88307.8	312.12	498.78	1.72766
194615	106712	119521	108300	48696	145753	1129.68	1546.32	1.73209
77175.4	56354	89749.9	36088.7	31578	74897.5	286.2	388.62	1.73542
120451	80010	98661.1	56731.9	39918	93140.4	1240.38	1856.91	1.73985
94372.9	68339	90502	40919.6	31747	84471.2	436.86	486.03	1.74096
60504.8	53563	74029.5	40626.9	39775	66939.6	335.88	568.14	1.74872
70510.1	51766	89266.2	45235.8	40690	72857.6	520.56	708.39	1.75094
66694.1	52224	83694.6	44430.1	40420	72037.9	753.84	898.11	1.75094
92401.8	69796	86762	34240.9	28040	80028.9	1429.92	1827.84	1.75427
140829	88764	103977	60683	45096	88188	617.22	985.32	1.75538
109153	76912	93008.7	44550.5	31036	94073.5	620.46	939.42	1.7576
100430	62796	104812	66600.4	46540	93784.3	457.38	541.62	1.7576
101095	74809	88563.6	47785.1	37033	84563.7	252.72	344.25	1.76203
55326.2	48139	75320.5	32243.4	32895	64237.8	244.08	333.54	1.76314
140842	85997	107332	58390.2	41200	92880.1	786.78	1039.38	1.76536
150133	83985	117153	96305.2	46217	136561	892.08	1387.2	1.76758
59582.1	52357	74579.7	39239.6	41765	61573.3	471.42	801.21	1.7709
208054	114465	119120	95424.5	63285	98818.7	1112.94	1430.04	1.77201
96319	68389	92300.9	43008.8	34325	82115.9	834.84	1260.72	1.77312
122808	81133	99199.3	40043.2	29728	88276	435.78	715.02	1.77534
220510	126634	114119	165317	78499	138017	1448.82	2132.82	1.77645
119022	82506	94541.4	33579.4	26103	84306.7	779.22	953.19	1.78199
131939	87254	99098.4	46724.6	36146	84715.9	430.92	570.69	1.7831
109909	67384	106895	41091.3	31180	86368.2	865.08	1306.11	1.78975
104483	69296	98813.4	32735.3	25588	83841.8	288.9	544.68	1.79308
125268	84104	97611.7	58585.1	39816	96429.5	750.06	1076.1	1.80306
226560	120437	123283	125743	73097	112737	2047.68	2704.02	1.80417
211039	112025	123460	98170.9	59357	108390	1097.82	1616.19	1.80639
53941.8	48840	72381.9	27807.3	32561	55968.2	281.34	530.91	1.80971
101070	71507	92630.9	43811.8	35247	81460.9	953.64	1077.12	1.81304
76078.8	61859	80601.1	44457.1	43063	67657.7	657.18	1125.06	1.82413
105256	63492	108644	62131.3	32304	126048	961.2	1584.57	1.82857
81623.2	54581	98005.8	57520.8	43569	86522.1	382.32	524.79	1.83078
134389	87961	100128	58011.1	40884	92990.3	751.68	1023.06	1.83189
171423	106433	105554	54190.6	35077	101247	783	1341.81	1.83189
110478	65317	110848	84193	52473	105153	342.9	329.97	1.833
126231	72382	114292	54083.7	40222	88121.7	299.7	498.78	1.83855
150724	88058	112174	88564.9	43102	134662	791.64	1368.33	1.84187
109092	70626	101230	38619.2	30434	83161.8	328.86	681.87	1.85185
132409	85974	100932	44275.1	31894	90976.9	983.34	1084.26	1.85518
143804	78503	120051	75527.1	34131	145022	474.12	755.82	1.8574
88633.5	57866	100382	40693.3	28078	94981	751.68	713.49	1.86294
148860	91757	106321	50784.3	37273	89292.5	1094.58	1659.03	1.86516
136828	90864	98688.1	51584.6	37512	90121.8	502.74	632.91	1.86627
56065	49440	74317.9	28402.9	30496	61038	302.94	512.04	1.87403
185562	111477	109090	75401.8	50565	97726.4	456.84	709.92	1.87403
94817	64938	95690.1	43986.8	31258	92223.4	605.88	772.14	1.89621
124222	86940	93639.4	54251.1	38449	92470.6	39.42	46.41	1.89843
131876	90373	95632.6	63467.8	46657	89149	428.76	713.49	1.90841
228376	132640	112838	200681	118148	111316	1564.92	1182.18	1.91617
150510	95152	103664	59463.7	40344	96594.6	342.9	357.51	1.91839
117261	87582	87744.2	48354.8	36755	86219.1	845.1	1312.74	1.92504
77300.5	55177	91813	30434.4	24292	82107.2	1596.78	4242.69	1.92615
101812	72388	92174.8	38054.9	28500	87507.5	127.98	174.93	1.93169
82702.3	67258	80584.8	30769.7	28206	71492.8	173.34	334.05	1.94389
143605	79860	117847	84713	43764	126857	1068.12	1567.23	1.945
115148	78249	96439.9	35136.2	26948	85449.2	34.56	17.34	1.95387
98032	69260	92761	40253.2	30860	85484	474.66	569.16	1.95941
111557	79733	91693.6	43306.9	34057	83335.7	665.28	1117.92	1.96496
169018	105314	105178	84700.6	55998	99127.5	1339.2	1907.4	1.96718
90543.6	71061	83503.8	42327.9	35113	79002.1	1354.86	2233.29	1.98159
149238	94887	103075	60361.7	40675	97255.5	1158.84	1562.13	1.98159
108472	70148	101341	79214.8	53752	96580.9	82.08	35.7	1.98159
165746	110059	98695.4	55356.5	30959	117182	413.1	926.16	1.98935
101183	81201	81663.4	47495.2	39701	78402.1	486.54	859.86	1.99933
102662	67819	99206.1	37878.3	30015	82705.1	766.8	1040.91	2.00266
168217	90123	122325	78842.7	55739	92700.5	718.74	818.04	2.00266
112561	68135	108268	48413.7	36607	86673.1	2054.7	2693.82	2.00599
110731	81312	89247	41689.6	31740	86079.7	475.74	547.74	2.01153
126666	81955	101290	39857.4	30931	84449.1	629.1	799.68	2.01708
124251	77541	105014	43691.9	31949	89623.9	1268.46	1959.42	2.01819
88219.6	60224	96000.9	40957.9	32816	81796	446.04	702.78	2.0204
90964.4	72245	82517.1	33766.7	28341	78082.5	366.66	598.74	2.02151
97768.6	66287	96660.9	33595	27650	79626.9	107.46	186.15	2.02817
102513	65519	102539	53655.5	37119	94732.2	554.58	517.65	2.0326
145482	90824	104976	70228.6	42680	107837	1096.2	1192.89	2.03371
151378	91439	108495	68992	52591	85974.1	3713.04	5365.71	2.04258
85746	71001	79146.1	54403.9	47940	74372.5	44.82	36.21	2.04258
122313	85424	93836.6	70197.3	47948	95946.7	1157.76	1639.65	2.04591
115307	79132	95495.9	91052.1	56485	105642	1020.06	1167.9	2.04591
92231.7	62370	96913.5	32816.3	26006	82698.3	121.5	161.67	2.04702
73207.3	62953	76211	44066.2	41069	70318.7	470.88	633.42	2.04813
133287	86709	100740	50696.8	38641	85982.9	528.66	1067.43	2.05034
157543	103178	100067	50569.4	34547	95930.6	300.24	546.72	2.05256
139252	96219	94846.1	67926.6	42246	105374	50.76	163.71	2.05256
218761	131675	108879	103897	45542	149510	1581.12	2045.61	2.05811
106725	72414	96587.6	51560.3	41870	80703.5	606.96	1080.69	2.05921
148789	101189	96364.6	52748.3	34569	100000	62.64	61.2	2.06032
98424.2	69915	92259.6	40633.9	30038	88653.9	663.66	1184.22	2.07363
115595	74849	101212	45106.7	33705	87705.5	3318.84	4948.53	2.07585
64652.6	54931	77134.4	29775.1	30163	64693.1	87.48	152.49	2.08694
141243	82142	112689	90391.1	59034	100347	218.16	328.44	2.08694
68509.9	61013	73588.7	32092.7	33989	61879.7	331.56	599.25	2.08805
68300	61333	72980.5	30405.8	31905	62456.5	180.36	223.38	2.09137
110066	73853	97670.5	43135.7	30592	92407.9	471.96	820.08	2.09581
182442	106442	112329	62476.4	42302	96791	541.08	792.54	2.09913
67614.2	61732	71780.7	28426.7	36964	50399.6	109.62	261.12	2.10135
111549	75617	96677.3	38496.6	26209	96261.3	615.6	957.78	2.10468
91449.9	70942	84481.1	40059.4	32138	81689.3	560.52	865.98	2.10468
63156.4	53884	76813.5	27775.4	27669	65788.1	258.66	251.43	2.11355
98000.2	64969	98855.4	62124.8	44756	90969.1	415.8	629.85	2.11355
99430.1	69358	93951	31958.8	25402	82452.3	747.36	1017.96	2.12131
105231	62716	109963	77732.5	40913	124515	695.52	1087.32	2.12464
105515	71799	96310.5	32874.1	25527	84398.4	368.82	308.04	2.12686
66931	55978	78359.2	32185.1	31434	67101.9	295.38	607.41	2.12686
79107.3	55352	93661.9	42013.6	33372	82506.4	234.36	391.68	2.1324
149402	92273	106111	93055.5	68509	89017.3	378	349.86	2.13573
143684	100650	93556.7	55924	36814	99555.5	733.32	1118.94	2.14238
166322	103504	105311	69568.2	47520	95943.2	1322.46	1935.96	2.14349
147732	91421	105903	45368.1	33705	88213.7	448.74	721.14	2.1446
111096	69645	104542	40270	28941	91190.1	973.62	1513.68	2.14682
77137.3	60739	83229.3	41383.4	39667	68371.8	768.96	1542.24	2.14904
149939	97546	100736	54329.9	39630	89845.2	1894.86	2237.88	2.1568
105734	62208	111391	41986.6	32188	85486.4	158.22	237.15	2.17232
121338	76971	103311	69879.8	50987	89819.8	667.98	976.65	2.17565
105283	75174	91784.7	76914.4	52262	96449.8	849.42	927.18	2.17565
97442.6	64560	98915.7	35094.1	26964	85296.1	264.6	387.09	2.17898
95123.3	61633	101147	55544.4	43825	83061.2	2502.36	3684.24	2.17898
96301.5	64268	98201.5	57785.9	42444	89224.8	504.9	715.02	2.17898
98913.9	67297	96325.6	49161.6	36161	89097.5	221.94	244.8	2.18785
133209	76868	113571	74911.5	52992	92644.2	75.06	89.76	2.19117
85504.4	61062	91769.3	62406.7	54470	75085.1	55.08	647.19	2.19117
106401	74423	93695.2	42108.7	31851	86642	1165.32	1641.18	2.19228
194412	129578	98327	128877	77258	109323	555.12	724.71	2.2067
187575	113791	108031	82419.7	49531	109052	1599.48	2170.56	2.21002
110449	80252	90196	52716.4	38488	89763.7	1183.68	1736.55	2.21557
110748	79109	91746.8	66560.4	48277	90355.7	301.86	374.34	2.21779
86716.5	72480	78408.5	62313.8	54364	75119.6	354.24	552.33	2.22666
108174	73506	96444.6	51066.2	38642	86607.1	1543.86	2012.46	2.22777
127958	84445	99305.4	55678.9	37472	97378.6	55.08	96.39	2.23664
101854	59676	111856	57320.5	40344	93113.1	598.86	986.34	2.23886
88163.9	59930	96411	63941.4	51581	81240.5	1239.84	2282.25	2.24329
115199	84066	89806.8	73757	56578	85434.9	388.8	506.43	2.24773
139169	85440	106748	77208.7	52048	97216.9	218.7	313.14	2.24773
99871.1	65558	99837.6	75114.5	52942	92983	291.6	482.46	2.24994
124552	86905	93926.1	42579.5	33933	82235.4	651.24	886.38	2.25882
143615	95980	98061.7	46298	34424	88141.5	541.62	912.39	2.26214
112574	86497	85293.4	67414.1	47449	93111.6	357.48	426.87	2.26436
100097	62872	104339	40904.5	26757	100187	38.34	59.16	2.27434
154197	102029	99044.7	53794.3	32745	107664	847.8	1497.36	2.27434
189766	106208	117096	78854.6	42944	120338	498.96	737.97	2.27878
163582	104813	102282	70213.5	49289	93357.8	711.18	1028.67	2.28099
124578	81260	100472	40182.5	30844	85378	373.14	459	2.2821
86965.6	62264	91535.7	29965.7	24305	80799.5	625.32	1028.67	2.28543
125718	90865	90673.7	45918.4	34293	87752.8	707.94	1533.06	2.28876
97517.9	66696	95821.8	50115.2	36017	91189	477.36	619.14	2.29097
73845.4	57152	84678.3	43933.3	40220	71586.6	151.74	220.32	2.29652
102461	70155	95714.7	51390.7	38731	86957.3	237.6	463.59	2.30317
145219	94937	100247	63120.6	39796	103947	1340.28	1874.25	2.30428
81900.4	67133	79952.1	47247.8	40416	76614.1	33.48	59.16	2.30982
113921	73775	101198	49645.4	34511	94276.1	830.52	1119.96	2.30982
72914.7	61473	77734	43466.8	40729	69941.3	142.02	230.52	2.31315
63571.9	51520	80866.6	26738.1	23316	75154.8	291.06	488.58	2.31759
206606	111544	121388	114650	68536	109632	1524.42	2590.29	2.32424
124943	78438	104391	45669.4	34130	87693.9	731.7	880.77	2.33422
170751	107657	103944	59237.5	43737	88762.1	667.44	862.41	2.33976
116857	80706	94891.4	69574.1	51454	88615.3	1473.12	2312.85	2.34753
179284	97439	120583	66218.6	46843	92643.5	597.24	827.73	2.34864
155667	103069	98980.4	48062.7	29776	105784	266.76	390.15	2.34974
106937	68784	101887	68368.3	52304	85664.3	831.6	1592.22	2.35418
73699.1	59929	80594.5	45679.1	42420	70571.2	348.3	506.43	2.35529
126435	85239	97209.7	82182.6	55879	96385.4	382.86	412.59	2.36305
168741	89152	124042	91255.1	39264	152315	881.82	1415.25	2.36305
71962.9	58196	81039.2	47585.9	42336	73662.8	196.56	242.76	2.36416
92673.7	58655	103546	67403.3	50207	87982.7	304.56	409.02	2.36416
115262	78732	95943.6	42223.1	31388	88159	210.06	352.41	2.36527
49098.1	45462	70777.7	27436.3	33618	53485.2	279.18	320.79	2.37636
102680	66780	100767	56196.2	35324	104260	250.02	334.56	2.37636
110571	75365	96150.7	47612.3	36525	85429.8	810	1175.55	2.37747
244268	121611	131636	92152.6	57247	105496	1680.48	2258.79	2.39299
124093	83466	97435.3	69846.8	42839	106853	1346.22	1725.33	2.39854
115318	77491	97527.1	39850.9	32275	80919.3	197.1	159.63	2.40297
98311.8	60904	105789	37165	26177	93045.1	355.32	562.53	2.40519
110766	67662	107285	85884.8	57642	97646.7	1053	1334.16	2.40519
123810	74044	109583	81142	52081	102105	1857.6	1931.88	2.40741
100628	67456	97763.7	38635.9	31868	79454.1	462.78	1051.11	2.41295
159200	87492	119249	79603.6	44312	117731	1264.68	2275.62	2.4185
156885	100738	102063	68591.3	46798	96055.4	600.48	1042.44	2.41961
105924	60204	115305	45822.8	33317	90135.4	346.14	555.39	2.42293
142062	87437	106479	87010.2	53280	107025	464.94	617.1	2.42737
109479	75600	94905.4	50159.5	37620	87380.5	478.98	752.76	2.43624
99387.2	62319	104518	61847.3	43442	93302	503.82	818.55	2.43846
93746.9	59885	102593	46718.6	33709	90828.9	239.22	391.68	2.44733
142253	82225	113380	51194.7	35873	93527.1	326.7	366.69	2.44733
111537	78053	93650.2	34487.1	27081	83458.8	522.72	638.52	2.44955
110019	72719	99151.6	40217.6	31435	83846	1023.3	1677.9	2.45065
106917	75348	92994.4	31979.3	25648	81713.9	213.84	360.06	2.45176
138084	95193	95064.5	52005.8	34717	98172.4	470.88	829.26	2.45509
115351	76369	98988.2	43097.9	33373	84633.3	45.36	36.21	2.4562
155032	97618	104081	117020	73366	104531	849.42	1082.73	2.45842
105324	67815	101784	41489.8	28131	96657.7	1851.66	1464.72	2.45842
174907	97703	117322	57370.7	42179	89140.2	439.56	439.11	2.46174
61561.1	51777	77920.1	33924.4	31749	70026.5	162.54	202.98	2.46396
112699	79437	92977.1	34150.1	27040	82768.6	459	499.29	2.47727
86038.6	60977	92471.4	51487.9	42401	79581	486	860.37	2.47949
169974	98945	112582	95811.7	46461	135148	1912.14	2982.48	2.48281
115899	88596	85732.4	88826.8	60112	96841.8	2160.54	3188.52	2.48503
80496.4	54405	96965.6	34192.3	28685	78118.3	460.08	659.94	2.48836
118422	78128	99335.4	38810.9	28876	88083.9	738.18	1163.31	2.49501
181627	103135	115413	148257	71970	135003	1687.5	2653.02	2.49612
95246.8	61722	101132	58552.2	29799	128772	350.46	598.74	2.49945
102688	72008	93458.5	40127.4	30561	86050.5	367.2	561	2.49945
103329	61668	109810	46429.7	34840	87337	241.38	386.07	2.50055
109669	77366	92899.7	46678.1	34434	88839.5	341.82	508.98	2.50499
105101	63609	108285	79991.8	47069	111376	103.14	66.3	2.51164
192375	103357	121980	139114	55504	164258	1292.22	1636.08	2.51164
61956.5	52665	77098.2	30498.7	35581	56174.9	609.12	1171.47	2.51275
163815	88306	121575	58386.4	37154	102988	634.5	857.31	2.51386
139811	93613	97877.9	54897.5	38137	94337.8	642.6	1115.37	2.51719
98104.1	74944	85788.7	53344.4	42728	81819.5	274.86	434.01	2.51719
59293.7	50306	77244.8	36858.2	35466	68108.7	193.32	483.48	2.5183
101957	75470	88536.7	37593.2	29642	83115.4	205.2	323.34	2.52051
100735	73113	90295.4	34995.8	28772	79712.3	185.76	204.51	2.52162
91030.1	63209	94381.4	35248.5	29453	78431.6	427.68	754.29	2.52162
155176	91061	111679	73738.6	42821	112854	1238.22	1627.41	2.52717
135208	89130	99416.7	44314	33354	87070.9	806.76	553.86	2.53271
103518	64687	104877	70227	48735	94437.2	665.28	1113.33	2.53604
153621	97870	102868	120200	68474	115042	603.18	890.46	2.54047
135470	93860	94589.1	78554.9	49924	103120	882.36	1391.28	2.54935
100693	64476	102348	40593.4	29496	90192.9	567	996.03	2.556
152856	89668	111719	74290	50340	96715.7	41.58	66.3	2.55711
85021.5	63353	87951.2	36173	29913	79250.9	409.32	442.17	2.56043
111007	74508	97640.3	47487.1	36476	85319.4	395.28	580.38	2.56154
109158	68327	104699	72701.8	48759	97717.1	540.54	867	2.57152
160514	86051	122247	92457.2	45263	133868	1010.88	1440.75	2.57818
102798	74232	90755.8	41354.8	31057	87266.3	1226.34	1202.07	2.57818
115626	74609	101565	81453.6	49809	107172	881.82	1233.69	2.57929
175807	109221	105490	73518.8	55317	87100.4	1020.06	1590.18	2.58594
95177.4	62517	99773.6	45174.8	36653	80773	899.1	1919.13	2.58594
128338	86081	97707.8	44705.5	32197	90996.7	432.54	690.03	2.58705
127374	89798	92959.8	43695.2	33654	85089.7	340.2	419.22	2.59037
112935	67736	109267	61589.2	41144	98102	501.66	560.49	2.59592
167082	88996	123038	66091.7	39024	110993	1388.34	1949.22	2.59592
88622.9	60972	95256.7	31745	27084	76814.3	549.18	839.97	2.59925
121492	75207	105869	76320.9	48359	103430	281.34	353.94	2.60146
116424	88823	85900.4	48002.8	36167	86982.9	42.66	25.5	2.60701
101827	68786	97016.2	38038.1	29590	84247	329.94	544.68	2.60701
135067	96575	91656.6	57418.7	43483	86539.5	550.8	828.75	2.60701
79220.7	61621	84253.9	42517.4	36489	76363.4	162.54	275.91	2.60701
231739	128268	118403	108235	51157	138657	1598.94	2349.06	2.61144
95277	63459	98395.4	35888.4	27087	86830.7	468.72	577.83	2.61255
90473.1	75552	78479	40501.1	35032	75767.3	383.94	735.93	2.61366
106319	71491	97463	45184	33283	88969.6	639.9	774.69	2.61366
200852	117688	111847	106494	70312	99260.8	836.46	1027.14	2.61477
155126	94189	107936	80991.9	59757	88824.5	3673.62	7581.15	2.61477
113501	75362	98702.4	33999.5	27482	81078.2	437.4	645.15	2.61699
105626	71028	97459.1	32781.2	25816	83217.8	251.1	368.22	2.61921
190215	110428	112888	69569.8	42584	107067	631.8	789.48	2.62142
129963	89490	95175.4	65875.7	48386	89224.8	535.68	751.74	2.62142
136249	91423	97669	51186.1	39247	85472.3	2492.1	3230.34	2.62586
151483	95504	103949	55133.5	36568	98808.4	508.68	607.92	2.62697
178049	102026	114369	66152.7	37923	114321	404.46	649.74	2.62919
144605	93168	101718	84380.9	54312	101819	827.28	1333.14	2.6314
93672.7	57008	107686	38866	28324	89928	295.92	639.03	2.6314
160995	94609	111522	85579.2	52101	107647	958.5	1317.84	2.63251
92776	70881	85779.9	35805.2	28549	82193.2	319.14	443.19	2.63362
85710	61916	90721.2	38603	30677	82468.5	308.88	562.02	2.63806
108585	71357	99726.9	45662.4	32749	91377.8	204.12	255.51	2.64582
73932.3	58535	82774.9	28535.2	26227	71303.8	210.6	357.51	2.64915
95177.9	61384	101616	54346.1	39356	90497.7	359.1	544.17	2.66245
63713.4	54967	75964.2	40586.9	38019	69962.5	544.32	717.57	2.66689
132097	91121	95006.9	71963.6	50193	93961.5	328.32	502.86	2.66911
77639.7	55305	92002.4	34126.9	27017	82782.8	734.4	1306.11	2.67022
63273.5	55869	74221.7	37706	41632	59355.9	30.78	69.87	2.67576
128814	84818	99530.1	38930.8	30230	84398.5	223.56	277.95	2.67687
125185	87143	94145.9	42013.6	31755	86707.8	744.12	999.09	2.68241
109285	74415	96245.8	78316.7	55595	92320.6	2108.7	1876.29	2.68574
146273	93499	102526	55465	36047	100839	504.9	957.78	2.69572
136490	86283	103671	54305.6	38687	91994.1	435.24	571.71	2.69905
103705	59844	113568	63490.5	44164	94215.1	661.5	1039.38	2.70016
148806	99165	98342.6	52330.9	34797	98558.9	847.8	1318.35	2.70681
196030	119955	107098	151939	92019	108211	889.92	1314.78	2.71014
101124	66644	99442.7	45695.9	36356	82372.2	585.36	759.9	2.71346
145610	90913	104965	56487.8	38453	96272.9	863.46	1114.35	2.71568
107793	75831	93158.8	34010.8	25135	88678.5	667.98	934.32	2.7179
186482	114109	107102	127627	69728	119955	1721.52	2685.15	2.72455
137948	90120	100317	57119.6	41784	89589	354.24	416.16	2.73231
141046	77749	118890	71558.1	44753	104789	395.82	1127.1	2.73342
95101.6	63901	97534.9	47295.4	31856	97298.8	381.24	489.09	2.74008
100335	68992	95309.3	28843.6	24312	77751.4	635.58	767.04	2.75227
138796	87796	103606	85297.9	56916	98216.3	676.62	905.25	2.75227
146980	97508	98786.7	51928	35132	96867.7	530.28	806.82	2.75449
105893	60809	114125	60428.2	41380	95703.7	263.52	410.55	2.7556
66026.3	56501	76584.5	30386.3	31229	63767.6	361.8	567.12	2.76225
141639	82659	112298	103905	67671	100626	487.62	390.15	2.76336
61420.1	51964	77461.9	38862.7	41672	61118	171.18	234.6	2.76447
92878.8	62387	97566.9	42572.5	30959	90120.2	275.4	403.92	2.77556
92472.8	65168	92995	35352.2	28844	80323.1	450.9	628.32	2.77556
91670.4	62696	95822.9	52417.8	40348	85140.6	648.54	988.89	2.77667
165548	97609	111151	131714	69033	125042	1017.36	1936.47	2.77778
77778	64929	78505.1	52522.6	48929	70349.3	355.32	481.95	2.78
96127.7	58810	107122	68979.1	53978	83749.2	383.94	356.49	2.78332
130971	85281	100648	61778.2	42293	95729.6	719.82	1227.06	2.78776
76792.8	55236	91112.5	42037.9	41284	66732.8	280.8	520.2	2.79219
106381	76736	90853.8	41948.8	33018	83262.4	28.08	26.52	2.7933
125801	83063	99256.2	55854.9	40155	91159.4	676.08	1188.3	2.79663
154252	97583	103594	72355.1	50031	94778.6	912.6	1835.49	2.79663
90274.4	59864	98827.7	42121.6	32149	85865.3	368.82	481.95	2.79885
112109	73183	100394	67216.5	41151	107047	381.24	571.71	2.80106
72924.3	63234	75579.1	42711.8	41466	67505	298.62	373.32	2.80217
129963	86957	97947.8	51866.5	35501	95747.2	1067.04	1829.37	2.8055
120150	82235	95751.8	41416.9	30219	89821	321.84	529.89	2.8055
182044	115285	103487	76438.1	55997	89459.2	882.9	1448.4	2.8055
131255	79385	108357	75712.9	50180	98882.4	518.4	1066.41	2.8055
138953	80591	112996	73600.4	49743	96967.9	726.3	875.67	2.80883
69460.7	56945	79939.9	35745.8	33697	69520.7	385.56	570.69	2.81104
143320	92898	101107	68365.6	46770	95796.6	360.72	362.1	2.81437
139737	88988	102910	59378.4	40444	96217.6	1522.8	2415.36	2.81881
174758	113131	101236	71837.8	48918	96241.9	43.2	38.76	2.83544
168792	103927	106439	59360	42295	91978.2	656.1	757.86	2.84209
79732.1	60255	86720.2	41981.8	33083	83164.1	231.66	410.55	2.8432
181365	101960	116574	119219	78172	99948.1	1119.42	1215.84	2.8432
114609	79080	94979.8	57889.1	39976	94902.4	948.24	1218.9	2.84542
101116	65435	101272	32986.4	26155	82653.4	263.52	296.82	2.84653
201403	114087	115694	113763	56387	132221	1187.46	1359.15	2.84986
85198.6	59530	93794.3	36574.2	26586	90157.5	761.94	1137.81	2.85318
142021	90716	102601	51189.8	31845	105347	883.98	1551.93	2.85429
103262	70384	96149.4	29218.9	24128	79363.7	397.44	440.13	2.8554
96056.7	73397	85768.8	48439.6	39037	81321.3	531.9	775.71	2.86538
87225.8	64140	89124.3	35837.1	29249	80297.5	563.76	574.77	2.86871
96088.5	63932	98499.2	48574.6	37605	84653.3	1036.8	2448	2.8809
129108	81971	103222	102448	61855	108545	2705.4	3701.58	2.88312
56618.3	51280	72358.4	31251.4	38228	53575.7	151.74	360.06	2.88423
137877	93879	96250.5	58703.4	43127	89206	464.94	744.09	2.88423
163660	98196	109226	86654.9	59320	95735.2	1000.62	1358.13	2.88756
106691	69278	100928	43877.2	32935	87309.4	969.3	1483.59	2.88867
63091.2	53358	77490.6	38515.5	39646	63667.2	426.06	603.84	2.88867
106452	75519	92380	40305.1	31298	84396.2	806.22	1100.58	2.89199
190141	117735	105840	72716.4	48823	97608.6	1380.78	1209.21	2.89199
103420	69061	98141.2	73298.5	52561	91392.7	856.98	1276.53	2.89532
116315	71244	106996	79405.9	48456	107395	794.34	732.36	2.89754
106667	66345	105366	51334	36724	91608.4	831.6	1149.03	2.89865
108855	71409	99902.4	43969	33797	85260.5	830.52	1057.23	2.90086
116152	75316	101069	90115.2	60388	97797.4	1438.02	1206.15	2.90086
101059	66944	98933.8	35786.9	28428	82500.7	204.66	340.68	2.90308
144849	96915	97950	95993.6	60167	104560	1029.78	1808.46	2.90752
162196	106013	100268	50129.8	33344	98527.7	624.24	821.61	2.90863
63438.9	52901	78590.8	41049.2	43137	62364.1	288.9	588.03	2.92304
136619	86440	103580	61732.3	42328	95579.4	628.56	952.68	2.92748
83056.8	57284	95021.5	56771.8	46476	80054.2	300.24	352.92	2.93191
105917	75951	91392.6	44065.1	34399	83951.5	974.7	1691.16	2.93968
92840.6	67423	90242.2	29053.1	23915	79616.3	201.42	406.47	2.94744
103056	71546	94399.4	41831.6	31034	88337.9	519.48	644.64	2.94855
108789	74358	95882.4	41992.6	31030	88689.2	323.46	436.56	2.94855
95570.1	66496	94190.4	73703	57656	83776.2	606.42	820.59	2.96296
89498.4	57224	102498	36579.6	31189	76863	1870.56	3163.53	2.97183
111531	74252	98439.1	74917.4	54988	89288.4	253.8	403.92	2.98403
133099	88832	98194	62949.4	43132	95647.2	791.1	1040.4	2.98403
147070	86557	111353	57770.3	35104	107852	396.36	540.09	2.99179
159642	95294	109790	135850	79614	111828	642.06	748.17	2.99845
125583	83700	98329.8	41701.5	30108	90771.5	667.44	1006.23	2.99845
88238.1	60039	96316.9	36614.2	27043	88730.8	646.92	992.46	3.00843
187938	107864	114187	73902.2	42588	113724	812.16	887.4	3.03061
142707	91287	102451	59677	40135	97446	1195.02	1619.25	3.03504
124169	79320	102592	45211.5	32812	90301.7	2256.66	3351.72	3.03948
222209	121692	119669	90954.4	64072	93032.6	2642.76	4200.36	3.03948
90867.4	64416	92447.3	57841.6	46772	81046.5	565.92	707.37	3.04059
193060	120568	104940	76631.4	52817	95085.2	1092.42	1841.61	3.04724
173661	110057	103411	60449.8	34141	116037	710.1	1072.02	3.055
103121	69093	97812.2	43731.9	32557	88030.7	623.7	1055.7	3.055
205095	125695	106934	84515.9	44338	124923	1296.54	2221.05	3.07274
165027	112822	95860.9	73510.2	48134	100087	1249.56	2247.57	3.07607
106773	72260	96837.7	32639.2	26688	80150	263.52	495.72	3.07718
149705	85449	114818	103300	46685	145012	3021.84	4052.97	3.08051
91236.3	56647	105553	46145.2	34455	87771.6	139.32	206.04	3.08716
84539.8	59107	93735.1	52813.6	40595	85261.6	517.32	869.04	3.08827
63301.1	51013	81322.4	35850.6	32585	72103.9	274.32	416.67	3.08827
164046	111140	96732.9	61797.1	41280	98108.8	381.24	532.44	3.09049
79260.4	60572	85756	35150.2	28716	80220.3	285.66	480.42	3.09049
135195	91383	96956.1	71494.9	48375	96857.7	52.38	59.67	3.10379
90244.2	70483	83910.2	59963.8	49715	79046.3	1231.2	1566.21	3.1049
114301	81244	92201.5	38651.6	29384	86205.8	221.94	266.73	3.11266
95860	66881	93932.3	35788	29033	80783.9	2608.2	4268.7	3.11266
94582.2	69095	89710.4	42101.1	30527	90383.5	919.08	1632.51	3.13484
147518	93679	103201	51485.8	37810	89240.2	305.1	517.65	3.1426
89919.3	67545	87244.8	65938.3	56361	76672.4	324	719.1	3.14371
58826.8	51229	75255.7	30116.3	33037	59742.2	250.02	317.22	3.15147
86193.9	68093	82957.2	49309.6	44953	71887.3	500.58	876.69	3.15147
135933	88915	100191	62448.3	42723	95794.1	56.16	48.45	3.15369
92727.2	67585	89916	61535.7	46737	86287.2	555.12	709.92	3.15813
64765.5	57738	73512.6	32423.8	44158	48120.9	401.76	700.74	3.16367
168515	96484	114462	89206.4	61296	95377	462.78	632.91	3.17254
134622	86901	101525	57207.6	32057	116953	367.74	550.8	3.17254
171283	97926	114629	100042	51118	128259	939.06	1105.68	3.17254
139148	92923	98137.4	63794.5	45510	91866.4	865.08	1249.5	3.17698
95663.4	64383	97376.6	48053.5	35215	89428.8	657.72	1110.27	3.19694
169774	105033	105931	74263.5	48068	101251	969.3	1433.1	3.19805
183694	104782	114892	68961.8	34158	132311	1942.92	2373.03	3.20359
195649	108561	118109	81777.6	46461	115352	93.42	107.1	3.21801
178821	105036	111574	82469.9	55608	97193.7	359.1	665.04	3.22466
91941.7	72987	82555.7	37079.6	31007	78371.1	312.66	370.77	3.2291
89654.8	57545	102105	65013.8	48425	87986.5	1151.28	1648.83	3.2291
109510	73167	98088.8	39711.6	29602	87917.7	747.9	873.12	3.24129
83481.4	64360	85006.8	33249.4	28188	77303.6	932.04	1735.53	3.2424
79195.2	60204	86209.2	33740.8	27736	79724.5	443.88	714	3.24351
135723	91610	97093.9	71919.9	51150	92147.5	1273.32	2556.63	3.24906
154123	89573	112764	93896.8	63817	96426.1	4339.44	8223.75	3.24906
116384	75555	100951	82795.5	53899	100671	589.68	765	3.25571
194464	109463	116426	102161	52115	128470	1371.06	2511.75	3.25793
102735	75188	89546.9	74870.5	54780	89571.2	1687.5	1945.65	3.2668
88765.5	60169	96683.2	30633.7	24205	82941.9	622.62	734.91	3.26902
96934.9	62845	101086	33075.5	25949	83534.6	337.5	635.46	3.26902
79160.3	55354	93721.3	31391.8	24794	82975.5	685.8	1040.91	3.27124
99575.9	72884	89536.9	62372.2	44404	92055.3	649.08	1398.42	3.28122
200572	106800	123077	112544	48126	153258	1945.08	2861.61	3.28232
99847.8	69158	94618.4	34294.9	28054	80115.1	359.64	617.61	3.28343
167398	89497	122580	77193.5	38692	130749	1455.84	2435.25	3.28454
156485	89566	114501	56954.3	39258	95077.7	679.86	1055.7	3.30228
139006	96961	93954.4	116106	81109	93813.5	6219.72	9568.11	3.30561
102183	69713	96060.4	39384.4	29193	88414.8	489.78	669.12	3.31337
134300	89256	98609.8	63200.5	38444	107739	266.22	414.12	3.31448
147802	89496	108232	46443.2	30792	98847.2	798.12	1093.44	3.3167
138642	93593	97080.1	73676.5	50532	95552.6	1111.32	2072.64	3.32114
117983	81540	94826.1	47487.1	32408	96029.1	384.48	622.71	3.32668
103356	74707	90668.4	43148.7	31183	90683.8	382.32	712.47	3.32779
106743	76260	91731.9	50598.5	38396	86363.8	608.58	930.75	3.33001
99429.1	63901	101973	54145.3	41728	85038	535.68	731.85	3.33333
63191.4	56047	73889.9	42161.6	41599	66422.3	341.82	467.16	3.34331
113548	77645	95839.6	48501.2	32989	96352.5	556.2	928.71	3.34331
111743	72566	100918	49515.3	37506	86520.4	593.46	783.87	3.34997
172683	106484	106278	74507.6	44680	109287	800.82	1141.38	3.35773
99170.9	60190	107979	51234.7	39134	85800.4	455.22	488.58	3.36106
122738	71834	111977	76442.9	48106	104140	737.64	1032.75	3.36771
123194	88353	91379.6	40982.8	31765	84553.6	879.66	1479.51	3.37769
99154	67944	95639.9	35858.7	27601	85143.1	478.98	635.46	3.37991
140572	89887	102490	100148	62191	105535	835.92	928.2	3.38878
116091	79905	95215	48695.6	35681	89440.1	403.38	477.87	3.42315
95013.1	68842	90450.3	43389	34154	83256.5	163.62	185.64	3.42981
122676	80403	99992.4	90854.5	60087	99093.6	493.56	627.81	3.43646
95227.7	57735	108095	49460.2	37319	86857.2	437.94	537.54	3.44422
151990	96961	102730	61168	43425	92313.3	784.62	1094.46	3.44533
107736	71867	98244.9	62012	46399	87588.5	43.74	24.48	3.44977
116020	74260	102390	69575.2	51232	89000.7	378.54	579.36	3.45642
100463	71768	91739.3	33474.6	24904	88089.9	352.62	513.57	3.45753
152272	89368	111665	90211.3	60748	97321.5	335.88	367.2	3.45864
171640	93907	119784	105134	41743	165059	1006.02	1410.15	3.46307
207434	118006	115201	73842.3	48098	100614	748.44	1080.69	3.4786
177108	96929	119747	74015.1	42985	112845	705.24	1258.68	3.48082
92535.9	61537	98549.4	43279.4	32701	86736.1	602.1	897.6	3.48193
140951	95692	96532.5	45767.7	28481	105313	747.9	1359.15	3.4919
153044	94952	105631	53683	36241	97077.1	757.08	1228.08	3.49634
88537	61679	94073.5	59605.2	45474	85901.5	435.24	5465.67	3.49745
152894	88958	112638	51706.6	32727	103543	930.96	1442.28	3.50743
58010.6	52325	72657.1	33781.9	38029	58216.8	165.78	138.21	3.50965
66696.8	53032	82422.7	43940.9	38609	74586.5	122.58	135.15	3.51408
124798	77242	105885	52974	32766	105954	598.86	829.26	3.51852
154858	102752	98769.6	88716.1	58468	99440.7	567	717.57	3.53848
105401	66913	103232	49804.2	38501	84776.2	4618.62	14083.6	3.54181
136673	97633	91741.3	86000.9	58469	96395.7	986.04	1380.06	3.54402
81899.3	70293	76356.9	34463.9	33093	68250.8	243	286.11	3.54513
121648	82606	96510	37402	29818	82204.7	336.96	537.03	3.54846
85171.5	64539	86487.3	44786.5	36806	79746	394.2	606.39	3.55068
238066	121725	128174	132648	69661	124794	920.16	1356.09	3.55289
200856	113652	115821	73057.7	51712	92587.9	1115.1	1748.28	3.55622
176606	95195	121583	67924.4	45115	98670	804.06	1526.43	3.55844
77518.3	61433	82695.6	27559.4	23993	75277.6	241.38	374.34	3.56066
154779	94100	107796	55819.3	38848	94166.3	1937.52	2920.26	3.56066
109399	76389	93856.4	32907.1	24837	86830	152.28	144.84	3.56398
56205.4	49576	74299.7	35386.2	40808	56828.8	199.8	376.89	3.56509
117640	78033	98799.8	49972.1	34473	95001.1	520.02	614.04	3.56731
204706	111137	120712	88933.7	52481	111057	1101.6	1725.84	3.56953
109825	74823	96193.6	80406.5	57339	91901.2	698.76	1058.76	3.57618
127610	83650	99976.8	64845.4	45310	93791.8	659.34	905.76	3.57951
110625	72921	99421.8	66006.9	47145	91755.8	942.84	1469.82	3.57951
128433	85088	98921.2	77159	53600	94341.3	713.88	849.66	3.58727
131357	87592	98280.6	42671.9	29573	94564.1	344.52	643.11	3.58949
93662.1	66360	92499.1	45391.3	35601	83558.5	413.64	466.65	3.59171
68026.6	52200	85405.9	37012.7	33132	73212.1	358.56	641.58	3.59281
101441	73779	90107.4	51040.3	39075	85604	271.62	298.35	3.59281
162230	90829	117054	72857.9	53584	89109	713.34	1120.47	3.59947
114023	79969	93443.5	77746	53937	94465	1050.3	956.25	3.60279
107471	72436	97234	54373.1	38980	91416.1	460.08	557.94	3.60723
163019	100919	105863	58356.7	39683	96375.4	727.92	831.81	3.60723
144918	88978	106738	58162.9	42918	88815	847.8	1346.4	3.60723
139670	77293	118425	105585	71641	96587.5	46.44	234.6	3.61721
71993.1	53864	87593.5	45188.3	41228	71831.3	259.2	366.69	3.61832
105000	71499	96242.9	53992.4	42822	82631.6	285.12	369.75	3.61943
82859.7	64849	83737.5	30713	25541	78807	343.98	493.17	3.62386
98762.3	69543	93071.7	45935.1	36111	83365.3	629.1	782.34	3.6283
112725	89286	82740	57130.4	44122	84857.8	216.54	378.42	3.62941
132553	82877	104818	51135.8	34096	98288.3	581.58	765.51	3.63163
121779	79997	99765.2	80058.2	51741	101403	126.9	69.36	3.63273
93426.3	67736	90391.9	54057.2	42044	84261.6	1061.1	1548.36	3.63606
108561	70541	100858	69466.1	51248	88833.4	326.7	510.51	3.6405
99406.8	72688	89625.9	49918.1	38260	85505.4	39.42	20.4	3.64382
78261.9	64711	79259.7	30977.6	33415	60755.7	406.08	824.16	3.64604
149548	90582	108198	76305.2	46558	107409	73.98	119.34	3.64715
195229	105576	121188	161718	79349	133566	1868.94	2756.04	3.65491
126182	75973	108848	78329.7	38801	132301	1071.9	1248.99	3.65935
159712	101318	103307	63129.2	47522	87059.4	469.8	703.8	3.66046
135493	79702	111411	73457.8	42738	112643	867.24	1489.71	3.66489
57766.3	52456	72170.4	35651.3	39708	58840.7	207.36	245.82	3.67265
100939	67915	97403.2	50527.3	38395	86244.4	288.9	5.61	3.68374
69246.6	55139	82303.8	42457.5	36787	75638	366.66	640.56	3.68929
89494.2	66231	88555.1	54054	47191	75066.9	855.9	1447.38	3.69151
73912.7	64342	75284.3	42820.9	40614	69097.2	888.3	957.27	3.69927
119184	81147	96255.7	53775.9	36523	96494.2	1308.42	2348.55	3.70259
154688	101885	99501	54671.8	40297	88914	400.14	626.79	3.70703
232389	132604	114852	96454.8	67404	93781.7	1413.18	1782.96	3.70703
213294	114145	122462	174915	70769	161981	2741.58	4604.79	3.70814
98922.9	70688	91713	58126.7	42000	90699.8	629.64	984.3	3.71036
146169	96921	98836.3	80183.5	53369	98463.7	48.06	264.18	3.71147
157589	88283	116984	53546.9	41663	84229.5	530.28	639.03	3.71812
119275	80645	96929	36034.7	27385	86236	146.88	178.5	3.71923
95146.7	64180	97156.9	43110.4	31360	90091.9	194.4	365.67	3.72034
138598	87895	103341	47552.9	33427	93230.9	341.28	383.52	3.72255
68101.3	58553	76223	34456.9	33236	67943.3	624.24	1104.66	3.72588
220880	120504	120125	110343	69016	104779	2468.34	2360.79	3.7281
112843	78349	94389.2	43171.4	30496	92775.4	1716.66	2298.06	3.74473
107317	63470	110810	67525.9	41450	106764	424.44	591.09	3.74806
138043	96798	93460.6	79084.1	47034	110194	491.94	571.71	3.74917
176744	104237	111123	75690.7	49792	99623.8	400.14	506.94	3.74917
167655	103798	105854	58712	40454	95114.3	574.56	803.76	3.74917
102671	66865	100630	60755.9	43845	90813.1	239.22	379.95	3.75915
109964	75390	95591.3	31998.8	25722	81528.3	433.08	774.18	3.76358
128801	86200	97924.3	55955.3	40145	91346.1	574.56	901.68	3.77024
63978.9	50572	82910	35377.6	34721	66775.3	190.62	354.96	3.77245
131613	94191	91573.2	79957.8	55531	94363.8	179.82	287.64	3.77356
116227	82542	92280.8	39715.9	27274	95432.4	1018.44	2192.49	3.77356
103238	69634	97162	31816.8	24818	84017.5	511.38	680.34	3.77911
183849	129132	93305.3	96268.5	66856	94367.8	945.54	1348.44	3.77911
147985	94816	102286	53164.6	38624	90208.1	532.98	755.31	3.78354
56110	51103	71957.2	35743.7	48303	48495.9	245.7	109.65	3.79574
100280	68365	96130	66935.2	54937	79849	412.56	682.89	3.79685
104623	69318	98914.8	67891.5	47890	92907.4	42.66	59.16	3.79796
142686	91225	102505	53663.6	36525	96287.4	87.48	149.43	3.80461
116311	78801	96731.9	37471.1	28353	86612	592.38	932.79	3.80461
117607	79971	96378.6	62492.6	44911	91191.8	264.06	385.05	3.80905
148540	93106	104556	45827.6	29290	102539	541.08	862.41	3.81016
64564.6	53307	79376.2	36486.7	40587	58915.3	334.26	506.43	3.81459
200798	114522	114908	88487.1	59495	97471.9	1129.14	1952.79	3.81459
119598	91315	85834.2	66079.3	50803	85242.4	533.52	840.48	3.83123
123146	80231	100591	40018.3	30023	87354.4	318.6	452.37	3.83234
111770	72587	100913	55087	32955	109549	400.68	504.9	3.83455
71333.2	57516	81279.9	40560.5	39317	67608.7	347.22	539.58	3.85895
126475	92826	89292.5	66036.1	48490	89250.1	1470.42	1754.91	3.86338
137182	87720	102489	69162.7	47425	95575	1935.36	2654.55	3.86782
127606	87300	95793.7	49206.4	35812	90047.8	1036.26	1278.57	3.86782
141129	82607	111965	61299.2	39567	101532	655.02	942.99	3.87004
154819	90159	112537	92176.4	64847	93155.8	1710.72	2440.35	3.88334
105137	71847	95902	40410.9	35659	74269.3	356.4	500.31	3.88667
191318	121921	102839	138146	87513	103454	1264.14	2181.78	3.90774
113811	67617	110308	37453.9	25969	94519.5	821.88	1194.42	3.90885
203333	105659	126119	91714.7	50811	118294	833.22	1399.44	3.91883
113284	78006	95174.3	36938.7	27378	88421.9	381.24	599.76	3.92326
149447	91863	106617	78085.6	49763	102836	1218.24	1754.4	3.9277
197183	123025	105040	93858.5	60569	101555	1236.6	1968.09	3.94988
63144.7	55638	74378.2	30147.7	32974	59918.6	439.56	701.76	3.9521
93960	69070	89152.5	60486.5	44746	88589.9	227.88	255	3.9532
149651	83776	117068	83425.1	37712	144976	1335.96	1932.39	3.95431
106977	77390	90591.4	32409.2	27758	76517.3	342.36	171.87	3.95542
122267	83640	95801.9	89450.5	56325	104079	489.24	729.3	3.95986
102152	75434	88748.4	49190.2	39847	80902.7	39.96	5.1	3.9654
191194	109291	114649	97277.8	66031	96548.5	1091.88	1165.86	3.96762
195645	113249	113218	97742.2	51733	123821	589.68	843.03	3.97206
72652.9	63863	74556.2	38101.3	36615	68196.3	71.82	91.29	3.97427
179802	110718	106428	74805.1	47262	103729	665.28	775.2	3.97649
134849	82916	106584	47850.5	33312	94138.1	243.54	376.38	3.97649
95872.8	58256	107854	65619.2	45964	93560.6	329.4	503.37	3.98647
69108.3	58368	77595.3	39847.1	37612	69430.6	355.86	755.31	3.98647
152755	99817	100293	58001.9	38701	98220.1	545.4	820.59	3.99756
108449	71608	99253.2	43472.2	35009	81378.8	17.28	22.44	4.0031
62458.9	54755	74756.8	34577.3	35219	64341.9	166.32	162.18	4.00643
101333	60375	109995	37713.6	26915	91829.8	95.04	176.97	4.02306
107591	73685	95692.3	43627.7	32065	89168.4	721.98	1092.93	4.02528
147360	99681	96883	58876.2	38541	100114	2824.74	3753.6	4.02639
229204	123665	121466	92972.9	59525	102362	5927.04	8957.64	4.03194
70189	57863	79496.5	40857.5	36867	72629.6	158.76	228.99	4.03859
98656.8	68998	93706.7	33941.2	26274	84660.4	366.12	457.98	4.04303
127340	90736	91974.3	50453.8	37328	88580.7	264.06	367.2	4.04413
156418	99080	103462	53784.5	33400	105534	887.22	1331.1	4.053
113775	78076	95501.4	55803.6	40897	89423.3	713.88	1245.42	4.05522
140056	88229	104033	58283.8	41265	92564.9	129.6	99.45	4.05633
127609	89482	93460.1	45479.3	31898	93439.5	471.42	730.32	4.05855
153599	100088	100574	54141.5	38968	91054.6	630.18	1081.2	4.06298
111774	79093	92615.6	33855.8	26417	83990.5	304.02	437.58	4.0652
155478	104518	97489.2	61418	45594	88281.1	752.22	1048.05	4.07629
105828	71153	97473.9	43353.9	32977	86158.3	21.06	37.74	4.07962
194406	105153	121162	84771.4	56757	97883.5	318.6	435.54	4.07962
151776	99236	100233	52492.3	33320	103245	167.4	292.23	4.09403
95484.3	61140	102350	43388.5	35168	80854.9	479.52	1016.94	4.09514
202412	125334	105839	151463	97270	102049	833.76	1095.99	4.10069
143136	95402	98326.7	51699.6	35082	96579	363.96	562.02	4.10401
145217	92768	102589	86558.2	56776	99913.3	434.16	624.24	4.10623
148580	98980	98376.6	57210.8	44736	83811	332.1	430.95	4.10845
96999.5	60598	104904	50669.8	36270	91554.9	1125.9	1264.8	4.11399
94024.6	68665	89740	38623.5	30365	83360.1	472.5	675.24	4.12176
117171	80304	95623.4	40497.8	29892	88788.5	877.5	1356.09	4.12508
219875	122926	117223	109812	53706	134001	697.14	1098.54	4.13395
142882	88257	106098	77614.2	53949	94283.9	1658.88	1447.38	4.13728
65352.7	58792	72849.3	35109.7	44133	52136.7	382.86	732.36	4.14061
91660.8	65301	91990.7	49465.1	40001	81041.6	298.08	422.79	4.14061
172735	92923	121826	139086	69515	131125	1198.26	1560.6	4.15059
102881	71079	94857.9	34535.2	26691	84796.2	439.56	636.48	4.15059
104951	80543	85395.9	46983.8	37743	81581.5	427.14	563.04	4.15059
69804.7	59556	76813.8	37580.8	36472	67528.3	233.28	358.02	4.15502
83058.9	56048	97119.5	35988.8	26544	88854.9	231.66	267.24	4.15502
106964	70515	99410.9	46256.4	31555	96069.1	487.08	718.08	4.15613
98598	64968	99460	44700.7	30120	97261	279.72	429.42	4.15835
155514	103633	98344.9	84075.8	44529	123739	697.14	1064.88	4.16389
109035	77626	92053.4	43384.7	32979	86214.2	448.74	627.81	4.16389
177391	100533	115639	86400.5	53861	105129	833.76	1408.11	4.16611
117345	75992	101199	62360.3	43313	94356	465.48	619.65	4.17055
234264	130390	117745	153676	76898	130970	2688.66	4157.52	4.17942
137734	90968	99227.4	54749	40332	88962.3	476.28	613.02	4.18053
66891.8	58982	74324.8	41874.3	43050	63746.2	318.6	377.91	4.18718
113675	76238	97717.7	41676.7	30522	89487	728.46	1420.86	4.19162
91030.1	69980	85249.4	33900.1	28337	78402	436.86	473.79	4.19273
134732	88385	99901.4	56201	42657	86344.4	1003.86	1146.48	4.19273
114629	84492	88912	51494.4	38805	86966.6	540	570.18	4.20381
88955.7	60549	96282.4	46962.2	33749	91194.2	408.24	382.5	4.20492
127263	80956	103022	46234.8	36360	83334.5	860.22	1146.48	4.21047
137181	92720	96961.7	62010.4	44044	92269.4	49.68	40.29	4.21269
82173.8	63029	85442.3	53262.4	47521	73453.9	679.32	824.67	4.2149
151442	87647	113237	104067	68427	99670.4	330.48	465.63	4.21712
182466	108924	109784	78503	49852	103201	78.3	89.76	4.21823
176598	92482	125144	83138.4	34398	158398	1321.38	1882.92	4.22599
119341	82249	95091	62973.2	42084	98066	723.06	755.31	4.2271
96814.6	69430	91384.7	58334	44102	86685	36.18	40.8	4.23708
175116	118000	97257.5	57769.2	40656	93121.9	596.7	864.96	4.24152
97958.8	65613	97843.9	41042.7	32217	83489.3	578.34	1034.28	4.24595
141427	86022	107747	44320	34958	83086.9	976.32	1694.22	4.25482
162923	90481	118006	81651.2	35381	151242	915.84	1686.57	4.25593
91947.6	62467	96465	60670.1	46971	84649.6	514.62	827.22	4.25926
88414.1	76096	76144.7	51726.1	47528	71324.7	295.38	411.57	4.27035
182653	118698	100847	68272.7	42814	104506	424.98	694.11	4.277
78681.1	62024	83136.3	44003.5	38716	74486.4	290.52	449.82	4.28476
104250	68029	100430	75655.1	54717	90614.1	428.22	671.67	4.2892
100559	72646	90717.1	42702.1	34002	82304.8	826.2	831.3	4.29142
198147	126743	102457	96231.2	71851	87773.5	1588.68	1035.81	4.29585
104647	69089	99265.3	53373.1	38181	91612.5	277.02	376.89	4.30472
124799	85020	96198.5	49708.6	32513	100197	727.92	1466.76	4.30583
120397	79961	98677.7	41770.6	32106	85263.8	608.04	897.09	4.30805
98730.5	66973	96612.1	36939.2	29008	83454.6	33.48	27.03	4.31359
113412	78889	94215.6	37625.6	27001	91323.7	889.92	1352.01	4.32025
76219.3	56033	89145.8	50786.5	42977	77444.7	919.62	1204.62	4.32136
138404	96772	93730.2	55215	43044	84066.8	421.2	558.96	4.32358
114504	74310	100984	38208.2	29042	86220.5	346.68	371.28	4.32468
141810	90609	102569	47610.7	29397	106141	1396.98	2432.19	4.3269
112828	76635	96487.2	42626	32059	87137.4	332.64	517.14	4.32912
108253	75720	93693.5	55105.4	39761	90827.4	527.58	987.87	4.33688
231331	129281	117268	163422	96489	110998	1172.88	1640.67	4.34464
83560.9	58268	93983.7	39113.3	31009	82664	637.74	780.81	4.34686
190043	111113	112090	86501	59325	95557.2	834.84	1264.8	4.34797
98132.1	68229	94258.9	29821	23937	81645.4	1035.18	1638.12	4.3513
85157.2	69077	80791.9	52769.3	47101	73422.9	528.66	744.09	4.35906
117898	78341	98627.3	78753.6	53781	95966.9	703.08	1046.01	4.35906
101889	63565	105049	52099.7	38192	89401.2	1352.16	2445.96	4.3646
102555	66808	100602	53314.7	42033	83126	921.78	1517.25	4.36793
131795	90029	95939.3	47495.7	33936	91722	953.1	1369.86	4.37237
92272.5	63381	95409.8	43031	31885	88445.3	893.7	1892.61	4.38235
63433	53677	77447.5	41790.1	45085	60746.4	201.42	480.93	4.38235
124917	82209	99582.5	85578.7	55037	101904	613.98	623.73	4.38789
211837	126896	109404	120613	71232	110968	1066.5	1103.64	4.38789
133693	89882	97480.1	60550.7	44890	88399.5	343.44	677.79	4.389
97090.7	63805	99724.7	30360.4	24573	80971	258.12	303.45	4.389
68539.1	55096	81526.4	35796.6	32760	71610.7	171.72	348.84	4.39011
117146	77736	98761.3	82016.8	53505	100459	48.06	24.48	4.39233
193504	101707	124686	70974.9	44223	105181	68.04	79.05	4.40231
147130	100265	96168.3	59469.7	40116	97153.4	4089.42	6267.9	4.40342
118444	81885	94795.6	40542.7	29280	90744.7	490.86	635.46	4.40563
99231.9	69859	93091.3	28074.1	23359	78764.6	322.38	432.48	4.41672
49438.9	46045	70366.6	28502.8	34656	53900.1	95.04	167.28	4.42005
147173	86114	112004	81860.8	42170	127219	1102.14	2179.74	4.43336
121904	74065	107866	60332	39881	99143	363.96	404.94	4.44001
124725	83605	97769.3	38149.9	30313	82479.2	2260.44	2645.88	4.44666
86032.2	64640	87224.8	41347.3	32984	82153	430.38	399.33	4.44888
143133	89595	104697	62862.5	43327	95085.2	541.62	693.09	4.45221
164308	104305	103237	91838.9	60477	99521.4	657.72	1079.16	4.45664
114517	78187	95987.7	46154.3	34015	88924.6	647.46	720.12	4.46108
121463	77806	102308	70789.7	54103	85748.9	464.4	642.6	4.46773
115178	90157	83724	68755.5	52569	85715.2	571.86	654.33	4.46884
129179	92748	91278.3	49947.8	33116	98845.9	482.76	681.36	4.46884
113456	71797	103562	54112.9	40769	86986.2	603.72	890.46	4.47882
144648	92830	102118	51230.9	34535	97219.3	1334.88	1944.12	4.49324
81349.7	58778	90702.9	36846.4	29390	82162.8	32.94	41.31	4.49434
144164	93393	101163	49361.4	34581	93547	554.04	727.26	4.49434
76389.4	63577	78743.2	43554.2	38873	73428.1	443.34	598.23	4.49545
87956.7	64845	88894	41701.5	33456	81687.9	4132.08	6104.7	4.49545
116077	79496	95693.5	49352.2	36744	88023.8	247.86	314.16	4.49878
134427	94085	93636.4	77716.3	46721	109013	1730.7	2694.84	4.49989
106293	72561	96001.8	66471.3	49429	88131.7	615.6	1212.27	4.501
167181	88998	123108	106661	43286	161488	928.8	1793.16	4.50211
53318.5	48492	72059	26507.5	29368	59152.7	305.1	394.74	4.50211
129011	80253	105353	60247.8	36736	107480	641.52	975.12	4.50322
136645	95563	93709.3	69590.9	47231	96561.8	132.3	102	4.50322
107080	69935	100344	80839.1	47355	111876	305.1	529.89	4.50432
60863.6	51369	77649.1	32745.1	35892	59789.9	125.82	212.16	4.50876
123743	87420	92766.5	55897	38821	94363	1066.5	1255.11	4.50987
124948	78727	104013	54522.2	40467	88298.3	1015.74	795.6	4.51209
101033	73639	89916	37298.3	30087	81243.9	405	572.73	4.5143
93544.5	67619	90662.8	28694	23047	81593.6	309.42	373.83	4.51763
97508.3	69010	92599.7	35572	28242	82545.3	189	183.6	4.51763
185991	101929	119584	94696	48633	127609	570.78	799.68	4.51874
101019	70976	93276.4	31342.1	24724	83078.7	216.54	247.86	4.52539
71274.9	62459	74786.2	32937.3	33151	65113.5	346.68	534.48	4.52539
125812	82792	99589.9	46062.5	34753	86863.1	387.72	603.33	4.52761
58317	53849	70973.6	36777.2	43092	55932.3	315.9	473.79	4.52983
92581.5	65725	92315.2	60040.4	44745	87938.6	271.62	642.6	4.53205
147746	88826	109007	68308.9	46750	95758.1	65.34	60.69	4.53537
106764	80541	86873.8	65300.6	46121	92789.4	307.26	463.59	4.53759
166779	93906	116393	124447	70822	115158	1160.46	1442.28	4.53981
132666	91928	94578.6	74645.3	46152	105997	521.64	821.1	4.54092
123185	82111	98318.5	37134.7	27643	88039	524.34	853.23	4.54203
147621	101171	95625.4	83731.9	50675	108287	541.62	595.68	4.54314
145577	83122	114777	68206.9	43474	102820	506.52	778.77	4.5509
141332	93939	98599.4	43506.7	27395	104079	835.38	1400.97	4.55422
148253	94535	102776	50521.3	37767	87668.2	1113.48	1866.6	4.55533
151821	95989	103655	101639	67653	98458.8	801.9	1544.28	4.55755
135455	83884	105827	40736	30161	88514.1	270.54	481.95	4.55755
116878	74195	103237	83609.3	52031	105311	530.28	429.42	4.56642
194776	106132	120273	96548.2	44024	143726	703.08	957.78	4.56753
128505	78717	106987	55495.8	36464	99741.5	349.92	573.75	4.57308
116271	77248	98642.4	42758.3	31300	89527.4	23.22	3.57	4.57973
65266.8	51996	82262.6	40790.5	36853	72538.1	190.62	240.21	4.58638
98956.3	73401	88353	37475.5	30285	81096	433.08	611.49	4.58971
95283.9	66056	94533.8	38242.3	29729	84303	30.24	18.36	4.59082
63567.7	51305	81200.1	37761.7	40733	60755.4	196.56	366.69	4.59082
96925.9	69388	91545.1	35125.4	27196	84644	361.8	425.34	4.59636
149561	93843	104447	71920.4	46675	100983	828.9	1164.84	4.60634
134474	87689	100502	43159.5	32436	87202.5	903.96	757.35	4.60634
190315	109983	113403	67835.3	44159	100674	756	1110.27	4.60856
122100	77716	102964	45151	33656	87919.5	517.32	894.54	4.60967
143537	88584	106191	70475.4	49217	93843.1	534.6	636.48	4.61078
74080.2	54703	88750.6	38161.3	33343	75006.3	333.72	583.95	4.61411
100517	76083	86583	59681.3	46787	83597.5	679.86	920.55	4.61632
82271.9	63562	84827	52774.7	46154	74937.1	224.64	277.95	4.62519
131002	87537	98076.9	44866.4	33217	88519.9	528.12	753.78	4.6263
121831	81983	97390	39179.7	27682	92756.3	243.54	160.14	4.63739
157434	96935	106438	89872.7	61435	95872.1	861.84	1038.36	4.63739
165797	101076	107500	79357.3	48520	107188	528.12	796.62	4.64072
159039	102688	101500	72910.3	44656	107001	1152.9	1373.43	4.65957
92492.9	67810	89391.2	65502	53158	80754.3	284.58	485.52	4.6629
172452	108825	103853	60210.5	35481	111213	460.62	612	4.66622
149125	95834	101979	52917.8	36010	96307.2	1064.34	1250.01	4.66955
100093	69458	94440.8	44575.4	35206	82977.1	460.62	627.3	4.67288
168308	90215	122266	89514.2	39711	147727	1083.78	1246.44	4.67509
67535.2	58740	75348.8	40640.9	50216	53039.8	493.56	1164.84	4.6762
108022	81606	86750.1	36157.3	29738	79682.8	345.6	519.69	4.67842
89552	66360	88440	40004.3	32805	79918.3	627.48	925.14	4.67953
151998	88141	113016	123420	72381	111748	876.42	1389.75	4.68729
118274	79919	96988	83174	57707	94458.1	634.5	1051.11	4.68729
167521	92664	118478	114498	70584	106309	399.06	443.7	4.69505
58507.8	51794	74031.1	37399.3	47138	51996.3	356.4	700.23	4.70171
102287	66088	101433	35741.5	27064	86548.8	348.3	595.68	4.70614
62541.1	54428	75304.8	35434.3	33100	70157.7	446.58	622.2	4.70725
162469	102289	104093	99535	67537	96585.9	827.28	1684.53	4.70836
102312	69797	96065.8	30855.1	24213	83513.7	845.1	1222.47	4.71169
143137	91231	102822	59722.9	35586	109987	1225.8	2085.9	4.71723
62610.5	54792	74887.6	28363.5	29521	62966.4	352.62	392.19	4.72056
163817	102964	104268	58175.3	41204	92529.2	868.86	1183.2	4.72167
103434	71567	94717.8	35832.2	27483	85445.6	469.8	568.14	4.72389
132025	93450	92588.2	71525.7	47034	99662.1	331.02	457.47	4.72499
107999	84089	84170.7	72949.7	54777	87278.1	346.68	451.35	4.72943
178983	124577	94157.1	117512	77193	99766.5	3023.46	2448	4.73608
129159	75204	112555	100781	59208	111552	703.62	1084.26	4.74163
124897	81234	100761	42742.1	33202	84366.8	314.28	562.53	4.74828
107230	71855	97799.7	57855.6	43919	86332.2	294.3	385.05	4.75493
128665	88690	95075.2	51934	38330	88795.8	574.02	719.61	4.76602
145464	97386	97890.4	71311.3	48106	97149.2	731.16	958.29	4.76602
141310	82702	111979	79844.4	50890	102823	246.24	511.02	4.77268
72469.5	53377	88977.7	43916	37849	76041.2	239.22	318.75	4.77268
72611.1	64120	74214.6	42539	52680	52920.2	299.7	457.98	4.77822
98666.9	59496	108684	74621.5	41480	117898	589.68	493.68	4.78044
82786	59249	91570.5	35001.7	28405	80756	316.98	495.72	4.78487
129616	86778	97887.7	43209.7	33230	85218	533.52	769.08	4.7882
132369	83637	103721	57129.8	37713	99277.7	362.88	627.3	4.78931
84501.1	70734	78291.4	58492.3	50462	75965.1	902.34	1276.53	4.79596
145832	87231	109563	92087.3	57387	105164	792.18	1392.81	4.79818
152846	91205	109828	67795.4	46181	96209.2	52.38	193.29	4.79818
125281	87884	93423.2	60525.4	45989	86250.8	1050.3	1525.92	4.81371
69106.7	57634	78581.7	34693.4	33830	67208.6	278.64	343.74	4.81481
69231.8	58201	77957	38707.2	39165	64770	186.84	288.66	4.81814
112035	83468	87965.8	58210.4	37969	100473	588.6	854.25	4.81814
103962	61133	111450	56158.9	41277	89164.2	36.72	49.47	4.81814
175244	109693	104700	109560	67561	106276	3012.66	4338.06	4.81925
189657	109768	113233	68027.6	49153	90701.6	777.6	1137.81	4.8259
155300	86249	118004	95174.5	46137	135192	1121.04	1567.23	4.83588
135264	86272	102752	47421.2	31784	97778.6	696.6	1045.5	4.83588
133493	90580	96584.4	80373.6	53496	98462.8	661.5	1258.17	4.83921
154678	95129	106561	76741	53433	94123.5	463.86	553.35	4.84586
131313	81441	105668	53267.8	33605	103882	512.46	753.78	4.84808
80025.8	65497	80073.4	47986.6	39709	79197.4	375.3	604.86	4.8503
226807	121808	122028	102364	58668	114347	576.72	928.71	4.8503
144003	93367	101078	54472.5	37719	94644.9	583.74	748.68	4.85473
71347.5	62903	74334	39482.1	39027	66300.2	146.88	196.35	4.85584
186641	113686	107592	99451.8	56610	115133	872.1	1018.47	4.85806
89414.2	65075	90047.6	32972.4	24587	87887.1	769.5	1009.29	4.86361
126962	78439	106077	39606.8	32071	80935.2	210.06	415.14	4.86361
115460	78014	96993.1	54966.1	37555	95919.5	1184.22	1181.67	4.86472
106347	73613	94678.5	33655	24784	88993.4	319.14	403.41	4.86582
98315	67774	95068.5	58202.8	42679	89373.7	920.7	1229.61	4.86582
89645.8	68316	85997.8	32236.9	25068	84277.9	194.4	371.79	4.87469
119906	82772	94937.5	42305.8	32740	84683.9	98.28	110.16	4.87913
158646	86917	119621	77986.3	39121	130644	649.08	1053.66	4.87913
109607	67810	105931	50671.4	36446	91115.7	200.34	277.95	4.88468
188846	118064	104827	82787.9	49180	110321	99.9	73.44	4.89244
123982	80842	100509	43217.3	32110	88205.8	463.86	693.6	4.90242
115136	70410	107166	83354.9	56106	97364.8	996.3	1521.33	4.90463
90740.8	60129	98900.5	55170.2	38793	93203.2	869.94	1295.91	4.90685
110361	80336	90029.9	35844.1	28484	82470.2	824.04	1353.54	4.91018
87340.3	59562	96100.4	54961.7	42362	85028.4	451.44	718.59	4.92127
131502	94250	91438.9	101519	69315	95984.2	1162.08	1711.56	4.92349
97709.2	66820	95831.6	28039.5	23588	77903.9	11.34	70.38	4.9246
109997	72702	99154.7	60609.6	42734	92949.7	825.12	976.65	4.92903
140031	89218	102861	49741.6	36502	89306.4	713.34	950.64	4.93125
117107	79750	96235	37444.7	28626	85725.4	629.1	750.21	4.93568
108827	79056	90215.6	41025.4	28080	95749.4	621.54	840.48	4.95121
75153.5	64616	76223.5	38997.7	35628	71734.4	405	551.82	4.95897
173765	108373	105080	65693.2	46265	93056.7	1000.62	815.49	4.96008
99354.3	69856	93210.1	29376.5	22800	84439.5	295.92	480.93	4.96119
148236	97308	99835.7	57490.6	38529	97788.7	162	217.26	4.96562
81520.9	55576	96130.6	37519.7	29624	83003.4	215.46	310.08	4.96562
159794	102175	102493	95669.6	57247	109522	436.32	495.21	4.96673
89503.2	64528	90901.4	60359.6	46320	85399.9	294.84	420.24	4.96673
107659	69670	101271	46681.4	36722	83310	409.86	534.99	4.96673
104274	67053	101915	35653	27817	83997.3	285.12	640.56	4.97117
150080	94716	103843	58764.4	40177	95855.5	1623.24	1967.58	4.97339
83356.8	67173	81325.4	29076.3	25245	75482.1	145.8	163.2	4.98115
76060.3	60106	82931.6	50433.3	43955	75195	382.32	483.99	4.98669
88846.5	64344	90492.5	35692.9	29004	80650	439.56	581.91	4.98669
118690	78100	99596.1	38559.8	29428	85872.4	608.04	1095.48	4.99556
125408	78426	104796	49356	34858	92793.5	401.22	549.27	5.00554
87994.8	58736	98182.2	64361	46856	90019.7	1027.08	1140.87	5.00887
56520.8	49169	75335	32148.4	41189	51151.4	178.2	372.3	5.01109
79693.4	61262	85253.3	35422.9	32186	72126.9	416.88	209.1	5.01663
91888.2	61214	98376	43740.5	34631	82775	1103.22	1667.7	5.02107
184749	109717	110354	85272.5	59161	94461.2	456.84	554.37	5.02107
130924	89237	96151.3	45293	33637	88245.8	642.6	866.49	5.03327
136507	89469	99991.2	46321.2	33481	90669.5	664.74	1166.88	5.03327
114637	81571	92101.9	67363.9	45607	96800.1	1020.06	1577.94	5.03438
190061	122638	101566	67731.1	48286	91927.8	692.28	847.62	5.03438
118606	81152	95782.4	63054.2	44852	92132.3	51.84	121.89	5.03659
93207.4	67626	90326.8	39659.8	30759	84500.2	745.74	992.97	5.04214
108633	75740	93997.1	42627.1	30268	92295.7	363.96	530.91	5.04436
79647.3	64690	80688.9	35539.6	30494	76379.6	119.34	220.32	5.04879
108339	68639	103441	53928.7	38155	92629.4	408.78	592.62	5.04879
148904	97718	99864.7	53943.3	33606	105196	418.5	594.15	5.05212
92931.3	70323	86605.3	48439.6	39043	81308.8	362.88	541.11	5.05877
112933	75931	97472.8	43310.2	32783	86580.7	788.4	1111.29	5.06432
88832.8	59765	97410.6	31520.9	25493	81032.1	194.94	359.04	5.07208
104261	70912	96356.3	35356.5	26916	86087.2	613.44	953.19	5.0743
85095.2	62495	89235.9	28748.5	23723	79419.3	324.54	518.16	5.08095
62021.7	52692	77139.8	40194.4	49108	53640.5	327.78	707.37	5.08317
149238	96579	101269	71014.3	46575	99924.7	482.22	657.39	5.08982
136950	86450	103819	43546.7	31302	91172.3	518.4	638.01	5.09093
63396.5	52950	78465.6	38044.1	37766	66018.6	193.86	267.75	5.09536
159510	103516	100986	89752.3	63317	92897.8	1804.68	2556.12	5.09869
127071	81143	102630	58553.8	41843	91709.1	351.54	673.71	5.11754
111610	82428	88737.4	48543.8	35285	90162.1	354.24	577.83	5.12087
99835	69912	93586.1	40518.4	31400	84567.2	341.28	369.24	5.12309
177099	96845	119845	58721.8	34349	112038	1142.64	1493.28	5.1242
94187.9	66664	92594.2	30164.4	22773	86806.9	613.98	928.2	5.14194
100388	72059	91300.4	53527	38959	90041.9	600.48	615.57	5.14305
141943	87190	106691	60682	41826	95080.9	1068.12	1675.35	5.14305
129482	79127	107242	51553.8	35655	94758.9	1399.14	2086.41	5.14416
167300	88528	123850	96905.2	42292	150165	882.9	1208.19	5.15081
80693	63649	83085.3	52307.6	47445	72252.8	178.74	302.94	5.15857
110888	72724	99928.1	72598.7	42868	110988	239.76	419.73	5.15968
113402	72003	103217	51406.4	37079	90859.2	721.44	807.33	5.16079
144792	96443	98390.8	57000.8	32966	113317	498.96	674.73	5.16633
106482	72105	96781.4	49406.2	35741	90593	1810.08	2704.02	5.17188
125166	84756	96782.6	76273.4	45996	108676	110.7	97.41	5.17188
130675	84820	100966	96011.5	58236	108047	305.1	344.76	5.20625
100359	65308	100709	37003	29388	82517.6	480.6	739.5	5.20625
87206.2	63314	90266.7	52546.3	41078	83832.6	331.56	408.51	5.20625
186602	102649	119136	148980	65133	149901	1667.52	2469.42	5.20736
114161	71133	105179	55778.2	41465	88158.2	239.76	397.29	5.21291
148720	86283	112960	66780.2	47023	93071.6	1204.74	2099.16	5.21845
142669	92737	100822	54841.3	37733	95250.3	1044.9	976.65	5.21845
98767.6	71120	91012.9	44138	34100	84827.8	239.22	266.73	5.23619
123793	85968	94370.9	39613.3	29500	88003.4	690.12	965.94	5.2373
203355	117091	113818	93015	59679	102144	789.48	1048.05	5.23952
119444	84482	92657.4	43359.3	33710	84295.3	162	270.81	5.23952
84017.2	68851	79972	56013.1	54539	67307.4	179.28	277.44	5.23952
104570	61783	110922	46488.6	34563	88148.5	39.42	17.85	5.24285
141019	105289	87775.9	75618.9	52793	93871.6	343.44	539.07	5.24507
81309.4	58196	91564.6	42717.8	31280	89499.8	326.16	481.44	5.24839
208503	114046	119815	108237	61870	114650	966.6	1065.9	5.25283
123627	83476	97058.3	43870.7	34244	83959.5	232.74	301.92	5.25726
206706	121225	111748	103429	68244	99325.3	1846.8	2628.54	5.25726
104317	69873	97842.3	45438.3	32893	90531.2	574.56	681.36	5.2617
94960.6	69508	89534.1	37720.1	30252	81714.4	376.92	515.61	5.26946
101760	69388	96110.9	32580.9	25957	82260	578.88	813.96	5.27057
159004	92920	112145	57162.2	42581	87977.9	961.2	1288.26	5.2739
135747	80717	110216	64633.7	45056	94012.6	396.36	569.67	5.2739
106861	76816	91168.8	43558.6	33456	85325.6	1136.7	1459.11	5.27501
229781	124999	120473	210563	87407	157876	1744.2	2304.69	5.27611
143649	95308	98776.5	63309.1	45285	91620.2	861.3	1341.81	5.28055
145187	90002	105719	51763.3	38574	87944.2	44.82	54.06	5.28166
72348.7	55136	85995.4	41744.2	35699	76633.7	257.04	328.95	5.28609
122584	83248	96502.6	51337.3	37508	89699.2	568.62	763.98	5.2872
82066.3	57561	93436.4	29478.1	24004	80481.4	505.44	731.85	5.28942
107886	71352	99091.8	48838.7	38040	84140.2	741.42	1169.43	5.29053
192741	105158	120119	72885.4	47010	101609	530.82	802.74	5.2994
134560	87298	101016	46043.1	33330	90533.5	1009.26	1176.06	5.30495
102014	69706	95911.6	38273.6	27438	91416.9	129.6	137.19	5.30605
183642	99847	120536	116635	66803	114423	2642.22	1404.03	5.30605
129689	80604	105445	64807.6	43868	96818.4	385.02	686.46	5.30938
99069.2	77216	84083.6	71128.8	61124	76263	48.6	58.14	5.32047
112169	68644	107091	79129.4	42760	121278	750.6	1192.89	5.32158
74173	57291	84847.5	34267.9	29174	76978.8	200.34	258.57	5.3371
124069	80680	100781	47530.3	35292	88262	541.62	612.51	5.33932
147951	96694	100276	112194	77398	94999.3	1965.06	2541.84	5.34597
133651	90708	96562.2	56633	40960	90612.9	376.92	304.47	5.34819
114549	87462	85832.8	68393.7	46374	96654.4	762.48	1106.19	5.35041
60397.7	52311	75667.2	36083.3	36503	64782.6	490.86	710.94	5.35374
102037	68912	97038.4	41388.3	34024	79720.9	525.42	991.95	5.36815
113417	77489	95922.3	78794.1	53301	96880.9	1193.94	1776.33	5.36926
105057	73617	93524.9	33897.4	26353	84297.9	354.24	431.46	5.36926
199451	117551	111196	117924	73567	105050	467.64	537.03	5.37037
165618	100960	107507	64220	41204	102144	878.04	1348.44	5.37702
74236.6	56711	85788.8	46014.5	44427	67877.8	270	429.93	5.38035
224794	126815	116170	81807.8	52911	101328	1113.48	1817.13	5.38368
93367.4	62669	97638.9	40003.7	29744	88141.6	39.96	62.73	5.39255
114132	73364	101954	57776.2	41072	92189.9	771.12	1183.71	5.39809
164197	95302	112913	100263	68146	96423.3	2633.04	3101.31	5.3992
75915.6	63832	77942.2	36458.1	34792	68674.4	559.98	898.11	5.3992
143042	90876	103156	63614.2	44060	94621.4	598.32	772.65	5.40142
123064	85945	93840.8	55161.5	38121	94831.4	966.06	812.43	5.40364
110532	71929	100708	81743.6	55405	96690.7	306.18	385.05	5.40585
217872	120492	118502	100360	70001	93958.1	1619.46	1824.78	5.40918
103459	75227	90130.8	37631	29371	83966.6	496.26	672.18	5.41694
124293	68835	118337	66543.7	37979	114827	650.16	975.12	5.43912
94505.4	66032	93795.5	30476	25208	79231.8	348.3	529.89	5.44245
87957.7	59603	96713.2	38993.9	28867	88526.9	374.76	582.42	5.44356
188897	103888	119162	75718.8	49628	99990.1	725.22	1242.87	5.44356
192277	118985	105904	98960.9	55629	116585	619.92	1068.45	5.45021
99399.9	73100	89114.5	41078.3	29640	90826.9	212.76	386.58	5.45575
107096	73052	96077.4	70993.8	50865	91470.6	818.1	1373.94	5.46019
123776	81683	99307.8	45213.7	30867	95996.5	378	554.88	5.46352
73284.7	54715	87778.2	27550.8	23931	75449	485.46	637.5	5.46352
88921.8	61544	94689.6	66813.1	51260	85420.7	788.4	1129.65	5.47239
88663.7	65653	88505.7	41429.9	31541	86083.2	625.32	822.12	5.47239
205144	121358	110782	140028	81614	112443	1803.06	2598.96	5.47571
120807	88667	89291.2	89676.7	61782	95125.7	291.06	340.17	5.47904
85418	59949	93378.6	28440.7	23069	80796.4	394.2	613.02	5.48015
60125.3	53440	73734.5	37771.9	39284	63013.5	149.58	269.28	5.48348
119503	82955	94409.4	85106.2	55291	100876	534.6	700.23	5.48902
77740.9	61772	82478	40939	37633	71293.3	28.62	48.45	5.49678
116258	76487	99612.5	66235.9	52211	83140.2	2979.72	6717.72	5.50011
62061.4	54439	74712.2	37754.6	40451	61167.5	259.74	180.54	5.50122
75221.8	60760	81134.6	53303.9	50565	69085.9	447.12	547.23	5.50898
105576	73413	94248	46002.6	34237	88057.6	492.48	576.81	5.51564
106518	59597	117133	76836.1	50944	98844.4	589.14	1138.32	5.52229
126396	86177	96121.8	94097.7	57069	108058	635.58	1046.01	5.52783
98894.8	61334	105670	62032.5	40994	99169.7	522.18	898.62	5.53005
105051	73587	93557.4	38959.9	30467	83804.7	334.26	437.07	5.5367
55091.9	49831	72455	37573.2	42987	57282.4	672.3	1005.21	5.54336
104512	74060	92483.4	54680.4	40604	88255.7	777.06	912.9	5.55556
114351	79029	94827.5	58038.1	43094	88262.6	33.48	73.44	5.55777
110203	75607	95524.1	35543.3	25955	89746.4	548.1	865.98	5.56664
78594.8	60820	84689	27568.1	22740	79450.4	264.6	399.84	5.56775
97900.5	68127	94177.2	53063.1	40274	86347.1	33.48	72.93	5.57662
98507.9	67810	95204.5	32386.5	26194	81029.3	366.66	768.06	5.57773
98610.7	65145	99202.6	34837	26909	84844.4	18.9	23.97	5.59326
101597	71025	93745.6	34169	27841	80431.8	445.5	814.98	5.59326
146106	90584	105705	51924.8	36833	92388.4	375.3	448.29	5.59548
70274.3	54684	84220.2	34921.8	32248	70969.8	505.44	747.15	5.59548
118638	82867	93826.1	54953.1	39991	90055.4	589.68	1129.14	5.59548
135266	86513	102468	59718.1	42725	91601.7	880.74	1495.83	5.59658
155766	98688	103440	66170	44956	96461.4	601.02	1103.64	5.59769
112911	78108	94737.4	38330.8	28485	88188.5	410.94	685.44	5.60102
133401	82496	105976	67926.1	41424	107464	1006.56	1738.08	5.60767
67595.7	52708	84047	43857.2	37424	76801.6	86.4	104.55	5.61211
66413.2	58097	74917.1	40426	46409	57087.2	925.02	1306.11	5.61322
75390.9	62851	78611.6	33462.2	29955	73209.1	554.58	970.53	5.61654
99711	63961	102166	48553.6	32233	98718.9	363.42	542.64	5.6232
82119.3	60270	89294.3	31419.4	24878	82767.9	310.5	278.46	5.6232
120852	74609	106155	68951.5	49629	91051.7	948.78	1060.29	5.62542
100779	67483	97871.3	37917.2	28591	86913.4	217.08	272.85	5.6354
136169	93192	95758.7	79144.6	49624	104522	862.92	1274.49	5.64094
125957	80642	102363	56445.1	37498	98650.3	879.12	1263.78	5.64759
128846	89085	94786.2	78398.8	52048	98715.5	794.34	969.51	5.64981
159026	100323	103884	54034.6	36847	96105.8	1323.54	1708.5	5.64981
92815.2	65638	92671	43949.5	33374	86303	505.44	688.5	5.65203
84150.7	60621	90973.5	41022.2	31789	84571.1	555.66	669.12	5.66866
71941.7	57362	82193.2	32056	29570	71045.8	227.88	307.53	5.67088
102048	68122	98174.4	34628	24270	93505.7	372.06	588.54	5.67421
153610	101649	99036.7	59091.7	44117	87780.9	1246.86	1768.68	5.67532
194469	115284	110550	67681.4	46096	96224.6	1411.02	1974.72	5.67864
58471.7	53949	71030.1	32119.2	50461	41714.7	115.56	305.49	5.68862
81427.1	56112	95102.7	39472.4	30848	83858.3	225.72	388.11	5.6986
115720	72756	104237	44636.4	33568	87145.2	364.5	573.75	5.70304
193233	112572	112494	64824.8	45468	93436.3	1017.9	1704.93	5.70858
110473	70613	102530	59484.8	41057	94950.8	389.34	667.08	5.70969
166752	105380	103704	125413	68042	120794	2042.82	2531.13	5.71413
146975	93835	102650	69666.5	45499	100346	765.72	1272.96	5.71413
103060	62737	107658	45172.1	32813	90220.3	807.3	1148.01	5.72411
121605	73685	108156	50911.2	33565	99404.6	1110.24	1832.43	5.72633
103345	68030	99556.6	33429.2	25114	87235	703.08	1151.58	5.72633
130323	88392	96624.9	85377.2	49253	113603	634.5	1029.18	5.73187
140920	80783	114322	106916	53842	130137	1122.66	1829.88	5.73963
143659	87832	107191	108666	59077	120546	598.32	1056.72	5.74296
114689	81444	92287.3	54609.1	39544	90503.3	528.12	904.23	5.74296
101475	71473	93045.7	38324.3	28561	87938.9	659.34	848.13	5.74518
127845	82540	101508	51901.6	35708	95256.5	842.4	977.16	5.74628
90889.2	61321	97136.6	38600.3	30217	83718	594.54	885.36	5.7485
71529.9	59836	78343.8	42697.8	43688	64050.6	745.2	1613.64	5.74961
89995.6	62205	94814.7	32354.1	24720	85775	178.2	238.68	5.75516
77505.6	59760	84996.8	36005.6	31888	73998.4	547.02	858.33	5.75737
91404.9	63164	94837.4	47155.5	38636	79987.1	12.42	23.46	5.75848
83251.3	69900	78053.8	35730.7	30753	76143.8	725.76	996.54	5.75959
84417.9	62074	89126	29700.5	23998	81109	21.6	17.85	5.76181
148299	84241	115371	110445	48193	150191	2091.42	3710.25	5.76292
212982	111294	125416	76797.7	54714	91987.7	435.24	555.9	5.76514
135407	91682	96791.5	57971.2	41650	91217.2	972.54	1289.79	5.77955
97558.2	67951	94090.9	36397.1	27615	86377.7	559.98	1061.82	5.77955
124688	77967	104808	77554.8	53755	94551.8	206.28	316.2	5.78842
167886	104452	105336	54742	35032	102408	671.76	807.33	5.79175
205140	128861	104330	119913	79481	98874.1	2356.56	3158.94	5.79619
94404.1	62693	98685.2	32369.8	26241	80842.4	17.82	12.75	5.7984
118895	78735	98964	50951.7	35983	92798.6	596.16	1089.36	5.80395
104136	74137	92054.6	50165.5	35204	93388.4	147.96	234.6	5.80395
106124	73722	94340.1	41681.5	31482	86768.3	736.02	1163.82	5.8106
112062	67557	108709	73566.9	48001	100441	815.4	1110.27	5.81171
94642.1	71180	87137.7	31276.3	24524	83580.2	586.98	928.2	5.81171
129695	87828	96776.3	39981.6	28364	92378.9	285.66	337.62	5.81282
198720	125437	103823	93744	51949	118262	1990.44	2455.65	5.81615
132128	89389	96870.7	42713.5	32013	87441.6	570.78	847.62	5.82169
110007	77154	93441.8	37770.3	27278	90744	555.12	1001.13	5.82391
121913	80216	99602.4	52298.5	40700	84212.1	1544.4	2058.87	5.82502
122963	78729	102358	51425.3	34985	96332.9	316.44	632.91	5.82723
142221	97241	95850.6	52233.7	37124	92209.5	450.36	629.34	5.83389
153106	95320	105266	75552.5	57493	86121.9	1378.62	1935.96	5.83389
115445	83470	90640.7	45164.5	35086	84361.3	643.68	1023.57	5.83721
137085	93459	96127.8	47992.5	33155	94864.6	933.66	1763.58	5.84498
224778	129691	113586	177501	110550	105226	2533.14	2669.34	5.84498
130586	92757	92263.2	64496.5	43645	96846	709.56	837.93	5.84941
93533.3	63596	96386.6	38740.7	30124	84281.9	746.28	1202.07	5.85274
99680.3	62701	104187	37366.4	27789	88122.8	666.9	1004.7	5.85607
111817	70041	104625	71493.8	53661	87315.2	617.76	750.72	5.85607
74350.5	55446	87880.7	36511.6	29714	80528.4	537.84	755.31	5.86826
122368	89551	89552.4	77875	58239	87632.3	1243.08	2185.35	5.86937
100810	70597	93583.3	43839.4	31181	92141.3	136.62	217.26	5.86937
102665	73992	90932.4	34133.9	27521	81283.5	995.76	1505.01	5.87048
176233	126167	91542.5	87678.7	53859	106688	2516.94	4008.09	5.87048
129302	89149	95054	56149.7	40105	91754.9	337.5	324.87	5.87048
216636	122781	115633	90971.6	56633	105273	2433.24	3091.62	5.87048
56501.2	51205	72314.4	30370.7	38389	51847.5	72.9	107.1	5.87381
152018	94754	105142	58108.9	38366	99260.3	698.76	915.45	5.88046
68462.2	59118	75894.7	44960.4	52362	56272.2	159.84	296.82	5.88268
128471	75232	111913	47922.3	31548	99551	705.24	1079.67	5.89155
141839	93696	99209.5	70623.4	58132	79618.3	1807.92	883.83	5.89266
119730	69728	112532	86206.7	55540	101722	741.42	1169.94	5.8982
137779	87251	103488	57689.8	42663	88619.2	521.1	876.69	5.90264
155483	99977	101921	48554.6	29965	106193	1568.7	2370.48	5.90264
93185.1	59775	102166	62233.4	47115	86565.4	964.44	1223.49	5.90375
91956.1	56952	105816	40038.8	34380	76323	2482.92	4329.9	5.90929
86494.4	63277	89582.3	53927.1	42013	84120.8	415.26	638.52	5.90929
149508	94048	104183	70008.8	44260	103662	515.7	846.6	5.92371
68832.2	54917	82141.9	31004.1	28501	71291.7	18.36	9.69	5.92925
141889	82204	113119	72739.1	45272	105298	567	1507.56	5.94589
120728	78779	100433	63448.4	47579	87394.7	488.7	665.04	5.9481
186651	125579	97407.5	95064.3	66518	93660.9	1022.76	1279.08	5.95587
141464	84275	110009	71228.7	41379	112812	757.08	1228.59	5.96363
100970	70363	94043.1	30314.5	24699	80436.1	379.08	464.61	5.97472
117212	81084	94736.1	65611.6	46920	91643.7	758.16	1110.78	5.97804
59152.8	50204	77217.7	38932.9	45368	56240.3	421.74	552.84	5.98692
104487	73313	93403.4	38964.8	29489	86594.9	390.42	611.49	5.98913
90995.7	67678	88115.7	40429.8	35187	75300.7	844.02	1698.3	5.99135
126513	82648	100319	49181.6	35228	91494.4	365.58	588.03	5.99135
61770.4	52364	77308.6	34188.5	40789	54930.9	241.92	486.03	5.99135
96939.1	62077	102341	58957.7	42064	91856.6	228.96	529.89	5.99135
164747	95714	112804	90939.8	42930	138827	1342.44	2020.62	5.99579
136820	84021	106719	49238.3	36125	89325.4	41.58	51.51	5.998
228190	129669	115330	120354	76357	103298	5775.3	3830.1	6.00022
85590.2	58105	96536.3	45215.8	33037	89695.3	39.42	51	6.00577
79580	59586	87526.5	52180.7	46070	74228.7	188.46	296.82	6.00798
81147.8	57921	91816.4	55722.1	50385	72477.9	318.6	466.14	6.01464
88083.9	64191	89929.5	48456.4	38491	82503.3	532.44	797.13	6.01907
114566	80561	93198.8	79149.4	49277	105265	1382.94	2069.58	6.02129
68286.8	60724	73698.1	33855.8	36312	61103.1	156.06	267.24	6.02794
93357.9	66644	91805.8	44112.1	33520	86244.9	363.96	565.08	6.03903
162736	97394	109505	83812.3	52898	103836	716.04	1451.46	6.04569
117364	75844	101413	50536.4	37912	87359.1	507.6	1261.74	6.05012
99037.9	70701	91802.8	35357.6	27085	85552.7	512.46	674.73	6.05123
89002.4	58122	100355	58821.1	41386	93145.1	455.22	504.9	6.05678
110445	80848	89527.6	39446.5	31920	80988.8	238.68	356.49	6.06121
54857.1	49381	72803.6	25272.5	28157	58822.4	18.9	17.85	6.06232
61403.1	51706	77826.9	29388.4	29838	64548.6	179.82	260.61	6.06565
129816	84166	101082	56839.9	40918	91037.1	462.24	809.37	6.07008
231658	125477	120994	93036.1	61597	98985.5	1361.34	2460.24	6.07895
147757	88761	109095	112862	71949	102802	131.22	130.56	6.08006
159340	96404	108320	66404.3	47012	92569.5	294.84	358.53	6.08672
145131	94193	100977	65245.5	44981	95060.8	758.7	1093.95	6.08782
129769	79712	106691	51851.3	38708	87788.8	623.7	628.83	6.09004
182412	104086	114852	102966	62774	107496	1386.72	2007.36	6.10557
81472.7	65470	81554.8	50602.9	56583	58609.6	479.52	712.98	6.10668
89567.9	60869	96435.3	34207.4	24289	92297.5	500.58	747.15	6.11
153328	97968	102570	69202.6	45300	100116	771.66	1146.99	6.11
82719.7	56789	95460.8	52440.5	41249	83316.9	438.48	829.77	6.11444
183200	98994	121282	60703	40022	99401.2	552.42	880.77	6.11555
182766	116460	102848	71371.8	52865	88478.6	1167.48	1702.38	6.11776
167844	95723	114913	69318.7	49899	91041.4	3389.58	5638.56	6.11776
62951.8	53848	76615.8	32897.3	32056	67256	168.48	266.22	6.11998
104406	66080	103547	57038	39600	94395.1	362.34	423.81	6.12331
135865	80851	110129	71300.5	48855	95645.3	1367.82	1408.11	6.12664
91506.1	67859	88373.6	56013.7	45843	80075.7	689.04	818.04	6.12774
139270	93483	97634.6	47111.8	34043	90694.6	494.64	485.01	6.1344
128594	84506	99727	64840	40366	105271	167.4	332.52	6.13662
122753	80922	99413.8	40614.5	31338	84935.6	615.06	872.1	6.13772
148797	95844	101744	62261.5	41532	98246.3	1045.98	1524.39	6.14549
153367	96697	103944	128590	82397	102277	887.76	1327.02	6.1477
114977	78788	95637.8	39384.4	29936	86220.4	462.78	719.1	6.14992
130238	88000	96991.8	47449.3	35408	87822.9	2338.74	3068.16	6.15658
139385	80033	114137	50190.3	36581	89917.5	491.94	708.39	6.1599
110498	70818	102257	43632	32850	87046.2	324.54	383.01	6.16101
97344	67269	94836.2	55188	44945	80471.7	3132	4488.51	6.16434
162130	94407	112548	68217.1	45379	98518.6	1633.5	2871.3	6.16545
139294	87272	104601	46390.9	33281	91351.6	565.92	894.03	6.16656
114707	78728	95486.1	60293.7	40424	97749.1	43.74	29.07	6.16766
123675	89278	90785.7	36352.3	28778	82784.8	267.3	387.6	6.17321
105131	76428	90148.3	44091	32152	89871.5	517.86	697.17	6.17432
57852.7	49889	75997.4	37653.1	42197	58478.9	188.46	252.96	6.18097
168559	98080	112629	122260	63752	125682	1407.78	2010.93	6.18319
147730	88579	109299	53824.5	36295	97188.1	432.54	522.24	6.1843
106287	69703	99932.7	35374.3	26731	86726.7	1354.86	1680.45	6.18541
169855	100770	110466	98662.3	67474	95828.5	1138.86	1643.73	6.18652
101105	70762	93638.5	35901.4	28122	83665.2	429.84	523.26	6.18984
144503	98881	95773.1	60374.7	37653	105084	2093.04	2507.16	6.1965
129760	85540	99415.2	58007.3	41484	91639.4	325.08	318.75	6.19871
94448.1	66076	93676.2	51786.5	39900	85059.7	39.42	166.26	6.19871
99671.8	68848	94877	49647.6	36908	88157.2	2177.82	5174.46	6.19871
119957	75512	104109	42742.1	30097	93070.6	285.12	247.35	6.19982
109801	75425	95404.6	45941	34373	87591.8	31.32	56.61	6.2098
135022	84797	104353	73912.5	47709	101531	612.9	844.05	6.21091
114296	74562	100460	43001.8	32670	86261.6	1357.56	2127.21	6.21646
108019	67334	105134	59023.1	38774	99761.1	415.26	447.27	6.22089
105221	72601	94981.6	35447.2	26921	86292.1	37.26	51.51	6.22754
133018	82025	106278	52256.9	32237	106235	349.38	409.53	6.2342
157581	105613	97783.8	69920.8	47769	95926.9	582.12	969	6.24418
106903	74768	93702.8	42673.5	32376	86380.4	365.58	469.71	6.24529
110133	65690	109875	81536.8	53194	100455	334.26	618.63	6.24529
126269	81984	100936	43126	31812	88844.1	500.58	761.94	6.24861
158806	104312	99772.9	52396.7	32776	104768	292.14	403.92	6.24972
193111	101674	124474	90974.9	59018	101022	415.26	691.56	6.25638
74054.2	57450	84477.3	39438.4	35610	72581.6	874.26	1286.73	6.25638
100354	72946	90160.2	46760.2	35382	86611.2	324.54	373.83	6.27079
145817	83576	114342	54148	42133	84224.7	1110.24	1783.98	6.27744
96983.1	61478	103385	67030.7	43494	101001	447.12	595.17	6.28632
69023	61388	73686.9	42456.4	42209	65920.2	487.62	849.15	6.28743
80017.8	60226	87072.8	48174.5	38294	82445.4	668.52	725.22	6.28853
123285	80811	99981.4	75101	50790	96905.3	826.74	1386.69	6.2963
126091	75850	108945	69255.5	45866	98956.3	514.62	896.58	6.30295
143971	98626	95667.5	66448.6	43462	100197	693.36	960.84	6.31737
86397.9	72430	78174.5	37903.1	36878	67357.8	104.76	194.82	6.3218
102404	74081	90592.5	33438.4	25941	84477.1	876.96	1304.07	6.32624
181630	116274	102373	119537	69722	112360	566.46	1011.33	6.33067
163434	95918	111666	74265.7	50254	96849.5	730.62	849.15	6.33178
125060	82287	99601.7	41369.4	30847	87891.4	733.32	1362.21	6.33289
94265.3	72830	84824.5	43996.5	34602	83329.1	321.84	372.3	6.33733
102153	63341	105693	34895.3	27248	83929.1	590.22	800.7	6.34731
217957	118661	120377	86554.4	53525	105977	827.28	1191.87	6.35507
128054	91096	92124.5	86037.1	64344	87631	841.86	699.72	6.35618
164886	95175	113538	89465.6	55031	106544	85.86	169.32	6.35618
132932	84041	103662	43574.2	32937	86701.3	429.84	478.89	6.36505
88461.8	72966	79453.9	37687.7	34030	72580.1	1813.32	2284.8	6.37503
100843	61425	107592	79533.9	52469	99341.2	514.62	735.93	6.37614
108136	71018	99789.2	47021.6	36666	84045.3	691.74	1505.52	6.38168
102366	68860	97424.4	47328.3	37096	83613	641.52	1210.23	6.3839
82297.9	57912	93132.2	51302.7	39084	86024.3	235.44	273.87	6.39831
125615	78546	104809	49657.9	41698	78046.4	235.44	353.94	6.40608
96585.1	80067	79056.3	63287.5	69939	59303.2	1027.62	1715.64	6.41273
104318	66952	102112	51810.3	40965	82886.4	652.32	838.44	6.4216
119791	77813	100891	63387.9	44837	92650.9	60.48	99.96	6.42382
170433	98233	113704	86328.7	52077	108640	747.9	1191.87	6.42715
94399.9	62155	99534.9	54603.7	43183	82868.5	579.42	643.62	6.43491
81394.2	69810	76411	50442.5	44174	74835.8	550.8	828.24	6.44267
232174	123397	123308	178839	74393	157547	1062.18	1460.64	6.44711
217615	122122	116782	153944	70478	143150	1680.48	2557.14	6.45043
170285	111263	100301	116191	76587	99425.6	970.92	1349.46	6.45487
93562.5	65987	92923	39622.5	30643	84740.4	718.74	1072.53	6.45598
112169	78036	94201.2	76111.9	53684	92915.4	647.46	821.61	6.4593
182069	118768	100465	111411	66164	110353	1768.5	2401.59	6.47039
160541	103085	102063	55539.5	34217	106375	1496.88	3490.44	6.4715
117167	76224	100738	74685.8	42692	114649	878.58	1460.64	6.47261
75212.8	57655	85493.9	33752.2	30339	72908.8	325.08	499.8	6.48148
64654.2	52847	80178.2	47148.5	42786	72218.1	243.54	405.96	6.48259
118420	89763	86458.5	65439.4	50871	84304.1	538.92	838.44	6.48259
101685	77410	86087.2	79596	60134	86746.3	680.94	910.86	6.4837
125920	82899	99546	42434.8	30607	90861.8	313.2	413.1	6.48592
106353	76301	91348.1	40355.3	31232	84679.9	150.66	213.69	6.48924
93303.3	66425	92054.6	39126.2	31225	82119.4	113.4	160.14	6.48924
70302.9	58474	78793.5	35966.2	32935	71567.6	142.02	175.44	6.4959
93541.8	67917	90262.5	28465	23680	78778.9	550.8	661.98	6.51253
102436	64788	103619	28264.7	22796	81257.9	547.02	762.45	6.5214
118027	80290	96338.7	36762.1	27778	86732	451.98	629.34	6.52805
92854.4	67993	89499	61994.7	48489	83789.8	247.86	380.46	6.53027
103273	67434	100366	37993.9	27050	92050.5	615.6	1069.47	6.53138
104726	71796	95594.7	61398.5	47184	85279.2	354.24	487.05	6.53693
177837	109773	106171	61117.2	42237	94831	1180.44	1938.51	6.53803
99840.3	67776	96540.6	61489.8	44704	90144	675.54	1105.68	6.53914
118120	77821	99473.3	49356	33456	96682.1	807.3	1240.32	6.54247
195903	105108	122148	99060.3	39760	163280	1740.42	2982.99	6.55245
162629	97112	109750	67135.5	41368	106357	1053.54	1915.05	6.57019
145722	87812	108756	54334.8	35932	99100.7	341.28	383.01	6.57352
155592	96039	106174	50467.3	31991	103386	837.54	928.71	6.57796
120230	76167	103449	40827.8	30295	88321.2	785.7	794.07	6.58128
115126	77241	97679.6	38043.5	31837	78312.1	2525.58	5388.66	6.5835
102203	72784	92025.5	40918.5	32520	82461.1	352.08	447.27	6.58461
127423	82608	101090	64213	37932	110942	530.28	452.37	6.58572
72039.7	61108	77259.9	45631.1	42116	71005.8	200.34	195.33	6.59348
114345	78089	95964.1	35681	26388	88615.8	858.06	1437.69	6.59348
124144	86823	93706.8	97480.8	69063	92502.5	278.1	497.25	6.59792
99539.3	64843	100603	63365.2	38347	108293	887.22	899.64	6.61233
120762	83446	94842.9	44450.6	32838	88711.8	809.46	1129.65	6.61233
166119	106209	102504	54293.2	34245	103903	415.8	532.44	6.61344
136504	80942	110523	72957.8	51578	92701.6	544.32	971.04	6.61455
49281	47183	68450.1	25907	30930	54893.1	338.58	396.27	6.62231
149298	93197	104986	67829.9	47104	94372.1	716.58	1142.4	6.63784
68846.5	53293	84662.6	47780.3	59597	52541.7	355.86	585.48	6.63894
124808	86758	94278.6	67277.5	45602	96686.5	789.48	1152.09	6.64338
87212.6	62606	91294.2	44219	32778	88411	367.74	311.1	6.64449
87156.4	69488	82199.5	50111.5	39876	82357.9	2428.92	3107.43	6.64671
140661	91916	100291	54887.2	41384	86919.8	440.64	619.14	6.64892
95591.3	65680	95381.8	50388.5	38068	86746.3	821.34	1101.6	6.6589
83611.2	70529	77692.1	58362.1	52529	72813.5	380.7	503.88	6.66223
141887	92279	100767	78791.4	48167	107204	1531.98	2728.5	6.66556
89342.6	69385	84386.5	43187	37917	74644.8	761.4	1422.9	6.66556
105628	74772	92580.5	37813	30468	81334.9	220.32	288.15	6.67332
132678	92242	94264.6	60347.7	42606	92826.1	933.66	1380.06	6.68441
91583.5	62729	95681.6	48030.3	35993	87453.5	508.68	639.03	6.68663
116722	75716	101029	44782.2	33776	86891.5	1017.9	1284.69	6.69106
137654	94351	95614.3	67544.3	44706	99015.4	397.44	381.99	6.69439
98853.5	62531	103604	66447	45943	94784.2	225.72	313.14	6.6955
138918	80099	113661	55228.5	37943	95391.9	921.24	1316.82	6.69772
128666	89392	94329.3	45716.4	31056	96473.2	682.02	1042.95	6.70326
134494	80417	109606	78454.4	37369	137590	1041.66	1536.12	6.70548
130832	84260	101759	54387.2	37624	94735.2	828.9	1191.87	6.71102
124131	77203	105372	72369.7	50271	94345.1	1307.88	2063.97	6.71213
161093	97024	108812	62125.4	39536	102981	450.36	810.39	6.71768
92406	69018	87744.1	36340.9	30910	77050.8	665.82	667.59	6.71878
92965.2	75547	80646	56654.1	46511	79828.1	765.18	959.82	6.72766
102898	72765	92675.3	67797	48365	91866.9	1007.1	1616.7	6.73209
118276	79115	97975.4	48858.7	36671	87317	660.42	891.48	6.73431
124764	84263	97036	41365.1	29863	90778	38.88	33.15	6.74207
106568	69682	100227	38053.8	28770	86683.8	420.12	463.59	6.74872
115661	78941	96020.9	33981.1	25593	87015.5	466.02	808.86	6.76092
109512	74514	96317.4	37225.4	29606	82402.4	246.78	282.54	6.76979
139703	78857	116104	67582.6	33033	134081	639.36	1284.18	6.76979
131608	87429	98652.2	62091.9	39585	102798	413.1	520.2	6.77645
173119	100466	112929	99091.6	46454	139796	946.08	1280.1	6.77645
176315	108999	106010	56743.2	38707	96073.6	322.38	491.64	6.78864
110584	78329	92522.9	38980.4	30324	84244.2	210.06	227.97	6.7953
92043	62045	97221.8	38874.6	30601	83255	216.54	336.09	6.79973
123825	73047	111093	50023.4	38759	84582.6	324.54	814.98	6.79973
115548	79649	95074.4	50432.8	36401	90798.6	72.9	75.99	6.80084
149005	102019	95719.5	59134.3	40691	95240.4	675.54	841.5	6.81637
203774	121491	109922	147156	84667	113905	2747.52	4748.1	6.81748
101929	77604	86078.3	67773.8	50364	88190.4	77.76	94.35	6.81748
104794	69745	98469.6	55609.7	40597	89771.2	270.54	401.37	6.82413
83160.7	66271	82238.4	40666.3	34626	76968.4	454.68	548.76	6.833
209445	121541	112935	82106.5	55917	96230.6	697.14	1068.45	6.83522
135293	95273	93064.5	58126.1	35165	108328	1036.26	1373.94	6.84742
110144	74361	97072.4	57653.6	43972	85927.2	2677.32	6707.01	6.84742
100042	71362	91874.3	54157.7	40002	88727.5	363.42	550.29	6.85185
105366	72241	95586.6	34297.6	27145	82804.4	643.14	885.87	6.8574
165247	101586	106606	56291.8	39558	93258.9	1094.04	1563.15	6.8707
115201	84764	89068.9	68953.7	49153	91936.4	43.74	70.38	6.87181
140072	86020	106716	52554.4	38732	88924.1	1071.36	1401.48	6.89066
94613.5	65524	94630.8	36662.8	29316	81959.7	599.4	1236.24	6.89399
120346	76499	103099	92660.2	62647	96933.3	883.44	784.89	6.8951
127936	80298	104416	54714.4	38867	92257.3	1001.16	1434.63	6.9073
102319	66769	100430	44985.2	34525	85391.8	964.44	1381.59	6.91173
90815.5	60860	97793	53285	40232	86798.8	41.04	78.03	6.91617
131061	87515	98145.3	50693.6	36315	91484.4	850.5	1337.73	6.91617
142842	93040	100616	67111.7	48260	91136.2	399.6	651.27	6.91617
86665.6	60173	94389.8	40732.2	29773	89659.3	348.84	534.48	6.91728
122200	81633	98104.1	50704.9	36305	91530	373.14	579.87	6.9206
119069	85500	91266.5	50270.8	39544	83313.4	597.78	1656.99	6.92615
207011	114605	118377	91434.4	59597	100546	4548.42	10568.2	6.92947
196957	113179	114047	105706	63094	109797	1337.04	2669.34	6.93169
145743	81828	116726	82804.1	40648	133504	617.76	798.66	6.93945
98210.6	64157	100322	76401.4	52909	94634.9	581.58	734.4	6.94167
74714.6	64089	76401.5	43203.2	41597	68066.6	442.8	606.39	6.94833
85870.1	66139	85087.2	59971.9	49935	78708.6	1061.64	1514.7	6.96718
151988	100412	99197.9	50622.8	30140	110074	487.08	1168.41	6.96718
120227	84058	93735.1	38418.8	29850	84349	159.3	227.97	6.96829
119254	70405	111006	67433	46873	94282.2	424.98	603.33	6.98048
185598	115797	105040	116024	60169	126374	381.78	489.6	6.98159
63857.6	50219	83334.4	34520.6	31451	71932.2	185.76	330.48	6.98825
79001.3	58679	88233	40542.1	30627	86752.5	348.3	512.55	6.99046
55193.1	50688	71360.8	34049.7	37216	59960.3	19.44	31.11	6.99379
162346	107365	99096.9	53340.7	35885	97414.9	937.98	1412.7	6.9949
99890.2	61696	106107	51651.5	40968	82626.3	664.74	950.13	6.99823
229245	126889	118401	98003	60941	105392	1661.58	3290.01	7.00377
145157	94334	100844	122535	71466	112368	444.96	424.32	7.01264
122088	84758	94400.2	49357.6	33750	95843	549.18	875.67	7.01708
138862	83839	108547	72359.5	46674	101602	545.4	788.97	7.01929
118426	75394	102941	57638	42706	88450.4	677.16	928.71	7.02484
126169	78299	105603	72153.2	43494	108719	696.06	971.04	7.02706
232428	124379	122468	212192	102619	135513	2404.08	3455.76	7.03593
100387	71214	92383.3	69925.7	50794	90220.3	721.98	936.36	7.04147
106373	70207	99295.4	82807.4	56047	96827	859.68	1448.4	7.06032
115985	79349	95794.2	34906.1	26809	85329.9	1061.1	1230.12	7.06476
113758	73877	100914	37053.7	29681	81815.1	17.82	26.52	7.06809
95206	67961	91808.9	40701.4	33076	80644.8	210.06	274.38	7.07363
63495.1	54705	76066.4	30790.3	33965	59410.3	31.86	17.34	7.07474
154676	103252	98175.6	77137.4	52464	96357	732.24	1042.44	7.07474
205925	126300	106853	182894	84792	141359	1799.82	2101.2	7.07807
90544.1	70533	84129.4	50836.1	40086	83111.3	212.76	211.65	7.08472
148516	100615	96736.6	45321.1	28567	103972	657.18	1090.89	7.08915
101221	72567	91413.7	56794	36875	100937	2770.2	3485.34	7.0947
82822.6	70093	77438	30852.4	28941	69864.2	380.7	619.14	7.09581
140962	86892	106317	87736.5	53740	106995	656.1	954.72	7.09913
145644	96244	99174.2	68290.6	43884	101985	380.16	555.9	7.10024
96904.7	62038	102369	42995.3	31670	88972	380.16	601.8	7.10024
106394	67688	103011	75317.6	48673	101412	547.56	808.35	7.10246
109317	66415	107870	59536.1	42991	90757.5	593.46	895.05	7.11688
99297.6	70091	92844.6	50605.6	40827	81232.7	204.12	243.27	7.12242
115858	75599	100436	81339.1	47682	111796	623.7	969	7.12464
93351.5	67994	89976.9	66712.7	51262	85289	379.62	487.05	7.12908
116661	72012	106170	46684.1	35180	86966.7	434.16	665.04	7.12908
187245	105295	116542	81005.4	55147	96265.8	531.9	856.29	7.13462
112790	77267	95666.1	46487.5	34311	88793.9	219.24	455.94	7.13684
54259.3	47746	74476.1	30238.4	35250	56218.5	104.76	153	7.1446
103247	71141	95112.1	40695.5	30609	87131.9	1892.7	2282.76	7.14682
151805	94511	105265	49229.1	34351	93921	585.36	542.13	7.15014
144418	103257	91660.1	125315	82201	99908.9	657.18	771.63	7.15236
153090	86492	115998	56565	31317	118372	380.7	438.6	7.15569
129714	88894	95629.9	58692.6	41070	93656.6	697.68	890.97	7.1568
182835	113321	105738	59760.7	39700	98651.9	381.24	597.21	7.17787
105914	72711	95462.2	35791.2	28119	83417.4	273.78	450.84	7.17787
120690	78191	101157	51377.8	35823	93992.5	722.52	1047.03	7.17787
141170	85202	108586	69406.2	45838	99232.2	471.96	649.74	7.18452
134028	91914	95563.9	48252.2	31946	98987.6	545.94	899.64	7.18895
110877	62965	115404	87059.3	54641	104418	1176.66	1536.12	7.19339
111463	74300	98315.7	46195.9	31020	97598.2	1049.22	1246.95	7.19783
114536	77846	96423.8	42384.1	31746	87497.1	373.14	636.99	7.19783
80240.4	56329	93355.7	45133.7	35796	82631.7	484.92	551.82	7.20004
70185.2	52514	87589.2	44323.2	36534	79508.6	640.44	628.83	7.20337
129909	73604	115669	74145.8	46052	105516	1502.28	2173.62	7.20891
98026.7	61829	103904	42183.7	31477	87827.7	184.14	232.56	7.21002
198059	124152	104549	77827.5	53304	95687.1	380.7	623.22	7.21224
122770	86280	93252.6	43819.9	31724	90524	564.84	702.78	7.21335
78919.1	66139	78199.6	49458.6	46539	69647.4	410.4	492.15	7.22222
169079	110982	99842.9	66828.2	55410	79040.9	77.76	82.11	7.23664
137207	92927	96764.4	73271.5	52031	92289.6	291.6	423.3	7.23664
81187	68384	77805.8	51028.4	47244	70785.6	237.6	396.27	7.24329
109698	69435	103538	55674	39819	91630.9	41.58	65.79	7.24329
58171.2	52464	72665.2	34403.4	35952	62713.1	132.3	186.15	7.24551
155476	101177	100707	61714.4	45181	89518.1	1592.46	2388.33	7.24884
105759	62932	110136	70654.7	47896	96676.7	219.24	320.79	7.25105
193652	122006	104021	105153	70426	97851.9	1434.24	1813.56	7.2566
187449	116559	105394	70186.5	38540	119350	1675.62	2563.77	7.26325
99949.5	78645	83289.4	57106.6	44293	84495.1	640.44	900.15	7.26769
107371	82081	85728.4	69611.4	52445	86987.4	320.76	466.65	7.2688
124666	80172	101907	65508.5	44993	95418.5	500.04	838.44	7.2699
90045.9	69521	84884.4	33561.5	27717	79355.2	437.94	683.4	7.2699
92408.1	66379	91234.6	70480.3	55903	82625.2	407.7	630.87	7.27767
139740	94188	97230.9	61291.6	39196	102480	912.06	1443.81	7.28321
68905.3	60773	74305.7	43294.5	42757	66359.9	156.6	211.14	7.28654
124450	89477	91151.7	81346.1	53277	100064	1284.12	1591.71	7.28654
66060.3	57536	75245.5	42492.1	42256	65902.1	222.48	397.8	7.28876
84732.2	58726	94557.9	34330.5	28070	80152.6	670.68	709.92	7.29208
137795	91370	98834.5	44328.6	31694	91661.5	349.38	591.6	7.29319
98017.7	76869	83566.7	76453.7	60582	82705.6	228.42	413.1	7.29763
104648	70312	97539.7	28941.3	22284	85114.8	816.48	1210.74	7.30095
106561	67795	103010	51905.3	38235	88967.4	1151.28	2223.6	7.30317
122486	85789	93569.3	38112.7	30816	81053.7	103.68	98.43	7.31315
57648.6	49786	75886	28986.7	34691	54759.7	208.44	302.43	7.31537
146659	96355	99750.3	61197.7	36335	110380	804.6	1110.27	7.31537
129846	85418	99623.1	43007.2	31790	88660.6	1097.28	1374.96	7.3187
88867.2	64708	90004.4	39943.3	31568	82923.3	1034.1	1862.52	7.32091
154447	95668	105802	64635.8	44044	96176	813.78	1402.5	7.32535
192855	103117	122569	88931.5	44768	130187	881.28	1336.71	7.32868
97592.1	71617	89305.5	35663.2	27685	84422.1	480.06	733.38	7.33089
219561	117692	122261	101367	62284	106659	1538.46	2649.96	7.33533
68863.4	57909	77933.2	37553.8	35701	68937.1	115.56	135.66	7.33866
149504	91857	106665	65829.2	41041	105119	909.9	1028.67	7.33866
129644	87559	97035.6	38694.2	29735	85282.2	449.28	616.59	7.34087
140195	92581	99240.9	53665.2	38621	91064.5	647.46	1083.75	7.34531
99714.7	67017	97511.2	37578.1	28553	86250.7	362.34	496.23	7.34642
84213.8	64977	84938.3	51898.9	42965	79163.1	296.46	306.51	7.35085
120673	75426	104850	42528.2	32358	86134.2	742.5	1208.19	7.35085
139493	102906	88836.8	93832.6	58291	105495	2364.66	2510.22	7.35529
108001	87642	80760	59601.4	48046	81297.9	561.06	897.6	7.35751
171020	88832	126171	121039	58880	134722	984.42	1127.1	7.35751
70740.7	64122	72300.6	46832	49210	62369.1	440.1	761.94	7.35972
72083.7	62339	75780.5	44705.5	44867	65300.1	516.78	852.21	7.36305
60445.4	52132	75987	35016.3	36592	62713.9	428.22	693.6	7.36416
101687	72800	91541	32786.6	25804	83270.2	795.96	868.53	7.3697
165107	104789	103260	60966.5	41753	95693.8	597.24	767.04	7.3697
122303	80134	100023	50776.2	37602	88497.1	737.64	1026.12	7.37747
175803	92571	124460	121062	61551	128899	1029.24	1688.61	7.37747
122035	88368	90504	65365.9	47564	90064.4	431.46	626.28	7.37858
104748	72680	94451.6	49561.7	35144	92422	1249.02	2046.12	7.38412
68635.5	60926	73828.9	37244.3	39427	61908	423.36	383.01	7.38856
201426	111314	118589	125186	71414	114882	1731.78	1623.84	7.39299
72108.6	59506	79415.7	40302.9	38994	67735.8	157.14	165.24	7.3941
131691	88120	97940.1	45479.9	35624	83667.5	196.56	375.87	7.39521
106181	72619	95824.7	49242.6	34591	93294.9	779.22	958.8	7.40519
146343	98625	97244.2	48089.7	34629	91010.6	514.62	802.23	7.40852
130242	85865	99406.2	90643.3	50532	117557	545.4	427.38	7.40852
86827.8	73632	77280.9	54758.7	48992	73250.1	523.8	937.38	7.41406
170384	90721	123084	113374	44061	168631	1806.84	4215.15	7.4185
138968	88871	102479	89055.2	63267	92249.1	1039.5	1316.31	7.42626
69083.4	58398	77527.5	48192.8	47738	66160.4	153.9	399.84	7.42848
227256	121931	122147	112363	46607	157998	1258.2	2367.42	7.42848
133422	83595	104599	48074.6	34182	92171.8	309.42	430.44	7.42848
68430.4	60504	74121.6	34313.2	36780	61140.6	140.94	217.77	7.4318
174216	107724	105988	71647.7	51880	90507.1	343.44	502.35	7.44511
157076	97830	105225	52684.6	40914	84390.1	669.6	976.14	7.44954
110132	79764	90487.4	65313.5	51912	82454.7	583.2	1027.14	7.45065
147207	92499	104297	66609.5	42563	102561	316.98	585.99	7.46063
84429.5	57008	97059.6	34549.7	28152	80429.5	464.4	699.21	7.46507
104956	73884	93097.1	34133.4	25685	87092.3	185.22	308.55	7.46507
59555.6	50757	76896.5	29102.8	29233	65244	119.34	198.9	7.47505
133600	83000	105489	72593.3	51393	92570.5	1124.82	1638.63	7.47949
121015	80129	98975.8	64533.2	43525	97168.3	1244.16	1931.37	7.48725
102819	73215	92035.5	31703.4	25279	82191.3	631.26	851.19	7.49612
156846	99695	103105	50635.3	30095	110265	1033.56	1388.73	7.51053
114090	72715	102826	37097.5	30086	80809	970.38	1718.19	7.51275
148122	101463	95673.4	61421.8	42539	94627	461.7	808.86	7.51608
68346.1	57093	78453.3	49258.3	44965	71793.4	295.92	524.28	7.51608
137087	90183	99620.9	50187.1	34359	95726.3	394.74	4705.26	7.51719
212135	122012	113943	144881	84988	111721	2492.1	3752.07	7.5194
70417.4	61667	74835.4	46157.6	51443	58802.6	314.82	200.94	7.52384
155157	107193	94860.7	69668.1	44948	101579	785.16	763.47	7.52606
138977	90608	100521	52940	36660	94639.2	1090.26	1607.01	7.52828
105763	69451	99801.1	62035.7	43055	94427.5	801.9	1283.16	7.5316
115350	76089	99352	39757	30804	84583.6	308.34	442.68	7.5316
86751.5	62469	91010.6	56428.4	46153	80126.8	394.2	454.92	7.53493
147556	86314	112035	59805.5	37511	104487	1864.62	2196.57	7.53493
134219	89875	97871.1	52368.7	38079	90129.3	921.78	1199.01	7.53715
153512	87012	115623	121307	67128	118430	622.62	807.33	7.54047
145481	90035	105895	55695.6	39031	93517.1	319.68	366.69	7.54047
213476	122375	114324	108797	65127	109480	5304.96	8075.85	7.54269
68436.2	56697	79105.4	43746.5	44457	64488.6	137.7	284.58	7.54713
92625.4	61313	99005.1	48733.4	37969	84115.8	4372.92	6779.94	7.55267
102685	68373	98424.1	76642.2	54833	91602.2	67.5	82.11	7.55267
210805	115481	119633	81394.7	59501	89650.4	633.42	787.95	7.55267
68785.5	59192	76157.7	43321	45905	61846.9	154.44	273.87	7.55711
95133.9	67427	92465.9	72910.8	50951	93781.9	655.56	952.68	7.56265
106440	67914	102713	32610.6	24286	88000	738.72	1308.15	7.56598
67888.2	51946	85649	30514.3	27710	72168.4	352.62	728.28	7.57041
106547	74155	94163.5	39093.3	27311	93809	943.38	1192.38	7.57263
112185	77969	94296	40794.8	31477	84936	371.52	710.94	7.57485
94900.2	64019	97149	45666.2	39399	75960.8	389.34	526.32	7.57485
60231.3	50459	78228.3	36488.9	39339	60787.9	176.04	249.39	7.57818
192613	101708	124111	84470.6	38184	144979	1389.96	2514.3	7.58483
88430	64617	89687.6	64189.8	56189	74867.7	497.88	776.73	7.58816
83813.7	67280	81641.1	46871.5	39652	77468.2	363.96	531.93	7.59259
116909	74423	102949	47930.4	33043	95063	847.8	1042.95	7.59481
170754	94968	117835	109676	57825	124302	372.06	301.92	7.61033
117848	65180	118491	60221.3	32012	123287	265.68	399.33	7.61033
97053.6	65535	97055.1	52366.5	39746	86345.6	579.96	751.23	7.61477
69011.8	53947	83837.1	45348.7	39519	75203.6	212.76	97.92	7.62253
91586.1	65168	92103.3	40558.3	31012	85709.7	272.16	459.51	7.62253
155148	101452	100223	113775	67249	110877	724.14	1449.42	7.62253
163942	106565	100822	64607.8	43909	96429.8	39.42	273.87	7.6314
108448	74724	95113.4	41942.3	29392	93519.8	340.2	452.88	7.63917
158383	102432	101334	74662	48196	101524	3592.62	3740.85	7.64138
141847	89264	104142	100149	67836	96753.9	702.54	998.07	7.64138
116007	89090	85336.5	58384.8	44282	86407.7	697.14	1239.81	7.66023
141709	91364	101649	55144.3	40236	89818.4	470.34	571.71	7.66245
121656	87548	91068.1	43129.3	31253	90439.9	396.36	565.59	7.66356
148769	81531	119583	125850	53190	155061	1794.42	2077.23	7.66356
100169	68888	95295.4	28516.3	23372	79960.9	158.22	193.29	7.66467
105749	76677	90384.2	39747.2	30289	86000.7	211.14	328.95	7.66467
111564	76931	95039.1	34575.1	25507	88835	470.88	552.84	7.66467
108371	71217	99726.4	54550.8	40917	87373	354.24	374.85	7.66911
84686	63129	87915	42194.5	33101	83540.1	399.06	587.01	7.67022
54775	50311	71350.8	35602.2	41799	55820.1	147.96	171.36	7.69128
106611	71239	98076.4	38619.7	28923	87507.6	1124.82	1330.08	7.69794
170640	99462	112436	82669.7	45586	118849	1328.4	2298.06	7.70016
92710.2	62553	97131.4	51082.4	39092	85637.3	284.58	350.88	7.70348
197563	124053	104371	121810	78529	101656	921.24	1290.81	7.7057
136492	74004	120874	76595.2	34920	143750	360.72	619.14	7.72122
127703	81658	102491	45333	32926	90230.9	475.74	728.79	7.72455
123820	81222	99907	39097.1	29266	87551	366.66	358.53	7.7312
66480.5	53262	81800.7	44678	42046	69638.4	123.66	192.78	7.73453
167095	109573	99939.9	62174	43289	94126.3	575.1	817.02	7.73786
127160	85231	97776.3	43684.9	34290	83491.8	621.54	913.92	7.74562
158241	96197	107805	99252.5	62845	103503	1733.94	1733.49	7.74784
130404	83183	102740	42239.3	31135	88909.5	743.04	1136.28	7.75227
71069.8	59330	78503.8	42407.8	40034	69422	365.58	485.01	7.7556
113979	74683	100019	38205.5	29711	84273.1	731.16	1178.1	7.76004
196704	122861	104925	92510.1	62400	97159.3	949.32	1022.55	7.76114
134317	92562	95099.4	58147.7	40634	93782.8	556.74	712.98	7.76336
115438	73887	102390	44561.3	34898	83683.1	632.34	1940.55	7.76336
77871.3	63822	79962.6	39949.2	35290	74188.5	240.84	353.94	7.76447
82340.3	61610	87587.3	54224.6	49518	71765.1	963.36	2162.4	7.76669
64096.6	55018	76350.2	39043.1	44158	57944.8	57.24	81.6	7.7678
100482	63187	104218	38921.6	30259	84297.7	380.7	600.27	7.77002
115241	76737	98419.3	58673.2	40757	94344.6	454.14	471.24	7.77556
130359	84082	101606	69966.2	48002	95523.2	827.82	1659.54	7.77889
104020	70757	96344.5	42119.5	29153	94684.6	712.8	1044.48	7.77999
148957	104369	93534	48630.2	34965	91149.2	536.22	677.28	7.78443
207549	113441	119903	116519	51693	147722	765.18	1788.06	7.78887
124357	74084	110008	61993.1	37492	108364	211.14	546.72	7.79108
93408.8	61502	99535.6	62642.2	45527	90173.2	33.48	30.6	7.79441
180604	105210	112500	85909.7	48974	114963	842.4	1073.04	7.80661
101924	75171	88859.8	48487.1	36327	87473.6	538.92	736.44	7.80772
84965.4	64203	86729.4	41934.2	31739	86587.6	332.1	425.34	7.81215
101210	71817	92358.7	34142.6	24852	90035.7	533.52	819.57	7.81437
98802.6	70845	91398.5	30433.3	23664	84283.2	459	581.4	7.81992
58622.2	51024	75295.3	33439	36352	60284.3	295.38	534.99	7.82435
110507	77801	93086.1	38503.1	29044	86879.8	770.04	845.07	7.83322
104375	72090	94885.9	50503.5	40090	82559.2	669.06	1060.29	7.84653
99327.8	71685	90807.7	41018.9	32725	82145.7	281.88	398.82	7.84653
173180	108980	104143	64541.3	40212	105187	1151.82	1471.35	7.85207
94459.2	69851	88624.1	69396.5	47515	95716.5	774.36	876.18	7.85984
126038	71588	115383	76364.6	55140	90762.3	425.52	568.65	7.85984
55083.4	49868	72390.1	37431.2	43976	55782.5	22.14	52.53	7.86205
100980	65131	101608	53584.2	37327	94079.2	281.34	294.27	7.86538
184942	116481	104055	59995.6	38453	102251	693.9	903.72	7.86982
102910	70240	96017.7	59589.5	44184	88386.3	488.7	596.7	7.87314
218729	127413	112505	100889	62641	105552	1376.46	1870.68	7.87314
136760	83145	107796	70996.5	53700	86644.8	763.02	828.75	7.87536
90661.3	58753	101128	37080.2	28181	86231.4	928.8	1404.54	7.88867
152167	96241	103619	66942.2	45617	96173	68.58	94.35	7.88978
105570	67099	103110	63474.3	46015	90402.1	46.98	31.11	7.89199
119230	76909	101599	37310.2	27661	88397.5	581.58	1205.64	7.89421
213755	110928	126286	91042.4	45943	129869	522.72	861.9	7.90197
117407	72738	105782	50487.3	35158	94110.5	640.44	829.26	7.90419
78530.6	65859	78145.5	44100.7	42307	68314.6	316.44	603.84	7.90419
86904.6	57657	98780.4	51683.4	38381	88250	393.66	460.53	7.90419
49388	46772	69201.5	29441.3	37424	51557	410.94	779.79	7.90752
146999	100858	95517.5	62795	43118	95443.5	2192.4	2979.42	7.90974
88516.4	60156	96432.7	34591.3	25921	87457.2	297.54	421.26	7.91417
56849.9	51488	72360.9	34128.5	37632	59434.7	417.96	584.97	7.92748
173159	109625	103518	61807.9	37769	107248	1060.56	1519.29	7.93968
113401	75396	98570.8	52242.3	37608	91037.9	821.34	1221.45	7.94078
111314	84501	86331	63181.1	46917	88254.5	1053	1503.99	7.943
94175.7	68620	89943.1	45077.6	35761	82609.7	643.68	1130.67	7.94411
123258	82403	98028.7	43131.4	31039	91068	976.86	1645.77	7.94522
97575.1	65159	98139.7	42196.1	27863	99248.7	523.8	776.22	7.94633
105981	72197	96203.4	67056.7	48413	90773.7	51.84	65.28	7.94633
84642.1	69028	80360.2	36406.3	33160	71951.8	23.76	19.38	7.94966
185655	111902	108730	69692.4	51379	88895.5	904.5	968.49	7.95853
86527.8	62085	91337.5	38562.5	28505	88659.2	357.48	554.37	7.96296
148831	89994	108383	55729.6	31742	115062	1029.78	1304.58	7.96629
105965	68765	100989	50959.3	36288	92032.2	282.42	332.52	7.97405
125013	84667	96765.8	39579.8	30486	85085.1	1141.56	2292.96	7.97849
194790	116941	109164	124236	69280	117522	1824.66	2365.89	7.98181
132122	96504	89723.9	54917.5	41756	86192.9	291.6	358.02	7.98514
148289	99051	98113.9	48567.1	34134	93246.9	611.28	1046.52	7.98847
137190	97919	91819.9	77650.4	47490	107157	407.7	608.43	7.99068
149124	84197	116073	99388.6	49601	131319	247.86	371.79	7.9929
67180.7	53438	82389.9	34028.1	32206	69243.8	354.24	552.33	7.99956
98962.7	60233	107675	47925	35661	88074.2	1298.16	1802.34	8.00954
110929	77720	93538.9	38263.9	28908	86746.2	304.02	359.04	8.01952
79205.3	54930	94498.4	51637.5	37974	89116.6	32.4	77.01	8.02063
120926	74929	105767	78057.5	50413	101473	1121.04	1456.05	8.02173
128219	75593	111161	45940	35197	85539.1	825.12	1331.61	8.03171
115003	78654	95822.8	48400.7	36334	87300.9	495.72	657.9	8.03393
140390	94400	97464.1	49600.1	37988	85568.9	300.78	401.88	8.03837
71693.1	54405	86361.2	29322	25669	74862.5	706.86	1601.91	8.04169
80554.2	60467	87307.1	42370.6	34247	81081.5	217.62	359.55	8.04169
100565	66739	98752.1	33475.7	25291	86744.8	173.34	231.03	8.04613
155314	100085	101700	59817.4	40805	96071.4	1131.3	1420.35	8.05722
57761	51685	73240.3	31386.4	36161	56882.8	106.38	51	8.05833
111457	67537	108155	71681.8	43749	107379	490.86	500.31	8.06055
205616	146410	92037.6	73660.9	51934	92953.3	678.24	929.73	8.06387
114787	77525	97035.4	39954.6	29581	88518.5	162	225.42	8.0672
148298	101975	95306.1	56150.3	34571	106444	825.66	1386.69	8.06831
114252	85312	87767.6	50546.2	38028	87109.3	1356.48	1872.72	8.07385
111258	70308	103706	45910.8	32384	92910.4	524.88	815.49	8.07496
62887.1	50464	81669.6	30250.8	29852	66411.5	250.02	240.21	8.07496
121366	87143	91273.3	62125.4	37579	108344	393.12	723.18	8.08272
106264	71276	97706.8	31570	24001	86203.6	301.86	345.27	8.09714
97917.5	71228	90092.7	39187.3	33176	77410.7	699.3	1079.67	8.09825
148472	98061	99226.7	80196.5	53497	98244	83.7	107.1	8.10157
92167.5	72283	83564.5	42167	35135	78652.5	214.38	95.37	8.10268
207204	130697	103899	87030.7	57204	99707.1	819.72	1403.52	8.10268
58871.9	51331	75163.7	38614.3	44039	57463.3	173.34	210.12	8.10601
93850.8	59469	103425	45206.6	33949	87268	296.46	307.53	8.10712
74399.8	55172	88375.7	44706.6	39328	74498.9	142.02	225.93	8.10712
139630	88718	103144	56169.7	41747	88177.3	813.78	868.53	8.11266
119252	86340	90517.4	59434	45384	85824.7	1447.74	2233.8	8.11488
77450	66321	76533.2	28054.1	27301	67343.8	354.24	478.89	8.11821
135014	84217	105065	86074.4	57817	97566	61.56	71.4	8.12043
142072	98298	94720.7	46782.9	30814	99499.1	696.6	1061.31	8.12708
201455	118104	111788	93167.8	47532	128458	1280.88	2176.68	8.12819
70313	59893	76937.7	29841.5	29685	65881.5	469.26	826.2	8.1293
149789	89769	109354	71734.1	48628	96676.2	734.4	1016.43	8.13373
94048	68703	89712.6	40318	29963	88184.8	526.5	786.93	8.13706
173696	100808	112921	147414	63244	152756	678.78	1222.47	8.13706
105623	61979	111685	43740.5	24694	116084	411.48	839.97	8.13928
105411	74974	92141.2	43609.3	29866	95693.5	587.52	874.65	8.1426
[truncated: 1,539 more rows]
