# Supplementary material for: Integrated multiplexed assays of variant effect reveal determinants of catechol-O-methyltransferase gene expression
Source: Mol Syst Biol. 2024 Feb 14;20(5):2. doi: 10.1038/s44320-024-00018-9 (PMC11066095; doi:10.1038/s44320-024-00018-9)
Supplement: Supplementary file 7 — Source Data Fig. 3 [file 44320_2024_18_MOESM7_ESM.zip › MSB-2023-12096_SourceDataForFigure3/MSB-2023-12096_SourceDataForFigure3A/export_Specimen_002_ROI2_004_Single Cells.csv]

FSC-A	FSC-H	FSC-W	SSC-A	SSC-H	SSC-W	GFP-A	mCherry-A	Time
80371.3	66173	79597.6	37134.7	32240	75485.8	4770.36	7146.63	0.243236
127495	82456	101333	78435.5	54408	94477.9	16776.2	8929.59	0.243236
118813	76536	101737	42279.8	32213	86016.6	672.3	1354.56	0.243236
106974	73597	95256.9	34972	26464	86605.4	6681.42	13591	0.243236
161196	99724	105934	65290.3	44988	95111.3	12457.3	20611.7	0.244308
168511	102409	107837	61241.4	40221	99786.6	14370.5	19754.3	0.245379
105334	72969	94604.4	65102.4	46452	91848.6	1446.12	2578.05	0.247522
187208	102704	119458	74911	43980	111627	8536.32	19028.1	0.248594
67893.5	58417	76167.4	33740.3	34353	64367.1	718.74	7201.2	0.259309
111775	78326	93523.4	49304.2	35654	90626.5	2831.22	4523.19	0.272167
129597	85953	98812.7	47837	34977	89631.6	7053.48	10655.9	0.272167
110812	74596	97353.3	36281.5	30480	78010	2312.82	3131.91	0.272167
107476	77714	90633.8	46125.2	34610	87340.6	1509.84	1358.64	0.27431
156003	99328	102930	66029	39728	108923	412.56	480.93	0.278596
110109	76885	93855.4	52265	37169	92153.1	7064.82	11179.2	0.278596
95101.6	64652	96401.9	33477.8	25729	85273.6	64.8	122.91	0.283954
105321	72526	95169.8	46042.6	35134	85883.9	8451.54	11707.6	0.285025
107680	72241	97685.4	40695.5	30757	86712.6	274.86	522.24	0.287168
97499.3	69709	91662.7	35221	25545	90359.8	156.6	667.08	0.28824
133606	84548	103563	62817.1	42616	96601.8	6202.44	6575.94	0.28824
90696.2	62141	95651.3	44431.2	32832	88689.2	2792.34	3513.9	0.28824
171899	92534	121745	135620	68858	129078	5962.68	18089.7	0.28824
113119	76748	96594	43618.5	32085	89094	68.04	42.33	0.290383
140584	84954	108450	58390.7	40227	95127.5	8365.68	14821.6	0.291455
148221	99205	97916.8	65671.6	48793	88206.3	5952.42	11771.3	0.293598
132789	90792	95850.8	49568.8	35368	91849.7	12106.3	22900	0.293598
92375.8	66932	90449.1	31064	24564	82877.9	5053.86	10631.5	0.303241
142722	86338	108335	55520.1	36910	98579.4	4425.3	5206.08	0.306456
94066.5	73197	84221.3	63515.9	56089	74213.8	16335	28242.8	0.315028
132736	77744	111893	54082.6	38096	93037.6	12352.5	18992.9	0.325743
96004.2	69130	91013	30912.8	26362	76849.4	814.32	1306.62	0.328958
102695	71037	94742.9	68700.4	40153	112130	9979.2	15380.6	0.338602
115573	79372	95426.8	35990.5	26433	89232.1	3024	5326.44	0.339673
127405	85922	97176.8	65957.2	46122	93720.4	160.92	232.56	0.345031
107061	76113	92182.9	48332.2	35749	88603.8	87.48	3542.46	0.357889
221934	126338	115125	84989.5	53702	103718	9609.84	26733.2	0.357889
81141.9	68824	77265.5	42414.3	40200	69145.9	100.44	473.28	0.360032
158818	94016	110708	59120.3	40628	95365.4	12663.5	19490.2	0.364318
108868	70890	100646	34109.6	27342	81757.4	375.3	1802.34	0.366461
167375	97452	112559	116816	62072	123335	18704.5	20783.5	0.367533
111652	72837	100461	33389.3	25461	85943.2	217.62	250.92	0.367533
126454	79284	104526	41335.9	30596	88540.7	7363.44	16954.4	0.367533
139985	82170	111647	66765.6	32798	133409	3965.22	13698.6	0.368604
115029	79101	95302.4	32852.5	25792	83476.4	99.9	294.78	0.370747
96868.1	67110	94596.1	37143.4	31178	78075.2	3607.2	4193.73	0.377177
89754.4	59137	99466.4	35671.9	26313	88845.5	5629.5	7416.93	0.378248
150752	87260	113221	72741.8	42993	110883	4349.16	5868.57	0.378248
129025	77578	108997	48221.5	33161	95300	12444.8	16585.2	0.378248
120544	77229	102293	46910.9	33661	91332.8	10593.7	16692.8	0.387892
125432	68886	119332	79395.7	38882	133822	347.76	306	0.387892
82935.5	62808	86537.7	40522.7	32677	81271.1	621.54	4529.82	0.392178
155773	101305	100772	82517.9	57149	94628	2300.94	2629.05	0.393249
146600	96674	99381.3	74815.4	50274	97527.6	272.16	493.17	0.40075
89988.2	64730	91108.7	29129.8	24302	78555.2	6263.46	8694.48	0.403965
129060	81952	103208	52793.1	38688	89429.5	1871.1	3185.97	0.405036
165355	108996	99423.1	79386.5	53200	97794.6	1836	3185.97	0.407179
94899.7	71146	87416.6	39643.6	31559	82324.6	67.5	33.66	0.420037
161846	93945	112903	79127.3	57556	90098.1	7675.56	11110.3	0.420037
156098	90074	113574	84508.4	48762	113579	2575.26	8729.16	0.426467
120448	76880	102675	93144.1	63120	96709.3	574.56	373.32	0.431824
110972	73539	98895.2	39213.7	29315	87665.4	270	103.02	0.432896
75431.2	63797	77487.3	36092.5	32337	73147.1	4945.86	10442.8	0.432896
127241	83225	100197	44272.4	33065	87749.5	6461.1	11177.7	0.433967
104793	71805	95644.1	29614.1	23216	83597.2	66.42	27.03	0.435039
138193	93261	97110.2	49488.3	34409	94256.3	76.68	72.42	0.43611
175467	95888	119925	90789.1	42800	139018	2822.04	17318.1	0.43611
136363	79165	112887	49215.6	34009	94839.4	8557.92	13489.5	0.43611
126681	78418	105870	50114.7	40934	80234.5	294.84	1344.36	0.442539
51856.3	48708	69771.9	34603.2	48756	46512.3	133.92	196.35	0.444683
93755.4	68021	90330.2	45414	35497	83845.2	1634.04	2262.36	0.444683
128757	88797	95027.9	68982.3	45389	99601.8	10938.2	23128	0.444683
130712	73490	116565	81689	58018	92274.4	6089.04	10283.6	0.448969
106725	69620	100464	42063.8	32020	86092.9	9001.26	16150.7	0.459684
113436	76010	97804.7	40051.3	31886	82318.2	3601.8	19123	0.46397
134151	87647	100309	94179.2	58111	106213	5640.3	8306.37	0.465041
129369	79158	107107	75071.3	45622	107840	15835	25183.3	0.480043
101001	70315	94136	28614.6	24646	76088.9	945.54	3298.17	0.481114
112729	70708	104483	44058.6	32956	87614.5	2058.48	8466.51	0.483257
98626.1	65156	99201.3	31090.5	24608	82800.2	4706.64	8100.84	0.484329
114545	70141	107024	54187.4	37965	93539.4	9389.52	13726.1	0.488615
120986	74325	106679	74902.3	54473	90114.3	486.54	221.34	0.488615
186208	106200	114909	151007	64357	153773	15182.6	27871	0.490758
104598	73761	92934.1	51645.1	38801	87230	1546.02	13212.6	0.490758
65847.7	55679	77504.9	46631.7	54703	55866.3	1421.82	9685.92	0.490758
169131	100648	110128	85574.9	56661	98978.8	9890.1	29450.5	0.493973
155352	90124	112968	81903.4	45356	118344	12335.8	21260.9	0.49933
165097	88656	122042	81926.1	55968	95931.8	12060.9	39484.2	0.501473
158150	87420	118560	76528.3	54568	91910.2	2217.78	16136.4	0.501473
209522	112605	121942	150322	60093	163938	2768.58	7663.77	0.502545
163273	102393	104502	60326.6	39465	100179	6091.2	10904.8	0.504688
144562	84616	111965	76046.6	45480	109582	10960.9	16780	0.506831
154222	89781	112575	105187	50973	135239	15940.8	30142	0.506831
186492	100105	122091	93795.8	55981	109805	16632.5	28170.4	0.508974
100026	66797	98138.1	32147.3	26461	79619.2	4635.9	7969.77	0.508974
111517	72645	100604	51847.6	36901	92081	144.18	140.25	0.510045
166656	106209	102835	70694.1	48377	95768.8	9243.72	14076.5	0.510045
129388	80929	104778	69499.1	43425	104886	11671.6	22644.5	0.510045
131507	75193	114618	64213.6	42180	99770	15729.7	22945.9	0.511117
228243	130072	114999	106324	72812	95699.1	600.48	969	0.516475
115204	69453	108707	68075.6	38429	116095	8174.52	16499.5	0.516475
97016	64357	98793.3	44318.9	33361	87062.2	3777.84	8748.03	0.516475
141708	78699	118006	62732.9	44463	92464.8	728.46	294.78	0.519689
166799	101206	108011	66734.3	45398	96336.8	4424.76	29180.2	0.522904
134200	87231	100823	52213.1	38418	89068.7	13005.9	21521.5	0.526118
151070	98582	100429	56180	38882	94691.9	111.24	157.59	0.52719
191127	109618	114267	115710	51638	146853	5092.74	27392.6	0.528261
154273	95272	106122	58011.1	39249	96864.1	5262.3	10519.3	0.530404
118564	84800	91629.6	69011.5	43296	104461	3071.52	4755.75	0.530404
123792	83614	97027.3	43853.4	32958	87201.2	89.64	147.39	0.531476
95883.9	62287	100885	31907	25199	82981.7	6495.66	10078.6	0.533619
100420	67484	97520.9	49703.8	36844	88410.2	2930.58	4624.17	0.535762
132986	74367	117194	65061.4	38411	111006	6790.5	12060.5	0.542191
110120	73232	98547.6	33355.3	26288	83154.7	133.92	228.48	0.542191
107838	63500	111295	54086.9	39960	88704.8	110.7	72.93	0.543263
64656.3	58088	72946.5	38545.7	42353	59644.7	8861.4	14240.7	0.544334
112965	73790	100329	35788.5	26551	88337	8599.5	14043.4	0.549692
90195.9	60670	97430	67048.6	45146	97330.8	182.52	567.63	0.549692
153557	98809	101848	61440.1	41929	96032.3	11672.1	17010.5	0.549692
145550	94664	100764	67472.5	43144	102491	480.06	426.36	0.549692
152623	87621	114154	65511.7	48613	88317.5	4975.02	5205.57	0.549692
111606	76388	95751.1	45949.1	34464	87375.9	8973.72	16050.2	0.557193
118427	70896	109473	51328.1	37820	88943.3	3602.88	5347.35	0.560407
55823.8	48894	74824.5	29657.3	31706	61301.4	2203.2	4588.47	0.561479
109357	59541	120368	82368.4	56285	95906.4	5312.52	36343.1	0.564693
137946	78887	114600	95608.6	49015	127834	3618	12220.1	0.565765
104051	77990	87435.1	33248.9	26166	83276	34.56	40.8	0.568979
135773	92355	96345.7	71435.5	49079	95389	12454.6	26643.9	0.572194
118830	72421	107533	57161.7	42113	88954.7	9095.22	8433.87	0.575408
122660	80048	100423	42959.2	28996	97095.2	9190.26	15914	0.575408
101006	69236	95608	31453.4	25736	80095.1	3312.36	4849.59	0.57648
129839	81561	104329	44712	32509	90136.4	2985.66	4386	0.588267
104227	69184	98731.4	41632.9	29580	92239.9	4736.34	13838.8	0.59041
140403	89008	103378	45006.8	31616	93293.5	12872.5	20596.9	0.59041
109639	71278	100807	37441.4	29854	82192.1	872.64	1561.11	0.591481
146330	90982	105404	67271	44018	100156	1504.98	1439.73	0.591481
104887	75109	91518.6	46119.8	34357	87973.5	744.12	1098.54	0.592553
181972	106484	111996	68999.6	46704	96821.6	146.34	2358.24	0.593624
150051	94177	104418	59296.9	43557	89218.2	6387.66	8228.34	0.598982
105959	68735	101027	62766.9	40367	101902	6747.3	12418.5	0.600054
187467	98323	124954	107955	53255	132850	12545.3	20890.1	0.607554
114538	85152	88152.3	46550.2	37004	82442.7	1245.24	7159.38	0.618269
178461	106841	109468	78238.4	51209	100128	22861.4	31743.4	0.624699
68783.4	54929	82065.7	32960.5	29713	72698.8	818.1	7387.86	0.628985
56119.6	49980	73586.5	32228.3	37848	55805.1	1642.68	3435.36	0.630056
102706	64121	104972	33641.5	26612	82847.1	1989.36	14945.5	0.630056
58279.9	52167	73215.4	30143.3	36683	53852.6	2250.18	6475.47	0.636485
107184	83028	84602.9	65653.2	47900	89825.6	12634.4	18275.8	0.636485
143145	92939	100938	54372.6	39051	91249	1947.78	8146.74	0.6397
111245	70762	103029	41590.3	33802	80636	63.72	934.83	0.6397
177004	101781	113971	129678	80369	105745	2769.66	3323.16	0.6397
98932.4	68019	95321	34581.6	28595	79256.5	877.5	7660.71	0.6397
132369	88164	98395.5	53696.5	39048	90121.3	10214.1	15891.1	0.641843
125540	84005	97938.9	40430.9	29557	89646.4	254.34	136.17	0.642914
159199	102868	101424	99128.3	57740	112513	6945.48	30212.9	0.66113
96304.2	65028	97056.5	32673.8	25008	85625	3383.1	6381.12	0.66113
103326	69235	97805.8	73720.3	52539	91957.1	6876.36	10598.3	0.665416
112723	77386	95461.5	39535	29822	86881.1	3929.04	6300.03	0.666488
88141.6	60657	95231.4	34897	26433	86520.9	2708.64	5224.95	0.666488
95649.6	61855	101342	41233.3	31995	84459	7089.12	14893	0.666488
172996	107454	105510	65574.4	38426	111838	1868.94	15395.9	0.666488
87505.1	61802	92792.1	46249.4	36115	83926.3	6284.52	10071	0.68899
158166	96601	107303	81211.7	50228	105963	4255.2	18229.4	0.693276
157829	85149	121475	88450.4	39744	145851	246.24	432.48	0.695419
106037	71012	97859.7	36467.8	28376	84224.5	7546.5	10748.2	0.695419
95522.4	58608	106814	59811.5	44392	88299.8	11398.3	17881.6	0.695419
72952.9	56456	84686.2	39213.7	37116	69240	70.2	77.52	0.701848
105000	73145	94077.6	36407.9	28637	83319.7	170.64	266.73	0.703991
226745	122324	121480	85168.8	54640	102153	9984.06	16759.1	0.708277
146963	85902	112121	94427.6	49498	125023	9144.36	22948	0.712564
119919	75649	103888	40136.6	29609	88837.5	11517.7	18941.4	0.713635
114669	65835	114148	52833.6	37947	91245.8	7570.8	12070.7	0.713635
172890	102047	111033	108724	52875	134758	9521.28	12655.1	0.722207
127337	82605	101025	62881.9	43744	94207.9	175.5	134.13	0.723279
175215	105980	108349	64679.6	41141	103032	8164.26	13339.6	0.725422
121569	86037	92601.2	88076.2	63217	91307.1	14961.8	19204	0.731851
86816.1	67389	84428.9	47602.6	39161	79663.1	1137.24	1680.96	0.731851
94188.9	70509	87545.8	29884.7	23296	84071.2	8080.02	9697.65	0.736137
106624	75210	92909.2	45192.6	33198	89214.5	2435.4	21859.1	0.739352
137789	86726	104123	49010.4	33522	95816	4727.7	7883.58	0.746852
117061	72746	105459	38747.2	26890	94434.1	6083.1	12306.3	0.750067
135377	86386	102702	48955.9	33606	95470.2	1792.26	2353.65	0.757568
196282	124846	103035	82323	56106	96159.4	21126.4	28794.1	0.762925
156153	99727	102616	53596.1	40050	87702.2	346.14	877.71	0.765068
132674	81732	106384	47440.1	34792	89360.6	156.06	129.54	0.781141
109331	75094	95414.9	37339.4	29698	82398.6	78.3	207.06	0.784356
114140	72600	103034	41560.6	31976	85179.9	94.5	41.31	0.784356
109198	66562	107515	68047	38518	115778	6545.34	13179.4	0.784356
98366.4	64611	99774.7	51126.7	36223	92500.3	5679.72	15923.7	0.784356
154775	93173	108865	63784.8	45113	92660.7	7820.28	14870.6	0.785427
102583	68616	97978.4	40301.3	29893	88354.6	774.36	392.7	0.785427
111205	76206	95634.7	36773.5	28435	84754.2	2891.16	5186.19	0.788642
115713	80372	94353.2	54161.5	38468	92272.2	2064.42	3693.93	0.790785
145374	93043	102396	54873.7	39431	91202.5	10234.6	14486.5	0.791856
173864	107542	105953	63623.3	44422	93863.8	1858.68	18990.9	0.792928
150060	96813	101581	59433.5	41613	93601.3	105.84	88.74	0.799357
125115	78571	104358	49644.9	33142	98169.4	208.98	11004.3	0.8015
137549	82793	108879	53498.9	41513	84457.9	12495.6	20544.3	0.812215
85292.4	72009	77625.3	53456.2	54772	63961.6	1189.62	13290.1	0.817573
159527	97857	106837	66683.5	45425	96206.3	13045.3	21555.2	0.817573
142893	86010	108879	50710.9	35198	94419.8	6299.1	10361.7	0.817573
47693.1	46602	67070.4	25359.5	34858	47678	543.78	3018.18	0.818644
92744.7	65639	92599.2	32700.8	25539	83913.9	91.26	7581.66	0.820787
111130	79948	91097.2	41602.1	31361	86937.2	164.7	155.04	0.821859
82048.2	61898	86870.6	30002.4	25914	75875.5	283.5	393.72	0.824002
143044	92768	101053	57785.9	38700	97856.8	136.08	171.87	0.82936
179803	103583	113760	73138.1	45151	106159	11004.1	17194.1	0.82936
112680	76132	96996.9	39894.7	29980	87209.4	6627.42	11094	0.837932
132598	92425	94021.2	61155	44996	89071.4	5787.18	9667.05	0.840075
103803	73421	92655.3	34840.3	26272	86909.7	4443.66	11201.6	0.847576
177888	103032	113150	156073	98264	104091	9798.3	18568.6	0.849719
106003	70336	98769.1	34287.8	25840	86961.6	5118.12	9777.21	0.849719
109983	74036	97355.9	32321.2	25416	83341.2	3797.82	5391.21	0.849719
180616	105400	112304	66362.8	45436	95720.4	3903.12	23987.3	0.851862
74372.8	61165	79687.6	30288.6	26320	75417.7	896.94	1332.12	0.855076
97183.4	67371	94536.4	30703.9	25243	79713.5	1177.74	1646.79	0.856148
101750	68150	97847.1	32219.6	25454	82955.4	3168.72	5397.84	0.858291
129140	85431	99066.4	45019.3	33955	86891	9384.12	13015.2	0.860434
89072.3	59595	97951.9	41919.7	26374	104165	2347.92	8509.35	0.861505
86002	69921	80608.5	55647.5	50853	71714.9	1453.14	2250.63	0.867935
123811	83844	96775.6	62779.3	45096	91234.4	3039.12	4826.64	0.870078
159523	105249	99330.8	63446.8	43121	96427.4	791.1	1413.72	0.871149
186139	99682	122377	83711.9	50434	108779	8405.1	18901.1	0.871149
139068	86228	105696	52975.1	37646	92221.6	5024.7	7291.98	0.872221
147462	91402	105731	66344.4	44250	98258.7	8856	14434	0.876507
88319.7	67011	86375.7	45315.7	36535	81286.7	9150.84	14941.5	0.882936
123911	81777	99302	42369.5	29593	93830.5	3731.4	6175.08	0.884007
94552	66660	92957.7	51953.4	39312	86610.2	14225.8	24168.4	0.884007
164211	105487	102020	75093.5	51583	95406	12117.1	26660.8	0.884007
144349	94262	100359	46929.2	31686	97063.5	226.26	531.42	0.884007
95862.2	62366	100735	33080.9	26526	81730.8	5741.28	6783	0.885079
47876.5	46706	67178.4	26717.6	34278	51081.3	28.08	1877.31	0.896866
89348.5	62034	94392.4	40100.9	29702	88480.8	1778.76	15289.3	0.896866
124616	81200	100577	63616.9	42708	97620.9	548.1	1163.82	0.909724
119928	80515	97616.9	60125.2	44019	89515.1	105.3	216.24	0.91401
114861	75997	99050	66671.6	47181	92609.2	6047.46	9459.48	0.91401
123618	84064	96371.9	62399.2	42592	96013.1	1902.96	8181.42	0.91401
111566	75272	97135.6	39294.7	30488	84466.6	8403.48	11199.6	0.91401
112016	72612	101100	36150.8	28100	84312.5	7226.82	13474.7	0.920439
123571	84752	95553.1	59879.5	45776	85727.5	1635.12	6610.11	0.923654
116506	78623	97113	37440.9	29295	83759.2	2986.2	4276.35	0.92794
111484	76008	96124.2	34999.6	28785	79685	4101.84	6766.68	0.931154
93050.5	63311	96320.7	61743.1	47659	84903	11032.7	22047.8	0.933298
99583.3	69815	93479.8	42656.8	31071	89973.1	2521.8	3927	0.940798
127188	75713	110092	53051.2	38037	91404.8	2470.5	3465.45	0.94187
110618	72175	100443	39227.8	31583	81399.2	3062.88	11684.1	0.944013
102746	71776	93813.9	38481.5	29488	85523.7	5558.22	10553.9	0.946156
65265.3	57277	74676.1	29903	34985	56016.2	72.36	82.11	0.948299
163351	102269	104678	79266.1	58105	89403.3	143.1	333.03	0.961157
203207	119570	111377	72080.3	33910	139306	9990.54	11211.3	0.962229
110737	68474	105985	31765.5	23194	89755.3	818.64	6110.31	0.9633
106273	74871	93022.7	46020.4	35319	85393	8727.48	17309.4	0.966515
119751	68753	114148	52859.5	37129	93301.8	218.16	337.62	0.968658
151417	98058	101198	49929.5	35319	92646.4	6710.58	9677.76	0.969729
211127	112375	123127	79492.3	49063	106182	1195.02	1740.12	0.970801
159601	86319	121174	83128.7	38251	142426	3613.68	14880.8	0.970801
103202	72462	93337.9	69968.9	51886	88376.1	4419.9	9536.49	0.972944
177201	101920	113943	65510.6	45804	93732.1	22.14	48.45	0.975087
133291	85700	101929	42138.9	29612	93260	10743.8	18585.4	0.976158
125799	81614	101017	48622.1	36627	86998.7	2570.4	19483	0.97723
91924.3	62774	95968.8	32738.6	26898	79766.4	1102.68	10273.4	0.97723
104459	72864	93953.7	47078.3	40004	77125.3	1426.14	6840.12	0.97723
102627	73312	91741.7	37408.5	28596	85732.4	2267.46	2119.56	0.97723
130026	83560	101979	65404.3	45756	93678.1	6973.56	11408.7	0.97723
211863	113897	121906	91979.3	53668	112319	14379.7	32800.6	0.97723
58222.6	52477	72711.4	28350.5	32224	57658.3	2602.8	6720.27	0.978302
110940	71780	101289	48204.2	33772	93542.3	6870.96	12805.6	0.978302
113276	77832	95380.8	33896.9	25484	87171	7540.56	13977.6	0.978302
155166	98009	103755	57439.8	38701	97268.2	3553.74	5396.82	0.982588
95609.3	65511	95645.8	29964.6	22951	85563.2	1206.9	-0.51	0.983659
87847	59822	96237.8	41759.3	33850	80848.9	2855.52	4068.78	0.984731
97101.8	68740	92575.9	36551	28208	84919.4	548.64	114.24	0.989017
151843	97061	102525	61637.8	41825	96580.8	2735.64	3418.02	0.990088
79360.1	66569	78128.6	49209.7	45741	70505.8	185.22	97.41	0.99116
75354.9	56328	87673.2	46988.6	43909	70132.5	4311.9	4975.05	1.00723
124945	85450	95826.6	55788.5	39395	92807.6	5297.94	7023.72	1.00723
103408	68162	99423.9	34364.5	26010	86586.4	5791.5	9888.9	1.00938
70382.4	60266	76537	43517	40714	70047.9	1554.12	8736.3	1.01045
111555	71127	102787	40571.8	30951	85907.2	3586.14	8640.93	1.01045
105264	68039	101391	40070.2	30467	86192.9	417.42	858.33	1.01795
233550	129959	117775	126720	62675	132505	21692.3	54634.8	1.02331
71293.5	60120	77716.1	37407.4	43128	56843.2	3195.72	8429.28	1.03081
98624	69711	92717.4	40988.7	32623	82341.8	5057.1	8865.84	1.04259
114518	75142	99877.9	41338.6	31042	87274.3	13361.8	19233.6	1.05009
175519	92799	123954	74040.5	43291	112086	7175.52	12838.7	1.05545
96799.7	62420	101632	45201.2	33044	89647.4	346.14	336.6	1.05867
132274	78926	109833	72127.8	52474	90082.1	10452.8	10234.7	1.05974
134530	87504	100756	55162.6	35184	102749	2077.92	2825.91	1.06402
71533.6	60140	77951.8	49200.5	51560	62536.9	67.5	4810.32	1.07474
164151	95774	112325	59037.1	40970	94436.3	286.2	476.34	1.07474
137258	88959	101118	52692.1	39010	88521.7	62.1	82.11	1.07902
54371.6	51433	69280.4	32024.7	35721	58754.5	1703.16	2810.61	1.09188
111601	70656	103514	36679.5	27652	86931.4	4652.1	7595.94	1.09188
96559.1	66166	95639.7	47969.3	37254	84386	261.9	307.53	1.0951
145776	95253	100297	73861.7	48465	99878.3	5200.74	9825.66	1.0951
66506.5	57181	76224.1	40192.2	50857	51793	2767.5	5210.67	1.10046
128196	76084	110423	54682	40384	88739.1	8975.88	14259.1	1.10367
106058	72048	96472.3	36025	28576	82619.5	4344.84	6491.28	1.10688
157146	101840	101126	64517	46816	90315	10274.6	15874.3	1.10903
127448	84740	98565	38806	29184	87143.4	245.7	602.82	1.11117
138442	91134	99556.2	65073.2	49418	86297.3	7772.22	11041.5	1.11653
115834	83531	90879.7	45975.6	33627	89602.3	1465.02	14916	1.12403
104221	74368	91843.4	29526.1	23864	81085.5	5935.14	9599.22	1.12617
124651	88337	92477	71142.8	49077	95002.1	7652.88	14308.6	1.12617
113219	75515	98257.2	42053.6	32127	85785.3	7554.06	13772.5	1.13367
129052	74261	113890	83676.8	55961	97994	8266.32	7800.96	1.13582
99089.3	62836	103347	36743.8	28608	84173.6	4899.96	9498.24	1.14117
128853	83910	100638	69100.6	43734	103548	3393.36	8239.56	1.14224
107388	62114	113304	53599.9	38626	90941.9	2209.14	3451.68	1.14867
126070	86677	95320.5	70526.2	50749	91075.7	85.86	69.36	1.14975
173905	111150	102537	85711	54702	102686	8715.06	11810.6	1.14975
103489	66991	101242	74981.7	55279	88894.5	4966.38	17597.5	1.15617
98649.4	63587	101673	35611.9	24347	95858.3	3641.76	6084.3	1.15725
81560.1	68716	77785.7	43657.9	39169	73046.7	3436.56	6692.22	1.15725
82977.3	63750	85302	40930.9	33870	79198.4	607.5	933.81	1.15725
108191	73599	96338.4	32664.1	24539	87235.5	15154.6	22360.9	1.15725
84789.4	63450	87577	43218.9	34931	81085.4	9798.84	15568.3	1.16796
129510	80825	105011	53497.3	38548	90951.5	1477.44	9534.96	1.17439
114400	79025	94872.7	47451.4	34481	90188.1	367.74	625.26	1.17546
130630	87885	97410.7	83538	51741	105811	2941.92	28935.4	1.17546
126932	77135	107845	45802.8	35362	84885.8	9695.7	14653.3	1.18618
112658	72418	101952	40913.6	29842	89850.4	7066.98	10292.3	1.18618
84098.3	64087	85999.7	55832.8	45651	80152.8	5318.46	9093.81	1.18725
90097.3	62618	94295.9	35645.9	29079	80336.1	3978.72	3403.74	1.19046
155441	100488	101375	76073	48920	101912	3960.9	8656.74	1.19582
122879	74281	108413	61134.5	45226	88588.6	228.42	393.21	1.19689
52808.7	48337	71598.8	29839.3	39433	49591.7	672.84	7400.1	1.19796
201929	110829	119406	87242.9	60313	94798	4834.62	7294.53	1.20011
68158.5	52763	84658.5	27480.1	23430	76864.4	10346.9	14482.5	1.20118
165208	98565	109847	56087.6	30565	120260	2795.04	36281.4	1.20118
112570	70878	104086	48812.2	30958	103332	643.68	4868.97	1.21189
132328	85444	101496	54470.9	37328	95633.4	484.38	1231.65	1.22047
133862	84732	103536	59158.1	43697	88724.3	6040.98	9588	1.22154
86961.9	64388	88512.4	37642.3	27732	88956	5925.42	10426.4	1.22261
133376	85664	102037	43821.5	33036	86932.1	16016.9	25104.8	1.22261
105708	70908	97699.5	32963.8	25996	83101.7	3430.62	6775.86	1.22261
139264	95242	95827.8	58293.5	39703	96222.6	9132.48	14927.7	1.22368
132966	82677	105399	51186.6	38065	88127.3	6880.14	11278.1	1.2269
117536	80274	95957.2	41895.4	31514	87124.9	2713.5	3601.62	1.23225
93324.5	62685	97569	33207.8	28265	76996.6	441.72	581.4	1.24083
115996	77248	98409	37753.6	28696	86221.7	235.98	264.69	1.2419
114319	75313	99478.2	43456.5	33349	85398.8	396.9	2019.6	1.2419
162738	100695	105916	68023.3	46123	96654	13645.8	20342.9	1.24618
183547	114029	105490	115148	64457	117076	6842.34	17867.3	1.24725
92556	63654	95292.5	40826.2	31718	84355.4	3382.02	6006.78	1.25368
118646	68400	113678	65682.4	48028	89626	4960.44	7617.36	1.26118
192071	131195	95945.4	129448	68619	123632	10001.3	22404.8	1.26226
236329	122372	126565	98284.9	54712	117729	7584.84	10896.1	1.26547
173455	107509	105736	70967.9	45785	101582	9666.54	15841.6	1.26654
100376	68322	96283.1	31394	23990	85762.2	4670.46	7313.4	1.26654
125544	83391	98663.8	49002.3	33615	95535.2	474.66	3699.54	1.26654
86080.5	57842	97530.7	34852.7	27606	82739.5	4063.5	8807.7	1.26654
73154.8	62794	76349.3	44844.8	45047	65241.9	75.06	62.73	1.27083
163343	95877	111652	102981	44861	150442	6327.72	11096.6	1.27726
112573	76844	96006.9	36132.5	27041	87569.9	1794.42	4068.78	1.28261
94774.6	57765	107524	62783.1	44873	91693.3	10069.4	13666.5	1.28261
102047	73796	90624.6	47293.2	32892	94229.8	13910.4	21778.5	1.28261
116849	81272	94224.6	81335.3	57201	93187.1	34.02	105.57	1.28261
100156	68504	95816.4	37388	29269	83715.1	7145.28	10564.1	1.28476
156365	92409	110894	57086.1	43053	86897.4	12972.4	19498.3	1.28797
144626	93968	100866	54801.4	38484	93323.5	182.52	488.58	1.29333
129539	84736	100188	55390	40592	89427.4	6930.36	10104.1	1.29547
104305	72161	94728.5	33381.2	25973	84228.6	287.28	778.77	1.29547
127764	79088	105872	47647.4	35092	88983.9	9505.62	14067.8	1.29547
91746.2	64325	93473.4	32806.1	24805	86675.2	5283.36	11652.5	1.29762
137674	91749	98340.3	57559.7	39569	95333	123.12	69.87	1.29762
154780	95969	105697	67246.2	47297	93178.1	11316.8	27716.5	1.29762
144063	88900	106202	60061.5	44868	87728.2	7689.06	11819.2	1.29976
153231	89686	111970	59680.8	42294	92477.4	1567.62	1686.57	1.30404
144758	89295	106242	55115.1	41503	87030.4	10405.8	23793	1.30512
85456.1	71275	78575.3	64379.9	60427	69823.1	1470.42	9902.67	1.3094
120012	81241	96811.7	53477.3	35081	99902.7	9953.28	13929.6	1.31047
111109	67604	107710	46507	35536	85768.8	10239.5	18956.2	1.31583
146434	93458	102685	58163.4	44766	85149.4	7221.42	13974.5	1.3169
161895	104177	101846	77765.4	49661	102624	3809.16	6846.75	1.32333
151444	91559	108400	54465.5	38199	93443.5	1277.64	2297.04	1.3244
177189	98074	118403	71141.8	49614	93972.4	3736.26	20522.4	1.32762
100089	70992	92396.7	33169.5	22020	98719.2	2738.88	4154.97	1.32869
120344	71920	109662	64313.5	50984	82670	1631.88	10327	1.3319
226908	121271	122623	91400.4	53571	111815	19219.1	21928	1.33298
90331.6	63464	93280.8	43347.4	32828	86536.4	4643.46	12173.2	1.33405
93138.5	65263	93528.1	35129.2	27899	82520	352.08	5229.03	1.33512
108247	67916	104454	44962.6	36040	81761	13918.5	22462.9	1.33619
149143	94758	103149	53110.6	38290	90902.5	2036.34	3267.57	1.34048
122209	74587	107379	45209.3	34326	86314.7	2953.26	18395.7	1.34369
98772.9	63982	101172	32663	22083	96934.3	4209.3	11143.5	1.34905
116801	76457	100117	42302.5	31636	87632.4	9077.94	14605.9	1.35012
154971	96690	105039	55463.9	40194	90433.5	7053.48	15393.8	1.35119
139582	94868	96424.9	75474.7	46628	106080	12402.2	25981.4	1.35334
126802	85285	97439.1	77014.8	44521	113368	10658	16814.7	1.35548
108653	74947	95009.7	37242.2	28839	84632	9482.94	14249.9	1.35762
144764	83236	113980	62144.8	42876	94988.4	9279.36	11240.9	1.35762
168091	99216	111030	56876	35960	103655	109.62	112.2	1.35869
132303	81184	106802	79557.1	57148	91234.3	2312.82	3020.22	1.35869
125691	85431	96420	57019.7	41683	89649.1	9454.32	15216.4	1.35976
127383	83905	99495.8	45729.9	32753	91501.7	6554.52	11582.6	1.36084
79040.5	65173	79480.7	42853.9	39957	70287.3	8410.5	15084.3	1.36084
134146	82897	106052	86035	42621	132291	551.88	306.51	1.36298
127809	79733	105052	41671.3	30677	89023.3	8438.04	14045.9	1.37691
133615	80271	109088	58590.5	40687	94373.9	9297.18	14582.9	1.37691
113833	76098	98033.5	34129.1	26822	83389.9	8097.84	10794.7	1.38441
119565	82841	94588.8	55014.7	39572	91110.9	10275.1	17571	1.38655
132714	87589	99299.6	45513.4	33521	88982	147.42	195.33	1.39191
87114	60661	94114.9	39110	30693	83508.2	212.76	97.41	1.41227
134851	85708	103112	49702.7	28949	112519	7863.48	11233.8	1.42513
179108	110984	105763	78418.8	53733	95644.3	12520.4	20589.2	1.4262
102409	75697	88662.6	53879	42173	83727	6383.34	13654.7	1.4262
218636	117572	121870	176488	96740	119561	19747.8	34686.1	1.4262
108988	76061	93906.4	71633.2	50745	92512.6	192.24	5799.72	1.4262
241706	120794	131136	135187	67006	132222	19682.5	48444.4	1.42727
67456.3	55922	79053.2	43684.9	44514	64315.4	5119.74	5354.49	1.43156
117533	78940	97575.7	46610.6	34508	88520.8	47.52	62.73	1.43263
62300.4	53309	76589.7	42813.9	49133	57107.3	4281.66	7872.36	1.43263
109859	73164	98405.6	33152.8	25996	83578.2	119.88	691.56	1.4337
97835.9	66292	96720.1	29051.5	21576	88242.3	4712.04	184.11	1.43477
172099	93481	120652	97055.3	53661	118533	5843.34	11601.5	1.43584
107287	59354	118461	64424.7	56362	74911.1	4192.56	11768.2	1.44227
125209	82639	99295.5	51351.8	35167	95697.5	6373.62	8067.69	1.44441
109396	75719	94684.2	53413.6	39847	87848.8	723.6	913.92	1.44763
137624	89382	100908	47151.2	34662	89149.5	5404.32	8255.37	1.44977
89296	57703	101418	36330.1	28055	84866.5	419.58	570.69	1.44977
110899	65175	111514	43870.7	31643	90860.8	18079.2	28116.8	1.44977
99182.1	68747	94549.5	62296.6	46406	87977.1	10080.7	16435.8	1.45192
119500	84657	92508.9	44510	32309	90284.8	4608.9	18593.1	1.45727
109291	69865	102519	41621.6	32436	84095.2	1415.88	2387.31	1.47013
96948.1	68135	93250	62974.8	45239	91229.2	3160.62	4266.15	1.47335
109970	69001	104448	52408.6	31737	108222	4361.58	10789.6	1.47549
126052	83185	99308.1	44557	31697	92125.1	592.38	4329.39	1.4787
95771.5	61201	102555	42951.6	30161	93328.3	7950.42	15092.9	1.4787
101878	75737	88155.8	39245.6	30461	84435.8	4397.76	7191.51	1.47977
144767	94019	100910	64322.1	44007	95789.6	982.26	5478.42	1.48085
107716	69302	101862	36845.8	26914	89720.1	7966.08	13359.5	1.48085
132615	84408	102965	57303.2	41144	91275.1	4699.62	6980.88	1.48192
127779	70937	118050	58852.4	29460	130922	945	2178.21	1.48299
53330.7	47669	73319.8	26049.6	32849	51970.7	1158.84	3938.73	1.48299
163310	97022	110312	71950.1	46058	102378	10400.4	17145.2	1.48299
94883.2	65814	94482.5	42928.4	31350	89740.2	4780.62	8287.5	1.4862
198356	116903	111199	69611.9	43263	105450	160.92	5399.37	1.4862
144106	96459	97908.2	72951.3	46943	101846	6145.74	12625	1.48942
106019	71838	96718	32761.3	24250	88537.8	8675.1	15706	1.49049
135969	75571	117914	65503.1	36023	119169	8818.2	16150.2	1.49585
112486	79775	92408.5	75134.5	51435	95732.8	204.12	2282.25	1.49692
158628	101068	102860	71945.3	47973	98284.6	189.54	429.42	1.49692
94510.7	66837	92671	32040.4	25285	83045.2	5515.56	10025.6	1.49692
148825	95450	102183	52138.6	33994	100516	2753.46	22380.3	1.49799
164536	99172	108731	67153.3	42224	104229	12001	21914.7	1.49799
92224.8	65278	92589.3	31356.2	24654	83351.9	4136.94	6818.7	1.49799
111454	74840	97598.4	36750.2	27525	87501	8773.92	14317.2	1.49906
110571	75938	95425.2	55752.3	42642	85685.1	5836.86	7572.48	1.50121
100723	69966	94345.9	31004.6	25383	80050.4	5508.54	8831.67	1.50228
108293	73357	96747.6	37054.3	28877	84094.2	1524.42	14857.8	1.50228
99437.5	66921	97379.6	33124.7	25229	86046.2	10492.7	13424.2	1.50228
93297	63630	96091.6	33501.1	26110	84087.5	214.38	243.78	1.51514
125858	77688	106171	61946.6	39272	103375	9615.24	12734.7	1.51621
113869	74539	100116	42926.2	33951	82861	1798.74	2712.18	1.52049
136441	93872	95254.9	69849	47272	96835.9	4906.98	29910	1.52371
97130.4	64170	99198.1	43772.4	33450	85759.9	6671.7	9532.41	1.53228
107677	67856	103995	41250.1	31716	85236.6	1458	2671.89	1.53442
92063.6	67460	89437.9	40151.2	31120	84554.8	4510.08	8387.46	1.53442
137122	85259	105401	41722.6	30651	89208.5	1138.32	1888.53	1.53657
120750	82745	95637.2	45420.5	32029	92936.9	8728.02	18150.4	1.54514
170778	98685	113413	112899	76237	97051.9	8844.12	13076.9	1.54621
98717.3	66576	97175.2	31343.8	23784	86366.7	122.58	112.2	1.54621
94559.9	63869	97028	30168.2	25168	78556.2	6746.22	9216.72	1.54835
120842	80256	98678.1	51153.7	37176	90176.6	746.28	11557.6	1.5505
113445	70644	105242	63931.7	43560	96185.2	346.68	1529.49	1.5505
111087	70997	102543	44167.1	31221	92711.2	8497.44	13299.8	1.55157
117516	81921	94011.5	70007.8	49301	93061.6	12135.4	10409.1	1.55157
118890	74445	104662	46981.6	32361	95145	14318.6	22513.9	1.55371
180332	115644	102195	105199	70689	97530.4	1692.9	3448.62	1.55585
114110	74781	100003	47697.7	36345	86006.7	5820.66	10374.9	1.55585
126404	79252	104527	40559.9	29896	88912.8	15579.5	23320.8	1.55907
145474	94201	101207	55512	40489	89852.4	112.32	24559.6	1.56121
174453	108515	105358	71149.9	48235	96670	10167.1	16254.7	1.56121
98251.4	66512	96809.7	33390.4	26184	83572.8	8654.04	14568.7	1.56121
112941	67761	109232	44280.5	33581	86417	8994.78	12400.6	1.56121
102461	75187	89309.3	35680	29019	80579	6452.46	8293.62	1.56443
110639	72376	100183	54769.5	44597	80484.7	3299.4	8831.67	1.57193
92813.1	65402	93003.2	30202.2	25598	77323.7	2724.84	4151.91	1.57193
121873	80971	98641.5	42386.8	31766	87447.5	17444.2	26347.1	1.57193
139179	92288	98834.1	48141.5	34408	91693.9	7622.64	11433.2	1.57514
138590	85770	105895	95457.4	47230	132456	8794.44	13158.5	1.57514
128017	85361	98285	53317.4	32141	108715	9651.42	14135.7	1.57621
209572	130802	105002	102906	77778	86708.6	16176.8	30402.6	1.57621
96723.9	68944	91942.7	29961.4	23124	84913.9	151.74	3131.4	1.57621
186432	99587	122687	76982.4	46611	108239	162	186.66	1.57621
107349	69224	101630	37725.5	28972	85336.8	6545.88	12512.3	1.57621
168297	90412	121991	85830.3	40828	137772	18691	30996.3	1.57728
125384	70246	116977	64348	55126	76499.5	4878.9	16712.7	1.57728
101390	72205	92025.5	67987.1	46121	96606.8	49.68	7763.22	1.57728
172239	93490	120739	100962	43614	151709	4026.78	6062.37	1.58157
109853	70797	101690	33123.1	26537	81801	7947.72	12745.4	1.58693
149659	89050	110141	72674.8	53018	89834	9469.98	13405.9	1.60086
103733	70949	95818.5	35722.1	25837	90609.7	2813.94	11728	1.61693
82093.8	60404	89068.6	37134.7	29456	82620.2	8661.06	13236	1.61907
110774	65040	111618	54447.1	41520	85940.4	10965.2	16615.3	1.61907
119728	75947	103315	48170.7	34763	90812.5	4901.58	7158.36	1.62872
143081	94984	98721.7	65402.6	43612	98280.9	496.26	399.33	1.62872
135098	88093	100505	75600.5	50297	98506	8863.02	14542.1	1.62872
69502.6	52627	86551.1	41279.8	35327	76579.1	218.16	212.16	1.62872
133591	86734	100941	45187.7	28410	104239	5741.82	15930.4	1.62979
106989	75563	92791.8	54109.1	41231	86005.5	2538.54	15201.6	1.62979
209944	111285	123637	130063	66345	128477	9463.5	11184.3	1.63515
234499	124387	123551	140889	54787	168531	11545.7	18041.8	1.63836
167864	90067	122144	64430.1	39827	106021	13268.3	20078.7	1.63836
228777	129397	115869	95118.3	55321	112682	7144.74	35019.7	1.65765
144447	82677	114499	91353.4	39585	151243	13785.7	25789.7	1.65765
119339	79634	98211.9	72695.3	53154	89629.4	2707.02	9909.3	1.65765
120391	81565	96731.6	54049.7	35161	100742	11429.1	16828.5	1.65979
126200	80545	102684	40830.5	29765	89899.8	11496.6	19929.3	1.66193
84705.7	70485	78758.2	36973.3	32233	75173.9	76.68	204.51	1.66836
115314	66807	113120	54280.8	40755	87286.1	4073.22	6588.18	1.67051
105635	72074	96052.9	34980.1	28062	81692.6	6753.78	17404.8	1.67051
161075	94546	111652	83859.3	60446	90920.9	8403.48	10119.9	1.67158
145959	93179	102658	58019.8	41199	92293.1	411.48	152.49	1.67265
169685	106733	104190	60461.6	42656	92892.3	138.24	202.47	1.67265
114980	76983	97883.3	39689.5	28723	90557.7	4952.88	8165.61	1.67372
186490	97013	125981	95287.9	42297	147641	13731.7	22658.8	1.67372
127034	81654	101958	51319.4	38098	88279.5	85.32	116.79	1.67801
85328.4	58371	95802.4	59636	40083	97505.3	7909.38	14149.4	1.67801
73164.9	63941	74990	50006.2	53633	61104.2	137.16	125.97	1.67908
172484	108985	103720	126329	68985	120013	23273.5	35374.1	1.68122
80828.2	69503	76214.8	61398.5	60546	66458.8	101.52	256.53	1.68872
163436	98662	108562	61649.6	41858	96523.3	7771.14	19586	1.68872
140034	90135	101817	52258.5	39267	87218.6	10890.7	20793.7	1.69301
110677	77904	93105.7	41796.5	29876	91684.9	4514.94	7550.04	1.70801
111520	68443	106784	51472.8	39359	85706.5	2499.12	3363.45	1.71122
101693	72386	92069.8	31614.3	24546	84407.8	77.76	107.1	1.7123
112562	68126	108283	50365.3	36558	90287.7	307.8	340.17	1.7198
101268	66705	99492.9	42867.9	32529	86365.7	2243.7	4737.39	1.72408
94100.4	66061	93352.6	30436	24928	80016.6	697.14	7404.69	1.7273
224330	123616	118931	97682.8	53672	119275	13841.8	19516.7	1.72837
115006	73225	102930	44416.1	33501	86888.5	12221.3	18650.2	1.72837
165257	97938	110583	59609	36850	106012	12256.9	24718.2	1.72944
149815	92748	105860	64926.9	41484	102571	11627.3	20716.7	1.73051
116239	77471	98331.5	44925.8	35407	83154.7	8730.72	10906.9	1.7348
114938	78827	95558.3	37106.6	27099	89738.4	1065.96	1662.6	1.7348
167904	102489	107365	69357.1	39924	113851	22735.6	27649.7	1.73587
104913	71690	95907.5	50817.2	36126	92187.3	9464.04	15088.3	1.73801
80124.3	56512	92918.8	36202.7	30212	78531	1433.16	9441.12	1.74016
89716.3	65957	89143.6	35676.7	30165	77510.7	7373.7	13292.6	1.74123
104500	64944	105453	64972.8	48872	87126.7	7929.9	10311.7	1.74123
120689	78346	100956	37138.5	26446	92033.2	5446.98	9113.7	1.74337
115753	82579	91863.5	40945.5	31295	85745.5	6159.24	7706.1	1.74658
150201	98449	99986.8	52914.6	34197	101407	12929.2	22039.1	1.74658
116899	76743	99828.3	36419.2	27143	87933.2	2813.4	5987.4	1.74766
130958	90194	95155.4	64546.2	41282	102468	8029.26	17684.2	1.74766
86210.3	63539	88919.9	38675.9	32851	77156.3	476.28	3865.8	1.7498
91151	63409	94208.6	32695.9	25801	83049.5	5751	9019.35	1.75516
133946	82762	106067	58346.5	39242	97441.4	8183.7	17900.5	1.76159
85441.8	69881	80129.3	51152.6	45769	73244.7	7078.32	13065.7	1.76159
154604	102569	98783.3	59295.8	42253	91970	65.88	6.63	1.76159
128153	77632	108185	71680.1	50720	92618.9	8495.28	16639.8	1.76159
193860	112500	112932	165970	79392	137004	5108.4	7423.05	1.76266
121202	77044	103098	68706.4	45144	99741.7	7401.24	8328.3	1.76266
156746	102566	100155	49177.8	30070	107180	383.4	340.17	1.77873
127374	76613	108958	62700.5	45169	90972.6	2371.68	13406.9	1.78194
90850.5	64734	91976	37597.5	29434	83712.4	134.46	250.41	1.78837
116704	75574	101203	40230	30018	87831.1	7102.08	14704.8	1.79373
125839	75161	109724	45675.4	34921	85718.6	9180	13284	1.79373
123344	81970	98614.8	51122.9	37026	90487.5	6171.12	15885	1.79373
112926	77141	95937.1	34864	28101	81308.4	1399.68	10544.8	1.79373
102464	75615	88806.5	48512	36443	87239.8	3150.36	3401.7	1.80016
103355	60668	111648	53898.5	38088	92740.2	184.14	400.86	1.8098
115954	79601	95465.6	34234.9	25749	87134.3	2551.5	4189.65	1.81516
85652.2	59593	94194	41421.8	33924	80020.6	184.14	153	1.81838
121908	78992	101141	38047.3	30448	81892.7	4293	15181.2	1.81945
151007	98931	100033	48148.6	30207	104461	439.02	534.48	1.82052
141468	89499	103591	83144.9	41382	131675	15193.4	18081	1.82052
208212	111779	122074	84094.2	45807	120313	7217.1	14556.4	1.82052
144512	83457	113481	110939	43449	167334	4214.7	58453.6	1.82052
104778	67642	101516	36040.1	28131	83961.7	137.7	432.48	1.82695
130479	88720	96382.8	56351.7	40752	90622.9	297.54	482.46	1.83016
123738	75916	106819	44668.3	26888	108873	7057.8	10759.5	1.83016
115023	80126	94078.4	37386.4	28558	85795.7	9574.2	15606.5	1.83016
150353	97118	101459	55793.9	39098	93521.6	250.02	310.59	1.83231
92570.3	65007	93323.6	49084.4	35243	91274.7	261.36	352.92	1.83552
107583	70912	99427	51930.7	38532	88324.8	174.96	306.51	1.83981
137316	87312	103069	41466.1	32176	84458	2837.7	17117.1	1.84731
124019	73098	111189	63905.8	46951	89202.1	7966.08	19848.2	1.84838
116638	80415	95056.9	49218.8	38831	83067.8	5515.02	7498.02	1.85909
152472	99278	100651	48003.3	33518	93858.4	8007.12	18095.8	1.86338
137876	95539	94577.4	69250.1	47455	95635.4	288.9	658.41	1.86445
136191	84303	105873	51037	36098	92657.8	1095.66	17885.7	1.8666
132016	85822	100811	45550.1	33290	89671.7	9065.52	14748.7	1.86767
114500	76208	98465.3	35675.1	29556	79104.2	3680.1	8710.8	1.87517
123544	81449	99406.8	47274.3	34169	90671.9	2860.92	11459.2	1.88052
122696	72554	110827	62871.1	39758	103635	10959.8	18427.8	1.8816
106354	66496	104818	45274.7	33896	87536	16774	21765.8	1.88588
128321	87292	96339.2	77629.9	49973	101806	2668.14	9213.66	1.88803
111188	73731	98829.4	40430.9	31079	85256.2	7810.02	10535.1	1.88803
92472.8	59926	101130	39946	33794	77466.4	1534.14	9568.62	1.89338
182565	110681	108100	75980.2	46505	107073	7561.62	7933.56	1.89553
64918.6	56880	74798	38713.1	39200	64722.1	8724.24	15917.6	1.90088
179137	96066	122207	95267.3	59330	105232	8184.78	11810.1	1.90088
107972	71947	98350.5	32441	23067	92168.7	6369.84	9507.42	1.92231
125151	85505	95923	56248.6	42433	86873.6	9208.62	15863.5	1.9341
134419	86310	102065	52221.8	37546	91152.4	3506.76	18095.8	1.93732
128447	82062	102580	46888.2	34270	89666.3	12820.1	19264.7	1.93839
92434.6	63140	95942.3	47370.4	38760	80094.6	87.48	4262.58	1.94267
122107	76384	104766	42333.8	33336	83225.1	12585.8	21619.4	1.94267
100422	67784	97091.3	49363	37621	85990.7	4333.5	6564.72	1.94267
107146	77100	91075.8	55643.2	38993	93520.2	6734.34	13813.9	1.9491
99282.2	70508	92281.2	28929.4	21976	86272.2	62.64	3497.07	1.95232
119837	82736	94923.8	67626.9	48648	91103.4	121.5	2759.1	1.95339
213320	113319	123370	102171	63287	105802	2849.04	10569.2	1.95446
104383	66608	102703	40918.5	29200	91836.8	3794.04	6835.53	1.9566
146008	82606	115836	91125.5	59987	99555	9409.5	16571.9	1.95767
133523	85898	101872	41420.2	31454	86301	56.7	138.72	1.95982
132101	81497	106229	42637.9	31417	88942.8	11284.4	13992.9	1.95982
165761	93204	116554	83169.2	48368	112690	10419.3	15063.9	1.95982
110042	69838	103264	50159	33966	96779.7	4037.04	6031.77	1.95982
73655.7	60747	79462.4	31182.3	29606	69025.3	230.04	1398.93	1.9641
76253.7	55846	89484.8	28729.6	24550	76693.5	3708.18	6818.19	1.96839
117894	71891	107472	39560.4	27664	93718.6	1382.4	1873.23	1.97482
95132.9	63110	98789.9	34257.6	26742	83954.3	4593.78	6575.43	1.97803
152644	101786	98281.6	57331.3	37950	99005.6	7641	21700	1.98768
149615	91595	107049	48627.5	36470	87382.9	1622.16	6744.75	1.99196
147742	94784	102152	55906.7	40116	91332.8	2591.46	18700.7	2.00054
103613	70088	96883.5	38620.3	28204	89739.7	3858.3	7246.59	2.00268
88307.5	73790	78429.6	63659	58570	71230.2	5452.92	9740.49	2.00696
140092	91095	100785	55186.9	39363	91881.5	1716.66	17179.9	2.01232
142695	97191	96219.1	61619.9	38227	105641	6331.5	10357.1	2.01661
138855	92757	98106	59563.6	42429	92002.2	9787.5	15466.8	2.01661
127669	85225	98174.1	38973.4	29709	85972.7	6121.98	10291.3	2.01661
129946	84680	100568	38885.4	27944	91196.5	4940.46	6494.85	2.02411
119240	77658	100627	43837.2	32602	88120.8	5022	8733.75	2.03054
115323	80790	93549	79920	59206	88464.6	13564.3	24128.1	2.0359
154543	98860	102449	65918.9	47249	91431.8	7279.74	11131.3	2.04018
141736	91759	101230	58042.4	40091	94880.9	157.68	9968.46	2.04018
126031	79613	103747	61914.8	43001	94361.7	9262.62	15215.8	2.04233
121566	81878	97302.3	99806	65810	99390.5	204.12	2092.53	2.04233
101520	70454	94433.9	34492	27226	83026	4764.96	5160.18	2.04768
150206	97710	100746	63767.5	43946	95095.5	12036.6	24705.4	2.04768
106598	64681	108007	59526.4	47572	82004.5	4203.9	5412.12	2.0509
106739	72780	96114.8	48669.7	34453	92578.7	6630.12	10779.9	2.06697
136175	88688	100627	55318.1	40736	88995.7	1559.52	2433.21	2.06697
145036	88060	107939	78622.9	39048	131956	17082.9	28220.8	2.07126
157615	99211	104116	67076.6	37995	115698	815.4	1161.27	2.0734
159606	96105	108839	74979	46813	104967	11453.9	18054.5	2.07554
115421	76585	98768.9	34334.3	26841	83831.9	5078.16	9119.82	2.07769
89638.4	62165	94499.2	31271.9	26061	78640	7680.96	13487.5	2.07769
90682.5	64021	92828.4	39555	31389	82585.5	1073.52	4851.12	2.07769
142736	91035	102756	106629	55951	124896	6597.18	23765.5	2.0809
94183.6	66538	92765.3	30032.6	23150	85020.3	2487.24	7621.95	2.08304
69640.9	60651	75250	27459.5	27334	65837	82.08	95.88	2.08304
117873	78015	99018.5	37949.6	27711	89750.1	5090.04	8545.56	2.08304
104111	71368	95602.9	35925.7	27205	86543.8	636.66	691.56	2.08304
200800	129486	101630	151188	94842	104471	9228.6	24470.3	2.08304
93395	68961	88756.5	42727	35073	79837.9	9041.76	10609	2.08411
132911	90156	96615.2	66926.5	44389	98810.4	1362.42	20890.1	2.08519
134412	84218	104596	50576.4	39543	83822	10073.7	14190.2	2.08626
108393	77374	91809.6	46457.3	33818	90029.7	520.02	8875.02	2.0884
144090	83748	112756	54073.4	40124	88320.1	6369.3	9596.67	2.10019
113950	80514	92751.9	68724.2	47954	93921.4	5446.98	9339.12	2.10019
137730	85716	105304	63842.6	43844	95429	4206.6	25756	2.10126
109812	69637	103345	84268.6	56081	98475.9	2324.16	15870.2	2.10233
152809	98350	101825	86566.3	56602	100230	10865.9	21667.9	2.10233
99086.7	63577	102140	69102.2	49965	90637.1	1063.26	1503.99	2.1034
134881	84361	104783	42707.5	31348	89284.2	7435.26	14402.4	2.1034
69430	54764	83086.8	41004.4	41704	64436.6	6044.22	15967.1	2.1034
156631	86048	119293	81264.6	36308	146683	10499.8	17364	2.10447
204365	105735	126668	90432.2	50947	116328	9842.04	21422	2.11305
116712	80401	95133.5	50409	37257	88670.7	1475.82	1903.83	2.11519
130837	83875	102230	50907.4	36615	91117.5	7375.86	22096.3	2.11733
166940	95480	114585	106303	45692	152470	7947.18	16684.7	2.12698
100883	70540	93726.9	57614.8	44065	85688	2303.64	15541.2	2.14519
99737.5	70248	93047.5	38561.9	29820	84748.3	4656.96	9862.89	2.14519
105054	69065	99686	46383.8	34233	88797.7	4689.36	8066.67	2.14626
149924	87422	112390	77890.7	48638	104952	2051.46	11942.7	2.15376
168247	92582	119097	119720	60778	129092	4964.22	29777.4	2.15376
95653.3	59043	106172	36061.2	25987	90941.9	510.3	626.79	2.15484
99866.3	71535	91491.4	31289.8	24527	83606.1	1681.02	9050.46	2.15484
135315	87955	100824	46018.3	33623	89696.1	6194.34	14970.5	2.15484
119078	76542	101956	45441	33742	88258.6	2786.4	5494.23	2.15484
114197	69546	107612	41940.7	32526	84505.5	2120.58	13684.8	2.15591
102877	69215	97409	44740.6	33218	88269.1	10926.9	14850.2	2.15912
102487	70582	95160.2	61375.3	44506	90376.4	9582.3	14770.1	2.16448
110575	74693	97019	38881.6	28981	87924.7	847.26	18168.8	2.17091
109531	73485	97683.2	39884.9	29369	89002	101.52	139.74	2.17198
93466	77207	79337.2	52850.3	51139	67729.1	7851.6	19644.2	2.17198
102679	69206	97233.9	38163.4	28002	89317.8	616.68	368.73	2.17305
76138.7	60530	82435.6	48739.3	46450	68766	5693.76	12709.7	2.17412
87873.5	61989	92901.6	36264.2	27001	88019.5	3413.88	5431.5	2.17734
99501.7	74160	87930.7	46486.4	34372	88634.2	7913.16	12427.7	2.17948
182237	109568	109001	81238.1	54272	98098.9	21932.1	32636.9	2.18055
63589.4	55403	75219.7	35061.7	40310	57003.2	1576.26	2852.43	2.18269
86243.2	69852	80914.4	49315.5	40056	80685.6	3156.84	5568.18	2.18269
98659	64458	100309	35940.8	28339	83115.7	4868.1	7977.42	2.18591
149741	104757	93678.3	79764.5	55109	94856.5	5157	7609.71	2.18591
77522	65358	77733.2	51661.8	48202	70240	150.66	151.98	2.18591
121456	81096	98152	47401.2	35996	86300.9	3412.26	5243.82	2.18805
136884	94813	94615.8	55749.1	33904	107762	12147.3	19649.3	2.18805
166935	98264	111335	74333.7	45733	106521	12479.4	16563.8	2.1902
56963.9	52258	71437.6	30197.9	40778	48532.3	612.9	54.57	2.19127
176303	111571	103559	119957	68800	114266	403.92	1204.11	2.19127
134888	88791	99560	105382	70391	98113.7	197.64	132.09	2.19127
84096.7	60808	90635.4	26837.5	22101	79581	2161.08	3617.94	2.19127
120606	86718	91146.6	72747.7	45918	103828	7586.46	14855.8	2.19234
118147	82714	93609.9	71134.7	44686	104325	4828.14	9574.74	2.19234
231799	124111	122400	153023	97231	103141	1558.98	2233.29	2.19234
155748	101042	101018	67720.9	46218	96026.5	15157.3	21737.2	2.19341
112179	70990	103560	43328.5	33187	85563	2026.62	14246.8	2.19448
79624	59342	87935	38691.5	30974	81865.1	4797.36	7521.48	2.19662
91538.4	61492	97558.4	35618.9	28072	83154.9	110.16	940.44	2.20305
115258	73818	102326	40050.7	30606	85759.8	144.18	207.57	2.20413
143477	90113	104346	53081.5	36593	95065.9	9229.68	16855.5	2.20413
111670	72884	100412	71175.2	48508	96160.2	1053	266.73	2.21698
117733	76536	100812	37685	28213	87538.5	10734.7	15413.7	2.22341
93096.1	65181	93603.1	30673.1	25472	78917.7	4536	6527.49	2.22984
187350	114779	106972	75129.1	48907	100674	9852.3	12482.8	2.23306
127522	82689	101069	46754.3	31285	97941.1	1596.78	9535.47	2.23627
84476.7	61756	89647.4	36442.4	29125	82001.4	3523.5	4948.53	2.24484
98934.6	67574	95950.7	32565.2	26038	81964.7	118.26	214.2	2.24806
153207	96690	103843	55654	39158	93144.2	1134.54	1732.47	2.2502
140745	90674	101725	61068.1	42694	93740.5	365.04	373.83	2.2502
119309	68828	113602	56518	35404	104620	6383.34	9544.65	2.25127
129180	85085	99499.9	46363.3	33088	91829.9	7709.58	13893.4	2.25663
109310	76552	93579.9	38997.7	28917	88382.4	12627.9	19935.4	2.27699
162430	108268	98320.7	65732.6	42872	100482	13760.8	20022.1	2.27806
65452.3	54514	78685.9	36821.5	34746	69450.7	4798.44	5145.9	2.27913
55504.2	47561	76481.3	32289.3	32221	65674.9	4258.98	3495.03	2.2802
121389	79301	100318	37308.1	30689	79670.9	2358.72	3933.12	2.2802
102246	73137	91619.8	29781.5	23905	81646.6	10883.7	16104.8	2.28127
97259.8	67929	93833.5	34382.3	27508	81913.7	2168.64	3358.86	2.28235
139251	82421	110723	50174.6	32949	99798	16123.9	33290.8	2.28342
104623	73881	92805.7	38907	30084	84756.3	287.82	495.21	2.29842
114457	67777	110673	49574.2	36485	89047.3	326.7	441.15	2.30056
113810	74079	100685	33068	26658	81294.3	91.26	187.68	2.30485
78839.1	57213	90308.1	30800.5	27456	73519.2	1020.06	3058.47	2.30592
77765.8	61569	82776.4	31906.4	28221	74094.5	943.38	1846.71	2.30699
106744	72403	96620.1	36104.4	27395	86371.2	6757.56	11283.2	2.30806
146695	89066	107940	52965.9	35770	97041.5	7113.42	13005.5	2.30913
97993.3	70615	90945.1	47901.2	37207	84372.7	2858.22	5410.08	2.31128
116420	75488	101072	41782	30912	88581.2	13039.9	22739.4	2.31449
127269	79427	105011	103918	48567	140226	6975.72	22875	2.31449
111709	77612	94327.8	41392.6	31292	86690.1	77.22	1972.68	2.31556
122537	67990	118114	56007.2	39914	91959.9	13987.1	27730.2	2.31771
123824	81781	99227.5	41996.3	31301	87929.2	7345.62	11410.7	2.31771
90856.8	76414	77922.8	60433.6	56286	70365.2	1637.28	12469	2.31771
160816	94614	111392	84599.1	58898	94133.7	2576.34	23886.9	2.32414
132439	84219	103059	66010.1	44022	98270	1284.12	3554.7	2.32521
221367	121696	119211	101634	67960	98009.4	187.38	1454.01	2.32628
99708.4	66690	97983	33710.6	26742	82613.8	10344.2	15332.6	2.32628
114649	72321	103892	38449.1	28705	87782.6	5272.02	6344.4	2.32735
106250	70752	98416.7	33682.5	25428	86810.5	5976.18	9423.78	2.32735
171417	90324	124374	84825.9	60744	91517.7	7753.86	17066.6	2.32842
99759.2	69603	93930.2	39182.4	30659	83755.4	3349.62	5169.36	2.32842
111678	73545	99516.7	41091.8	32265	83464.9	2339.28	3296.13	2.32949
130502	84365	101376	66305.5	46624	93200.9	12963.2	27410.5	2.32949
110800	73152	99264.6	48689.1	35800	89131	2310.12	12346.1	2.33271
100746	71288	92616.7	33329.3	26837	81390.3	55.62	44.88	2.33592
130908	85141	100764	45851.9	32697	91903	13.5	52.02	2.33592
211075	112092	123408	86089	57832	97557.2	17111.5	26595.5	2.33699
114927	77853	96744.4	32697.5	24237	88413	9086.04	12282.3	2.33699
134694	80668	109427	48881.3	33045	96943.2	4998.24	7477.11	2.33699
73123.6	64265	74569.8	43356.1	47716	59547.8	3696.3	6663.66	2.33699
224454	135532	108534	109536	75765	94747.9	2185.38	115.26	2.33699
106780	72086	97077.2	53774.3	38338	91923.2	6426	12166	2.33699
109594	74069	96968.8	40139.8	30501	86246.5	2466.72	4039.71	2.33807
127028	80616	103266	51030.5	32956	101479	12913	22288.5	2.33807
110257	65733	109927	49802.6	36225	90099.7	5404.86	8224.26	2.33914
145408	91920	103671	67137.7	44424	99044.1	12707.8	21212.4	2.35521
142826	79894	117158	95119.4	40022	155758	17209.8	29223.5	2.35521
82091.2	59475	90456.9	44107.2	36403	79405.8	698.76	5233.62	2.36378
119412	80942	96684	50747.6	35962	92480.8	1476.36	2312.85	2.37664
100159	70484	93127.7	33583.1	26744	82295.3	539.46	87.21	2.37664
82852.8	54846	99001.6	43458.1	34807	81824.7	6495.66	8900.52	2.37771
144514	95411	99263.9	47038.9	30083	102474	9641.7	28586	2.382
124766	86053	95019.1	49670.3	31085	104719	10070.5	13536.4	2.382
97496.1	67942	94043.6	28752.3	21938	85892.5	1758.24	1816.11	2.38307
102352	73690	91026.5	50999.8	39091	85501	254.34	6422.94	2.38521
135654	84095	105716	69540.1	49307	92428.7	4919.4	8005.98	2.3895
159444	96763	107989	63628.2	42715	97622.3	6548.58	12830.6	2.40021
125496	79871	102972	47534	33311	93518.4	7867.26	13014.2	2.40021
103629	72978	93061.1	36074.7	28178	83902	109.62	788.46	2.40879
170300	105466	105824	68052.4	48814	91364.8	5597.1	12085.5	2.40879
127287	84624	98576.2	41294.9	29700	91121.3	10442.5	15112.8	2.40986
94760.3	60318	102958	48818.2	26686	119889	7535.7	11951.8	2.41093
94718.4	56804	109279	46683.5	34752	88036.7	1312.2	3730.65	2.412
176131	111257	103750	59794.2	38201	102580	134.46	157.59	2.412
112599	69586	106046	45925.4	34754	86602	173.34	184.11	2.41414
64805.2	52159	81425.5	38535.5	46075	54812	531.36	2925.87	2.41522
107833	76154	92797.8	50504.6	37315	88700.8	995.76	3778.59	2.41522
62799.2	52359	78603.6	38871.9	41603	61233.8	72.9	71.4	2.41522
119376	77556	100875	55609.2	36668	99389.2	12909.2	20454.1	2.41522
115200	78476	96204.3	71993.9	42908	109961	15121.6	22110	2.41522
153439	100287	100270	53812.1	36930	95495	-48.06	2630.07	2.41522
67828.3	58958	75396	49393.8	54771	59101.9	5118.66	8930.1	2.41736
149024	106567	91645.8	68056.2	41859	106551	1940.22	3797.97	2.42272
110867	71023	102302	42121.6	31355	88039.6	184.14	124.44	2.44308
110005	64036	112582	55100	39600	91187.7	3592.08	5160.18	2.44415
113093	79031	93781.7	52224.5	41095	83284.7	295.38	197.88	2.44522
121612	80980	98419.1	38646.2	29304	86429	9187.56	14988.4	2.45486
151192	89507	110701	70126.6	45363	101312	11346.5	16579.1	2.45808
109554	73983	97045.9	38539.8	31010	81449.3	3043.98	3537.36	2.45808
92491.9	65432	92638.9	40242.4	34879	75613.6	266.22	313.65	2.45808
177771	98407	118390	112545	67271	109643	2325.24	33839.5	2.46451
112699	73069	101081	35932.7	27353	86092.4	3464.64	5470.26	2.46451
127606	77517	107883	46067.9	34272	88092.6	2878.2	15679.4	2.46986
100552	59735	110317	58416.1	40247	95121.6	4285.98	7192.02	2.47093
127660	94756	88293.4	93938.4	64996	94718.9	4071.06	4460.46	2.47093
107960	77888	90838.9	81467.6	45416	117559	4128.84	11558.1	2.47093
137256	103249	87121.6	107877	63241	111792	18693.7	21779.5	2.47093
116999	80351	95427	39739.7	30043	86688.4	180.36	252.96	2.47201
99768.8	70964	92137.5	36059	27024	87446.9	11024.1	15932.9	2.47201
146030	95337	100383	47018.9	32724	94164.2	4357.8	8163.57	2.47308
112080	74020	99233.3	64068.3	44664	94008.2	7959.6	13333.4	2.47308
94692.4	63341	97973.9	39550.1	28368	91369.1	3047.22	4969.95	2.47308
146334	87264	109898	54684.7	39700	90272.5	1459.08	1821.72	2.47522
135998	87195	102216	54749.5	39542	90740.6	9562.32	16356.2	2.47736
83075.9	58032	93818.3	37783.8	30528	81112.4	3681.72	5744.64	2.47736
109309	73728	97163.4	38151	27504	90905.5	10170.4	14073.5	2.47736
144950	80821	117537	74490.8	44845	108860	549.18	1047.54	2.47736
155116	92772	109577	56015.8	33008	111217	4880.52	8676.63	2.47736
107866	77111	91674.5	37330.2	27783	88056.4	12618.7	20850.3	2.47951
82730.3	59052	91814.3	40290.5	33781	78164.6	524.88	1413.72	2.48486
97102.4	68904	92356	36438.1	28188	84717.2	1378.08	5794.62	2.49022
126307	86347	95865.4	46130	31871	94856.7	6584.22	10440.2	2.49022
110880	74190	97946.5	32980	25162	85898.4	5945.94	10957.9	2.49344
123965	82883	98019.6	58370.2	41095	93085.6	13498.4	22557.8	2.49987
96156.3	67724	93049.7	44951.8	35708	82501.4	1713.42	7933.56	2.50522
101883	69680	95823.8	33825.6	25280	87689.7	8433.18	14024.5	2.50522
98326.7	63508	101467	36785.3	28944	83290.6	892.62	1342.83	2.51701
143880	90675	103990	48702.1	35808	89134.8	322.92	612	2.52451
81728.1	58480	91589.2	30703.3	24892	80836.1	6628.5	14749.2	2.53094
141130	91577	100998	50043.4	36564	89696	986.04	1263.78	2.53094
101861	72417	92182	41617.8	32153	84827.7	8859.78	13235.5	2.53094
122137	73914	108293	38963.2	28983	88103	9965.7	17156.4	2.53737
146120	91604	104538	61283	41232	97405.9	10357.7	16569.9	2.54058
139334	92200	99038.8	78512.2	40584	126783	11783.3	20935	2.54058
137140	87240	103022	72925.4	45368	105344	3310.2	7344	2.54166
127751	82682	101259	56305.8	37635	98048.5	746.82	861.9	2.54701
130248	87867	97146.1	70369.6	49755	92689	989.28	1683	2.54808
115268	78044	96794.2	41333.2	32197	84132.5	9915.48	11902.9	2.5513
68198.8	56732	78782.3	35312.8	34369	67335.6	93.42	4105.5	2.55559
91878.1	62832	95832.2	28277.1	22996	80586.5	509.76	656.37	2.5588
92603.7	63093	96189.4	33166.3	26749	81258.5	4680.18	7390.92	2.56416
88892.7	64708	90030.1	52096	41336	82595.3	2458.62	3430.77	2.5663
151522	94921	104615	61014.6	40429	98905.6	1763.1	15033.8	2.57702
85919.4	58562	96151.3	37879.9	26666	93096	168.48	794.07	2.57702
104966	63250	108760	57411.2	36406	103348	2934.36	16506.7	2.57809
124315	84493	96423.2	55930.5	40925	89565.3	2569.86	4284	2.58666
169348	101461	109386	128357	61065	137755	2694.6	4356.42	2.58666
130750	85838	99826	60493	42775	92681.9	18527.4	30715.3	2.58666
113328	74297	99964.8	44571.1	33309	87694.3	2378.16	23077	2.58666
109687	75629	95049	50465.7	35792	92403.9	1547.1	2758.08	2.59309
136826	85151	105307	55159.9	38111	94853.5	280.26	227.97	2.59416
149528	92636	105785	64395	40293	104738	1595.16	12221.6	2.5963
168989	94476	117224	87969.2	40648	141831	1938.06	2555.1	2.60702
67479.6	56637	78082.2	34411.5	32873	68603.2	7785.72	11929.4	2.61238
115889	75395	100735	39982.7	29363	89238.3	11192.6	18902.1	2.61238
63714.5	55014	75900.5	40498.4	51670	51366.4	724.14	8395.62	2.61452
97697.5	66448	96356.6	30528.4	23340	85720.1	4158	8803.62	2.61666
162068	105352	100817	66214.8	40808	106338	2757.24	6442.32	2.63488
125131	85978	95380	56448.9	41086	90041.3	199.26	213.18	2.63488
148876	94467	103282	62410	41003	99751.2	4725.54	31473.1	2.63916
156704	99101	103629	53820.2	32912	107169	230.04	314.16	2.65631
65612.9	55422	77586.7	44956.6	47038	62636.1	1954.26	14026	2.65631
125073	78408	104540	54862.4	39448	91144.3	15362.5	22321.2	2.65631
96525.2	67181	94161.7	32477.8	23264	91491.7	9417.6	13275.8	2.65952
151167	94042	105345	56207	40942	89970.7	576.18	1152.09	2.65952
107742	71545	98692.5	53237.5	29177	119580	2146.5	79.56	2.65952
160969	97041	108709	93342.2	56813	107674	613.98	333.03	2.66274
125861	75681	108990	47941.7	36405	86304.4	949.32	2063.97	2.66702
160341	92344	113793	96166.4	60776	103698	17573.2	26760.2	2.6681
145979	82288	116261	56767	39160	95002	12417.8	21962.6	2.6681
132355	91188	95122.6	54204.1	34184	103918	235.44	197.88	2.6681
116581	71879	106294	36623.3	25363	94631.8	16505.1	22393.6	2.66917
96542.1	68150	92839.1	36994.3	30850	78588.6	5460.48	7889.7	2.67667
95684.6	66192	94736.3	44809.7	36072	81410.8	99.36	72.42	2.68202
187151	97431	125886	145182	57299	166052	15576.8	45690.9	2.68417
104740	67461	101751	29480.2	23561	82000.6	1744.74	2424.03	2.68524
133867	83769	104730	49089.2	36029	89292.3	6190.02	10441.7	2.68631
171702	94802	118697	71047.8	39702	117278	1282.5	1879.35	2.68845
144402	95624	98965.8	73058.8	54209	88324.4	1886.22	1425.96	2.68953
86043.4	60833	92695.4	34877.5	28169	81143.6	4682.88	8205.39	2.6981
81476.4	59368	89941.3	27432	22920	78437.3	6050.16	7786.17	2.6981
94492.6	61566	100586	35311.7	28707	80614	590.22	867	2.70024
109968	74880	96245.6	35654.6	28408	82253.5	1215	2052.75	2.71096
123825	83962	96651.2	51216.3	36730	91383.4	8848.98	16949.8	2.71096
96912.6	61994	102450	40028.6	31182	84129.1	4335.12	9903.69	2.71096
132832	81811	106407	41205.8	28079	96173.7	1566	2143.02	2.71524
121211	78040	101790	45579.2	33701	88634.8	7047	11721.8	2.71524
125263	80619	101828	37611	26939	91498.4	7590.78	11690.2	2.71953
113125	75941	97625.5	43023.4	31653	89077.9	1875.42	16061.4	2.72274
97862.4	59908	107056	70994.3	52816	88092.3	11434.5	24616.7	2.72274
161892	94478	112298	62838.2	39422	104464	1399.14	1636.08	2.72381
83372.7	59273	92182.2	43349.6	34404	82576.4	3119.58	5615.61	2.72489
110762	75404	96266.3	46438.9	35893	84791.5	863.46	1289.28	2.73239
118254	73833	104965	50944.7	36121	92431.3	2015.28	19392.8	2.73239
65295.5	54568	78419.7	46096.6	38876	77708.2	1380.78	921.57	2.73346
126788	74113	112115	77324.2	42521	119177	9177.84	17221.2	2.74096
128055	85427	98238.3	48710.2	35767	89251.8	6487.56	9925.62	2.74096
104190	71196	95907.1	40311.5	30120	87711.1	10380.4	17376.2	2.74096
122171	72745	110064	64463.6	43997	96022.1	1934.82	11380.1	2.74096
134874	86135	102619	61997.4	44987	90316.4	725.22	1149.54	2.74632
99297.6	71436	91096.5	32348.2	24673	85922.6	5823.36	9758.34	2.74632
83256.6	66710	81791.4	49970	44866	72991.4	5807.16	7975.89	2.7506
121855	82245	97099.2	41939.1	31485	87296.2	5535	10902.3	2.7506
142603	83033	112553	49968.4	34797	94109.5	5419.44	8995.89	2.7506
119462	78701	99478.5	39062	29440	86955.4	1244.7	1764.09	2.7506
109749	60862	118177	55241.5	38574	93853.5	9936.54	17599.1	2.76025
109121	72013	99306.1	35786.9	27625	84898.8	7516.26	9812.91	2.76025
84073.4	68100	80908	47043.2	41964	73468.3	1690.2	2727.99	2.76239
177093	97963	118473	111376	48395	150824	2224.26	3878.55	2.76239
117761	77629	99416.5	51000.3	37056	90197.4	292.68	470.22	2.7656
130349	90861	94018	63182.7	44768	92493.3	372.06	1414.74	2.77953
134529	91836	96002.8	57501.4	39420	95596.4	6288.3	10895.1	2.78489
55031	47431	76037	36974.3	40891	59258.8	1052.46	10030.7	2.78489
107442	67774	103894	70910.1	42254	109982	6870.96	13700.1	2.78596
151532	93079	106692	51324.8	35059	95941.8	213.84	22773	2.78703
170304	88874	125583	89864.6	37118	158666	9905.76	19137.8	2.78703
153150	107049	93759.2	122470	73444	109283	14629.1	35023.7	2.78811
138899	84670	107510	83446.2	40366	135479	8986.68	17147.2	2.78918
100199	70962	92537.1	43524	34158	83505.7	10990.1	18940.9	2.78918
133249	85579	102041	55702.1	39510	92394.1	3124.44	9079.53	2.78918
104783	65154	105397	40318	28646	92239.1	3744.9	4495.65	2.79025
69382.8	60462	75205.5	43707.1	44126	64913.8	3308.58	5668.14	2.79775
107422	68581	102652	50631.5	38305	86625.4	1619.46	4906.2	2.81061
146628	100361	95748.6	72193.1	48665	97220.8	2189.7	2883.54	2.81275
114186	74505	100440	36220	29513	80429.4	4489.02	9958.26	2.81275
120096	79731	98714.9	38662.4	28835	87871.6	5881.14	10716.6	2.81382
214453	114453	122796	85316.2	52713	106070	24638.6	37403.9	2.81489
160589	100215	105018	88837	63091	92279.8	12032.3	11937.1	2.81489
155166	97609	104181	58338.4	39101	97779.2	12415.1	14437.1	2.81597
122720	84272	95436.3	56755.6	39480	94213.2	6731.64	11033.8	2.81704
157256	99073	104024	65796.8	45585	94593.9	12624.7	19289.2	2.81704
114699	72224	104078	45390.8	33812	87978.5	10833.5	16582.1	2.82025
110802	76978	94332.7	77139.5	55574	90967.3	4073.22	6728.94	2.82561
91509.8	62352	96182.8	29482.4	24216	79788.5	141.48	136.68	2.82882
136530	91884	97379.7	58986.4	43404	89063.9	3468.42	3867.84	2.83204
103749	68794	98835.6	47191.1	34810	88845.7	268.92	195.84	2.83204
164077	88353	121704	77141.2	48021	105277	5443.74	20186.3	2.83418
116438	74341	102647	45295.2	33761	87925.9	5828.76	8183.46	2.83525
144000	94053	100339	59580.4	37473	104199	9745.38	20024.6	2.83632
157480	92687	111349	55478	41259	88121.5	558.9	520.71	2.83954
118379	74993	103451	37371.2	28881	84801.8	8555.76	11621.9	2.84597
137834	90605	99697.4	56187.5	39085	94212.8	11585.7	17349.2	2.85561
147043	89365	107834	61327.8	40609	98972.6	5011.2	9158.07	2.8599
184613	99079	122112	116006	74203	102456	18397.3	34972.2	2.8599
174521	93762	121983	92341.6	46322	130644	14428.3	27882.2	2.86204
54585.2	50012	71528.8	26767.3	30188	58109.8	83.16	2464.32	2.88026
108630	75102	94793.8	31731.5	23742	87589.7	6058.26	10060.8	2.88133
109588	73220	98087	35149.7	25472	90435.4	4431.24	6890.61	2.88669
137872	92148	98054.8	45011.7	30160	97807.9	6273.18	10623.8	2.89419
98029.9	67780	94784.4	32760.2	27128	79142.3	2338.2	12848.9	2.89419
114306	71067	105410	37984.7	28310	87932.3	2365.2	16635.2	2.89633
86364.6	60159	94083.8	28105.4	22891	80464.6	1957.5	2379.15	2.90276
160380	95903	109597	53777.5	34635	101757	543.78	964.41	2.90276
100844	68587	96358.2	38032.7	31766	78464.8	8991	11147.1	2.90276
119816	72807	107850	54428.8	26455	134834	4408.02	10478	2.90276
138155	87983	102907	52167.2	36402	93918.8	61.02	159.63	2.90276
130109	77853	109524	74648	36352	134577	6587.46	19245.4	2.90383
112520	75493	97679.5	40205.7	30505	86376.7	882.9	7359.3	2.90383
132874	86713	100423	64609.4	44905	94293.3	5642.46	8313.51	2.90383
164942	101101	106919	79861.1	52573	99552.6	15295.5	25666.8	2.90597
131094	84364	101837	43051.5	32517	86767.6	63.72	2848.86	2.90597
213716	136832	102360	138047	76236	118671	19495.6	37856.8	2.90704
133425	89387	97823.3	51759	38043	89164.3	1196.64	1590.18	2.9124
130938	88319	97160.6	69927.3	41999	109116	13123.1	22326.8	2.9124
103392	72075	94011.6	36342	28971	82210.1	5025.78	9148.38	2.91347
143841	90021	104717	65887.6	46605	92651.2	5755.32	7083.39	2.91455
140546	84098	109525	58293	40918	93364.5	1420.2	17289	2.91455
101884	66969	99703.9	35820.4	26292	89286.6	6275.34	15333.1	2.91669
117319	79998	96110.3	42346.3	34362	80763.8	554.58	543.15	2.91776
56111.6	51677	71159.9	34028.1	38809	57462.6	2300.4	2999.31	2.91776
113513	72740	102271	39818	27968	93303.5	478.44	457.47	2.91776
103234	71352	94819.7	43710.8	34869	82154.2	5308.2	8542.5	2.91883
123189	86160	93701.8	58239.5	41572	91811.5	15876.5	23498.2	2.92205
107944	63038	112222	53377.9	40010	87432.5	11581.9	14233.6	2.9274
110018	69353	103963	48653.5	30109	105900	866.16	1161.78	2.9274
108979	61025	117034	80751.6	48841	108354	1805.76	13765.4	2.92848
67472.2	59141	74768	29947.3	29745	65981.8	5387.04	8230.89	2.92848
94731.1	64818	95780.5	29740	24466	79663.1	10238.4	17781.2	2.92848
128810	80539	104815	56612	39435	94082	3209.76	15139.3	2.92955
103401	67800	99948.1	40705.2	27820	95889.9	3919.86	4892.94	2.92955
113136	80006	92674.4	46265.6	33894	89457.2	1399.68	11635.6	2.92955
106046	70031	99238.9	34070.2	27339	81671.8	6046.92	9917.97	2.92955
74194.2	63513	76557.4	35526.6	36233	64258.3	41.04	4056.03	2.92955
103909	68992	98704.1	33345.5	26824	81469.3	27	3745.44	2.93062
100305	67855	96877.1	30062.3	23339	84415.2	26.46	-4.59	2.94883
72468.5	62381	76133.7	35318.7	34157	67764.9	5333.04	9752.22	2.94991
107263	71563	98229.4	32999.4	24911	86815	234.9	171.87	2.94991
117522	78349	98302.9	35964.5	26269	89724.5	5673.78	11035.4	2.95098
111246	72328	100799	32371.4	25425	83441.1	1262.52	12059.5	2.95419
64373.3	50612	83355.1	35088.1	34528	66599.1	109.62	113.73	2.95419
79683.9	56242	92851.7	36359.3	29250	81464.7	2116.26	2984.01	2.95419
115341	75852	99654.6	55789.6	43292	84455	1190.16	3653.13	2.95634
150998	94281	104961	49541.2	28841	112574	20584.8	34135.3	2.95741
53777.5	47936	73522.3	31876.7	34088	61284.7	100.98	-2.55	2.95741
109768	74812	96157.6	45066.2	33345	88572.8	11203.4	17109	2.96062
133486	80139	109162	44160.7	32351	89459.8	10913.9	21763.2	2.96062
67150.5	51967	84684	40089.6	37855	69404.6	5368.68	9435	2.96169
101837	69737	95702.1	32014.4	22793	92050.1	265.14	394.74	2.96169
90390.4	59414	99704.2	35042.8	26262	87448.1	2653.02	4954.65	2.96384
175885	97474	118255	107643	65658	107443	10036.4	15051.1	2.96598
134386	88084	99985.7	51309.2	37988	88517.4	9705.96	13144.7	2.96598
143022	86530	108322	65445.8	44222	96989.3	856.98	804.78	2.97777
186920	127880	95792.8	98921	66049	98152.7	2113.02	5005.65	2.97884
112290	74830	98343.4	41094.5	31559	85337.7	7624.8	12660.8	2.99062
103227	68712	98455.7	41490.9	30296	89752.7	3008.34	19875.2	2.9917
104051	74097	92029.3	37051	29173	83233.7	1853.28	7753.53	2.99277
131804	78430	110135	45314.6	31331	94786	9909	15598.3	2.99384
92398.1	71607	84564.4	51667.2	42247	80149.2	142.56	773.16	2.99384
72025.4	56817	83078.2	34759.8	30561	74540	4493.88	6213.84	2.99384
98829.6	68788	94157.4	46600.4	35444	86164.2	2958.12	5220.36	2.99384
149028	92151	105985	55855.4	34859	105010	6772.68	13065.2	2.99491
167953	95069	115779	101519	53024	125475	7403.4	34025.7	3.00027
146013	92043	103964	49547.2	36470	89035.4	6869.34	9833.82	3.00884
100088	66563	98544.1	41202.5	31079	86883.4	2045.52	14451.9	3.01313
159861	92877	112801	67952.5	40304	110494	857.52	187.17	3.0142
76341.2	61561	81270.6	37808.1	36532	67825.2	6517.26	11754.5	3.01527
117677	78912	97730.5	65140.7	44496	95942.6	831.06	970.53	3.01527
82539	66485	81360.9	42185.3	36205	76361.2	3565.62	5387.64	3.01848
119038	80544	96857.3	35422.4	27600	84110.2	60.48	246.84	3.02491
136701	91177	98257.9	42215	32413	85354.8	6024.78	8964.78	3.02598
48849	45370	70561.4	27567.5	35831	50421.9	1915.92	5839.5	3.03348
149253	96425	101441	60894.2	43769	91177.8	1291.68	9037.2	3.0367
95338.5	65972	94708.4	30835.1	24784	81536.8	5032.26	8763.33	3.0367
146340	88374	108522	52037.1	35478	96124.5	206.28	704.82	3.03991
107533	75586	93235.5	65232.5	44294	96516	497.88	615.06	3.04099
149654	89973	109007	104334	70001	97679	3879.36	32691.5	3.04099
86953.9	61487	92679.9	27986	23234	78940.1	7575.12	12231.8	3.0442
211963	113763	122107	97598	62363	102564	3769.74	5726.79	3.04741
169403	100867	110066	128059	99239	84568.6	1976.4	12029.9	3.06242
142885	84581	110712	60562.6	40281	98533.6	96.12	166.77	3.06349
104938	72467	94901.3	36173.5	29199	81190	10236.2	15221	3.06456
115104	74452	101320	37125	30228	80489.1	2933.82	6011.37	3.0667
104452	74576	91790.4	34579.4	27808	81494.5	2384.1	3109.98	3.07635
100052	62332	105195	34695.5	28151	80771.8	6198.12	8432.85	3.07956
113766	79253	94075.2	42152.9	31041	88996.3	70.2	106.59	3.08278
110706	69757	104007	44699.6	33117	88457	10027.3	15588.7	3.08385
125440	73841	111331	73222.9	36737	130624	4399.92	3036.03	3.09456
103427	66295	102243	52958.9	31399	110536	161.46	519.69	3.09563
153281	101220	99243.7	49249.6	30832	104684	7678.26	11325.1	3.09992
124036	82316	98751.4	37245.4	28968	84262.5	49.14	71.4	3.09992
122774	78472	102535	76928.4	48709	103504	14460.7	23465.1	3.10099
125070	80383	101970	54726.3	38043	94276	14115.6	26804.1	3.10313
157196	98888	104179	56995.4	37400	99873	10283.2	18448.7	3.10528
149714	91077	107730	51703.4	31741	106753	3129.84	24820.2	3.10635
97946.1	70937	90488.7	44144.5	32749	88340.1	144.18	104.04	3.10742
115990	74386	102191	35695.1	27330	85595.1	8758.8	9044.34	3.11278
171451	95122	118124	84802.7	59858	92846.9	101.52	1349.46	3.12028
97010.7	62306	102040	42192.9	34330	80546.3	418.5	291.21	3.12456
100206	67185	97746	37701.2	28573	86472.7	7035.12	11547.4	3.12671
129608	82371	103119	45379.4	33567	88598.5	1052.46	11381.7	3.12778
111375	73598	99175.1	38059.2	29658	84100.3	1685.34	2766.24	3.13742
153216	98806	101625	71676.4	48146	97565.4	6917.4	12048.8	3.13957
114800	75748	99323.3	43415.5	35508	80130.6	123.12	443.7	3.14814
120178	71577	110035	82378.6	43476	124178	1003.86	9816.99	3.14921
136898	90526	99106.8	43100.6	31262	90353.9	5868.18	10603.4	3.15135
129726	72372	117473	74996.3	55796	88088	5505.84	5504.43	3.1535
78402.9	59424	86467	43803.7	38128	75291.7	333.72	454.92	3.1535
214371	110960	126613	109982	63888	112819	993.6	327.42	3.1535
131117	84113	102159	45025.7	33017	89372.4	12924.4	18633.4	3.15564
94583.3	62967	98442.2	32356.8	25551	82992.3	1125.36	11712.1	3.15564
128860	85544	98720.7	46258.6	33989	89193.6	3443.04	5365.2	3.15671
69454.4	52938	85982.9	41419.1	35479	76508.4	755.46	8981.61	3.16314
97285.2	66800	95444.4	32548.5	25720	82935.4	2345.22	10365.8	3.16528
94263.1	67023	92171.8	30973.9	24907	81499.3	2802.06	10509.6	3.16528
122954	72596	110996	66383.3	50556	86053	12531.2	26461.3	3.17278
125965	73997	111561	62029.3	45296	89746.3	13015.6	21210.9	3.17707
94397.2	57272	108018	35642.2	26341	88677.1	3957.12	6455.07	3.18028
108273	69737	101750	34509.2	26697	84713.6	7524.9	10715.1	3.18136
172767	95939	118017	75159.9	49827	98855.6	11129.4	19393.3	3.18457
146339	89257	107448	57072.1	37801	98946.5	125.28	404.94	3.18457
145523	92450	103158	50075.3	35746	91807	7510.32	17011	3.18564
122877	87749	91771.9	54597.2	40533	88275.9	9101.7	15210.8	3.18564
140499	79285	116135	112741	73045	101151	19806.7	30042.6	3.18886
144294	90201	104837	74905.6	51277	95735.1	567.54	915.45	3.18993
118894	67413	115583	53848.8	38473	91727.6	8797.14	20393.4	3.19314
172107	95980	117516	81838.1	41157	130314	7611.3	12087.5	3.19314
140827	95401	96741.8	53937.9	40084	88186.7	386.1	608.94	3.19743
89596	63050	93128.6	46819.6	35971	85301.2	5137.02	8979.57	3.1985
113359	77069	96395.4	31996.1	24553	85402.8	2114.1	3215.04	3.20707
117821	64868	119034	61284.1	42416	94688.6	3596.94	5790.54	3.20707
110597	75740	95697.1	39954.6	31125	84127.4	1992.06	11000.2	3.20707
120270	80352	98093.3	38856.2	29536	86216.2	6835.86	16812.2	3.21029
171268	92500	121343	121775	69592	114678	14494.7	29551.9	3.21136
78401.3	58021	88556	33597.2	26677	82536.5	6415.2	11575	3.2135
137357	92881	96918.2	49019	36013	89204.2	7212.78	10341.8	3.22422
114797	78251	96144	51471.7	38107	88520.5	1575.72	2281.74	3.22529
146123	95839	99920.6	58332.4	40303	94853.3	2938.68	7040.55	3.22957
109918	74370	96861.2	48729.6	33318	95850.4	1578.96	2810.1	3.23386
97326.5	66308	96193.4	28641.6	22536	83291.4	2755.62	4710.87	3.23386
88689.1	56613	102668	34540.6	27541	82192	7141.5	12254.3	3.23493
123748	76733	105690	53585.8	39517	88868.1	9108.18	12260.9	3.24136
102849	68999	97687.2	39661.9	25911	100316	10735.7	18996	3.24136
100705	73626	89639.4	40459.5	30350	87365.9	10247	14385.6	3.2435
100583	64943	101502	31908.6	24847	84161.6	2150.28	3393.03	3.24565
145820	91948	103934	49869	33884	96453.1	6248.34	10378.5	3.24672
157776	84609	122209	69645.4	45473	100373	10020.8	20375.5	3.24672
177152	104831	110748	78013.3	48075	106348	16827.5	24060.3	3.24993
105015	69692	98752.8	41096.2	34460	78156.6	235.44	337.11	3.24993
120512	80431	98194.8	36896	26475	91332.2	9305.82	14308	3.25315
187476	117268	104772	95980.7	56640	111056	17645	30543.9	3.25743
156733	95557	107492	50862.6	35821	93055.2	9559.08	14785.9	3.25743
80022	55594	94332.6	37594.8	29662	83062.9	223.56	303.96	3.25851
199031	118097	110449	88243	55081	104993	1711.26	4357.95	3.25851
132353	88043	98518.5	59588.5	43167	90467	14206.9	21781.1	3.25851
188228	108818	113361	115880	73526	103287	10963.6	27110.6	3.25851
107310	68514	102646	44497.6	35110	83058.8	5118.66	14482	3.25958
134243	87209	100881	64959.8	46813	90940.7	14551.4	21265.5	3.25958
104904	68584	100242	41212.3	29480	91617.6	1962.9	21552.1	3.25958
141318	98116	94392.3	95433.1	58156	107544	1504.98	358.53	3.25958
98204.2	62518	102945	37958.8	28278	87971.8	51.3	295.8	3.25958
193697	122101	103964	109965	56621	127278	19487.5	32786.9	3.26065
148501	94556	102925	76090.3	38657	128997	10799.5	19027.6	3.26601
105083	70282	97986.5	44344.3	35166	82640.8	386.64	578.34	3.27672
160112	93862	111793	53459.5	35330	99165.6	1851.66	3057.96	3.27672
93756.5	60992	100741	42320.9	33344	83179.6	4597.56	8098.8	3.27886
114921	75653	99552.7	37035.9	29385	82599.5	3625.56	6608.58	3.28101
119325	74501	104966	35547.7	27569	84502.6	235.98	-35.7	3.28315
121640	75817	105146	46940	34649	88783.6	10852.4	17932.6	3.28315
129321	85540	99078.2	49024.4	30268	106147	5392.44	8068.71	3.28529
107874	74668	94680.5	32125.7	23649	89026.5	6225.12	10942.6	3.28958
138116	85959	105301	53354.2	36275	96392	14633.5	28423.3	3.28958
130643	72003	118909	64788.7	41111	103281	8621.64	10612.6	3.29172
119791	80513	97507.2	41105.3	30625	87963.4	12765.6	19562.6	3.29172
100220	64478	101864	60374.2	34947	113219	12507.5	21751.5	3.29279
162855	90685	117691	76733.5	48749	103157	10243.3	15014.4	3.29279
110332	75971	95177.5	44224.4	33587	86292	4270.32	8080.95	3.29387
114372	81752	91685.5	52380.5	36536	93957	4305.42	5503.41	3.29708
79718.4	55101	94815.4	38752	31568	80450.2	3403.08	7923.87	3.30565
105795	71027	97616.5	31497.7	26227	78706.3	9110.88	15724.8	3.31637
150913	90656	109096	48202.6	34368	91917	11029.5	26022.8	3.32494
168921	96964	114170	109612	50008	143648	17965.8	24869.1	3.3303
139500	77645	117745	79427	59005	88218.4	2020.14	13252.9	3.33565
102292	68021	98555.1	35954.3	28213	83518.2	4551.66	20226.1	3.34744
52595.6	48936	70437	30838.3	42328	47746.6	216.54	1155.15	3.34958
94258.9	56713	108923	58177.4	42605	89489.9	2289.06	18749.1	3.35066
124548	82576	98847.2	46101.4	36484	82811.7	7904.52	14604.9	3.35173
69748.5	56778	80507.2	41122.6	41411	65079.6	1366.2	2081.82	3.3528
75241.4	55452	88924.2	28107	24204	76104	122.58	1051.62	3.3528
189505	103405	120105	93940	66608	92428.1	14121	20935	3.3528
161549	94332	112234	97437.6	41029	155638	9125.46	20226.1	3.3528
55142.3	48516	74486.8	30587.8	33152	60466.9	139.32	165.75	3.35923
128639	86911	97001.3	60522.1	40523	97879.7	642.06	733.89	3.36137
107675	69441	101620	37487.9	27249	90161.3	17052.7	26702.1	3.36137
56841.4	53609	69487.6	29988.4	35053	56067	915.3	8999.97	3.36244
131930	91172	94833.7	53797.5	38068	92615.1	77.22	191.76	3.36244
87589.4	59068	97180.5	47438.5	39841	78033.4	199.26	292.23	3.36351
146448	90397	106172	104993	67545	101870	11017.1	21108.9	3.36351
120072	68292	115226	49788.5	37916	86057.1	5599.26	8047.29	3.36566
102761	62847	107158	80101.4	53211	98654.9	10197.9	21091.6	3.36566
152812	103447	96809.7	53498.3	33907	103402	1067.58	1738.08	3.37209
136331	92394	96701.2	73850.4	48638	99507.8	11174.2	16641.8	3.37423
87559.7	61493	93316.5	39852.5	32829	79557	3210.84	5557.47	3.37423
135849	86352	103101	42268.5	30512	90787.5	6508.62	22447.1	3.3753
209287	129060	106275	187611	104508	117649	12130	18852.7	3.37637
102369	69909	95966	33862.3	26849	82654.9	459.54	428.91	3.37744
125512	84142	97758.4	53177.6	39530	88162.1	13903.9	21661.2	3.37744
105109	72621	94854	60622	43184	91999.9	9912.78	18286	3.37744
64861.9	58079	73189.8	36745.9	40463	59515.6	3997.62	5976.18	3.37852
85370.3	57946	96552.4	32535	27546	77405.6	6874.2	9310.05	3.38387
148460	98482	98794.7	57887.5	42758	88725.2	1344.6	2093.04	3.38387
71395.2	54050	86567.2	29991.6	25682	76533.4	4005.72	6472.41	3.39245
148648	97414	100004	60341.8	43442	91030.7	10105.6	15479.5	3.39566
73451.1	61189	78669.2	43312.3	40057	70861.9	5967	9548.22	3.39566
131965	84652	102165	75020.6	51176	96071.4	7240.86	13948	3.40102
191575	118173	106243	71405.8	43469	107655	12814.2	13986.2	3.40102
85157.7	57347	97318	45663.5	36131	82826.4	6027.48	10857.4	3.40423
127665	78545	106520	58987.4	37833	102181	6267.24	9968.46	3.40959
127725	79693	105036	39556.1	29561	87694.9	13073.9	20966.6	3.41173
130503	78129	109469	56126	39749	92537.5	15257.2	25208.8	3.41173
108779	62579	113919	57461.9	43991	85604.5	3320.46	5843.07	3.41495
81821.4	61881	86654.2	38198	30253	82746.9	3312.36	3326.73	3.42352
98309.2	67292	95743.8	37568.9	29505	83447.4	207.36	734.91	3.42459
116321	76485	99669.1	37747.6	26545	93193.8	6056.64	9072.39	3.42673
126861	80000	103924	53100.4	36532	95258.6	9884.7	30587.2	3.42781
152161	97627	102144	55464.5	38319	94859.5	473.58	548.76	3.42781
119297	74886	104402	38543.6	29382	85970.7	1175.58	8529.24	3.42781
136384	82799	107949	77911.2	50434	101241	10689.8	18259.5	3.43316
159663	104604	100031	67829.4	38460	115582	2439.18	12050.3	3.43852
185234	99693	121769	89966.2	60496	97461.4	13521.6	26438.4	3.43852
97310.6	60482	105442	44488.4	33174	87887.9	10677.4	19524.8	3.44602
80817	64695	81867.6	38244.4	32535	77036.6	36.72	91.29	3.45031
87971	58540	98484.2	29373.8	22197	86725.4	3012.66	4198.32	3.45031
68622.8	57481	78239.1	40684.7	38420	69399	115.56	5219.85	3.45138
192759	101718	124193	74710.1	43266	113165	12407.6	17310.4	3.45138
87577.7	60663	94612.8	30018.6	23151	84976.9	2584.98	9208.05	3.45138
115925	79555	95497.2	42576.8	30327	92007.6	3731.94	8467.02	3.45352
102788	67976	99098.6	40204.6	31537	83547.9	4767.12	6346.95	3.45459
160155	104260	100671	59667.3	42172	92724	1033.56	1335.18	3.45567
157717	92637	111577	68381.8	45296	98937.5	15172.4	29592.2	3.45781
203154	126073	105605	150061	95305	103189	459	926.16	3.45995
99643.7	68604	95187.6	31504.1	24840	83118.2	128.52	299.37	3.46317
205752	120569	111838	111857	65785	111434	35206.9	68239	3.46424
134059	81444	107874	60781.9	41780	95342.3	917.46	769.59	3.46531
131558	81411	105905	73025.3	50787	94232.5	8875.44	12756.6	3.48031
111759	73804	99239	36296.1	29372	80985.3	2555.82	3406.29	3.48031
102736	72793	92494.1	36663.3	27517	87319.3	6509.16	15454.5	3.48353
173853	109597	103959	66215.9	40384	107457	5859.54	8641.95	3.4921
95899.3	68731	91441.3	31013.8	25343	80200.5	443.34	704.31	3.49638
114323	78771	95114.3	62996.9	39167	105409	13595.6	24677.9	3.51781
114861	78306	96129.3	37985.2	27662	89993.5	8266.32	16365.4	3.51781
137006	79779	112546	89144.8	41115	142094	20745.7	38904.8	3.51781
114009	78920	94674.6	32098.7	24344	86412.2	9443.52	16523	3.51889
114418	69109	108502	36662.8	27801	86426.1	640.98	1346.4	3.51996
123551	68316	118523	59083.6	39804	97279.2	673.92	1000.11	3.52103
134574	83130	106092	55442.3	40666	89349.1	5446.98	8731.71	3.52639
84875.8	57074	97459.8	28256.6	23782	77866.6	80.46	432.99	3.52746
93681.7	65918	93138.9	31896.7	25651	81493.3	9339.3	14826.7	3.52853
148768	91576	106465	81216	57589	92423.4	1571.94	13343.6	3.5296
155748	101706	100359	55781.5	33866	107946	15113	22498.7	3.53496
97468.6	66813	95605.7	45467.5	33104	90012	120.42	299.37	3.53603
102853	67851	99343.6	40381.2	29791	88833	70.2	627.81	3.55103
128489	86125	97772.4	48878.6	34736	92218.8	1454.76	14676.3	3.55103
114674	76709	97971.2	32133.2	26021	80930.2	5275.8	10930.3	3.55103
105202	74744	92241.6	45094.9	32540	90821.7	9511.56	15388.2	3.5521
117683	80293	96053.9	40376.3	28489	92881.6	4782.24	7555.65	3.56496
147774	94876	102075	56898.7	37521	99382.1	16059.1	23238.2	3.56603
120717	79070	100055	41557.3	31518	86411	149.58	154.02	3.5671
68473.3	55651	80635.9	34280.8	34335	65432.6	5829.84	9515.07	3.56925
101830	62501	106775	40796.5	32005	83538.1	7923.96	12740.8	3.57139
74190.5	54172	89753.9	40339.6	32952	80228.7	892.62	5979.75	3.57139
143640	86792	108461	84216.2	43861	125834	7138.8	36454.8	3.57139
155027	88297	115064	55019	35828	100640	14259.8	21028.3	3.57139
117827	82691	93382.7	49554.2	36071	90033.1	1115.64	1702.38	3.57139
101041	68381	96837.5	33493.5	26137	83981.7	2188.08	3324.69	3.57139
111081	77034	94500.8	38861.1	29438	86514.1	969.84	9225.39	3.57246
97667.3	69197	92500.1	28893.2	22768	83167	562.68	3395.58	3.5746
79127.4	65056	79711.2	39691.1	35736	72789.2	4853.52	14231.5	3.5746
131476	82081	104975	53954.1	39473	89578.6	14987.2	26068.1	3.57889
97570.3	64437	99234.4	40649.6	31429	84762.8	110.16	502.86	3.57889
114254	76762	97545.2	45396.7	32202	92389.3	9072.54	13324.3	3.58211
182040	105389	113201	107809	70528	100179	17662.3	32190.7	3.58211
116917	78266	97900.4	43464.1	33319	85490.6	4038.66	5444.25	3.58211
95170.5	59803	104294	35887.3	27126	86703.2	2135.16	12210.9	3.58746
112650	80696	91487.3	65909.7	43445	99423.6	14011.4	23548.2	3.58853
170100	88778	125568	86777.5	56270	101067	21945.6	33906.8	3.59282
193899	107603	118095	85428.5	53263	105113	5356.8	22306.9	3.59496
90743.9	59597	99786.8	31122.4	24685	82626.5	41.58	53.04	3.59711
111336	69932	104337	52370.3	40501	84742.1	660.96	3634.26	3.59711
100286	72027	91248.4	35037.4	26872	85449.9	18.9	38.76	3.59711
106013	76531	90782.6	63552.1	42419	98185.9	15134	28198.9	3.59711
152924	94424	106139	58060.8	38753	98187.8	2172.42	3586.32	3.59818
133686	86677	101079	48649.1	35381	90112.5	8861.4	13459.4	3.59925
125755	87317	94385.5	47096.6	34297	89994	3808.08	5940.48	3.60782
126304	83905	98653	47807.3	35026	89450.6	8455.86	11934.5	3.61532
93590	73900	82997.5	73202.9	58056	82634.5	3669.84	14544.2	3.61747
150419	100365	98219.9	73573.4	48329	99768.4	11768.8	21231.8	3.61747
165012	95057	113766	76444.6	41545	120589	12948.7	21345.5	3.61854
86714.9	59065	96215.1	34247.3	26317	85284.6	7662.06	16566.8	3.61854
131317	77148	111552	65911.9	33976	127137	289.98	8201.82	3.62282
92134.1	68022	88766.9	53799.1	41074	85839.7	241.38	482.46	3.65283
155726	100826	101220	68672.9	46814	96136.8	3716.82	5378.46	3.65283
103160	71728	94254.8	28964	23004	82515.4	1171.8	7241.49	3.6539
105868	70674	98171.4	32894.1	24322	88633.7	193.32	14690.5	3.66033
87668.4	59410	96708.2	29986.7	24870	79019.4	6389.82	10078.6	3.66354
125067	76834	106677	52223.9	30678	111564	9509.4	14262.1	3.66461
94794.7	62452	99475.9	30796.2	25248	79937.4	10221.7	17134	3.67104
103676	70125	96891.9	34513	26880	84146	1182.06	2406.18	3.67211
192690	107102	117908	82266.3	50055	107710	1067.04	9756.3	3.67211
101375	64928	102324	36585.5	27340	87698.2	36.72	150.45	3.67211
104700	80586	85146.9	53397.9	38067	91929.6	14331.1	19599.3	3.67211
160331	86787	121072	81742	42095	127261	246.24	555.9	3.68176
153399	91233	110192	55735	40217	90823.5	13378	22265.6	3.68176
70650.6	58211	79540.9	31901.6	29735	70311.2	5481	12108.4	3.68283
123444	76676	105509	44261.1	32000	90646.7	7494.66	11586.2	3.68497
127865	82629	101414	66808.3	45429	96377.8	197.1	296.82	3.69247
122314	77005	104097	55426.1	37197	97653.2	5370.84	15913.5	3.69247
142279	93975	99222.1	60276.4	40711	97032.1	1380.78	8138.07	3.69247
58728.2	50497	76218.7	34693.9	36805	61777	1518.48	13008.1	3.69247
101099	70934	93405.6	33717.1	26390	83731.8	7276.5	12423.6	3.69354
180105	109783	107515	93056.6	48483	125788	784.08	2137.92	3.69569
124509	80950	100801	46175.4	33510	90305.9	1291.68	14529.4	3.70212
105517	79880	86569.1	39485.3	27480	94167.1	5625.18	9711.93	3.70747
102971	73719	91541	30262.1	24487	80992.4	1632.96	2133.33	3.7139
93118.9	64574	94506.1	47610.7	33466	93235.4	2468.88	16144	3.71497
121220	70200	113166	57417.1	41095	91565.6	11286.5	18018.8	3.71497
85816	62179	90449.2	56164.9	45095	81623.7	6355.26	12041.1	3.71605
83936.1	54537	100864	51919.9	42084	80853.1	1502.82	2973.81	3.71712
75009.8	54475	90240.4	33930.4	28470	78105.4	751.68	7819.32	3.71926
121093	79308	100065	36985.1	28124	86184.7	9220.5	12506.7	3.72033
131480	78635	109578	51074.8	35910	93211.9	8338.14	12729.6	3.72998
137472	87747	102675	42051.4	30103	91548.4	2207.52	12120.1	3.72998
119488	76341	102576	37320.5	28673	85301	103.14	74.97	3.73105
110893	75377	96415.6	36120.6	28433	83255.4	3841.02	6367.35	3.73105
164400	106325	101332	68977.4	47385	95399.5	15385.1	23133.1	3.73105
124441	78068	104465	40746.8	30304	88119.8	1266.84	11213.9	3.73962
90139.2	66134	89324.2	34007	28966	76941.4	183.06	227.97	3.74391
107937	72852	97097.3	31113.7	25376	80354.2	121.5	166.26	3.74926
144665	89523	105903	110687	60343	120213	14838.1	24894.1	3.75141
126574	83164	99744.6	44278.9	31841	91136.1	1581.12	11726.4	3.75141
132604	76811	113139	50402	38203	86463	6022.08	10209.2	3.75569
134844	87074	101490	46720.8	30854	99238.2	8882.46	13708.3	3.75998
72340.2	56509	83896.2	33872	30496	72791.1	3287.52	5608.98	3.76105
127083	77528	107426	53908.2	39048	90476.5	12417.8	21398.1	3.76212
73170.2	60965	78656.3	41933.7	37613	73064.3	6183	10298.9	3.76212
109794	72856	98763	38753.1	29576	85871.1	6423.84	11273	3.76426
134397	79525	110756	93254.8	52581	116231	12129.5	30055.8	3.76426
122327	77181	103870	50676.3	36573	90808	109.62	167.79	3.77498
112270	68464	107469	63464	35076	118576	4758.48	4214.64	3.77498
137841	101761	88772.1	96949.4	55949	113562	1065.96	2676.99	3.77605
83130.5	54717	99567.6	59965.4	42541	92378.9	4300.02	2681.58	3.78034
106322	78133	89180.4	84246.5	70805	77977.2	9870.66	20639.7	3.78355
107268	70849	99223.7	38034.4	29429	84699.4	11929.1	20246	3.78569
154865	91983	110338	71428.5	46095	101554	365.04	981.24	3.78677
143605	97278	96746.1	46253.2	32126	94354.9	10795.1	18609.9	3.78784
98094.5	68709	93564.5	37413.9	27901	87880.6	5047.38	5686.5	3.79105
152421	95967	104089	59668.4	37451	104414	16132.5	29943.6	3.79534
85524	57320	97782.6	32818	26252	81927.4	6924.96	11037.4	3.80391
132239	86236	100496	41243	29884	90446.5	4888.62	8327.79	3.81463
138722	90341	100633	47005.4	35553	86646.6	112.32	179.01	3.81463
135200	87409	101368	41173.4	31469	85745.9	11133.2	20342.4	3.81784
90451.4	62356	95064.2	32983.7	26496	81583	3961.98	7835.64	3.81784
126995	82867	100435	38927	29847	85473.2	1710.72	13883.7	3.82213
132961	85514	101898	54737.1	39539	90726.9	357.48	3610.8	3.8307
98686	70633	91564.6	55407.2	40217	90289.4	12398.9	19408.6	3.83498
146210	94461	101439	46768.9	29808	102826	441.18	100.98	3.83606
137629	88232	102227	58217.4	41601	91712.6	544.86	694.62	3.83606
142459	84669	110267	56852.8	41053	90758.4	206.82	507.45	3.8457
173176	95655	118648	101885	63511	105133	12261.8	13573.1	3.84784
166307	91046	119710	105877	54738	126763	8406.18	15163.8	3.84999
93582.6	63149	97120	40883.9	29645	90381.9	3349.62	5506.98	3.85749
145900	84917	112601	69728.6	43773	104396	1907.28	20425	3.86284
123733	87436	92741.9	57458.2	41589	90542.6	3243.24	5564.1	3.86284
142794	83627	111903	56777.8	39766	93572.1	8507.16	15360.7	3.86713
107869	73565	96096.3	63050.9	43168	95721.5	7080.48	14260.1	3.87035
86677.3	58650	96853.9	63971.1	51450	81485.1	8519.58	13944.9	3.87035
106709	72656	96252.1	34344.5	26460	85064.4	7498.98	12447.6	3.87356
120348	80915	97473.9	57844.8	41175	92068.4	11687.8	22584.3	3.87356
186490	112179	108949	114330	59739	125424	1003.86	1907.91	3.87463
164476	91552	117738	83582.8	58060	94345.2	11270.3	19920.1	3.87463
77684.7	57283	88877.1	33846.1	28763	77117.8	3566.7	7318.5	3.87999
127714	72992	114668	55192.9	38580	93756.3	16900.4	25879.9	3.89928
62624.3	55751	73615.6	34125.8	42867	52172.3	326.7	409.02	3.90999
202083	114867	115296	75422.3	50615	97656.4	10069.4	7712.22	3.90999
120102	83658	94085.3	73264	48938	98112.4	5433.48	8240.07	3.91213
114074	77471	96500	32297.4	23275	90940.6	221.4	4485.96	3.91428
136591	93514	95724.7	48884.6	34190	93702.8	189.54	1375.98	3.91428
165544	91264	118876	71824.9	45744	102901	2378.7	1946.67	3.92285
129863	83412	102032	95148.5	56720	109938	2174.04	6779.43	3.92606
106102	76253	91189.7	55262	38240	94708.4	9657.9	18097.3	3.92714
156700	92731	110745	60275.9	40598	97301.4	17377.7	25553.5	3.93035
107280	75171	93529.4	33273.2	25315	86138.3	672.3	7535.25	3.93035
106808	68406	102327	69277.7	48706	93216.1	11280.6	19094.9	3.93142
109081	77750	91945.5	55239.8	38182	94814.3	4278.42	17566.4	3.93464
119910	75371	104263	50557	39451	83985.2	1468.8	2413.32	3.93571
122673	80599	99746.6	45503.6	34147	87332	171.18	260.1	3.93678
85929.4	60213	93525.8	57350.2	41353	90888.2	14770.1	23215.2	3.94107
125440	78094	105268	48250.1	34467	91743.3	390.42	108.12	3.94749
112761	83060	88970.4	68353.7	50824	88140.1	9026.1	16233.3	3.94857
170313	114869	97168.3	93978.9	59081	104247	18173.2	34430.6	3.94857
115796	78161	97092	69961.9	50577	90654.3	99.36	269.79	3.94857
172193	100046	112797	88476.3	42446	136606	13283.5	34191.9	3.94857
108552	72873	97623.2	37077.5	28269	85956.7	4385.34	7528.11	3.94964
71698.9	53501	87827.5	36956	31360	77230.5	754.92	1722.27	3.95607
164764	95828	112681	126614	65664	126367	14663.2	25491.3	3.95821
130119	71369	119485	67441.1	38317	115349	584.28	1385.16	3.95928
133222	85007	102708	53923.9	39887	88599.2	2257.74	4913.85	3.96464
137810	82273	109775	48550.3	30561	104113	417.96	652.8	3.96571
90230.9	64136	92200.5	30354.5	25212	78903.3	1675.62	3203.31	3.97214
96935.9	77827	81627.1	50636.9	40511	81917	189	270.81	3.97535
122247	75127	106640	69562.8	42723	106708	7847.28	12770.4	3.97857
118024	72755	106313	41577.3	31875	85484.2	9449.46	16720.9	3.97964
105134	72976	94415.4	36522.4	28068	85276.1	308.88	293.25	3.98393
182956	104485	114755	155704	67865	150361	24496.6	44676	3.985
76856.4	58760	85719.2	35725.3	30536	76673.3	772.2	1136.28	3.985
118990	81135	96113.3	68995.3	46015	98265.2	11978.3	15848.2	3.985
168851	106357	104044	69822	49897	91706	13437.9	16636.2	3.99036
119392	82706	94605.5	45141.3	35122	84231.5	4467.96	7551.57	3.99143
93604.9	60272	101780	56720	43264	85919	1332.18	6908.97	4.01286
118484	80324	96670.3	38638.1	30180	83902.8	4241.16	8922.45	4.01607
55228.6	51012	70953.2	35647.6	42144	55433.7	1272.24	3055.92	4.02893
128872	85810	98423.6	60407.6	42386	93400.5	173.34	386.07	4.03
116951	79881	95948.9	51046.2	35801	93443.3	4379.94	7747.92	4.03107
112578	73458	100437	46966.5	35918	85695.1	8511.48	10840.6	4.03536
104059	73762	92454.4	32519.3	23686	89976.7	6280.2	9620.64	4.0375
122755	79316	101428	38428	30196	83402.4	155.52	522.24	4.0375
111471	69760	104722	52096.5	42140	81020.3	19097.1	24764.6	4.0375
130632	87281	98086.8	45268.7	33821	87718.6	7431.48	11234.3	4.03857
103500	75060	90367.4	36975.4	27856	86991	123.66	58.65	4.03965
106797	64050	109274	45076.5	34822	84835.3	5294.16	6956.91	4.03965
82549.1	67468	80185.2	39522.6	35736	72480.2	6962.76	11628	4.04179
125440	77942	105474	46737.5	34002	90082.7	347.22	519.18	4.04393
106917	71574	97897.4	33335.8	26002	84020.3	3717.9	15986.5	4.04715
149044	98958	98706.3	94201.4	61070	101090	17922.6	25341.9	4.04715
91357.7	58185	102900	49194	36137	89215.4	4246.02	6548.4	4.04822
153820	97499	103393	48053.5	34408	91526.3	3957.12	6990.57	4.04822
119055	85426	91335	65959.4	45558	94883.8	382.86	445.74	4.06108
120463	80960	97512.8	72220.1	44600	106122	6914.16	9932.25	4.06429
92233.8	66625	90726.2	41178.8	35017	77068.1	3521.88	3927.51	4.07286
111099	75187	96838	57420.4	42227	89116	10343.2	16665.8	4.07715
53253.9	48977	71258.9	29902	38417	51010.1	69.12	81.6	4.08251
111647	70467	103834	44005.1	30567	94347.5	1354.86	14062.7	4.08251
118194	82122	94322.8	51303.8	35779	93972.6	14014.6	22086.6	4.08786
124326	83307	97805.1	41902.4	29846	92009.5	5499.9	9333.51	4.09215
135580	81756	108681	63886.3	41996	99696.5	2279.34	17245.7	4.09215
133302	87030	100380	47722.5	34070	91797.5	7934.76	12383.3	4.09751
85454.5	73603	76088.6	51243.3	47203	71145.5	241.92	313.14	4.09858
98952.6	67389	96231.7	43397.6	35616	79854.8	3288.6	5131.11	4.09965
119735	76060	103168	50776.7	31185	106708	876.42	484.5	4.10072
66672.9	58699	74438.7	29432.7	30511	63219.9	718.74	4909.26	4.10501
107520	70437	100038	36982.4	26741	90635.4	5434.02	6930.39	4.10608
105986	69531	99896.1	37945.3	28603	86941.2	494.1	589.05	4.10608
174175	99260	114998	98111.5	42072	152829	8681.04	15504	4.10608
142193	91677	101647	51685.6	37558	90187.6	1691.82	3067.14	4.10715
148221	97142	99996.3	66134.3	48178	89961.8	8475.84	14801.7	4.10715
106988	70594	99322.3	39344.9	30518	84491.5	116.64	5678.85	4.11144
125488	79484	103467	41080	30060	89561.4	11108.3	18919.5	4.11144
201735	107297	123218	85192.6	56525	98773.6	17655.3	39280.7	4.11251
126403	90451	91584.8	104964	63283	108700	3288.06	16992.2	4.11251
151618	87285	113839	71129.3	54045	86252.8	12290.4	18561.4	4.11358
226560	124712	119057	93475.6	55061	111259	16970.6	28910.4	4.13394
149000	93509	104427	59280.1	38665	100478	10717.4	18723.6	4.13716
129163	80014	105792	51633.7	38046	88941.5	233.28	344.76	4.14466
141805	85373	108855	88378	48512	119392	22101.1	28222.9	4.14573
114527	73947	101500	34793.3	26511	86010.1	162.54	389.64	4.14787
87928.1	60482	95275.5	36639	27526	87232.9	36.18	40.29	4.14787
130970	75321	113956	82754.5	46468	116712	4224.96	19749.8	4.15323
115485	76496	98938.7	56591.5	39936	92868	4390.74	15271.4	4.1543
141809	91492	101578	62552	43120	95069.7	1553.04	6016.98	4.15751
115780	72142	105178	41394.8	30350	89385.4	3407.4	14324.4	4.16287
88933.5	62138	93796.8	27997.4	22135	82893	4264.92	7775.97	4.16716
158697	94012	110628	73143	45368	105658	17098	28231.6	4.16716
94207	64209	96153.9	34830.5	28409	80349.7	346.68	573.75	4.16716
106981	67517	103842	37820.5	27865	88950.5	3463.02	9839.94	4.16823
121801	81671	97737.8	43664.9	32839	87141.1	83.7	13011.6	4.1693
133984	92705	94717.4	62346.8	41573	98284	13029.7	22430.8	4.1693
170094	108692	102558	69194	48804	92916.5	4231.44	6263.82	4.17037
141339	85721	108058	68081	43837	101781	11522.5	16436.8	4.17144
220690	132572	109097	102161	60145	111318	4023	8145.21	4.17251
137990	82889	109101	61615.1	43604	92606.3	6323.4	11068.5	4.18537
109266	69853	102513	34264.1	25542	87915.2	9117.9	10841.1	4.1918
151507	99753	99537.7	53723.5	33513	105058	13648	26788.3	4.19823
112343	69822	105446	47916.4	33603	93451.4	659.88	536.52	4.20037
146311	83716	114537	59744.5	41116	95228.6	16132	27289.6	4.2143
99901.8	62180	105294	39343.3	27932	92310	5536.08	12038	4.21538
118149	77901	99395.3	37719.5	29485	83838.8	939.6	1214.82	4.21966
133310	88086	99182.5	49411.1	35986	89985.1	3709.26	9084.63	4.22609
100529	72305	91118	43299.9	33665	84292.4	146.88	300.9	4.22609
140826	96102	96035	61760.3	42958	94220.5	7014.6	19658.5	4.22609
66222.4	57564	75393.5	41024.3	46945	57270.7	2665.98	6785.55	4.22931
113265	82026	90495.1	63041.2	51290	80551.2	9033.66	10793.1	4.22931
171670	102401	109868	90978.7	40797	146147	11047.3	21342	4.22931
110113	61303	117717	64734.7	45335	93580	14341.3	24735.5	4.23038
223392	132601	110408	132683	84313	103134	19243.4	29740.7	4.23038
100245	70620	93028.5	75896.5	53500	92971	98.28	5997.6	4.23038
96080.5	62456	100819	46702.4	37244	82179.4	462.78	5515.14	4.23145
102809	60666	111062	38262.8	29630	84630.1	5942.16	7699.47	4.23145
140949	84910	108788	47856.4	36298	86404.7	6627.96	15328	4.23466
134646	80330	109849	43823.7	29258	98162.2	8888.94	15649.9	4.23681
93721.5	62969	97542.1	40144.1	31837	82636.1	4648.86	5837.97	4.24538
164785	96206	112253	74851	48186	101802	17994.4	30069.1	4.24752
127202	86513	96358.7	61598.3	41945	96242.9	7893.72	14408.5	4.26252
98737.9	70268	92088.7	64381.5	53793	78436	262.98	431.46	4.26467
91131.4	66183	90240.5	31413.4	24367	84487.6	1982.88	4599.69	4.26467
66967.6	53873	81465.5	44712	41405	70770.3	2247.48	3357.84	4.26467
71827.7	58088	81037.4	36655.2	34472	69686.6	631.8	1090.38	4.26467
141265	84527	109526	55195.6	29547	122425	152.82	584.46	4.26574
155230	102165	99575.8	78223.9	50805	100905	1186.38	10134.7	4.26681
146109	90699	105574	49431.1	34491	93923.5	9179.46	15188.8	4.26895
112729	84349	87586.5	63996.5	43465	96493.1	781.38	137.19	4.27431
125250	78346	104771	49000.1	34638	92709.5	12733.7	21137.5	4.27431
212314	137803	100972	89447.2	57270	102357	2347.38	4339.59	4.27752
173505	102183	111279	121015	72523	109356	5116.5	21068.6	4.27752
141316	85132	108787	65571.7	43612	98534.9	251.1	825.18	4.2786
110137	73099	98742.1	37628.8	28415	86786.6	10173.1	19404	4.27967
214967	122896	114634	117354	68032	113048	31479.8	49245.6	4.28181
100552	69927	94237.5	30962	25255	80345.5	3143.88	11318.9	4.28181
124398	81958	99472.6	96503.4	61262	103236	1024.38	14959.3	4.28181
235133	121683	126638	102267	49779	134639	10990.6	31308.9	4.28181
62500.8	49584	82608.3	26014.5	25276	67450.8	905.04	2916.18	4.28288
122475	80864	99259.6	36526.7	26624	89911.8	8074.08	15826.8	4.28503
113624	71610	103986	46353.6	32967	92147.6	2609.82	4242.69	4.2936
66900.8	58188	75349.1	34568.1	36648	61816.6	3241.08	6084.3	4.29574
96799.7	61496	103159	29852.3	23512	83208.5	77.22	75.99	4.30217
119951	81149	96872.7	57050.5	42880	87193.5	2299.86	12926	4.30753
152243	92050	108391	55785.2	37534	97403.5	2403	4722.09	4.3086
131764	82760	104341	104986	72869	94421.2	5016.6	9079.02	4.3086
105533	76326	90613.7	49677.8	38634	84270	7627.5	7951.41	4.31288
126537	82951	99971.8	40248.4	28271	93301.2	6393.06	11160.3	4.31717
108866	75908	93990.4	38630	29128	86914.8	7610.76	11471.4	4.3236
114655	74327	101094	36292.3	28151	84489.1	7484.4	12017.6	4.3236
147339	100463	96115.4	65282.2	45675	93669.1	19977.3	32026	4.32574
112294	74053	99379.1	55372.7	38441	94401.9	1954.8	18900.1	4.32789
94194.8	66688	92567.6	43410.6	34176	83244.3	327.24	438.6	4.33003
171646	107728	104421	62573	43356	94584.1	6970.86	23360	4.34074
104368	69852	97919.4	50244.3	38824	84813.8	5682.96	8241.6	4.34182
166083	109980	98967.2	55173.4	35384	102189	16642.3	25947.3	4.34289
123204	76836	105085	36825.3	26996	89397.8	3828.6	6140.4	4.34396
79890.6	56324	92957	32533.9	28012	76115.4	9711.9	13231.4	4.35682
72668.3	62283	76463.7	36465.7	34971	68337	108.54	96.9	4.3686
141054	81594	113294	97703.3	41646	153750	2060.1	3006.96	4.36968
104284	74725	91460.4	32319	25301	83714.4	4842.72	9797.61	4.37718
70138.1	58594	78447.8	37825.9	36802	67359.4	6164.1	12414.9	4.38468
144010	88574	106553	63651.4	43438	96032.5	4183.38	5127.03	4.38468
142277	95562	97573.2	46170.5	28503	106158	8056.8	13129.4	4.38575
133217	82986	105204	47700.4	33239	94048.9	1577.88	2315.91	4.39003
113498	73229	101574	37930.1	27184	91443.1	1939.14	12709.7	4.40289
103726	67584	100583	37793.5	27468	90171.7	103.14	97.92	4.40289
100997	72653	91103.3	39321.2	31017	83082	8921.88	14340.2	4.40718
110826	78681	92310.3	36572	28381	84450.4	67.5	83.13	4.41039
60315.6	50317	78558.8	37741.1	40320	61344.3	136.08	66.3	4.41039
129335	83289	101768	72354.1	47437	99959.9	709.56	1387.71	4.41789
151548	94990	104557	47948.8	35038	89684.6	7795.98	11750.4	4.42004
117113	77078	99576	37388	28102	87191.6	1865.7	2206.26	4.42218
106167	73595	94541.6	33003.2	26246	82408.6	4811.4	7034.94	4.42218
125062	81523	100537	44256.8	32967	87979.3	5397.3	6600.93	4.42218
107635	74630	94518.8	35671.3	27014	86538.7	2635.74	4216.17	4.42218
142459	92348	101098	51855.1	36780	92397.4	312.66	825.69	4.42647
69580.5	59013	77271.6	45045.2	48153	61306.3	1071.36	13580.8	4.42647
124801	78789	103809	46546.9	33861	90088.9	8854.38	15384.7	4.43075
76722.8	62441	80525.7	38862.7	33945	75030.4	657.18	4579.29	4.43397
86130.8	60656	93060.4	53503.7	44416	78945	5408.1	4208.01	4.43504
162416	95984	110895	51614.8	32872	102903	13605.8	23518.1	4.43718
179520	94124	124995	82696.7	51672	104885	2281.5	3747.48	4.43718
134263	85335	103112	53519.4	38867	90242.3	359.1	542.13	4.43825
158428	96977	107064	119323	72721	107534	8545.5	13435.4	4.43932
183367	112048	107250	121238	65944	120487	9427.86	56327.5	4.4404
102921	71976	93711.9	32144.6	24344	86535.8	917.46	8273.22	4.44147
121698	77819	102489	46528	33542	90908.7	7072.38	14606.4	4.44361
104706	70467	97378.9	45454.5	33927	87803.4	6889.86	9750.69	4.44361
108351	72515	97923.1	44334	32871	88390.2	7510.86	17633.8	4.44468
97661.5	68694	93171.8	29644.9	23682	82037.4	2977.56	4823.07	4.44683
125742	70341	117153	76094.6	48277	103298	10526.8	19083.7	4.45111
159145	100607	103668	67498.9	46843	94434.8	14162	23140.7	4.46183
219552	121863	118072	103778	52131	130463	17466.3	33177.5	4.4629
110627	76973	94189.4	35878.1	26464	88849.4	94.5	89.76	4.4629
116890	81989	93433.2	39789.4	27745	93985.8	5983.2	8587.38	4.46611
107935	76488	92480.2	41617.8	29281	93147.9	1183.14	9455.91	4.46826
107110	66664	105298	48953.7	38421	83502	116.64	9877.17	4.47147
151957	96976	102692	51585.7	34996	96603	3307.5	5080.11	4.4779
132793	84556	102922	78214.1	57308	89443.7	6841.26	6810.03	4.4779
215416	137046	103013	79433.5	57510	90519.1	5269.86	9910.83	4.48326
92791.3	57806	105200	49779.9	36942	88310.8	1114.02	2469.93	4.48326
125286	86521	94899	54635.6	42281	84685.7	4725	10552.4	4.48326
107329	70208	100187	61844	46944	86337.2	124.2	356.49	4.48433
105014	72790	94548.4	44100.7	27882	103658	1912.68	595.68	4.4854
100076	74541	87986.4	45578.2	36205	82502.7	8056.26	14232.1	4.48754
102733	69343	97092.9	45569	30827	96876.4	754.92	1430.55	4.48969
120539	73869	106942	48492	36941	86028.3	282.96	165.24	4.49183
133844	86877	100965	47648.5	35312	88431.5	14203.1	22195.7	4.49183
114999	74710	100878	33910.4	26645	83405.9	7584.3	14920	4.49612
83708.7	66882	82024.1	37716.8	32550	75938.9	55.08	70.89	4.49612
118329	79989	96948.8	39799.6	28557	91336.9	12170.5	19612.6	4.50254
136957	89193	100632	57150.9	41741	89730.5	201.96	1052.64	4.51005
178759	96559	121327	145043	54767	173564	25328.7	38593.7	4.51112
124316	73377	111031	58848.1	43093	89496.4	12818.5	18174.9	4.51433
70189.5	60106	76530.4	34729	33790	67357.2	473.58	856.8	4.51647
165532	98377	110273	124951	68921	118814	15653	24029.7	4.51755
90541.5	58599	101260	39302.3	32451	79372.4	6431.94	9859.32	4.52183
137557	85494	105445	51149.9	36054	92976.1	14228.5	22974.5	4.52505
141771	91906	101094	56515.3	40098	92368.4	1703.16	3164.04	4.52505
107630	73390	96112	45383.2	35102	84731.2	535.68	6752.4	4.52505
130941	85302	100599	38189.9	29142	85883.3	109.08	92.31	4.52612
154297	84985	118986	94210.6	38804	159112	27517.3	42906.3	4.52719
105345	76491	90257.9	47903.9	36431	86174.8	6316.38	8865.33	4.52826
190839	102370	122173	105432	49434	139774	12478.3	25115.5	4.52933
106840	69119	101302	39722.4	30620	85017.9	963.36	3338.97	4.53148
81922.1	57887	92747	33321.2	25663	85093	5707.8	8773.02	4.53362
126793	70831	117315	56170.3	40475	90949.3	1794.96	15408.6	4.53469
146071	95463	100279	67880.7	47251	94148.9	14991.5	26267.5	4.53576
230526	123540	122290	157777	89308	115780	7273.26	12087	4.53898
168450	104221	105925	76081.1	46192	107942	7670.16	12051.8	4.55076
124348	78649	103616	45428.6	34948	85189.6	12996.2	16306.7	4.55291
166194	109657	99324.9	69236.6	41561	109177	17288.1	24153.6	4.55398
118212	79420	97546.7	77662.3	52680	96614.9	1166.4	341.7	4.55398
120314	78771	100099	42338.2	30255	91709.6	15365.2	21307.8	4.55505
76092.1	60479	82454.6	39015	36443	70161.3	36.18	69.87	4.55505
154485	100749	100491	49587.1	32797	99086.5	7313.22	12133.9	4.55612
114950	74132	101621	38988	29012	88071.1	1364.58	8954.58	4.55612
164033	101882	105515	103249	67934	99604.5	233.28	2720.34	4.56148
134800	93088	94902.3	64530.5	43280	97714.3	1172.88	3499.11	4.57005
143533	95121	98890.7	81733.3	44893	119316	765.72	2464.83	4.57005
105727	73367	94441.5	34187.9	28611	78310.5	3560.22	5982.81	4.57112
149522	95878	102204	75866.2	48674	102148	8530.38	13436.5	4.57219
116034	75062	101308	42833.3	31542	88996.4	8380.26	12717.4	4.57434
123183	76262	105858	39025.8	29142	87763.2	9705.96	15146.5	4.57434
141416	86843	106719	63747.5	44607	93657	1242.54	2781.03	4.57648
133484	85173	102708	49743.7	35533	91745.8	7811.1	14263.2	4.58398
139569	92031	99388.3	60012.4	44367	88646.3	11196.4	23616.1	4.58612
128458	80439	104658	47232.2	35839	86369.8	2401.38	2973.3	4.59362
83903.2	61548	89339.7	40891	32609	82180.7	2010.42	20888.1	4.60005
187916	108833	113157	78909.1	54725	94497.7	5742.36	14319.3	4.60112
109760	76816	93642.2	81439.6	61728	86463.6	3594.78	5272.89	4.60112
182342	106286	112432	116345	66195	115187	20123.6	51022.4	4.6022
100888	70480	93811.1	42685.9	32092	87170.2	133.92	827.73	4.60863
115252	76606	98597.6	38764.4	29098	87307.3	10641.2	18966.4	4.6097
107945	67545	104734	37990.6	29268	85067.4	200.88	492.15	4.6097
97939.2	69456	92411.7	30982	24368	83323.8	124.2	466.65	4.61827
85544.6	69944	80153.5	55711.8	52760	69202.6	7489.26	13330.4	4.61827
107028	78530	89318.7	80133.8	50786	103407	16191.4	17925.5	4.62791
114026	77893	95936.6	36497.5	28905	82750.4	5894.1	11027.2	4.62791
132913	79444	109645	52745.6	37464	92268.2	9977.58	14664	4.63541
81349.2	70208	75935.8	41095.1	38372	70186.8	840.24	15101.6	4.63863
114866	72693	103557	35712.4	25029	93509.4	287.28	199.92	4.64077
132250	85139	101800	52078.1	39791	85773	10284.3	17066.6	4.64291
108514	74950	94884.5	34917.5	27662	82725.5	56.16	130.56	4.64291
205830	130865	103078	97059.6	46829	135832	13830.5	29298	4.64291
124657	76898	106238	36920.9	27654	87497.2	591.84	881.28	4.64291
93697.6	60184	102030	31557.6	24248	85291.9	295.92	663	4.65041
85682.4	60270	93168.8	39274.7	32019	80386.9	68.58	2777.97	4.65256
84788.9	60396	92004.8	35968.9	29205	80714.1	228.96	106.08	4.66006
120911	77270	102550	55107.5	40746	88635.2	8338.14	14308.6	4.66434
137597	88068	102393	56379.8	39740	92977	1904.04	2802.96	4.66542
108735	71157	100146	37966.3	28705	86680.4	10436	23928.7	4.67935
75361.2	63711	77520	42689.7	43074	64951.3	132.84	84.15	4.67935
101854	75951	87887.3	36162.2	28802	82283.3	795.96	776.73	4.68149
107144	69723	100710	45461.5	31615	94239	144.72	102	4.68363
218353	117143	122158	88489.3	45575	127246	21541.7	38743.7	4.68363
142174	78928	118051	79937.8	43844	119487	11164.5	22445.6	4.68792
113391	79255	93762.9	59484.8	42675	91350.8	538.38	1371.9	4.68899
150438	88161	111831	65674.3	35065	122744	8777.7	13769	4.69006
115188	68677	109919	62762.6	48101	85511.9	189.54	120.87	4.69006
118409	78919	98329.2	37937.7	28019	88735.7	10629.4	15039.9	4.6922
114066	65005	114998	47485.4	37824	82276	10322.1	13598.6	4.69756
105588	63745	108555	49381.4	37545	86196.8	2752.92	9447.24	4.69863
139173	86185	105828	61772.8	44797	90370.8	123.66	120.87	4.69863
103569	73496	92352.3	33786.2	26924	82239.3	13084.2	21769.9	4.69863
243608	123400	129377	88038.4	47217	122195	5473.98	21031.4	4.69971
243934	123332	129621	104820	64480	106537	1931.04	3154.86	4.70721
104268	72021	94879.3	40139.8	30361	86644.2	4080.78	5784.42	4.71042
92821.5	64137	94846.2	47823.5	36564	85717.1	59.4	518.67	4.71792
134252	75519	116505	64813	44639	95154.1	7240.86	14819.1	4.71792
129314	81861	103526	47066.9	32041	96269.8	10119.6	14042.8	4.72006
125181	79128	103678	52271.5	37208	92067.9	65.88	82.62	4.72114
93493.1	64158	95501.1	39413.5	32782	78793.4	6352.02	7591.86	4.72221
100777	67157	98344.3	31339.4	24773	82907.3	146.34	311.1	4.72435
100469	64680	101799	35129.2	26353	87361	5304.96	8694.99	4.72435
183148	106070	113159	64234.1	41138	102330	3350.16	6235.26	4.72435
91871.3	74752	80544.7	49600.6	41840	77691.8	4803.84	8072.79	4.72542
160190	101747	103180	90296.6	57883	102235	296.46	298.86	4.72756
113141	77173	96080.1	38437.2	30065	83785.8	5824.44	9655.32	4.73292
99653.2	64996	100481	29354.4	23936	80371.4	3341.52	7537.8	4.73506
100263	63754	103066	43865.8	33994	84567.6	1350	4201.38	4.73506
127851	83852	99924.1	53047.4	39096	88922.6	1202.58	3696.48	4.73506
92564	74644	81269.4	68511.4	54520	82354.5	6110.1	8666.94	4.73506
133449	82253	106327	53872.6	34921	101102	1104.84	1751.85	4.73506
97882	66587	96337	30262.1	24271	81713.1	7000.56	10713.6	4.73614
130914	85053	100874	49268.5	35773	90259.8	6622.56	11140.4	4.73614
126010	73416	112485	53751.6	39688	88758.9	15799.9	27917.9	4.73721
127146	86502	96329.2	50808.6	37670	88393.8	6641.46	11344.4	4.73721
128065	83128	100964	52524.2	39653	86808.7	277.02	1012.35	4.74149
136534	86926	102937	41103.7	27290	98709.2	1882.44	18047.9	4.74471
140782	90302	102171	57943.1	36506	104020	275.4	5738.01	4.74685
167175	106745	102637	59827.1	39860	98365.1	6947.1	24522.3	4.74685
126006	84745	97444.4	59135.4	42413	91375.2	707.94	1272.45	4.74685
106404	65816	105951	49436.5	28172	115003	1319.76	358.02	4.74685
114120	71133	105141	47813.8	35264	88859	937.44	4142.73	4.74792
131674	83413	103454	55332.7	39457	91904.7	2290.68	2818.77	4.74792
75333.1	57149	86388.8	31266	25728	79642.8	467.1	603.84	4.76185
111146	74477	97802.7	39854.7	30505	85622.6	5867.64	102.51	4.76935
148317	95496	101785	67208.9	44956	97975.9	8651.34	12491.4	4.7715
105717	69651	99471.2	38828.2	26819	94882.1	2586.06	4853.67	4.7715
108437	74040	95982.7	32315.2	25880	81831.9	262.98	142.8	4.779
87178.6	60688	94142.8	43118.5	33904	83347.4	190.08	278.97	4.779
114891	74612	100916	40736	28644	93201.8	7196.04	12416.5	4.779
99779.4	62388	104814	56258.8	42056	87668.3	1025.46	2027.76	4.78221
203177	116362	114431	125446	76739	107133	2180.52	14021.9	4.78221
143805	83501	112866	56801	36160	102945	13186.8	21860.1	4.78221
129987	75444	112916	50032.6	34680	94548.4	2964.6	7178.25	4.78328
92504.1	66493	91172.7	54780.8	42969	83551.3	131.22	42.84	4.78328
118938	78093	99813.6	41658.3	31136	87683.7	7370.46	16642.3	4.78328
123200	88441	91292.6	53354.2	40413	86522.1	5126.22	7511.79	4.78436
124004	82935	97989.2	39344.9	30067	85758.8	97.2	1994.61	4.78757
125750	81644	100940	46860.1	35004	87733.5	2401.38	8102.88	4.78757
237732	122301	127391	101656	44544	149562	5368.68	15430	4.78864
136842	92423	97032.8	63182.7	43715	94721.3	1507.14	14056.6	4.79293
119689	74902	104723	43697.3	31094	92099.7	7347.24	7709.16	4.79293
88379.6	63490	91227.7	28324.1	23634	78541.4	3007.8	4658.85	4.79507
111099	71579	101720	40971.4	30587	87785.8	891.54	16121.1	4.79721
143233	90986	103169	71462	50003	93661	14719.3	20813.1	4.79936
157690	102193	101126	58096.4	38633	98553.3	129.06	140.25	4.80257
96332.8	63989	98661.7	28236.1	22929	80704.7	5867.1	8815.35	4.80364
105303	65327	105640	30891.8	26015	77821.4	118.26	146.88	4.80579
209042	126035	108698	102165	59463	112600	12208.3	15751.3	4.80686
162923	101784	104901	56365.7	39884	92618.2	16302.6	27246.8	4.80686
94024.6	61451	100275	33738.1	28303	78121.1	663.66	4754.22	4.81543
131159	86837	98985.5	50634.2	36949	89809.2	7681.5	24664.6	4.81757
109405	73744	97228	34901.8	27460	83296.6	1423.98	2449.53	4.81864
226365	120505	123107	131218	58948	145883	3317.76	5140.29	4.82722
80615.6	56270	93890.7	32808.2	26686	80571.1	1088.64	1562.64	4.839
113617	77984	95480.9	36265.3	27632	86012	9432.72	14281.5	4.84543
111289	75315	96839.4	33691.7	25911	85215.5	113.4	55.59	4.84543
98691.8	67592	95689.8	56384.1	42673	86593.1	1156.14	13199.8	4.84543
93482.5	75013	81672.1	57582.4	49077	76893.8	376.92	344.76	4.84543
99234	65899	98687.4	29423	23462	82186.7	10337.2	16461.8	4.85293
153268	98866	101598	58167.7	43142	88361.2	17357.2	29608.6	4.85829
109614	74713	96150.2	30931.7	24041	84320.2	6470.28	8670	4.85829
141787	86295	107679	57974.4	46003	82590.5	1548.72	2180.25	4.86686
129118	73113	115737	60744.1	33492	118862	2355.48	16708.6	4.87436
159334	89162	117114	124343	61178	133201	7544.34	16285.3	4.88079
137846	91971	98225	52975.6	35411	98043.3	9808.56	15454	4.88508
107164	71171	98679.6	41095.6	30587	88051.9	692.82	5034.72	4.88829
101249	66798	99335.7	46732.7	35866	85392.1	10476	10593.7	4.89472
67924.3	61488	72396	49281.5	58852	54878.5	611.82	1616.7	4.89472
135528	74689	118919	82165.9	55833	96445.1	5448.06	9922.05	4.89472
97843.8	66208	96850.7	69710.2	46072	99160.6	3708.18	6420.9	4.89579
78648.8	66665	77316.9	55993.7	52637	69715.3	3439.8	6304.62	4.89687
119903	86160	91202.4	47253.8	35468	87313.2	1978.56	16832.5	4.89901
144925	85733	110783	56590.4	30793	120440	4486.32	6938.04	4.89901
138920	80125	113626	71091.5	35501	131237	1044.36	6723.33	4.90222
92663.6	61194	99238.5	46843.9	36974	83030.3	4632.66	6421.41	4.90544
119010	78932	98812.1	40125.2	28248	93091.5	183.6	191.25	4.9108
122751	78633	102305	47607.5	33812	92275	8349.48	13203.4	4.91187
210745	133233	103664	142423	68569	136123	2755.62	15981.4	4.91615
75970.7	54790	90870.9	47498.4	37458	83102.6	1933.74	6938.04	4.93223
108936	73871	96644.7	34081.6	25291	88314.8	4591.08	7220.07	4.93651
112518	76208	96761.6	36406.8	27312	87359.3	570.78	3065.61	4.9483
245154	122565	131085	136887	68085	131762	9894.42	12940.2	4.9483
103957	64526	105584	33415.7	24862	88083.6	231.12	190.74	4.95044
105347	67572	102173	37094.2	28600	85000.2	5429.16	9128.49	4.95794
171545	107832	104258	56697.3	34677	107152	7740.36	14505.9	4.96223
112854	75028	98577	38738.5	29652	85618.8	4066.74	8106.96	4.96223
109193	73235	97713.6	32537.7	24439	87253.6	4043.52	6814.62	4.96759
93428.4	68876	88897.8	34878.1	27160	84159.4	237.06	1301.52	4.97187
114782	75669	99411.4	48283.6	36649	86341	15802.6	30825.4	4.97509
144327	94078	100540	58184.5	42439	89850.8	2862	5220.87	4.9783
131705	90797	95062.8	49558	36048	90097.4	9018	15295.4	4.97937
90861.6	61786	96376.3	48033	35571	88496	115.02	212.16	4.98687
194688	119973	106349	146323	89705	106899	14565.4	18172.3	4.98795
108569	73000	97468.6	42415.9	29669	93692.7	2916	4108.56	4.99009
98432.1	67725	95250.6	47343.4	39613	78325.3	6713.28	2565.3	4.99652
101754	64769	102959	37117.4	29329	82939.4	2785.86	5120.4	4.99973
128021	72544	115654	72279	39656	119449	158.22	154.02	5.0008
142719	84846	110238	53021	38110	91177.7	8068.68	13435.4	5.00402
110557	62881	115225	47866.1	36757	85343.1	178.2	9302.91	5.00402
120741	72989	108412	55469.9	40829	89036.6	5338.98	9491.1	5.0083
90384.6	64660	91609.1	42488.8	32852	84760.4	1219.86	12271.1	5.01152
92988	62582	97377.2	40422.2	32822	80711.5	91.8	79.56	5.0158
80254.2	58003	90677	31446.4	25255	81602.4	265.14	396.27	5.0158
145198	93542	101727	62247.4	42710	95515	1846.8	12066.6	5.0158
215898	122557	115449	113547	73981	100586	11479.9	27021.3	5.02973
209200	120130	114127	99151	42262	153754	28463.9	46520.2	5.03188
94699.9	63469	97784	31689.9	25008	83046.6	8738.28	10109.2	5.03188
126850	85579	97141.3	55120.5	39103	92381.1	164.7	38.76	5.03509
116981	79879	95975.6	45735.8	33171	90360.4	5116.5	10155.1	5.03831
125321	77814	105547	46966	34494	89231.8	2772.9	5020.95	5.04045
136803	87722	102204	52324.4	35790	95812.5	8666.46	12999.9	5.04045
133711	85302	102727	48812.2	36694	87179.3	527.04	650.76	5.04366
112850	76616	96530.1	32723.5	25548	83942.6	7536.24	11999.8	5.04366
176559	103921	111344	68903.5	34037	132669	18145.6	24648.8	5.04795
179972	107016	110214	76975.9	54945	91813.5	8187.48	14299.9	5.05224
93202.1	59906	101961	39296.9	31154	82665.5	7196.58	12772.4	5.05224
145912	95195	100452	121228	77903	101983	4846.5	9227.94	5.05331
94511.2	68832	89985.6	39550.1	31388	82578	2646.54	15739.1	5.06295
99814.4	68129	96015.4	51166.6	37613	89151.5	10417.7	17597	5.06295
131661	77797	110911	47058.8	33633	91697.1	8725.86	13558.9	5.06402
91518.8	58692	102191	50775.7	34348	96880	2115.72	12110	5.07045
143271	87680	107087	55173.4	38784	93230.3	590.22	628.32	5.0726
123040	72054	111910	61835.9	37106	109214	1400.22	15702.9	5.0726
114864	70609	106611	37878.3	29461	84260.3	1494.72	11658.1	5.07688
96993.2	64707	98235.8	53697.1	34375	102374	17221.1	27731.2	5.08438
124785	83318	98153.2	52589.5	36342	94835.4	4384.26	30456.2	5.09188
195020	104936	121796	98602.9	50453	128080	19602	32581.3	5.09188
110830	72712	99892.5	35128.6	28229	81554.1	1291.14	11682.6	5.09724
151930	105697	94202	75672.9	43145	114945	21892.7	26664.8	5.09938
91365.1	64208	93254.8	55945.1	44272	82815.7	10057	19516.2	5.1026
137107	76232	117870	65111.6	42088	101386	14277.1	19089.3	5.10367
152916	96893	103428	61294.3	42285	94997.9	11119.7	18212.1	5.1101
100050	68434	95813.3	33150.1	25398	85539.1	100.98	63.75	5.11117
113901	74849	99729.2	49518	35081	92506.3	367.74	7366.44	5.11974
125499	85814	95843.5	51117.5	37950	88275	13900.1	22031	5.12831
136813	90673	98884.8	59351.9	39737	97885.8	98.28	176.97	5.1326
120840	77603	102050	55159.4	41219	87700.5	15513.7	25218.5	5.15189
66188.5	55080	78753.3	36358.7	34837	68398.7	2481.84	5596.23	5.1551
126250	72745	113738	57103.4	40509	92382.6	10116.4	13597.6	5.1551
192783	109119	115784	151978	64747	153830	8247.42	19149.5	5.15617
113441	61911	120083	62129.2	32435	125534	14981.8	24127.6	5.16475
162448	96183	110687	63629.3	42855	97305.1	13257	19663.6	5.16475
115927	68326	111194	49891.7	37618	86918.5	2054.16	2969.73	5.17546
155691	99436	102612	48054.6	29196	107868	250.56	344.76	5.17653
95785.3	64676	97059	40740.3	31660	84332.2	153.9	396.78	5.1776
152380	98388	101500	57704.9	40696	92926.9	8618.94	11767.7	5.1776
93862.5	60237	102119	34509.8	25529	88590.7	7041.6	10165.8	5.1776
117166	78374	97973.3	38471.8	27150	92865	2567.7	7691.82	5.17868
152797	93329	107295	95095.1	44901	138798	2791.26	13244.7	5.18189
102629	69656	96558.9	33193.3	26476	82163.2	111.24	7444.47	5.18189
122971	72648	110933	60777.5	42961	92714.7	1514.16	9965.91	5.18296
175175	102414	112096	81710.6	50478	106086	10955.5	18698.1	5.18403
136412	77757	114972	67977.9	32096	138802	15594.7	26973.9	5.19261
86617.4	72349	78460.7	52526.3	51456	66899.2	64.8	79.56	5.22047
107317	69790	100775	48455.3	35623	89143.7	1912.14	12149.2	5.23547
96662.5	70807	89466.7	35303	27267	84850.6	4348.62	10969.6	5.23761
129851	78248	108756	59239.6	37297	104092	10349.6	17182.9	5.23761
111871	76417	95942	38582.5	29893	84586.4	84.78	95.37	5.24833
150472	87237	113041	56184.3	40117	91783.9	9630.9	14140.8	5.25154
110133	76351	94532.8	33436.3	26514	82646.1	8684.82	7164.48	5.26118
164732	94314	114467	54490.9	33162	107687	3224.34	22320.2	5.2644
126375	76816	107817	48878.1	36472	87828.3	3164.94	3752.07	5.26547
91649.7	63053	95258.8	44914	37369	78768	2340.36	3450.66	5.26976
112747	68539	107807	45515	30175	98852.4	2015.28	3579.18	5.26976
203893	111720	119606	94838.6	60376	102944	12563.1	20143	5.27083
118083	78425	98676.7	34045.4	25684	86871.1	1464.48	14970.5	5.27511
172054	100939	111709	63550.4	39318	105927	325.62	2912.1	5.28154
118749	77552	100350	48778.7	32880	97225.2	5231.52	6856.44	5.28369
144772	90133	105264	86211.5	47910	117929	8458.56	16899.4	5.29119
181505	109557	108575	73839.1	44765	108100	4639.68	13367.6	5.29333
115737	81231	93375.1	41463.4	26898	101024	12590.6	16729	5.29869
81758.9	66141	81011	54293.8	50048	71095.7	2230.2	10451.4	5.3019
112991	76768	96458.9	49348.4	33952	95255	286.2	494.19	5.31583
163106	91987	116205	78091	52835	96863.3	11451.8	22252.3	5.3169
153755	94101	107081	53987	37969	93183.8	6939	10470.3	5.31797
126755	79127	104983	41872.7	26551	103355	5942.7	12584.8	5.31797
171369	98883	113577	85051.1	58931	94583.6	3252.96	4324.29	5.32333
63394.9	52741	78774.5	37051.6	36753	66068.4	4118.58	9075.96	5.3244
121048	77532	102319	42017.9	31592	87164.1	2373.84	23560	5.32655
99933.6	64162	102074	37424.7	29366	83520.6	225.72	108.63	5.32762
133467	88228	99139.4	51321.1	36808	91376.3	345.06	463.59	5.33405
76095.3	63093	79041.7	47492.5	44993	69176.7	6155.46	10909.9	5.33405
96351.9	65025	97109.1	61052.4	43565	91842.8	105.84	600.78	5.33512
149078	98035	99657.9	64364.8	38655	109125	147.96	508.98	5.35119
121914	79043	101081	39340.1	29207	88273.1	293.22	5030.13	5.35333
155746	97146	105068	56158.9	40195	91564.4	5366.52	8852.07	5.35655
119644	81556	96142.6	58796.3	43252	89088.9	1611.36	18582.9	5.36298
125218	80752	101624	40386.6	29424	89953	15046	24431	5.36619
197220	118340	109219	73550.2	35808	134612	2177.28	22420.1	5.36619
130503	82613	103527	53588.5	37521	93600.3	470.88	608.43	5.36726
116305	79257	96170.5	33230.5	26621	81807.4	5186.16	8695.5	5.36834
121791	78340	101886	52466.9	41516	82822.9	3423.6	5250.96	5.36941
128042	89118	94160.2	67893.7	42115	105651	8465.04	13953.6	5.37048
146159	93692	102236	49538.5	32380	100264	13558.3	22888.8	5.37048
88567.2	60431	96049.1	56889	41714	89377.1	6995.16	7179.78	5.37691
140208	79729	115249	62978	42889	96232.8	4792.5	8053.92	5.38012
169660	90064	123455	131439	62456	137921	32194.3	62306.2	5.38012
125157	83668	98033.6	42881.4	32820	85626.9	5490.18	9232.53	5.38227
101635	71454	93217.7	35337.1	27690	83634.9	1152.36	1666.68	5.38655
100190	64480	101830	38119.1	28880	86501.9	5569.56	11586.7	5.39512
117559	73188	105268	42488.8	30812	90372.2	94.5	90.78	5.39512
126783	77794	106806	46424.9	29826	102008	8290.08	10924.7	5.39727
124617	83804	97452.2	45736.4	33656	89059.3	8758.8	12611.8	5.40048
168676	99065	111587	54284	32852	108290	1470.96	17681.7	5.40263
128521	84078	100178	44638.6	30142	97055	268.38	245.82	5.40905
101552	68549	97088.1	75314.3	48737	101274	8264.16	12856.1	5.40905
128775	83601	100949	44450.6	33225	87678.5	1790.1	10490.2	5.40905
122521	80172	100154	42608.7	32881	84924.5	6492.96	10648.8	5.41013
131668	86900	99298.3	52231	39588	86465.8	9505.62	16734.6	5.41548
94055.4	63900	96463.4	30837.8	23349	86555.5	1227.42	7364.4	5.41548
106405	67693	103015	33592.9	26208	84002.7	2773.98	4212.6	5.41655
165587	102608	105761	89988.3	47512	124126	11597.6	30615.3	5.43048
126050	78408	105357	53852.6	40140	87924.3	9843.66	13842.4	5.43263
112070	78220	93897	35330.6	27077	85512.6	390.96	4135.08	5.4337
109918	70080	102791	55978	40720	90092.7	3907.44	9795.06	5.4412
95891.3	66024	95182.5	28291.7	22104	83881.8	4382.64	7671.42	5.4412
93794.6	64544	95236.2	31920.5	26340	79420.7	137.7	37.23	5.44227
148437	93030	104568	61880.8	43970	92231.5	11838.4	16065.5	5.44549
105160	70290	98047.5	40450.9	31286	84734	5059.8	8811.27	5.45299
92797.7	65295	93140.2	45185	35547	83305.1	302.4	1712.58	5.45834
101293	73840	89901.2	55816	38124	95949	3288.06	4567.05	5.45834
118934	76794	101498	59111.1	37146	104289	15194	29886.5	5.45942
102936	64293	104926	44578.1	31877	91648.2	3852.9	5832.36	5.46263
101883	73519	90820.5	34399.1	28498	79106.5	2701.08	4115.19	5.4637
182645	106138	112776	96508.3	56142	112657	4036.5	31381.8	5.46477
129098	72976	115936	97988.9	61412	104569	6742.44	10814	5.46477
141946	88885	104659	46238.6	36313	83449.2	14778.2	24390.8	5.47335
119865	66382	118338	46567.4	33962	89860.5	8219.34	11390.3	5.47549
100529	70453	93512.8	35581.7	27281	85476.4	117.18	35.19	5.47656
135007	91145	97074	76122.2	50921	97970.3	10593.2	17892.3	5.47656
93837	65757	93521.6	28245.8	21664	85446.6	6208.38	14237.7	5.4787
155646	99545	102470	80051.2	56061	93580.9	5286.6	5838.48	5.47977
180115	109564	107736	70613.6	52092	88837.7	9708.12	19696.7	5.48728
139949	85886	106789	61942.3	40126	101168	4551.66	33874.2	5.48728
148437	95276	102103	52891.9	41068	84404.5	1951.56	12728.1	5.49478
78203.6	66753	76777.9	47286.2	49573	62512.8	8388.9	19264.2	5.49692
105120	71420	96459.8	27881.8	22401	81570.6	7896.42	11102.2	5.49799
136946	79085	113484	64562.9	40992	103220	8760.42	14966	5.50013
163572	102150	104942	62163.2	38086	106967	2793.96	3634.26	5.50013
93692.9	63465	96750.3	49231.8	36025	89561.6	5455.62	7349.61	5.50871
140523	93968	98004.5	78446.3	50448	101908	6078.24	11971.2	5.51299
110948	76688	94813.5	73710.5	49932	96745.5	2930.04	4432.41	5.51621
68816.8	61643	73162.8	44633.2	51535	56759.1	960.12	5629.38	5.51621
114583	75648	99266.8	57967.4	39488	96205.2	4447.44	7584.72	5.51728
120247	83829	94007.3	58483.1	41985	91288.5	9566.1	16832.5	5.51942
131272	88005	97756.3	64357.2	44709	94337	13714.9	23936.3	5.51942
147349	97437	99106.8	63735.7	40112	104133	10596.4	19813.5	5.52049
138669	86671	104854	56146	37659	97707.9	7538.4	13365.6	5.52049
98606.5	67392	95890.8	49033.6	40084	80168.3	288.9	495.72	5.52371
102226	70857	94549.2	31399.9	24717	83255.5	172.26	1611.6	5.53335
125171	84698	96852.1	40835.9	29806	89788	1138.32	167.79	5.54192
123116	81684	98777.6	40766.8	30088	88795.9	13145.8	21084.4	5.54835
141865	89125	104317	50505.7	36161	91533.4	447.12	819.06	5.54835
91476.4	65436	91616.2	33790	26012	85132.2	3326.4	5115.3	5.54835
106842	75257	93040.8	47441.2	34836	89249.7	206.82	410.55	5.55157
145100	95962	99094.3	50769.7	34654	96013.3	8110.8	9822.09	5.55585
83202.6	62716	86943.7	32694.3	27096	79076.4	1227.42	2024.7	5.56228
92397	63871	94805.6	72513.9	53967	88058.8	11965.3	12101.8	5.56764
109125	73647	97107	40569.7	30699	86607.8	8356.5	13215.1	5.56871
127242	82274	101356	39201.3	29130	88194.2	7433.1	12311.4	5.573
120091	78896	99755.3	42205.9	31324	88303	46.44	6734.04	5.57514
122459	70872	113239	48104.3	31068	101473	8224.74	15423.9	5.57621
116920	82601	92764.5	52606.3	39268	87796.8	10393.4	16893.2	5.5805
135996	90935	98011.3	49659.5	36199	89905.3	14216.6	22957.7	5.5805
114839	77418	97214	63002.3	47418	87075	6822.9	11991.1	5.59014
116070	77688	97914.3	44582.4	33228	87930.4	588.6	924.63	5.59014
81008.4	66199	80197.1	32050.6	28503	73692.9	1203.12	6254.64	5.59228
97671.6	77486	82608.5	62142.7	55034	74001.2	1098.9	1748.79	5.59336
115164	69064	109281	37806.5	28348	87402.5	4706.1	8357.37	5.5955
138891	85109	106950	47362.3	33425	92862.7	5834.7	10250.5	5.60729
165218	109831	98585.3	59130.5	38451	100782	2178.9	20093.5	5.62014
116289	75026	101580	40408.2	28594	92613.6	10697.9	17346.1	5.62336
126254	87992	94033.7	50237.8	36536	90113.5	109.08	84.15	5.62657
87286.2	58664	97511.1	44663.4	36853	79425.3	5437.8	12430.7	5.63086
107619	72513	97263.9	33272.1	22561	96650	6650.1	12008.5	5.63193
188388	105700	116804	81774.4	56116	95501.5	15808.5	33253	5.63193
147952	92581	104732	58612.1	40265	95398.1	12549.1	23183.1	5.63622
66848.9	54680	80120.9	40818.1	38577	69343.2	5168.88	6879.9	5.63729
216741	124056	114499	202581	97717	135865	10528.9	64917.4	5.63729
101004	67585	97941.5	45956.7	35589	84627.8	4067.28	6030.24	5.64586
114317	77355	96850.8	43832.9	29039	98923.2	3315.06	4779.72	5.64908
108463	73829	96279.6	31802.2	26193	79570.5	797.58	1109.25	5.6555
127233	85277	97779.8	76270.1	50825	98346.1	6117.12	10893.1	5.65658
98063.8	65656	97884.5	37372.9	29729	82386.5	491.4	10724.3	5.66622
82162.7	69254	77751.7	41559.5	39210	69463	65.88	183.6	5.66943
92000	61608	97865.8	47744.6	33761	92680.7	2259.9	6310.23	5.66943
169873	95106	117057	97476.5	65398	97682.2	11786.6	18083.1	5.67158
181609	110124	108078	72331.9	47404	99998.8	14700.4	25926.4	5.67158
141339	79928	115889	74110.7	33644	144362	33118.7	51205.5	5.67158
93193.1	64516	94666.5	58918.3	46344	83317.6	2930.04	11365.9	5.67801
118572	80033	97094.2	35947.8	27101	86929.4	644.22	711.96	5.68229
128520	86875	96952	56676.2	39862	93179.8	4506.84	17359.9	5.68444
103877	67321	101123	30154.7	24740	79879.4	752.76	6632.04	5.68444
115989	78486	96851.5	39344.9	27978	92162.1	4957.74	6071.04	5.68551
142095	82343	113092	71079.1	47391	98293.8	3826.98	6110.31	5.68765
100516	66443	99144	30384.7	23759	83812.2	543.78	8204.88	5.68872
84443.8	71979	76885.1	49183.2	44726	72067	10296.2	18821	5.69301
160315	98972	106156	65695.3	45112	95438.2	544.86	7288.41	5.69837
115749	71492	106106	42896.5	33604	83658.7	8495.28	14301.4	5.70158
113157	78553	94405.9	44387.5	31860	91305	8946.72	13972.5	5.70265
157911	101088	102375	65273	43240	98930	8328.42	19998.6	5.70372
132470	84296	102989	53049.6	37368	93038.4	3929.58	6037.38	5.71337
130077	80285	106181	39550.7	29216	88718.3	63.18	573.24	5.71658
75874.3	61966	80245.5	43831.8	46215	62156.5	9042.3	17473.6	5.71658
109776	75512	95273.6	35896	26565	88555.5	644.76	934.83	5.72301
109945	71351	100985	41506.6	30755	88446.6	9734.58	14582.4	5.72515
107213	70539	99608.6	35553.1	27983	83265	11027.3	16453.6	5.72837
69653.7	59816	76314.4	27189	26693	66753.8	977.94	15737.6	5.74444
112153	73583	99888.3	61830	40443	100193	230.58	364.65	5.74551
98733.7	59683	108416	53463.2	40731	86022.1	4214.7	7017.6	5.74766
106893	71740	97649	47573.5	37004	84255.1	10118	18424.8	5.74766
143640	97513	96536.5	84356.1	55204	100144	22410	39082.8	5.75623
135637	82784	107377	48102.1	33944	92871.2	11337.8	22454.3	5.7573
194680	120476	105901	100300	55064	119374	6962.22	10619.2	5.7573
139049	80835	112732	94289.4	64307	96091.4	5233.68	6650.91	5.76159
119791	82496	95163.4	42677.8	32948	84889.3	151.74	94.86	5.76159
109717	70044	102656	37942	28988	85779.2	9997.56	17193.6	5.77016
105082	70629	97504.6	65615.4	45437	94640.3	6948.18	2443.41	5.7723
97576.7	59442	107580	54631.8	40806	87740.8	98.82	53.55	5.77444
83304.3	67005	81478	48377.5	40873	77568.8	5712.12	8192.13	5.77444
144479	90781	104301	73619.8	47325	101949	7326.72	10092.9	5.77659
119918	83401	94230.7	46886	34308	89562.9	9679.5	15419.3	5.77659
110027	70208	102706	38565.2	30144	83844.5	12133.3	16332.2	5.77659
90416.4	67753	87457.8	38473.9	30196	83502	5318.46	9020.37	5.77659
157677	102322	100990	73096	48346	99086.2	5356.26	7681.11	5.77659
63760.6	54913	76095.2	36810.7	42777	56395.4	4607.28	7873.38	5.79266
158219	86766	119506	99599.8	45523	143386	2244.24	3237.48	5.79266
194653	107130	119078	80668.4	52730	100260	1489.86	14652.3	5.80659
116224	74532	102196	43420.3	28596	99510.2	3299.94	4158.03	5.80659
142184	96416	96645.6	62611.9	41220	99547.2	8515.26	15714.1	5.8098
224045	118608	123794	158311	88020	117872	14116.1	23169.8	5.8098
120790	78163	101276	40333.1	30759	85934.9	3830.22	8634.3	5.81516
126756	73397	113180	85943.2	38621	145837	5820.66	8447.64	5.81945
103245	69501	97355	43644.4	33273	85964	157.14	236.64	5.83123
128745	80171	105243	59875.7	34447	113915	7306.2	9041.79	5.83552
113671	69815	106704	33665.8	25059	88045	11357.3	15711.6	5.84516
135275	80427	110229	54908.3	39579	90918.6	2761.56	4272.78	5.84624
100516	71972	91527.1	39469.1	30784	84025.8	6133.32	9705.81	5.85052
154224	99133	101956	111245	61741	118083	2515.86	4539	5.85159
67193.4	57318	76827.3	30049.9	32998	59680.9	4328.64	17473.6	5.85266
177654	99640	116848	83420.8	43953	124384	8316.54	16413.8	5.85588
127387	81929	101898	44907.5	32868	89541.7	9842.58	16417.9	5.86124
149664	96780	101347	46113.8	30833	98015.7	2740.5	21397	5.86231
107534	78252	90059.5	52396.2	37196	92317.4	1897.56	2770.32	5.86338
115088	75919	99348.5	57400.4	41746	90111.4	10208.7	16754	5.86874
117180	80023	95966.5	41779.8	30499	89776.1	5427	7500.06	5.88052
127083	74368	111990	46309.9	35424	85675.3	3962.52	6601.44	5.88052
153966	100504	100397	74333.2	48524	100394	139.32	82.11	5.88267
84309.7	62903	87838.8	27846.2	24035	75927.9	824.58	1283.16	5.88267
126460	87037	95219.9	64051.6	44733	93838.6	9897.12	13845.5	5.88374
167542	103112	106486	67935.2	45253	98384.7	848.34	1057.23	5.88374
158307	89267	116222	68175	39303	113679	1879.2	3676.08	5.88695
133490	81299	107607	42819.3	31187	89980	8050.86	8674.59	5.8891
130955	79984	107299	40461.7	29024	91362.2	3166.56	5052.57	5.89338
168669	106377	103912	67967.6	44180	100822	256.5	345.27	5.89445
92619.1	60109	100981	44319.4	35737	81274.8	1892.16	3137.01	5.90088
156687	93226	110147	74970.9	48190	101957	17885.9	30740.8	5.90517
53524.7	47706	73529.4	25996.7	31166	54665.9	2599.02	4995.96	5.90731
131589	89072	96818.4	55833.8	38300	95538.6	1090.26	3680.67	5.91053
68760.6	58228	77390.5	42442.4	43876	63394.7	1935.9	3701.58	5.91053
104180	73421	92991.6	34379.6	26013	86614.5	10233	15558.6	5.91053
120024	71517	109987	69233.9	44896	101063	7848.9	13203.4	5.9116
131291	83897	102557	45415.6	34733	85692.5	5390.28	7289.43	5.92231
142370	98703	94529.8	70787	48587	95480.2	1752.3	17299.7	5.92339
87520	59740	96011.2	48764.2	38165	83736.6	5670	8698.56	5.9266
186595	120072	101845	109352	64524	111067	1774.44	2872.32	5.93089
146556	90172	106515	55651.3	38952	93632.3	8253.9	13112.1	5.93946
149055	95958	101799	56577.4	39506	93855.6	5956.2	9834.33	5.93946
70174.1	59447	77361.9	42430	43007	64656.7	3929.58	6738.63	5.94374
149445	91623	106895	61102.6	43843	91335.5	4827.6	7662.75	5.94374
137555	91988	97999.5	57648.2	40904	92363.5	773.82	1134.24	5.94482
143002	81574	114887	100680	44322	148869	3757.32	6668.25	5.94696
129861	81406	104544	54274.3	39187	90767.9	2170.8	12983.6	5.94696
132875	80573	108077	57530.5	38528	97859.2	1771.74	14854.8	5.9491
128259	87631	95920.1	47828.3	34223	91589.8	2883.6	11309.8	5.9491
165900	103413	105136	64473.8	44693	94541.8	19820.2	34787.1	5.95553
122276	78992	101447	44893.4	32952	89285.5	3553.2	8508.33	5.9566
114174	67073	111558	72089.5	40977	115295	12184	14179.5	5.95982
[truncated: 2,092 more rows]
