# Supplementary material for: Integrated multiplexed assays of variant effect reveal determinants of catechol-O-methyltransferase gene expression
Source: Mol Syst Biol. 2024 Feb 14;20(5):2. doi: 10.1038/s44320-024-00018-9 (PMC11066095; doi:10.1038/s44320-024-00018-9)
Supplement: Supplementary file 7 — Source Data Fig. 3 [file 44320_2024_18_MOESM7_ESM.zip › MSB-2023-12096_SourceDataForFigure3/MSB-2023-12096_SourceDataForFigure3A/export_Specimen_002_ROI1_003_Single Cells.csv]

FSC-A	FSC-H	FSC-W	SSC-A	SSC-H	SSC-W	GFP-A	mCherry-A	Time
115685	77680	97599.7	49061.7	34592	92949.5	6214.32	16693.8	2.97436
74380.7	63880	76308.9	39329.3	37224	69242.5	654.48	1352.01	3.01118
103106	71869	94020.1	30485.7	24889	80272.9	11382.1	19120.9	3.04537
56954.9	52841	70638.2	37598.6	53748	45844.7	2773.44	6788.1	3.0664
124722	78706	103852	43815.1	31710	90553.9	173.88	244.29	3.07561
111097	76789	94816.4	33635	25357	86930.7	5241.78	9277.92	3.08613
112292	79819	92198.3	35962.4	26175	90041.3	9982.44	13599.1	3.10717
127565	90670	92203.3	62089.7	39527	102945	9167.58	14664	3.15713
92745.2	67902	89513.6	32463.7	26842	79261.7	5986.98	6956.91	3.1716
68761.1	60633	74321.4	36251.8	46461	51135.3	2199.42	4391.1	3.17291
92186.1	64714	93357	34005.4	27662	80564.6	847.8	5614.08	3.19527
117317	74892	102661	55185.3	39676	91154	2237.22	3721.47	3.19527
121781	81083	98430.3	76151.9	50767	98305.8	1934.82	3686.79	3.20579
205811	119718	112665	89866.8	65058	90527.1	7050.24	17141.1	3.21762
94835.5	62086	100105	47586.4	35362	88191.4	157.14	147.9	3.23997
55006.6	51756	69652	29452.7	32344	59677.6	4395.6	6605.01	3.24523
62627.4	53381	76887.9	35054.1	35549	64623.6	2361.42	4661.4	3.26759
119467	81440	96136.7	45905.4	37604	80003.6	1974.24	4027.98	3.27416
70815.9	56888	81581.2	47279.2	44424	69748	106.92	4312.05	3.27679
85710.5	69745	80538	63606.1	58981	70675.1	4392.9	8256.39	3.27942
106090	73160	95034.5	43051	30648	92057.8	626.94	720.63	3.28731
129918	80434	105855	45195.3	33922	87315.6	10908.5	17988.7	3.29126
133371	76398	114409	82239.8	44387	121425	5588.46	11538.8	3.29915
112548	75786	97326.1	76357.1	51002	98116.5	10589.4	15095.5	3.30441
150816	98318	100530	58017.6	31818	119500	3900.42	5735.46	3.30966
133687	85541	102422	72135.4	41585	113682	1995.84	3129.87	3.31361
112323	75941	96933.5	49108.1	35825	89835.3	7037.82	11066.5	3.32676
127197	78718	105897	50616.4	40942	81021.8	196.56	5625.81	3.32676
78139	55109	92923.4	33471.4	27061	81060.5	4839.48	8421.12	3.3307
111466	76507	95481.8	40525.9	29887	88864.9	4104.54	6952.32	3.33465
139668	95541	95804.6	73826.1	53293	90786.2	6564.78	9300.87	3.3478
114082	82343	90796.7	62311.7	43143	94654	8881.38	12393.5	3.35043
151408	91129	108886	75203.6	51476	95744.5	12730.5	24016.9	3.35043
99267.9	65288	99645	65772.5	44145	97643.4	11072.2	19424.9	3.35569
114740	81911	91802.3	70079.6	47775	96132.6	8862.48	15317.3	3.36621
109496	76942	93264.5	37888.6	28922	85853.8	3392.28	4547.16	3.37541
67444.6	54429	81207.6	39869.8	36736	71126.7	497.34	4175.88	3.37804
127446	87712	95224.5	75817.1	52992	93764.1	520.02	4449.75	3.38199
86776.9	64813	87744.9	32896.8	27037	79739.8	2259.36	2727.48	3.4096
109694	69243	103821	63903.6	43659	95924.9	8358.66	16004.3	3.41617
134181	89433	98326.8	69835	48532	94302.8	79.92	85.68	3.41617
133266	90440	96569.1	45651.6	33212	90082.6	14164.2	25301.6	3.42012
76225.1	61137	81709.8	45272	40341	73546.6	1070.82	10646.2	3.42143
130562	78662	108775	66188.9	50246	86330.3	11768.8	14643.1	3.42275
118875	82100	94891.7	48227.9	34260	92255.3	590.76	750.72	3.42275
92779.7	66497	91438.8	38360.5	31061	80937.4	4604.04	9702.24	3.42538
80657	63094	83778.7	40786.7	36214	73811.2	549.18	1250.01	3.43195
143542	90082	104429	54922.9	37234	96670.4	12946	20704.5	3.43853
97351.5	72976	87426.4	57619.6	45828	82398.5	1902.96	3902.52	3.44247
117153	80480	95399.6	56214.5	43232	85216.4	6828.3	5701.29	3.44379
112561	79145	93206	66652.7	46957	93024.6	208.44	56.1	3.44379
137600	91772	98262.7	45757.4	34661	86516.8	6047.46	10076.6	3.4451
164218	105965	101564	91494.4	59481	100808	10871.3	18539.5	3.44642
145139	93752	101457	47118.8	36092	85558.5	6747.84	11030.3	3.44905
79093	57284	90486.6	40044.2	30420	86270.2	1461.78	1765.11	3.45168
92180.8	60523	99815.9	30672.5	24827	80966.5	84.78	132.09	3.45431
153573	97504	103222	64211.9	43620	96474	13662.5	27354.9	3.45694
158373	104473	99347.5	79545.2	49364	105605	302.94	409.53	3.47272
146125	101617	94240.8	120508	90661	87111.5	18415.1	44467.9	3.47929
103321	64599	104820	38376.7	26391	95299.8	5946.48	8377.77	3.48192
79659.5	59543	87677.3	35778.2	28711	81667.8	96.66	115.77	3.48455
190880	101736	122961	86103.5	55192	102241	22073	37829.2	3.48981
178104	111321	104852	106888	61785	113377	110.7	17985.2	3.49112
90253.7	62915	94013.6	37789.2	28875	85768.1	37.26	23.97	3.4977
118124	80986	95589.3	46069	35194	85786.8	13663.6	15833.5	3.4977
149878	99598	98620.6	57538.1	36714	102708	17301.1	28676.8	3.50033
78456.4	66989	76754.7	33781.9	31581	70103.2	46.98	171.87	3.50559
186743	99412	123108	106746	51268	136454	21253.3	33635.5	3.50559
135227	94551	93729.6	59981	40263	97631	6634.98	12122.2	3.50822
155173	100908	100779	82192.9	53612	100474	6146.82	12267.5	3.51348
85771.5	56741	99066.3	30977.6	23493	86415.1	1232.82	1493.79	3.51742
170436	106392	104986	147085	66629	144672	17726	25443.4	3.51874
134974	89075	99305.7	50688.2	39079	85004.8	11627.8	8372.67	3.52531
132099	86009	100655	59127.3	43908	88252	10392.3	17317.6	3.52663
64340.9	53244	79194.8	37957.1	36337	68458	1765.8	3116.61	3.54767
98326.1	64693	99607.4	48520.1	34581	91952.6	5006.88	8446.62	3.54898
146233	86896	110287	119329	64620	121020	17557.6	21082.4	3.5503
146824	95417	100844	79587.4	55588	93830.3	3169.26	5905.29	3.55819
120558	80568	98064.4	44534.3	33509	87099.1	13061	15662.1	3.5595
69400.3	55926	81325.7	35615.2	32274	72320.6	3666.6	6919.17	3.56476
84527	59978	92359.9	44362.1	32791	88661.9	6769.98	11393.4	3.56476
159882	99076	105757	89180.5	55848	104651	16785.4	28522.8	3.57396
99066	70534	92046.2	64261.6	45862	91828.7	866.16	1887.51	3.57528
75760.8	56664	87622.9	35298.2	30577	75655	3716.82	5548.8	3.57659
59396	51352	75801.9	37039.1	39832	60940.9	3120.12	5615.1	3.57791
105254	70693	97575.6	45945.9	35753	84219.8	2291.22	3074.28	3.57922
71542	64388	72817.6	50938.2	50896	65590.3	170.1	2263.89	3.58054
102876	73139	92181.4	38586.8	29239	86488	171.72	678.81	3.5858
140574	92973	99089.6	62804.2	44349	92807.8	5072.22	7700.49	3.5858
98587.9	69171	93407.1	54450.4	40211	88743.4	11051.1	20362.3	3.58843
123899	76703	105861	39721.3	29259	88970.1	93.42	10300	3.58843
92982.1	63286	96287.9	34757.6	29334	77653.1	1902.42	3182.4	3.59237
101865	68768	97077.4	50569.9	40500	81830.9	5061.42	8617.98	3.595
66820.8	57200	76558.9	42259.9	41240	67156.7	99.9	114.24	3.59895
75467.8	55081	89792.4	38357.8	32029	78485.7	6790.5	9984.78	3.60947
104502	73386	93323.8	48544.4	38842	81906.3	153.9	109.14	3.61473
79931.9	58481	89574.7	29129.2	24565	77712.7	2636.28	3729.63	3.61999
194658	117351	108709	120818	77219	102539	986.58	2389.35	3.6213
141001	87295	105855	86452.4	57355	98783.8	75.6	160.14	3.62656
104912	72963	94232.8	39457.8	30451	84920.2	8946.18	14387.1	3.62788
101631	64183	103774	43254.5	32483	87268.1	7092.36	12880.6	3.63051
72573.4	60906	78090.4	43594.2	42878	66630.7	2417.58	5897.13	3.63708
68528.5	61055	73558	33196.5	34767	62575.6	804.6	1530	3.64629
110506	76311	94902.8	50011	37415	87599.1	9064.44	8170.2	3.64892
129788	85153	99888.3	74410.9	52169	93476.9	8440.74	24085.3	3.65023
98768.1	69745	92807.6	38927	31033	82206.6	8281.44	14513.6	3.65155
106241	76858	90590.7	59393	46167	84310.8	399.06	717.57	3.65681
116779	75219	101746	51966.4	40575	83935.1	5945.4	12027.3	3.65943
110326	74540	96999.1	36938.7	28220	85783.7	6789.96	15288.3	3.66732
138096	93812	96472.5	63534.2	47440	87769.4	2063.34	22127.9	3.66732
150424	99976	98605.6	72007.4	50988	92552.7	13163	20214.4	3.66864
68107.1	61189	72945.6	43468.9	44065	64649.5	1625.94	2871.81	3.67127
84758.7	67257	82589.8	33517.3	27204	80745	8470.44	12045.2	3.6739
216902	123640	114970	97432.7	61681	103522	2084.94	3637.32	3.67784
135482	88432	100404	83736.2	60056	91376.9	393.12	429.93	3.68047
77908.9	62985	81064.4	51733.1	43609	77745	6398.46	10497.8	3.6831
141039	87172	106033	60480.5	30404	130366	10243.8	15802.9	3.68705
98422.1	68242	94519.3	49432.1	37238	86996.8	5285.52	11066	3.69494
99489.5	72911	89426	33800.2	27407	80823.6	139.86	256.02	3.71072
230367	122533	123210	143621	81121	116029	6110.1	10329	3.71203
117970	77763	99420.7	47132.8	36515	84592.5	7793.28	14255	3.71203
86000.4	62075	90795.4	57512.7	42246	89219.2	36.72	15.3	3.71598
91210.3	62377	95829.6	66436.2	45940	94775	4757.4	6863.07	3.71992
55225.5	48599	74471.8	27644.8	30707	59000.5	61.56	68.34	3.72913
145806	86041	111058	57933.4	42077	90232.7	7676.1	11577	3.73044
109998	76028	94818.4	34119.4	25228	88633.5	7000.02	12746.9	3.74228
104938	69758	98587.2	33178.7	24494	88772.7	3954.96	5998.62	3.74622
103367	74142	91368.7	36286.9	26142	90968.5	3423.06	5752.29	3.74753
112958	75275	98343.5	33496.7	26939	81489.4	832.14	1889.04	3.75805
127852	82476	101592	87487.6	52584	109037	1620.54	2770.32	3.76068
119768	83053	94507.2	58889.2	45561	84707.5	5031.18	9946.53	3.762
143834	90364	104314	63040.1	43852	94212.3	10257.3	14592.6	3.76331
114552	83516	89890	69525	52136	87394.3	2479.68	4283.49	3.76594
111463	68719	106300	68036.8	43323	102921	358.02	739.5	3.76857
96602.6	65584	96531.9	30201.1	23888	82855.9	129.06	126.99	3.77252
140905	91872	100513	69141.6	49532	91481.6	110.7	153.51	3.77252
84807.4	69504	79965.7	49036.9	42192	76168	3184.38	4926.6	3.77383
135816	76468	116399	73186.2	50080	95773.4	15041.7	23377.9	3.77515
62483.3	49640	82492	31557.1	29768	69474.7	5263.92	8900.01	3.77909
101667	71624	93025.6	37718.5	28904	85521.6	258.66	85.17	3.78567
97835.3	64640	99191.5	43011.5	32660	86307.5	4293.54	6693.24	3.78698
84746.5	57333	96871.7	45134.8	35105	84260.2	7729.56	13554.3	3.79224
140911	80242	115086	79391.9	47414	109736	14057.8	24864.5	3.79487
137854	86281	104709	70822.6	51940	89361.4	8857.08	16964.1	3.79619
57741.4	52001	72770.5	29689.7	34101	57058.4	976.32	1842.12	3.81328
177807	110841	105130	70121.2	41881	109727	10670.9	15328	3.8238
217294	135312	105243	116029	74916	101502	13951.4	23937.9	3.82512
132789	89068	97706.1	68116.7	48056	92893.6	403.38	542.64	3.82512
160304	103226	101773	56735.1	36510	101840	8435.34	13358.4	3.83695
154930	95238	106612	115403	61402	123173	8100	20553	3.83826
121766	83416	95666.1	51026.2	39073	85584.8	4295.16	8955.09	3.83958
156824	102311	100455	63278.8	40719	101845	2462.94	4046.85	3.84221
98496.8	59822	107905	53924.9	39386	89727.9	176.04	356.49	3.84221
112153	73362	100189	36221	28070	84566.5	11537.1	15373.4	3.84484
100497	69561	94682	38096.5	29220	85444.5	3062.88	4049.91	3.85273
104716	69668	98505.6	49642.7	32968	98683.2	12286.1	17350.7	3.85273
100581	79576	82834.8	54546.5	46833	76329.9	4725	9282	3.86193
128341	86177	97600.6	57983	42249	89942.4	64.8	71.4	3.86719
120655	73719	107262	58230.4	38579	98918.7	4206.6	8358.39	3.86719
155375	104985	96991.7	89161.6	64169	91061	7659.9	12935.1	3.87508
121361	79980	99443.8	68602.1	49921	90060.5	1637.82	3010.53	3.87771
108954	65317	109320	79823.3	43005	121644	6751.08	13267.6	3.88297
105162	71938	95803.3	64251.9	48074	87590.2	11075.9	16169.5	3.8856
105979	72447	95869.1	43113.6	33995	83115	5995.62	12234.4	3.8856
167830	105015	104737	78048.4	48407	105666	66.42	97.41	3.88955
124335	86564	94131.6	86837.4	61640	92326	7086.96	10729.9	3.89218
211505	125058	110838	125352	77702	105725	18151.6	27764.4	3.89875
143351	93872	100079	94230	66792	92458	3845.88	4047.36	3.9027
63555.5	53189	78308.9	39888.7	40497	64551.6	5277.96	9162.66	3.90796
117861	77711	99396	71741.2	45874	102490	9110.88	14126.5	3.91584
149807	99905	98271	60773.8	43753	91030.8	6952.5	12903	3.91716
133824	85933	102060	59382.7	44345	87759.8	11436.7	17026.9	3.91979
116635	80220	95285.3	86294.7	57112	99023.1	8416.98	11571.4	3.91979
64870.9	56316	75491.5	41321.9	45029	60140.6	2753.46	6129.69	3.92242
95927.3	68322	92015.7	50364.2	38834	84994.3	4396.68	8730.18	3.92768
114414	76366	98187.9	76768.6	54295	92662.4	12742.4	22972.4	3.93688
201779	114188	115807	135109	59032	149994	7858.62	20342.4	3.9382
138545	83625	108576	66134.3	46217	93778.9	16650.9	27083.5	3.94477
93504.2	67549	90717.7	45666.2	34713	86214.9	4638.06	7906.53	3.94477
89908.1	62517	94249.9	29502.9	24705	78263.6	4768.2	8355.84	3.9474
105693	71708	96596	63735.1	44316	94253.7	601.56	5045.94	3.95266
122331	70874	113118	65606.8	46426	92612	5884.38	7254.24	3.96055
66123.9	58072	74622.8	42311.2	44220	62707	31.86	119.34	3.96581
99208	67360	96521.7	39602	31260	83024.8	3275.64	4380.9	3.96976
169487	99253	111911	82050.3	57877	92908.2	394.2	693.6	3.97239
126609	79852	103910	61574	37137	108660	10053.2	19921.6	3.9737
69366.9	59719	76123.7	34353.2	35667	63121.9	1007.1	3099.78	3.97633
142032	95388	97582.3	57488.4	42021	89659	1485.54	5164.77	3.98159
165492	101340	107023	78856.2	54460	94893.9	6172.74	8557.8	3.9908
96357.2	67732	93233.1	39260.7	33280	77313.4	868.32	9572.19	3.99343
161786	85756	123639	112517	51708	142607	8643.78	19095.9	4.00263
92290.5	61742	97961.7	68207.4	48778	91640.5	1814.94	22231.9	4.00394
115626	83133	91151	56239.4	36281	101588	10755.2	17551.7	4.00526
209468	119884	114508	113725	76981	96817.2	14036.8	22738.9	4.01052
147551	99447	97236.7	91715.2	61207	98202	11237.4	22005.5	4.01183
140993	92896	99467.1	50323.1	35056	94077.4	6545.34	9157.05	4.01315
165019	91674	117969	55446.7	28407	127918	16533.2	23831.8	4.01578
224731	124457	118338	111419	63716	114601	11058.1	15185.8	4.02235
141635	98007	94709.2	57738.4	43183	87625.8	609.66	686.46	4.02367
107685	76146	92680.3	52765.6	40938	84470.3	1790.1	19395.8	4.03024
133270	81039	107775	83216.2	54690	99719.4	11293	18712.4	4.03419
231971	123984	122616	180525	84232	140456	3347.46	16670.9	4.03682
209998	112753	122058	145056	65405	145347	7010.28	14155.6	4.03945
180155	117696	100315	61157.7	37448	107029	17828.1	24141.9	4.04339
78030.3	65724	77807.1	42377.6	39784	69808.4	56.16	3685.26	4.05128
98263.6	74144	86855.3	62681	48860	84074.2	12392.5	15896.7	4.0526
115205	85135	88683.6	58285.4	40779	93670.6	4514.4	8318.61	4.06969
57896.7	53016	71569.3	33205.7	37345	58272	3327.48	6659.58	4.07364
103003	70776	95377.4	62354.9	44373	92094.1	3385.8	5323.89	4.07495
111206	80120	90963.7	41508.7	32456	83815.5	2930.04	5501.37	4.07495
164796	105293	102572	80627.4	53177	99366.2	4312.44	7430.19	4.07758
121165	84460	94017.2	91533.8	57516	104297	115.02	7089	4.08284
111151	68181	106839	56687.6	41569	89371.4	10179.5	18182.5	4.08416
123067	82756	97458.6	37007.8	27348	88684.5	14789.5	24330.1	4.09599
103510	64000	105994	59837.9	46364	84581.6	602.64	1147.5	4.09993
172931	103665	109325	137945	60337	149831	5279.58	9176.94	4.10519
65225.5	54001	79158.1	46393.6	46013	66078	1568.16	2979.93	4.10651
131691	90978	94863.4	50418.2	38470	85890.5	41.58	79.05	4.10782
94605.5	65118	95212.8	31495.5	25870	79787	3508.92	9364.62	4.11045
148143	88685	109474	103762	54992	123657	4022.46	6427.53	4.11703
104089	77906	87561.5	63339.8	46578	89120.2	6611.76	12650.5	4.11834
74556.7	54676	89365.5	39275.8	32568	79034	1602.72	1676.37	4.12623
167203	95705	114496	89908.9	44868	131325	9900.36	20238.8	4.13412
147613	91928	105234	47131.2	35237	87657.6	2530.44	4234.53	4.13412
65369.1	57274	74798.9	29263.7	29258	65548.7	2928.42	6529.53	4.13807
86696.3	59301	95811.7	46598.2	37473	81495	825.12	1576.92	4.14201
194876	111533	114508	158331	70921	146309	29240.5	30199.7	4.14464
86417.6	63787	88787.1	40903.9	31851	84163.1	10631.5	19528.9	4.14464
92429.3	65903	91914.6	33150.1	26652	81514.4	7936.92	13829.7	4.14727
65062.3	57533	74112.6	40593.4	45616	58320.1	4386.96	9122.88	4.15779
151152	93969	105417	105358	67149	102827	8315.46	20484.7	4.15779
47423.9	47162	65899.9	28851.1	42487	44502.7	3275.1	6606.03	4.16042
91924.3	69082	87205.8	31127.8	24990	81632.2	63.72	190.74	4.16174
156349	92129	111219	58282.7	33049	115574	13988.7	25187.4	4.167
155301	105385	96577.1	112711	75581	97731.2	13840.2	23950.6	4.17094
205528	117908	114237	153278	75316	133375	12138.7	38975.2	4.17094
80322	57787	91092.9	28629.2	25259	74280.1	534.06	726.24	4.17489
113757	76157	97891.8	62641.1	45008	91211.5	9914.4	13958.2	4.17752
104554	71996	95172.3	42064.9	28856	95535.3	8422.38	11938.6	4.17752
197808	108760	119194	159296	66225	157639	13434.7	23411.5	4.18146
199256	106232	122924	118750	80593	96564	410.4	541.62	4.18803
172744	105765	107039	114501	59117	126933	8982.9	14813	4.18935
171485	106398	105626	144600	87271	108587	7357.5	13170.2	4.19198
86071.5	57812	97571.1	43984.1	35444	81326.6	3059.64	9324.33	4.19329
101907	68121	98040.2	35205.3	26612	86698.3	2774.52	4406.4	4.19855
61212.9	50922	78780.2	37927.4	38510	64544.6	22.68	51.51	4.20118
108956	77724	91870.3	65147.2	47551	89787.6	7145.82	10427	4.22091
91063.5	64693	92250.2	48475.8	35889	88520.4	6403.32	8551.17	4.22617
62391.6	53046	77082.1	31985.8	34562	60651.1	6600.42	11927.9	4.22748
156346	107935	94930.4	116396	81586	93498.4	22376	33663.1	4.24589
134155	94908	92637	73253.7	52284	91820.7	8205.3	14339.2	4.24721
145459	96043	99255.6	47777	35407	88432.1	47.52	37.74	4.24721
159069	105896	98443.5	53091.2	35831	97105.4	5986.44	10522.8	4.24852
102008	69913	95621.7	52495.6	34434	99911.4	5086.26	8000.88	4.25115
108148	75677	93655.4	31412.9	24845	82860.7	6004.8	10759.5	4.25247
113352	77944	95307.5	38297.3	29845	84096.3	624.78	1119.45	4.25904
151345	97773	101445	68687.5	49613	90732.3	8128.08	16401.1	4.26299
81545.8	55688	95966.6	45783.4	33864	88603.2	5806.62	11447	4.26693
178350	103428	113010	120145	70192	112175	7664.22	15331.1	4.27745
62730.8	54767	75065.7	38777.9	44651	56915.9	1311.12	2045.1	4.2906
69647.3	61494	74225.2	39461	41810	61854.1	5010.12	8647.56	4.29191
87000	71974	79218	57655.8	52206	72377.3	5091.66	11798.8	4.29191
85932.1	63371	88867.8	58611.6	49030	78343.3	3419.28	5914.98	4.29323
143370	94563	99361.4	53260.7	39167	89118.3	5555.52	9829.74	4.29454
82307.9	65256	82661.1	43153	38012	74399.6	4219.02	12633.7	4.30638
89679.7	61496	95571.2	57255.7	42689	87898.7	6564.24	3982.59	4.31427
91233.7	62828	95166	36263.7	27109	87667.5	6313.68	11822.3	4.31558
114382	74768	100259	85090	56608	98510	20882.3	25168	4.31821
97445.3	66840	95544.2	34095.1	27621	80896.9	2991.6	5629.89	4.31821
119528	69102	113360	75770.1	34634	143376	5953.5	9314.64	4.32347
118787	79328	98134.5	70634.7	48924	94618.5	5110.02	8795.46	4.32873
113985	75502	98939.4	43695.2	33054	86634.2	9346.86	16071.6	4.33136
156750	100114	102611	83722.7	56002	97976	153.36	7652.55	4.33399
130881	87926	97553	47968.7	33350	94263.3	12397.9	17365	4.33399
91161.1	64887	92072.9	49644.4	36603	88886	5539.86	8312.49	4.33925
56879.1	51982	71710	39475.1	45690	56621.6	453.06	523.77	4.33925
69751.2	59780	76467.3	36153	35108	67486.7	2363.04	4821.03	4.3432
145401	92285	103256	67880.2	48985	90815.4	1695.6	2616.3	4.34714
144913	95604	99336.8	51805.4	33572	101130	12194.3	22180.4	4.35109
152751	96803	103413	56434.9	38099	97076.4	3600.72	5248.41	4.35109
93672.7	67696	90683.9	32270.4	25684	82342	4516.56	6393.36	4.3524
86901.4	65537	86900.1	33191.1	26635	81667.4	162	126.99	4.3616
56888.1	52986	70362.3	37076.4	41998	57856.1	31.32	82.11	4.3616
124396	88808	91798.4	66114.9	45041	96199.2	3107.7	5685.99	4.36292
99254.7	68200	95377.6	34985	27388	83714.6	116.1	180.54	4.36686
93637.2	64642	94932.2	68301.4	45402	98590.3	62.1	149.94	4.3787
113221	67931	109229	53501	39462	88851.2	8668.62	15814.6	4.3787
130130	89166	95644.3	43145.5	33694	83919.4	9877.68	15474.9	4.38133
146693	98198	97901.2	79239.6	54446	95379.8	4954.5	8887.26	4.38396
162439	104786	101594	60056.1	36614	107495	11257.4	21178.3	4.38659
165766	90068	120616	95643.7	62204	100767	11203.9	20404.1	4.39579
95358.1	63061	99100.7	36669.2	29169	82387.3	521.1	2508.18	4.39974
99046.9	68308	95027.5	50492.7	40184	82348.4	6727.32	12866.3	4.41026
116951	79017	96998.5	37705	28009	88222.8	11470.7	16777.5	4.41157
114202	78516	95322.3	35091.9	28276	81333.4	5580.9	8542.5	4.41815
95096.3	63293	98466.4	58604	41161	93308.6	4976.64	8729.16	4.41815
166841	117439	93104.3	115761	80235	94554	7104.24	13279.9	4.41946
103119	74064	91245.4	41667.5	29924	91255.2	344.52	633.42	4.41946
95234.1	66609	93700	29849.6	23969	81614.7	4809.24	7935.09	4.42472
52656.6	49139	70227.3	30415	32071	62151.9	308.88	21.93	4.42867
95900.8	69742	90117.3	40309.9	32618	80990.6	847.26	1025.1	4.43524
118278	75828	102225	40724.6	30512	87471.5	65.34	94.35	4.43655
57394.8	53950	69720.5	29560.7	39246	49362.7	2340.36	4572.15	4.43787
153399	103208	97406.7	73688.9	55528	86970.2	5957.28	10796.7	4.44181
94142.8	69317	89007.7	43120.1	35081	80554.1	3715.2	5859.9	4.44313
143644	96231	97825.8	68924.5	47143	95815.7	3694.68	4801.65	4.44576
107606	75408	93518.7	66100.9	45688	94816.7	9764.82	18272.3	4.45102
125543	79637	103313	40454.1	28929	91645.1	260.28	237.15	4.45759
72859.1	52297	91303.4	27603.7	26020	69524.9	306.18	819.57	4.476
55397.2	49220	73760.9	36418.1	45716	52207.1	1457.46	2610.69	4.47863
148903	88001	110891	85228.2	63529	87920.7	20007.5	35188.5	4.47863
165700	103048	105381	94004.8	63912	96393.5	333.18	657.39	4.48258
115679	78316	96801.8	45348.7	34357	86502.6	10648.3	18362.5	4.48521
113240	77922	95240.3	52308.2	39010	87876.7	2845.26	5157.12	4.48652
176964	107029	108359	68647.5	49057	91707.2	11352.4	20548.4	4.48652
87271.9	62936	90877.3	37758.4	30357	81514.5	1098.9	3140.58	4.48652
102797	68793	97929.8	62825.2	45677	90139.8	8809.02	16875.4	4.49178
107286	75754	92814.6	70426.8	53022	87048.6	8308.44	13834.3	4.4931
100051	70565	92920.4	51081.8	39689	84348.3	9106.56	15829.9	4.49573
91470.6	66131	90647.6	29396.5	22947	83955.7	10027.3	13504.3	4.50099
145694	94771	100750	48938	35623	90031.8	2743.74	18771.6	4.5023
114662	68068	110397	54538.4	37360	95669.9	14092.4	11000.2	4.5023
113989	78030	95737.1	38835.7	31630	80466	115.56	5002.08	4.50362
86984.1	63317	90032.6	52015.5	41025	83093	6548.04	11463.3	4.50362
130134	87121	97892.2	47744.1	36793	85042.2	28.62	1142.91	4.51282
188517	105945	116614	148152	71097	136564	15769.1	26949.4	4.53649
99100.5	71213	91200.3	54367.7	39337	90577.4	7298.64	11470.4	4.5378
93896.4	60853	101122	52146.7	39297	86965.6	864	1371.9	4.54175
127382	77568	107623	87837.5	44932	128116	3162.24	5963.94	4.54175
56637.9	52885	70186.7	35770.1	39773	58940.3	15.66	178.5	4.54175
114082	76976	97127.8	40727.3	26652	100147	15209.6	25004.3	4.54569
52537.8	47383	72665.7	32376.8	39127	54229.7	2611.98	4520.13	4.54569
52196	48608	70373.5	31534.4	43184	47856.6	6755.94	13544.6	4.55095
158699	101031	102944	59771.5	46247	84701.4	1432.08	2006.34	4.55884
85245.7	64937	86032.1	44695.3	37348	78428.5	3220.02	4919.97	4.56279
132252	88720	97692.3	47503.8	35140	88594.5	205.2	272.34	4.56936
124618	86272	94665.2	85665.1	50912	110272	1466.64	2980.44	4.57068
114257	80014	93582.9	62542.3	45710	89669	9562.86	13215.1	4.57725
228208	127634	117178	139625	70054	130620	22284.2	46438.6	4.59698
126128	72679	113732	97843.1	47539	134884	8412.66	15368.8	4.60355
83931.3	61707	89139.4	44929.6	37499	78522.3	5011.2	10735.5	4.60355
95759.9	70070	89563.6	55412.6	42646	85155.1	13.5	8.16	4.60618
116160	74822	101743	38353.5	28518	88138.5	3742.74	6234.24	4.6075
144048	89627	105329	61982.3	44463	91358.5	7423.38	11704	4.60881
79995.5	57427	91291.3	44716.3	35763	81943	4606.74	6667.74	4.61144
105835	60088	115431	65192.6	46785	91321.2	442.8	1074.06	4.6167
100374	70533	93262.9	49856	39093	83579.3	2803.14	4360.5	4.6167
121259	81736	97225.3	40618.3	30856	86270.4	784.62	1032.24	4.62327
83844.9	60165	91329.9	36811.8	31293	77093.9	5483.16	8123.28	4.62985
83484.5	68209	80212.9	57413.9	52181	72108.2	7117.2	16107.3	4.63379
104725	72360	94848.6	35559.5	28657	81321.5	5660.28	9979.68	4.63511
162474	103653	102726	72924.3	48353	98839.1	7551.36	12444	4.63511
128005	78644	106670	103304	52340	129349	3098.52	7526.58	4.63774
164828	109619	98543.1	106963	72803	96286.4	6517.26	10332.1	4.643
81437.1	57520	92786.2	48897	36048	88895.7	6631.2	13029	4.64431
120221	82905	95034.5	73245.1	49853	96286.9	6863.94	12181.3	4.64694
106379	72852	95696.6	37618.6	29292	84165.3	96.12	217.77	4.64694
138665	79844	113816	106175	48416	143718	8344.62	17734.2	4.64694
167682	105995	103677	133926	81926	107133	8681.58	9182.55	4.65483
142163	92467	100758	67660.4	47767	92829.6	7879.14	14025	4.65746
121203	74493	106629	50748.7	38329	86771.5	7304.58	11720.8	4.66141
113157	79785	92948.1	32423.2	24852	85501.7	182.52	275.4	4.66272
90375.1	63096	93870	52243.4	41363	82775	37.26	29.58	4.66667
136040	92937	95931	56030.4	35817	102521	83.16	75.99	4.6693
103922	72996	93301.3	28984	23316	81467.4	158.22	163.71	4.67982
105254	72607	95003.4	35796.6	27202	86242.4	165.24	3978	4.68245
226827	132202	112444	120336	55854	141195	16784.3	29385.7	4.68245
124135	84453	96329.4	50849.1	36629	90978.4	7591.86	15062.3	4.68376
81523	64141	83296	43114.1	35328	79979.9	707.94	1187.28	4.68508
210379	140664	98016.4	177379	83185	139745	4105.62	18889.4	4.69823
186692	100552	121679	112462	76193	96732.1	10553.2	16907.5	4.69823
89585.4	60025	97810.4	48622.7	37625	84692	120.96	195.33	4.7048
106461	70113	99511.3	64044.5	45985	91273.7	7901.28	13853.6	4.714
101243	69616	95309.2	29769.1	23914	81581.9	690.66	1899.24	4.71532
173767	114634	99342.4	92728.3	65838	92302.9	17871.8	28715	4.71926
123528	88439	91538.1	52961	39139	88680.2	7952.58	14955.2	4.7311
93013.4	68862	88520.9	30420.4	23582	84540.3	286.74	2640.78	4.73504
168714	97233	113715	118818	62809	123977	9976.5	17369.6	4.74162
129957	90674	93928.4	57086.1	41674	89772.9	12754.8	19220.4	4.74819
146826	82534	116587	63465.1	34550	120384	4755.78	9461.01	4.74951
141451	96961	95606.6	45005.8	31665	93146.9	9927.9	16220.5	4.75082
115664	76385	99236.2	37923.1	28793	86317.1	3503.52	5816.55	4.75608
111589	64344	113657	54281.3	27244	130575	3033.18	5847.66	4.75608
111410	77582	94111.8	35341.4	27018	85725.5	8956.44	17166.1	4.75608
126457	83711	99001.5	50332.3	38354	86003.5	7651.26	14798.7	4.7574
98090.8	65708	97834	31009.5	25164	80759.8	2918.7	4312.05	4.75871
89732.7	62921	93462	50903.6	36221	92101.9	5673.24	11209.8	4.75871
70031	60209	76227	40776.5	39457	67727.6	140.94	175.95	4.76266
135834	77568	114764	79586.3	55428	94099.9	16712.5	15870.7	4.76397
96511.4	67688	93443	52216.9	39617	86379.3	4246.02	6907.95	4.76529
95873.8	66896	93924.7	37819.4	27504	90115.4	6414.66	9238.65	4.77186
114912	76899	97932.4	48633.5	36027	88468.2	3859.38	6662.64	4.78632
125848	87584	94167.6	95042.2	54684	113903	100.98	183.09	4.79158
195273	103997	123056	101970	69552	96082	163.62	301.92	4.79421
58045.6	50685	75053.3	38517.1	43520	58002.3	3608.28	7899.39	4.79553
152394	96901	103067	98317.8	65073	99017.3	12923.3	22023.8	4.79947
146623	93444	102833	73396.8	48292	99605.2	9490.5	6055.23	4.8021
149160	100453	97312.7	59335.7	40949	94962.7	11523.1	16250.6	4.81131
131881	89268	96820.2	41584.3	29172	93420.8	4153.68	6199.05	4.81525
67801.3	56414	78764.6	44531.1	41998	69488.8	210.06	4318.68	4.82314
114372	80254	93397.3	52618.1	35338	97582.8	196.02	284.07	4.82972
154946	98612	102975	120827	74220	106690	28763.6	24288.2	4.83103
145362	95803	99437.5	61325.6	43014	93435.6	9776.16	17728.6	4.83498
69929.3	57569	79606.8	36660.1	34889	68862.8	60.48	217.77	4.83761
74011.8	60634	79995.4	43309.6	41322	68688.3	2893.32	7444.47	4.83892
97228.5	71954	88556.1	46972.4	36306	84790	10719	17109	4.84944
182122	109417	109083	107065	70132	100049	8296.02	19025.5	4.84944
103325	71924	94148.2	59312	44068	88206.2	9004.5	14575.8	4.85076
139308	90467	100917	51041.3	34320	97466.4	5295.24	9074.43	4.85602
110428	67564	107113	68491.4	36577	122718	11003.6	22991.3	4.86391
106475	72752	95914	80760.2	54556	97014.1	78.84	66.81	4.86522
96009.5	65689	95785.9	56655.7	44509	83421.1	48.06	47.94	4.86654
173053	107482	105518	76935.4	52455	96121.2	554.04	568.14	4.88231
60532.4	52820	75105.1	32955.7	40028	53956.8	7585.92	14513.6	4.88494
209955	125109	109981	96825.2	63697	99620.7	15006.1	22863.8	4.89283
96903.1	72384	87735.4	64926.4	51548	82544.7	61.02	72.93	4.90072
74715.7	60191	81350.5	29538	26751	72363.8	36.18	7.65	4.90467
119564	77005	101756	61040.5	45389	88134.8	7603.2	8373.69	4.90598
125593	73133	112547	60676.6	32989	120540	3846.96	18303.4	4.90993
122995	81464	98946.8	71635.3	57752	81290.6	4201.2	3214.02	4.9165
115222	77727	97150.1	34504.4	27823	81273.7	723.6	1108.23	4.91782
83279.4	59283	92063.5	45953.5	35371	85143.4	1290.06	1612.11	4.92965
162733	85797	124304	100806	46941	140738	13416.8	23704.8	4.9336
220296	126748	113906	94252.1	65953	93656.2	2591.46	4524.21	4.93623
159531	102168	102332	65638.1	48524	88650.1	4856.22	8245.17	4.93754
108371	71601	99191.6	36525.1	28757	83239.1	2061.18	3022.77	4.9428
96145.7	61407	102611	59445.9	41266	94408.1	5200.74	6931.41	4.95464
136151	81653	109277	55352.2	40193	90253.5	174.42	216.75	4.96384
125050	87236	93943.6	48818.7	31232	102439	6683.04	9841.47	4.96384
135598	86193	103101	70338.2	48637	94777.4	156.6	292.74	4.96384
139074	94975	95965.9	67112.3	41602	105723	191.16	650.25	4.9691
107713	62680	112621	61744.1	40424	100101	1274.4	1589.16	4.9783
129125	82097	103078	60443.3	44597	88822.4	12367.1	21573.5	4.98225
162212	104511	101719	63758.3	40655	102779	1959.12	3500.64	4.98751
65810.6	57089	75548.1	43683.3	45705	62637.1	3596.4	6962.01	4.99671
131029	83584	102737	42838.7	31240	89868.1	9391.14	13701.7	4.99671
134049	85793	102398	62130.8	41265	98674.5	3839.94	5827.26	4.99671
74919.7	55116	89083.8	37518.7	32728	75129	2868.48	4928.64	4.99934
96096.4	65080	96769.7	31268.7	27128	75539.1	1904.04	6031.77	5.00592
111995	77964	94142.5	37060.7	28872	84123.5	1571.4	5557.98	5.00723
113489	75415	98622.9	40923.4	30295	88527.9	7779.24	12578.6	5.01512
152170	102260	97522.4	60642.5	41548	95654.9	8209.08	16484.7	5.01907
123206	84985	95010	82169.6	57092	94322.7	79.38	108.12	5.01907
65472	55589	77187.4	39243.4	38409	66959.8	3518.1	6483.63	5.02433
82877.2	64813	83801.7	45054.4	37792	78129.8	1208.52	8485.38	5.02564
97133.6	68168	93383.2	36468.4	29292	81591.9	8555.76	14416.2	5.03485
129142	71208	118856	93163.5	42828	142560	11161.3	15043	5.04011
169964	90176	123522	91922	63712	94553.7	210.06	187.68	5.04537
101482	68701	96807.1	42961.9	33373	84366.1	6485.4	11869.7	5.04537
131213	85457	100626	62027.1	45717	88916.8	4426.38	4492.59	5.04668
117913	72808	106136	83632	51269	106905	80.46	80.58	5.05194
89349.5	68232	85819.1	48102.7	38981	80871.6	3137.4	4306.95	5.05588
108653	73503	96875.8	46487	34827	87477.3	210.6	2162.91	5.06377
125656	84290	97698	49811.8	34386	94935.8	3294	5653.35	5.06377
64463.9	54672	77273.7	27535.1	25220	71552.1	206.82	279.48	5.06509
136967	94505	94982.2	89170.7	62653	93274	1515.78	16939.1	5.07166
119841	75893	103487	75276.5	44953	109744	157.68	328.95	5.07298
100714	70517	93599.8	47301.8	36217	85594.4	5875.2	10367.3	5.07429
179972	98162	120155	90456.5	63602	93207.1	4747.68	14337.1	5.07561
145842	86781	110138	56232.9	38160	96574.4	8417.52	13513	5.07955
120861	70560	112256	99560.3	63248	103162	11357.8	20582.1	5.08481
150605	97188	101556	66093.3	47024	92112.3	15663.8	19339.7	5.09007
111697	77724	94182.1	70299.9	44668	103143	10020.8	17810.7	5.09139
94564.2	57761	107293	49097.9	33361	96450.3	3791.34	5948.13	5.09139
92256.6	66439	91002.7	45798.5	36647	81901.6	2608.2	3989.73	5.09533
233374	120918	126486	178678	75302	155505	5073.84	10470.8	5.09533
55526.5	50837	71581.4	33744.1	43286	51089.3	3802.14	7237.92	5.09928
139147	86227	105758	88318.1	41987	137853	6945.48	12896.4	5.09928
109685	79231	90726.1	62353.3	44527	91773.2	39.96	94.35	5.10454
73983.2	63034	76919.8	51572.2	56247	60089.1	5726.7	11570.9	5.10848
63141	53551	77272.3	38565.7	40475	62444.6	55.62	118.32	5.11506
139754	95704	95700.6	79645.1	51985	100406	5870.88	7506.69	5.11769
132951	87624	99437.1	40604.2	29809	89269.6	3165.48	5000.04	5.12426
115702	78502	96591.5	59305.5	42930	90534.5	225.18	558.45	5.13084
137150	89405	100534	73497.8	49296	97710.8	9916.02	15690.7	5.13215
95032.7	66807	93224.7	37390.1	29283	83680	6912	8680.71	5.14793
83506.3	60039	91151.9	28751.8	24479	76975.2	5735.34	7964.16	5.15319
153597	103465	97290	79940	53716	97530.5	2374.92	12097.2	5.15319
147983	99194	97770.1	111396	55283	132056	13536.2	25947.3	5.15582
109255	65191	109833	69832.3	43815	104451	20631.8	30514.8	5.15845
190087	104165	119594	122902	52277	154073	11264.9	19385.1	5.16371
102213	71268	93991.8	31303.3	24468	83843.8	9181.08	15512.7	5.17291
76049.2	59022	84442.4	32771.5	28871	74390	174.42	537.03	5.17817
97413.5	67487	94597.3	42304.7	32843	84416.2	1112.94	9245.28	5.18738
170226	99631	111973	105342	70747	97583	10665.5	19936.4	5.1979
118830	75872	102642	33570.2	25552	86101.1	2303.1	2756.04	5.20184
73215.8	55737	86087.7	29835	25785	75829.6	129.06	146.37	5.20579
109134	76353	93672.8	47428.7	35657	87171.9	1866.78	9153.99	5.2071
107644	76804	91851.5	62340.8	47312	86353.8	1647.54	2646.39	5.20842
86412.3	61940	91429	46145.2	37460	80730.6	7021.08	12362.9	5.20973
74003.9	61567	78774.7	46920.6	44591	68959.9	2386.26	4041.75	5.20973
95223	73237	85210.1	37801.6	31433	78814.2	6537.78	8981.1	5.21894
132198	85063	101851	43301	28319	100207	1190.7	1359.15	5.22419
115154	71089	106159	79765.6	41225	126805	5257.98	11894.2	5.22551
115168	73135	103202	36274.5	26427	89956.7	5569.56	8581.77	5.22814
115521	77108	98184.1	35493.7	26768	86899	6491.88	10712.5	5.22945
208522	119441	114414	98733.1	61425	105341	10241.6	16174.1	5.23208
110330	76024	95108.9	57175.2	42753	87643.8	311.58	295.8	5.23603
62276.1	54080	75468.3	34485.5	35236	64140.1	49.68	46.92	5.24786
156855	101322	101455	81100.4	50794	104638	185.76	323.34	5.25181
96087.9	70526	89289.3	38918.9	32538	78388	3465.72	4038.18	5.25575
136024	88774	100418	65410.7	47650	89963.5	1412.1	7052.79	5.25838
186162	111348	109570	68241.4	47712	93734.7	3856.68	5440.17	5.25838
97321.2	64367	99088.7	30176.3	23995	82418.5	47.52	1562.64	5.26364
112703	79751	92614.5	54497.3	40003	89281.8	8026.56	13768	5.27416
89415.2	65147	89949.1	36360.9	30703	77612.9	4160.7	6820.74	5.27679
77854.3	56549	90227.3	53697.1	45161	77923.2	52.38	24.99	5.27811
167046	102671	106628	85172.6	55355	100838	15691.9	28824.7	5.28074
70092.5	53027	86627.2	31799	28987	71893.5	2032.56	2465.85	5.286
111127	75502	96458.8	66298.5	49866	87132.3	8089.74	14117.3	5.28731
84828.6	60734	91535.7	36324.2	29758	79996.7	1741.5	2197.08	5.29389
99697.2	71401	91507.9	49980.8	40601	80676.4	8755.56	16291.9	5.30309
139453	86332	105861	73646.8	50584	95415.9	606.42	771.12	5.30835
103819	66440	102406	35401.3	27551	84209.7	141.48	124.44	5.30966
120301	85501	92210	67611.8	50368	87972.6	10205.5	15601.9	5.31887
98678.6	73793	87637	50549.4	37917	87369.9	50.22	92.82	5.32018
103493	71840	94411.5	49437.5	36928	87736.6	156.6	178.5	5.32676
82814.6	66688	81384	38197.4	33244	75301	5003.64	9128.49	5.33596
222270	125943	115661	137171	84867	105926	435.24	6540.75	5.33859
97752.1	73300	87398.1	43319.3	32516	87310.1	5377.32	7954.98	5.3478
130551	88148	97061.8	49972.7	36592	89500.7	159.3	207.57	5.3478
142454	100454	92936.7	49913.8	32262	101393	96.12	111.69	5.35043
196712	119716	107686	162913	97540	109459	9250.74	15343.9	5.35437
152195	90997	109611	76685.9	45861	109585	11484.2	18380.4	5.35569
78274.6	63469	80823.8	48771.7	43545	73402.3	24.84	29.07	5.35832
123545	84612	95691.5	42360.3	30036	92426.6	121.5	193.29	5.36489
112191	77651	94687.5	50525.1	40079	82617.2	2165.4	5071.44	5.37147
113366	65395	113611	68231.2	39783	112400	9128.16	10488.7	5.37147
194906	111963	114085	160147	70470	148934	20020.5	36779.7	5.37147
177173	92932	124943	149667	62572	156757	13290.5	27232.5	5.37936
139556	91799	99630	47628	36279	86037.3	2511	17125.3	5.38067
85548.9	60581	92546	43416	34481	82518.2	3060.72	4801.65	5.38199
98871	67775	95604.7	31714.7	25679	80940	7578.9	13584.9	5.38462
118271	81162	95500.5	76182.1	46062	108390	358.02	409.53	5.39119
140550	92308	99786.5	62624.3	44124	93014	147.96	220.32	5.40828
97468.1	67528	94592.9	46056.1	36924	81744.4	5228.28	7698.45	5.41091
106407	75331	92570.9	56973.8	45563	81948.8	8646.48	5931.3	5.42538
155185	102319	99397.1	70419.2	49243	93718.8	5077.62	8475.69	5.43195
112977	84435	87689.8	57135.8	40839	91688.1	120.42	144.33	5.44247
162000	97021	109428	52323.8	33757	101582	8927.82	13182	5.44773
107841	72080	98050	32077.6	25200	83422.2	846.18	1259.7	5.45168
134697	75959	116214	90331.2	43843	135026	4463.64	6984.45	5.45299
128432	80400	104688	45887.6	33380	90092.5	4917.24	7973.85	5.45431
77347.7	57785	87722.7	37067.2	30825	78807.4	4746.06	9488.04	5.45431
219167	120160	119535	123627	82624	98059	9570.96	15040.9	5.45825
214605	111312	126351	166671	127204	85869.6	1855.98	2646.39	5.45825
136941	91061	98555.4	72081.4	41837	112913	177.66	4163.64	5.4622
67580.3	52508	84347.9	45632.7	40264	74274.4	3591	7732.62	5.47403
62546.9	54996	74534	30251.3	31544	62850.4	140.94	219.3	5.47798
128669	86460	97530.2	56704.9	38625	96212.6	934.74	741.03	5.47929
112132	80115	91726.8	51405.8	40147	83914.9	4818.42	6022.08	5.47929
116231	65649	116031	82374.3	45581	118437	4041.9	11422.5	5.48192
141617	95273	97414.6	65444.2	48169	89039.7	11539.3	19841.5	5.48192
137104	85459	105141	48866.8	36387	88013.1	331.02	381.48	5.48323
129919	86761	98136.2	75364	41625	118656	5612.22	15754.4	5.48323
106896	80146	87409.9	74757.6	57874	84654.8	7009.2	13132	5.48849
155567	103802	98218.2	64397.2	43710	96553	6029.1	8346.15	5.48849
67086.3	57934	75889.3	41076.7	40282	66829	28.62	79.05	5.49375
96141.5	67161	93815.3	30876.1	24116	83906.9	3989.52	6632.55	5.50033
55258.9	50844	71226.6	35521.7	43813	53133.8	65.34	44.37	5.50822
134752	81128	108854	83460.2	47996	113961	1307.88	2364.36	5.52531
187245	114164	107488	84478.7	60216	91942.2	2817.72	4243.71	5.53715
107968	72700	97329	38887.6	29468	86484.8	3750.84	7396.53	5.53978
175576	104645	109958	87835.3	59853	96175.2	6241.32	11416.9	5.54109
133823	83752	104717	53177	37164	93773.8	4527.36	7120.62	5.54109
117706	81466	94689.2	65724.5	47114	91423.4	6991.38	13094.2	5.55687
69852.4	52382	87393.5	33771.6	29015	76279.7	4325.94	7749.96	5.55687
78839.6	66443	77763.4	32688.9	27403	78177.6	6694.92	8465.49	5.56082
97645.6	67559	94721.7	36447.3	27983	85359.3	69.12	272.34	5.56608
72159	63973	73922	37906.4	39801	62416.3	1420.2	2186.37	5.57134
156790	100826	101912	88998.5	62010	94059.1	10516.5	19271.9	5.58054
183989	110752	108873	99554.9	68640	95052.9	16610.9	24459.6	5.58054
89960.6	59435	99195.1	42702.7	29743	94091.4	3930.12	6959.97	5.58448
194177	131745	96592.6	89578.4	60897	96402.3	15532.6	24634	5.5858
112800	77500	95386.5	39721.3	28156	92455.5	419.58	234.09	5.59369
162759	95466	111731	131096	59946	143321	5717.52	6589.2	5.60421
97063.7	71891	88483.5	47791.6	35315	88689.6	11209.9	17679.2	5.60684
134276	93451	94165.7	46788.8	34207	89641.1	201.42	362.61	5.60815
62061.9	51158	79504.5	37843.2	35414	70031.4	3020.76	2602.02	5.6121
85987.7	63869	88232	56551.5	44925	82496.6	45.9	66.3	5.62919
87402.8	67174	85271.6	44354	36054	80623	27	42.33	5.62919
102341	77116	86973	43775.6	34204	83875.6	4024.62	9324.33	5.63577
100549	70280	93761.8	40949.8	31365	85563.1	6018.3	10239.8	5.63577
141939	92602	100452	46860.1	35006	87728.5	4463.1	19176.5	5.63577
166286	107736	101152	59734.8	41192	95037.4	45.36	53.55	5.6384
124909	83052	98565	63798.8	43288	96588.5	2364.66	14466.7	5.64366
132511	82203	105644	49760.5	36923	88321.7	829.44	924.63	5.64366
87536.9	59029	97186.5	46414.1	34397	88431.9	4293.54	6729.96	5.64629
181464	117919	100852	157134	87890	117168	2635.2	6970.68	5.65023
96271.3	61472	102636	57267.5	39376	95314	1423.98	2742.78	5.65023
105137	74773	92149.2	30725.5	24361	82657.7	2654.1	8262	5.65286
132394	90239	96151	59338.4	43355	89696.8	10653.1	19919.1	5.65286
153253	94895	105839	67545.9	45867	96511.4	10275.7	18768	5.65549
86811.3	60753	93645.9	55111.9	44241	81639.5	1574.64	54.06	5.66075
76271.2	60380	82784.2	42244.7	37356	74112.6	4222.26	9914.4	5.66207
167254	101432	108064	85819	56684	99220.8	1340.82	1994.1	5.67258
107402	74059	95042.1	67071.2	46299	94939	9529.38	16210.3	5.67521
138313	86949	104251	72358.9	49365	96062.3	6565.86	10678.4	5.67653
71438.7	62889	74445.6	44889.7	46724	62963.1	149.04	336.6	5.68836
117035	79470	96514.1	53227.3	38595	90382.2	8526.6	15474.4	5.68968
111398	80296	90920.4	65414.5	47445	90357.4	6831	12848.9	5.70546
117393	80622	95426.7	48166.9	34846	90589.1	8205.84	14256.5	5.71203
49115.6	47276	68086.2	30389.6	40876	48723.3	6124.14	10506.5	5.71335
176907	103709	111791	105419	73341	94200.1	7492.5	11057.3	5.71992
70251.5	57592	79941.7	42554.7	40284	69230.1	5422.68	8514.96	5.72255
92762.2	65180	93268.8	27915.8	21132	86574.5	6220.8	11114.9	5.72387
103802	72506	93823.6	44571.1	32766	89147.6	7209.54	9435	5.7449
192895	104926	120481	148434	79502	122359	2619.54	2022.15	5.74622
90128.6	64317	91836.8	32095.4	25805	81511.6	4942.62	7519.44	5.74622
131114	91189	94229.1	57803.2	43925	86242.3	111.78	1970.13	5.74753
133053	90708	96130.2	66183.5	47304	91692.1	1581.66	2519.4	5.75411
155727	105393	96835.1	74869.9	55129	89003.5	10650.4	17888.2	5.75411
91071	63500	93991	38842.2	30467	83551.5	3784.32	5589.6	5.76331
103685	70681	96138	55348.4	41929	86510.8	45.9	42.84	5.76726
145834	93766	101928	71025.7	50758	91704.5	9181.62	20113.4	5.76857
108870	76597	93149	33309.4	25945	84138.1	3463.56	6195.48	5.77252
114998	79220	95134.2	65122.4	47544	89766.5	65.34	97.41	5.78041
130238	78431	108826	47646.4	33643	92814.3	8420.22	13894.4	5.78041
176778	100759	114981	131153	66687	128889	12153.2	21834.6	5.78304
91988.4	58661	102769	50671.4	37309	89008.1	8922.96	16693.8	5.80671
137858	85576	105575	77945.8	52284	97702	754.92	4813.89	5.81723
78126.8	62137	82400.4	46767.8	42541	72047.5	5475.6	9673.17	5.81854
94178.3	65636	94034.9	45793.1	34592	86756.9	57.24	43.35	5.81986
113625	76437	97420.6	50915.5	35837	93110.5	4554.36	7795.86	5.81986
134369	81931	107481	69955.9	38902	117851	4523.04	6847.77	5.82643
59349.4	50775	76603.1	36927.9	38811	62356.2	8401.32	11804	5.833
95613.1	67706	92548.6	32626.8	23678	90304.5	3602.34	5825.22	5.83432
108317	74348	95479	54664.7	40216	89081.7	1362.96	2466.87	5.83563
136633	88196	101528	70565.6	50608	91380.5	8096.22	14769.6	5.83826
82706	69321	78190.1	60970.9	57325	69704.1	9487.26	17206.4	5.83826
137559	80008	112677	60446.5	41509	95435.3	10559.2	16513.8	5.84878
134361	83424	105551	62424.5	40852	100143	6510.24	11275.6	5.85273
68818.4	55675	81007.3	42019	42171	65299.8	2338.74	6008.82	5.8593
132157	92674	93457.1	41768.5	30838	88765.1	5765.04	8383.38	5.86193
120707	81008	97652.7	37794.1	28724	86230	6217.02	8572.59	5.86325
107954	74993	94340.1	44215.7	36153	80151.7	7181.46	10760.5	5.87114
195718	108999	117676	105377	63843	108171	7392.6	10225	5.87771
87973.6	66719	86413.8	42629.8	35211	79344.1	8597.88	13976.5	5.88034
221566	132089	109930	104500	63353	108101	572.94	1300.5	5.88297
110805	74545	97413.8	44333.5	33217	87468.4	82.62	8080.95	5.88429
85160.4	58248	95815.7	58819	44668	86298	3353.94	6508.11	5.90007
206928	113125	119879	128625	57973	145405	20717.6	37668.6	5.90138
215589	142129	99408.4	146758	86025	111804	154.98	695.13	5.90533
91500.3	60769	98678	66666.8	48733	89653.3	4440.42	8863.8	5.90664
121618	80311	99243.3	84342.1	60451	91436.7	13018.3	21700	5.91453
185691	97683	124581	135744	62023	143433	21217.1	51693.6	5.92636
60218.1	53037	74409.4	39983.2	43241	60598.5	3451.68	6966.09	5.92899
189260	109859	112902	107856	70055	100898	13137.1	19855.3	5.93031
209918	114282	120379	167931	92126	119462	12324.4	22692.4	5.93031
124681	84544	96648.9	80927.6	54472	97365.1	7552.98	13575.2	5.94214
148976	97697	99934.1	57004	41637	89723.5	1949.94	2349.57	5.94609
107751	82725	85362.1	81102.1	60809	87406.5	798.12	1370.88	5.95135
231050	133492	113431	166798	104960	104147	18576	29674.3	5.95924
107995	75375	93898.4	36351.2	28475	83663.2	6738.12	9978.15	5.95924
120097	83598	94149	68958.5	48990	92248.8	1677.24	18273.8	5.96187
129128	88327	95808.8	57856.1	46279	81930.5	6267.24	10533.5	5.96581
84497.4	68615	80705.7	56055.2	46567	78889.3	4033.26	9283.53	5.97107
92673.7	64728	93830.5	69284.2	48593	93441.6	9791.82	15580	5.97239
102363	70632	94977.3	79132.1	55100	94119.9	91.26	95.88	5.97765
145133	98704	96362.9	57990.1	37284	101932	150.12	1356.6	5.97896
104169	70900	96287.9	52401.1	41652	82448.8	4544.1	7411.32	5.98422
61846.2	51165	79217.3	36755.6	35769	67343.7	475.74	912.9	5.98422
117118	73060	105057	44158.5	34084	84907	354.78	788.97	5.98422
154156	88749	113836	109207	50400	142004	7476.84	17293.1	5.99737
222315	115383	126272	93738.1	52815	116316	15566.6	30909.1	5.99869
133219	87638	99621.8	77276.2	58178	87049.6	56.16	20.91	6.01052
187696	99315	123857	104165	57219	119306	18175.3	28342.7	6.01183
89610.8	62747	93593.9	40352	31823	83100.6	126.9	176.97	6.01446
60830.2	54009	73813.1	40151.2	42381	62087.9	2832.84	2540.31	6.01841
158798	93604	111181	75685.9	44980	110275	449.28	3827.55	6.03682
77086.4	54956	91926.9	39359.5	31660	81474	3212.46	6441.81	6.04208
93251.9	67668	90313.8	40070.2	30640	85706.2	9627.12	15704.9	6.04865
114841	73035	103050	74257	46335	105029	7717.68	14119.3	6.0526
104709	76094	90180.6	42169.7	32138	85992.7	21.6	16.32	6.06312
127697	73516	113836	43714.6	26956	106280	5984.28	10306.1	6.06706
176412	112681	102602	128993	80093	105548	17685	38147	6.06706
102536	70432	95408.7	79997.8	56368	93009	7278.66	10970.6	6.06838
129015	85476	98917.9	38720.2	24856	102091	3073.14	5680.38	6.07101
123550	84504	95817.5	47714.4	35564	87926.3	147.42	4488.51	6.07232
83005.9	57397	94776.3	36161.6	28993	81740	5967	9083.61	6.07232
125701	84757	97194.9	63475.4	44013	94515.8	4071.6	6883.47	6.07627
66579.1	57181	76307.3	41404.5	39824	68136.9	1270.62	9902.16	6.0789
230906	121753	124290	125814	84532	97540.8	1275.48	2029.8	6.08021
109120	76544	93427.2	32850.4	25096	85785.8	2421.9	3697.5	6.08416
103865	74057	91914.4	34389.9	27433	82155.7	5145.12	9961.32	6.08416
107120	84637	82944.9	69355.4	52222	87037.6	175.5	386.58	6.09073
71964.5	62335	75659.9	40538.3	42655	62283.9	185.22	273.87	6.09599
128208	84468	99472.5	70463	46620	99053.2	137.16	279.99	6.09862
131600	89864	95973.3	65955.1	43756	98784.9	10864.8	15787.6	6.10651
111942	77340	94856.7	36150.8	27089	87459.2	349.92	3196.68	6.11308
123583	71157	113821	93148.9	46017	132660	424.44	751.74	6.1144
142928	90596	103392	45008.5	32268	91411.8	137.7	6904.38	6.11834
114856	73224	102797	31842.2	22620	92255.1	8931.6	16408.2	6.13412
99495.3	71699	90943	43917.1	33067	87040	9110.34	12421.6	6.13938
190724	109145	114520	123583	76916	105299	5031.18	34618.3	6.14596
121436	83571	95229.7	72464.2	43207	109913	2019.06	3821.94	6.1499
226008	135548	109273	83517.5	46984	116495	21352.1	39769.8	6.15516
168853	99632	111068	148733	67114	145236	315.36	584.46	6.15779
155269	104176	97677.9	83739.4	54320	101030	1355.94	2111.4	6.16963
93383.3	66017	92702.9	59974.6	42731	91982.2	5005.8	9652.26	6.17094
132337	85992	100856	50466.2	38321	86306.6	8032.5	13371.2	6.17094
133868	84820	103433	57176.3	40580	92338.7	3986.28	6869.7	6.17226
135968	90039	98966.2	57665	45255	83507.5	73.44	124.44	6.17489
178678	117228	99889.7	144040	76444	123486	14190.7	29600.4	6.17489
93091.3	66980	91084.4	43746.5	33156	86469.1	1336.5	1834.98	6.1762
97498.8	74254	86051.7	52428.6	39550	86876.4	8015.76	13977.6	6.18146
184001	113293	106438	93752.6	68592	89575.7	4444.2	7259.85	6.1854
89797.4	73165	80434.1	52139.2	46320	73769.3	7144.74	12581.7	6.19066
124639	87185	93689.8	66798.5	50829	86126.2	2055.24	3355.29	6.19592
130668	86408	99105.2	43936	30088	95699	123.66	277.95	6.2025
112489	77084	95637.2	70091.5	48360	94985.8	661.5	453.39	6.2025
132617	82691	105104	65425.3	47459	90345.6	9395.46	14091.8	6.2025
92133.6	65165	92658.2	48574.1	37680	84483.8	78.3	158.1	6.20381
117654	79589	96879.6	75624.3	50806	97549.8	14558.9	26000.3	6.20644
137652	86827	103898	72897.3	53227	89755.2	11408.6	19473.3	6.21302
177093	111508	104082	88082.6	49092	117587	12949.7	20229.2	6.21302
62428.2	51996	78684.8	42971.6	42849	65723.5	3429.54	7149.18	6.22354
102156	69499	96331.2	42172.4	33686	82046.2	2489.4	3687.3	6.22617
147236	95228	101328	87727.3	57025	100821	3613.14	7097.16	6.23011
106575	73993	94394.1	32697.5	25556	83849.8	102.6	145.86	6.23143
104957	74123	92798.4	46672.2	37103	82438.3	1071.9	1446.36	6.23406
100593	72919	90408.4	31639.1	25007	82916.9	7312.14	9393.69	6.23406
133411	82003	106621	98969.6	60691	106870	13427.6	27521.1	6.23537
154957	97603	104047	50347.4	36719	89860	1429.38	16630.1	6.23669
117905	86090	89755	83474.8	54378	100603	96.12	114.24	6.23932
224008	117993	124419	139777	76276	120096	23598	46555.3	6.25247
169247	105035	105601	88916.4	56399	103321	173.34	208.59	6.26299
156363	102635	99843.4	70439.2	51003	90510.5	2091.96	3192.09	6.26299
177942	95264	122413	101922	56084	119100	25727.8	40013.1	6.26693
182317	110448	108181	95441.8	58144	107576	11891.9	23549.8	6.26693
113856	78074	95571.4	34186.9	24906	89957.1	11822.8	16531.7	6.26825
85926.2	64093	87860.8	41734.4	34829	78529.6	77.76	15.3	6.27087
112333	75265	97812.9	41372.6	32121	84412	2549.34	3450.15	6.27613
130269	95164	89711.7	77210.3	55777	90719.3	10019.2	16020.1	6.28008
129133	86032	98368.7	71580.8	47084	99633	4277.34	7969.77	6.2998
126010	76076	108552	98189.3	59944	107349	7178.76	23370.8	6.2998
117335	74644	103018	84358.3	51012	108377	1558.44	2079.27	6.2998
69114.1	60581	74767.1	46271	49177	61663.3	2752.92	5357.55	6.30506
85177.9	63725	87598.6	50875	40777	81765.4	9051.48	15396.9	6.30638
95980.3	68789	91441.5	37253.5	26881	90824.2	6349.32	10082.7	6.30638
105861	71292	97314.1	83154.1	58092	93809.6	405.54	316.2	6.31558
91617.4	63615	94384	28716.1	21519	87454.8	274.32	406.98	6.32084
119492	80523	97252.2	33701.9	24091	91681.1	281.88	636.48	6.32347
96468.5	63984	98808.4	67818.6	47608	93357.4	7137.18	9399.81	6.3261
169491	107959	102889	83394.4	57643	94813.5	3139.02	15309.2	6.3261
105663	63384	109251	51851.3	29829	113920	1160.46	2835.6	6.32873
62810.8	54356	75729.8	35904.6	39732	59222.9	4330.26	9059.64	6.34188
117091	72309	106124	54416.9	34965	101995	2703.24	4905.18	6.34714
130703	85280	100443	68415.8	48156	93107.8	157.68	443.7	6.35503
185980	102610	118783	99876.8	68658	95335.2	14511.4	24251	6.3616
63248.6	55586	74570.2	42140	47886	57672.1	527.04	1077.12	6.36949
78378.5	67374	76240.3	45168.3	42490	69667	85.86	177.48	6.37081
92867.1	63852	95316.4	54004.3	42261	83746.9	7243.02	15918.1	6.37212
136179	89785	99400.2	57843.2	42180	89872.2	493.02	989.91	6.38001
71609.9	62935	74569.4	37558.6	39907	61679.5	4666.68	11442.4	6.3879
120486	78181	100999	42164.3	31493	87742.6	5793.12	9299.34	6.39974
86856.4	64869	87749.5	42678.4	33709	82974	2295.54	3208.41	6.405
97637.7	67208	95208.6	35684.8	27644	84598.5	125.28	98.43	6.405
67569.2	58307	75946.5	44047.8	47991	60151.2	2407.32	9665.01	6.41157
146779	94698	101579	111272	67514	108012	15019.6	22223.2	6.41289
102204	64480	103878	74658.8	51916	94245.3	455.22	715.53	6.41552
137670	87490	103124	72596	54594	87146	912.06	2864.67	6.41683
120400	83357	94659.6	92647.8	58944	103009	8092.44	12052.3	6.42604
111756	70241	104270	64016.5	45777	91648.3	7913.7	13850.6	6.42604
82641.3	66917	80935.8	49533.1	43853	74024.6	5011.74	9164.19	6.43919
155221	97502	104332	67157.6	45335	97082.7	2011.5	17304.8	6.44576
118334	70841	109473	93226.7	45588	134020	1983.42	3931.59	6.44839
90472.1	65646	90320.5	51243.3	36846	91143.7	8967.78	15918.1	6.4497
96743.5	65718	96475.6	31588.4	23822	86901.9	6697.62	11041.5	6.45628
179554	112762	104355	74753.3	48830	100328	1181.52	1194.42	6.45759
116620	81203	94119.9	75827.3	55779	89091.2	13802.9	15947.7	6.46154
92265.6	60898	99292.5	42422.4	34274	81116.7	22.68	37.74	6.46285
104942	71059	96785.1	34734.4	25475	89356.4	10188.2	17744.9	6.46285
97117.2	67975	93632.6	35798.2	28068	83585.3	2305.26	3489.93	6.46285
56203.3	50378	73114.1	36947.3	48334	50096.8	3167.64	7814.73	6.46285
154795	98780	102699	59405.4	44321	87840.8	4014.9	6538.71	6.46417
97133.1	78128	81478	57027.8	47256	79087.8	10062.4	15323	6.46548
86195.5	60672	93105.7	29555.8	25056	77305.7	394.74	480.93	6.46811
100379	71669	91789	37859.9	30029	82626.4	4303.8	6366.84	6.476
126444	89264	92833	87428.7	56734	100993	6205.68	5019.93	6.47995
129508	93200	91067	96312.2	70716	89257.3	118.8	186.66	6.48126
196831	109596	117701	98822.2	60616	106843	793.8	7715.79	6.48389
77991.6	56288	90805.5	41886.2	33516	81902.8	1030.32	1649.85	6.49047
99930.4	71328	91815.9	35832.2	28968	81065.4	184.68	7071.15	6.4931
84224.9	58638	94132.9	42585.5	33182	84108.3	7489.26	14316.2	6.4931
176094	112578	102511	124575	68150	119797	12922.2	23551.3	6.49704
125755	82919	99392.1	44184.4	31775	91130.5	6026.94	10935.9	6.50362
71287.1	64055	72935.3	40381.2	41071	64435.3	3590.46	6892.14	6.50493
128905	74881	112818	53906	38457	91863.3	195.48	142.8	6.51282
85336.4	68091	82134.3	55206.9	46347	78064.2	720.36	1450.44	6.51414
118215	81436	95134	73538.8	48577	99212.4	1618.92	17183.9	6.51414
91856.9	65638	91714.2	30973.9	25058	81008.2	4029.48	6223.02	6.52334
116888	81413	94093	72309.8	50253	94300.7	433.62	819.57	6.53254
89385	58676	99835.3	53027.5	38308	90717.5	92.88	91.29	6.53517
161030	96517	109341	66861.7	50061	87530.2	9234	14587.5	6.53517
215280	118154	119409	117784	66858	115455	12524.2	22883.2	6.53649
89665.4	68056	86345.2	46468.6	36753	82860.4	5053.86	9089.22	6.54701
92942.4	70530	86361.4	37625.6	30198	81655.4	5402.7	7929.99	6.55884
162733	97666	109198	107741	53490	132005	12615.5	32064.2	6.56147
55378.6	49669	73069.6	35738.8	41481	56463.9	4558.14	9367.17	6.56279
60477.8	51395	77117.8	33631.2	33159	66469.3	3582.9	6721.8	6.56279
113943	69476	107481	46386.5	34020	89358.9	17041.9	27464.5	6.5641
101447	72729	91413.5	46630.1	36473	83786.6	1691.28	2200.65	6.57988
184139	107907	111835	104103	64191	106284	9473.76	21936.6	6.58514
119672	80287	97685.2	86930.3	58594	97229.5	4342.14	7074.21	6.59303
225301	125733	117434	118167	72253	107181	5708.34	6037.38	6.59435
82280.4	59204	91080.5	41530.3	33384	81528	2093.58	3509.82	6.59829
151534	89040	111533	119539	48564	161315	24989.6	39059.4	6.60881
116604	77069	99155	46867.1	33312	92203.6	5850.9	10050.6	6.61013
113042	76443	96913.1	40775.4	30475	87686.9	5441.58	7714.77	6.61144
147976	90371	107310	65083	45983	92757.7	6310.98	9328.92	6.61407
68821.6	57657	78226.2	45594.9	45716	65362.4	1928.34	3417.51	6.61407
83254	66303	82290.9	43433.3	36991	76949.6	250.02	332.01	6.61801
105473	76411	90462	65100.8	46831	91103	2884.14	8111.04	6.63905
205881	116044	116272	118089	59548	129964	237.6	782.34	6.643
111325	75478	96661.1	38604.6	29718	85133.3	7318.62	13540.5	6.65878
135846	84016	105965	43126.6	31204	90576.3	13950.4	20117.5	6.67061
155746	99679	102399	80534.5	55711	94737.3	2457	22664.4	6.67193
97560.3	65384	97787.1	75541.1	52197	94845.8	202.5	310.59	6.67324
95085.2	71724	86881.7	62871.1	48072	85711.5	4984.74	8087.07	6.67587
97063.7	69611	91381.6	42345.2	31878	87054.8	4396.68	6904.38	6.68508
192191	104634	120376	126818	84995	97784.3	13758.7	23713.5	6.68508
115583	77740	97438.6	36998.6	28117	86237.6	44.82	30.09	6.68902
112390	75775	97203.6	49303.1	35090	92081.1	1188	3664.35	6.69034
122908	72983	110366	47179.8	35419	87297.1	112.32	89.76	6.69428
100403	68884	95522.8	46322.8	36752	82602.6	76.14	51	6.69823
88265.1	60888	95003	43452.7	32753	86945.2	3022.38	7295.55	6.69954
165170	100913	107267	78175.8	47565	107712	5587.92	12282.3	6.70217
112265	81205	90602.9	63351.2	48985	84756.2	7081.02	13121.8	6.70217
159202	100851	103455	66923.3	49891	87909.3	6225.66	9843	6.70349
119964	78137	100618	35731.3	26621	87963.8	542.7	5256.57	6.71137
148382	92328	105324	85302.7	49756	112356	61.56	80.58	6.71269
133876	86130	101866	69058.4	43270	104595	7754.94	13798	6.714
139792	88845	103117	87298.6	63229	90483.8	71.82	88.74	6.71532
90005.7	64192	91890.1	29709.2	24496	79483.2	4267.62	6329.61	6.71663
117929	81623	94686.2	67521.6	49911	88659.7	2845.26	4523.19	6.72321
66548.9	57052	76445.2	35656.2	36824	63457.7	39.96	13.26	6.72452
91474.8	59484	100782	65924.3	49816	86727.4	2388.42	1706.97	6.73373
157623	100033	103266	65158	45749	93339.7	440.64	211.65	6.73504
100242	67986	96629.2	55102.1	42622	84725.6	7089.12	9922.56	6.73504
69791.5	54774	83504.1	35098.4	31014	74166.7	5259.6	5785.44	6.73636
127980	87209	96174.8	60538.9	43929	90315.6	6069.06	9560.97	6.74293
162584	100448	106076	113534	60432	123123	15456.4	25251.1	6.74425
144469	95155	99500	52330.3	37751	90845.8	12724	18812.9	6.74556
78082.2	59182	86465.4	32113.8	26254	80163.4	2622.78	5091.33	6.75082
187813	114999	107031	121825	67103	118980	109.08	200.94	6.75214
153989	85980	117374	104756	50376	136281	13277	22736.8	6.75477
132095	88799	97489.2	71177.9	44699	104358	15652.4	26149.2	6.7574
70921.9	60953	76254.5	46730	46708	65566.8	110.16	181.56	6.76923
104970	72092	95423.8	57580.2	43148	87456.6	7491.42	15003.7	6.77055
97972.6	79768	80492.6	51657.5	46540	72742.3	2655.18	3287.97	6.77318
97855.5	67039	95661.6	55159.9	38507	93878	6309.9	9170.31	6.77449
102098	71172	94013.1	55231.2	41180	87897.8	10510.6	17812.3	6.77449
97036.6	68556	92762	54383.4	42257	84342.7	9735.12	15671.8	6.77844
169306	90216	122990	106605	54625	127898	3785.94	5817.06	6.77975
101379	76361	87007.4	73899.5	56100	86329.4	3269.7	5840.52	6.78764
109726	76317	94225.8	65686.7	45097	95457.4	5884.38	8737.83	6.78764
105262	66575	103619	45584.1	30747	97160.7	9841.5	17716.4	6.79027
127376	89040	93752.8	73403.8	48088	100037	13911.5	25813.7	6.79158
111222	76665	95076.6	57606.7	38996	96812.8	68.58	92.31	6.80473
121256	79043	100535	66273.7	49183	88309.2	5214.24	8561.88	6.82446
109979	77528	92967.2	80674.9	56325	93867.9	1705.32	3141.6	6.82446
66142.9	55413	78226.1	45167.2	45030	65735.7	1826.28	2815.71	6.8284
64718.8	56526	75034.7	39927.1	43735	59829.9	3293.46	8344.62	6.82972
149023	93976	103924	88779.2	59713	97436.7	2325.24	3303.78	6.83366
184736	103962	116455	83955.4	53358	103117	4357.26	6703.44	6.83498
84592.2	67436	82208.9	32456.7	25672	82856.1	253.26	717.06	6.83629
118859	79599	97860.1	48794.4	37627	84986.6	6996.24	10062.8	6.83761
148766	91331	106749	58456.6	42803	89503.4	61.56	48.96	6.83892
114305	80737	92783.5	73207.3	48433	99058.7	96.12	156.57	6.84155
126521	85555	96916.4	54553.5	40183	88973.4	6175.44	9781.29	6.84681
65190	54477	78423.8	42324.1	45673	60730.7	929.88	1746.75	6.86128
98515.3	70711	91305.5	57696.8	43731	86465.4	6388.2	9715.5	6.86522
110848	74798	97122	34535.7	27495	82317.9	6616.62	9515.58	6.86522
111455	78060	93572.9	60238.1	48225	81861.3	6286.14	11092.5	6.8718
86485.9	57383	98773.9	38972.9	29955	85265.5	474.12	927.69	6.87442
142987	97454	96155.8	55322.5	37139	97622.8	6413.04	10953.8	6.881
95607.2	67579	92716.9	37349.1	30219	80999.1	263.52	341.19	6.88232
149671	99695	98388.4	91855.1	59711	100816	10545.7	19158.7	6.89283
71795.9	63693	73873.4	43829.6	43133	66594.5	7459.02	12814.3	6.89678
94292.8	65981	93656.9	33654.4	28313	77899.8	83.7	154.02	6.89809
104140	77883	87630.6	59984.3	43435	90506	8315.46	16401.6	6.89941
70145	61562	74673	42868.4	47886	58669	4380.48	6801.36	6.90204
106397	74009	94216.5	31858.9	25972	80390.7	6524.28	9104.52	6.90993
132852	81350	107027	79619.2	51234	101845	8857.62	12931	6.91387
113786	78516	94975	51618.6	39964	84648.1	92.88	86.7	6.91387
133793	89691	97760.9	54693.9	37231	96275.1	191.16	313.14	6.91782
93643	59717	102768	44845.9	37757	77840.5	189.54	2226.15	6.92176
95409	60176	103907	68581.6	49108	91524.1	9385.2	14487.6	6.92571
136657	90464	99000.4	50967.9	38444	86885.7	4863.24	8382.87	6.93228
105953	60741	114318	46001	29965	100608	9029.34	14378.9	6.93623
71897.1	58428	80643.7	42507.2	39676	70212.5	2621.7	4214.64	6.93623
132254	87972	98524.6	54095.6	37680	94087.3	174.96	100.47	6.93886
104458	72751	94098.7	48633.5	34911	91296.3	10458.2	19206.6	6.94149
98800.5	66019	98077.7	56823.7	44003	84630.5	451.98	449.82	6.95069
104330	69804	97951.5	54743	40380	88847	9568.26	16796.8	6.95069
96514.6	60628	104328	57730.9	41192	91849.1	1328.4	6692.22	6.95332
129782	83629	101704	53828.8	39024	90398.9	5808.78	7933.56	6.95858
113993	89466	83502.6	76618.4	59635	84200	59.94	75.99	6.96384
123888	78489	103443	97520.2	50025	127758	2981.88	4917.42	6.97304
99688.8	67060	97423.2	32267.7	24784	85325.1	2773.98	12626.6	6.97304
80276.4	57760	91083.8	33737.6	26940	82072.2	4930.2	8462.94	6.98225
113189	70831	104728	66856.3	44578	98288.3	99.36	117.3	6.98751
144270	108457	87176.4	119518	73741	106219	6357.42	8956.62	6.99145
97945.1	66534	96475.9	46967	36818	83601.3	4151.52	6429.57	6.99277
93623.4	67732	90588	45975.1	34676	86890.7	7091.82	14712	6.99671
101508	74655	89108.7	45188.8	36223	81757.3	11162.9	14528.9	6.99934
103415	71775	94425.4	29748.6	23275	83763.9	6247.26	10915	7.00066
127752	84967	98536.3	83284.2	57799	94432.7	6722.46	12007.4	7.00329
96615.3	67922	93221.3	40580.5	32098	82855	4402.62	7748.43	7.00329
123626	72261	112120	96873.8	55857	113660	4467.96	8294.13	7.01118
134376	91828	95901.5	82963.4	58332	93209.4	15656.8	25531.1	7.01381
109896	73581	97880.5	44972.8	31648	93128.8	1566	1094.97	7.0217
94222.3	69313	89088	44349.7	32205	90249.9	11156.4	24376	7.0217
142766	94903	98587.9	58331.3	39267	97354.1	3172.5	27831.7	7.02301
88868.3	62496	93191.1	33404.9	28520	76761.1	7252.2	10269.9	7.02433
106158	68168	102060	32250.4	26005	81275.3	3967.38	5566.65	7.02564
114137	77514	96499.4	49235	35210	91640.7	6148.98	10288.2	7.02696
120243	65549	120219	83212.4	42384	128667	8156.16	14521.2	7.02696
47800.7	46108	67941.9	27373.1	42072	42639.4	747.9	1653.93	7.04011
54747.4	50453	71114.2	33057.2	36913	58690.3	3355.02	4802.16	7.04274
117206	79532	96580.4	52945.4	38481	90169.9	12852.5	13622.6	7.04405
112604	87995	83863.9	74750	57526	85158.4	12626.3	18507.9	7.04668
161353	98344	107525	130009	57461	148279	10572.7	19221.9	7.048
95608.8	61058	102621	45821.2	33702	89102.6	3525.66	6611.64	7.048
125422	84815	96912.6	51015.4	38274	87352.9	14418	12024.3	7.05326
156248	98388	104077	71753	43232	108771	10256.8	15957.4	7.05457
120565	80627	97998.7	76154	56231	88755.9	255.42	7105.32	7.05588
205120	106189	126592	142541	75437	123833	11284.4	17757.7	7.05851
97966.3	68826	93283.3	55822.5	41342	88490.7	1622.16	1926.78	7.05983
62025.9	52378	77607.6	29669.8	29827	65190.5	396.9	644.13	7.06246
128040	80189	104643	52168.9	36761	93004.5	2146.5	2803.47	7.06509
91056.1	64922	91917.3	53934.1	40558	87149.9	4648.86	7930.5	7.06772
145543	93929	101548	55120.5	35149	102773	11947	21622.5	7.07298
144402	81900	115550	78307	37077	138413	3325.86	5370.81	7.07429
127913	93530	89627.9	60653.3	44467	89391.6	2394.9	2831.52	7.08613
134630	93843	94020	53553.4	36435	96327.1	3787.02	6726.39	7.08744
104338	73285	93305.9	68306.8	47621	94003.8	80.46	174.42	7.08876
125045	76653	106910	51969.1	41056	82956.1	916.92	1507.56	7.09533
138829	89248	101944	59812	44656	87778.6	4004.64	6627.96	7.11637
89698.8	58913	99782.7	32633.8	25053	85366.6	7485.48	13433.4	7.12689
106139	73655	94439.1	44475.5	34055	85589.3	5089.5	9343.2	7.14267
149252	88039	111103	50299.4	37207	88596.8	8954.28	14105.6	7.14267
156808	104148	98672.7	81963.4	52452	102409	13954.7	20898.8	7.14661
143743	91513	102940	73322.8	56557	84963.6	9528.3	19101.5	7.14924
130935	78489	109327	80812.1	52685	100524	6292.62	12174.2	7.15056
130503	79585	107465	57434.9	39333	95697.2	376.92	711.45	7.16634
167810	95205	115515	119598	70249	111574	24233	42923.6	7.17028
182023	110984	107485	124923	77032	106280	6812.64	14772.1	7.17028
110127	74409	96994.4	38583	29917	84519.7	606.42	1573.35	7.1716
85812.3	61749	91075.1	48489.3	38761	81984.3	9501.3	16602.5	7.17291
132878	90580	96139.2	69819.3	47560	96208.5	10382	20125.1	7.17686
124957	84716	96666.3	80599.3	46849	112749	10930.1	19392.2	7.17817
94381.9	68529	90259.8	50341	39809	82874.4	7287.3	13224.8	7.17949
134192	92056	95533	70702.7	49457	93689	17.82	7.14	7.18475
135410	85952	103246	55418	33036	109937	15086.5	22413	7.18869
98714.6	68677	94199.8	37651.5	31525	78272.1	135.54	97.41	7.18869
89683.4	63989	91851.6	29966.8	22757	86298.8	140.94	2272.05	7.19921
126792	80501	103221	57042.9	41805	89423.8	11123.5	41107	7.20447
132916	86577	100613	51130.4	37421	89545.6	10075.9	15611.6	7.20973
150624	100817	97913.2	52644.1	32833	105080	5044.14	9756.3	7.20973
100668	67717	97425.4	65416.7	45541	94138.2	133.38	216.75	7.21105
86054	65841	85655.4	38855.7	31329	81280.8	4186.62	7636.23	7.21236
109407	73055	98146.4	69163.2	42098	107670	1981.8	6469.35	7.21894
105312	70614	97738.8	31271.4	24338	84205.9	9282.06	12711.8	7.22025
114738	71076	105794	47442.8	36252	85766.6	160.38	12.24	7.22025
89584.3	64684	90764.3	28829.5	25272	74761.5	139.32	135.15	7.22288
102195	79330	84424.9	31318.9	24146	85004.4	153.36	99.96	7.22682
165096	91759	117915	81324	42348	125854	10471.1	14612	7.22814
135400	86811	102217	59633.3	41078	95139.2	15553.6	24689.1	7.22945
62578.2	51938	78961.9	27622.6	27190	66578.7	734.94	1390.77	7.23077
103542	72355	93784.2	37809.2	29735	83331.5	3677.94	5569.71	7.23603
75832.9	57115	87013.7	43889.6	35830	80277.6	4611.6	5176.5	7.23997
153884	90765	111111	115015	68000	110848	7838.1	12497	7.2426
126545	81763	101431	55438.6	43751	83043.2	7415.82	15428.5	7.2426
98309.7	67587	95326.4	47296.4	40123	77252.9	9164.34	8938.26	7.24523
147541	84211	114822	123489	57747	140146	16117.4	27652.7	7.25312
51885.9	48228	70506.7	29546.6	35340	54792.5	197.1	385.56	7.25444
101240	73032	90848.3	44566.2	35061	83303.1	4196.34	7228.74	7.2597
63573.5	53826	77404.1	38795.2	40034	63508.1	6788.34	14358	7.2597
134409	85676	102813	69131.9	46869	96665.8	63.18	91.29	7.2689
94120	66613	92598.3	54736	37589	95431.6	4746.06	8371.14	7.27153
100606	68108	96807	37841	28757	86238.2	11185.6	18128.5	7.27548
101386	64546	102941	39600.4	30838	84157.5	2526.12	8674.08	7.28205
121259	75026	105921	50557.5	36818	89992.3	4783.86	6161.82	7.28468
104330	72120	94805.4	66260.7	46136	94123.1	5009.58	7330.74	7.29257
54472.9	48825	73116.9	31942.6	35645	58728.9	141.48	192.27	7.2952
139551	94065	97226.6	71552.2	52837	88749.2	5026.86	7008.93	7.2952
106148	74698	93128.9	50143.9	37991	86500.2	6137.1	12716.3	7.29915
80572.7	59785	88323.4	39865.5	32285	80923.8	3595.32	6125.61	7.30046
133807	90764	96615.1	83682.7	53704	102120	226.8	121.38	7.30178
84074.4	58089	94852.8	29464.6	21437	90077.4	9008.82	12414.4	7.30309
152326	101072	98769.4	71663.4	52048	90234.7	2712.96	5647.74	7.30572
98600.7	69264	93293.7	49377.1	38216	84675.9	3261.6	5778.81	7.30704
83758	61512	89237.3	48728	39660	80520.4	3261.6	6129.69	7.31098
133947	89165	98450.9	54533	38413	93038.1	7439.58	12851.5	7.31098
132595	88932	97712.5	72556	51152	92958.9	756	514.59	7.31098
175286	113245	101440	103146	67817	99677.2	6981.12	11648.9	7.31361
103021	73268	92149.5	35707.5	28588	81857	4626.72	8452.74	7.31755
63169.1	53299	77672.2	32221.3	31243	67588	2380.86	5236.68	7.31755
157745	89074	116061	94366.1	50734	121898	17637.5	25359.8	7.31887
56592.3	51921	71432.3	35401.3	39761	58350.2	41.04	68.85	7.32807
149894	94988	103418	59233.7	42648	91022.8	10122.8	18328.9	7.33859
100235	73482	89396.2	53625.8	40558	86651.7	264.6	616.59	7.3478
127685	83933	99698.5	50659	37933	87522.5	1513.62	2487.27	7.3478
149394	92685	105634	78186.6	53437	95889.3	12736.4	25375.6	7.35043
122874	83650	96266.3	45605.7	31810	93958.4	6380.1	14728.3	7.35306
163909	100280	107120	71684.5	44101	106526	7162.02	14157.6	7.35306
107269	71749	97980	52907.6	39533	87707.8	7470.36	17508.3	7.35963
91441.4	58523	102399	59784.5	44815	87426.9	6079.32	11577.5	7.36226
76436.1	59609	84036.2	39517.2	32788	78986.2	5846.58	6945.18	7.36489
109908	76650	93971.4	56688.1	42510	87393.9	9405.72	16164.4	7.37015
149285	96309	101585	74774.3	52861	92703.7	11046.8	22102.4	7.37541
117842	85838	89970.4	64342.6	46202	91267.9	199.26	334.05	7.37936
151996	99820	99791.4	55365.7	39384	92129.9	8464.5	13680.8	7.38067
105188	70649	97574.9	33047.5	26804	80801.3	125.28	128.52	7.38462
153949	91359	110435	98380.4	46747	137922	4956.12	8918.88	7.38856
130711	84947	100843	62244.7	40195	101487	13792.1	21478.7	7.39119
121120	82196	96570.9	50351.2	36584	90198.4	8742.6	16570.9	7.39776
119089	80698	96713.8	43812.9	32330	88812.9	2290.14	3217.59	7.40434
115556	80877	93637.3	38052.7	30128	82774.3	153.9	73.44	7.4188
117012	80521	95236.3	69549.3	48676	93639.2	122.58	88.23	7.4188
208856	117244	116744	153996	91336	110496	16171.9	34975.3	7.43458
108117	74932	94560.1	32504.8	25488	83577.8	500.58	722.16	7.4451
154992	87425	116186	98303.8	54845	117466	12223.4	17502.2	7.45036
147050	98291	98046.4	78005.7	49439	103404	106.92	2959.53	7.45431
87437.8	61575	93062.5	31495	25523	80870.3	2197.8	74.46	7.45562
95777.4	68419	91741.5	72479.3	51675	91920.8	4223.88	7252.71	7.46088
96950.8	67365	94318.5	38750.4	31233	81309.7	5580.9	8388.99	7.4714
80167.3	58549	89734.1	54106.9	42637	83166.1	23.76	43.35	7.4714
147988	100868	96150.6	69024.4	46544	97189.4	12523.1	17704.1	7.47272
121950	78599	101682	44645.6	34151	85675.2	7950.96	8726.1	7.47403
144304	88263	107147	71823.2	48839	96378.1	12701.3	22829.6	7.47666
185124	110716	109580	102685	73032	92145.2	6039.9	12739.8	7.47929
110031	74356	96979	47542.7	37120	83937.4	11224.4	18141.2	7.47929
168089	104324	105593	94503.2	62864	98520.1	18373.5	35607.2	7.48586
90079.3	64545	91462.4	33645.2	25473	86561.2	591.84	708.9	7.49244
118752	77985	99795.5	52520.9	40085	85867.8	415.8	985.83	7.49638
121399	80273	99111.5	45785.5	33549	89439.3	3910.14	10708	7.50033
87076.3	62368	91499.4	49859.3	36588	89307.4	557.82	703.29	7.50427
111430	78644	92857.3	68958.5	45388	99569.6	3491.1	4991.37	7.5069
72234.2	64152	73792.6	45983.7	47064	64031.7	140.94	299.37	7.5069
76145.1	54308	91887.8	43632	35604	80313.1	3113.1	4635.39	7.50822
132738	92244	94305.5	66977.3	47460	92486.8	3432.78	5407.53	7.51874
108486	72185	98493.5	40007	30308	86508.4	870.48	7323.09	7.52005
138470	90917	99813.7	79447	55553	93723.8	7440.66	12553.1	7.52005
182468	103632	115391	119150	60192	129728	2762.64	6242.91	7.52531
119156	79609	98091.7	78883.7	51257	100859	97.2	251.94	7.52531
91445.7	75104	79795.8	61607.5	55140	73222.9	5162.4	7214.97	7.52663
107801	73429	96213.2	49563.4	38929	83438.7	5948.64	10261.7	7.53715
109939	79755	90339.1	81826.2	56927	94200.7	2975.94	4344.18	7.54241
141171	93831	98600.7	78450.7	54751	93904.1	666.36	845.07	7.54241
97027.6	67617	94041.5	51477.7	41073	82137.7	2346.84	4031.55	7.54241
145506	100425	94955.4	93133.8	67364	90606.5	897.48	1402.5	7.55424
127357	84857	98359.1	49811.8	35085	93044.4	1047.6	1631.49	7.55687
110892	81944	88688	61028.1	44817	89241.5	7147.98	16339.4	7.56213
143857	97220	96973.9	84902.6	59860	92953.1	565.92	1097.01	7.56476
108634	74170	95988.2	49840.9	30734	106279	10323.2	17045.7	7.56476
106346	71323	97716.9	56759.9	39551	94051.2	5599.8	10208.7	7.56739
205848	118225	114108	84253.5	59605	92637.2	8223.66	12478.7	7.57002
105956	72992	95132.8	32618.2	25340	84359.3	2188.08	4345.2	7.57397
73941.9	59233	81810.1	34326.7	31089	72361.2	1530.36	14591.1	7.57923
82469.6	60672	89081.1	48370.5	39472	80310.3	6695.46	10394.8	7.58185
138331	82244	110228	112771	59388	124445	4734.72	5498.82	7.58317
91686.8	61806	97220.1	43099.6	33107	85316.5	5737.5	10968.6	7.58974
129039	88800	95232.8	66866.6	49132	89191.7	4498.74	7313.91	7.59369
109465	76552	93712.9	40650.7	30565	87161.2	8351.1	14665.6	7.595
86514.5	60375	93910	36171.9	30023	78958.2	7899.66	9875.64	7.59632
128583	75221	112028	47611.8	33913	92008.6	274.32	200.43	7.59632
124459	79937	102037	87399.5	51857	110454	7596.72	14377.9	7.59763
216263	130400	108689	160431	99028	106172	4742.28	16599.5	7.60289
82473.8	60404	89480.9	58437.7	47296	80974.6	50.22	88.74	7.60552
108907	76780	92958.2	59646.2	43560	89737.7	853.74	9449.28	7.60684
150859	102513	96443.5	94118.8	61949	99568.5	12041.5	18993.4	7.61078
106396	73028	95480.7	53030.2	38772	89636.5	5940	10002.1	7.6213
93304.4	61581	99296.8	42890	32765	85787.9	2153.52	16617.3	7.62393
112680	74912	98576.6	86037.1	51088	110369	3536.46	7198.65	7.62788
115596	73234	103445	42794.5	30626	91575.1	9210.78	13878.1	7.63051
92978.4	62582	97367.2	34445.5	27874	80986.6	2554.74	4179.45	7.64497
135676	85401	104116	72795.2	47508	100419	355.86	2016.54	7.64497
76109.1	61037	81719	32292	27769	76210.5	30.78	39.78	7.6476
175702	104265	110438	146417	73069	131322	13929.8	40651.1	7.65549
97667.3	70560	90713.2	44144.5	34560	83711	3839.4	5908.86	7.65549
59201.5	53085	73087.1	37510	44176	55646.9	4910.76	8335.44	7.65944
98319.8	69469	92753.4	47497.3	38368	81129.7	5653.26	9459.48	7.66864
109565	74297	96645.5	34074	26884	83063.3	2219.4	4422.72	7.67784
97348.8	65026	98112.3	51312.4	38934	86372.1	62.1	252.45	7.68047
105173	72872	94585	34497.4	27080	83486.7	241.92	238.68	7.69231
152246	101108	98682.7	68535.2	48768	92099.8	2021.76	2843.25	7.7002
154398	99924	101263	56947.9	37280	100111	12541	21293	7.70151
125484	80513	102141	85129.4	54749	101902	3303.72	6201.6	7.70414
120334	80615	97825.9	43224.3	31027	91299.4	4264.38	5658.96	7.70546
68003.2	59291	75165.9	40111.7	40491	64922.2	6528.6	9982.74	7.70809
101127	68765	96378.5	62239.3	43945	92818.7	10700.6	19948.1	7.71203
108510	76924	92445.6	48474.2	38104	83371.9	43.2	33.15	7.71203
89016.7	61228	95279.9	50701.1	39313	84520.4	10545.1	11712.1	7.71335
166391	97984	111290	99320.6	60164	108189	7972.02	14683.4	7.71466
118343	81052	95688.4	73569.6	49452	97497.7	9316.08	12976.4	7.71598
96530	64154	98609.4	53185.7	37639	92605.5	245.7	264.69	7.72518
143163	95966	97767.3	70662.2	45475	101834	75.06	81.09	7.72913
140408	78928	116584	87983.3	65556	87956.4	1149.66	2013.48	7.73439
88663.7	66332	87599.7	52531.2	40792	84396.1	6093.36	9987.33	7.74096
206531	113917	118816	110278	68813	105027	19936.3	30635.7	7.75148
80206	56310	93347.1	56422.4	44018	84004.3	6152.22	9637.98	7.75937
122305	87099	92026	77061.2	48399	104347	11028.4	24680.9	7.76331
132767	91383	95214.9	67748.9	46963	94542.4	4767.12	9111.66	7.76463
113071	73868	100317	48364.6	37649	84188.7	10606.7	12327.2	7.76726
54974.2	48377	74473.2	34754.9	41773	54525.6	3852.36	8651.13	7.77646
92450	70648	85760.5	64132	51333	81876.3	10702.8	19928.2	7.77646
167516	108871	100838	58846	34935	110392	8967.24	15878.3	7.77646
140644	85275	108089	47453.6	34319	90618	1560.6	2480.13	7.77909
98000.7	68760	93405.7	56967.3	45064	82846.8	6161.94	11770.8	7.78041
142969	96780	96813.6	71329.7	49585	94275.7	617.22	952.17	7.78567
132696	88864	97861.2	66033.4	45096	95963.3	9224.82	18385.5	7.78698
142263	89976	103620	61783.6	45592	88810.5	5092.74	9081.06	7.79093
237451	125824	123677	163888	107384	100020	18150.5	32341.1	7.79356
110077	75593	95432	36140	26921	87978.7	809.46	4947	7.79356
137540	86137	104645	66001	44061	98169.3	7845.66	13738.9	7.79356
130623	86844	98573.2	91939.3	57845	104163	131.22	10.2	7.80276
122272	87765	91302.8	70708.7	50449	91854.4	4902.12	7915.2	7.80539
117346	84559	90946.8	50490	35195	94016.6	7031.34	12213.5	7.80671
145333	89859	105994	72539.8	35355	134464	19044.2	24546.8	7.80802
86683.1	69548	81682.6	53238.1	46248	75441.3	6600.42	11032.8	7.81065
120101	78632	100098	61295.4	47797	84044.1	5431.32	7600.02	7.81591
135638	92363	96241.8	103664	53019	128137	1852.2	16117	7.81854
220870	127368	113646	168513	78764	140212	8246.34	14905.8	7.8238
120711	80728	97994.4	40949.8	30229	88778.6	3268.08	5070.42	7.82512
134016	89202	98460.7	77867.5	52850	96558.6	11029	14546.7	7.82643
82772.2	55972	96915.6	51465.8	39604	85164.7	5331.96	8266.08	7.82906
91387.9	63449	94393.9	40894.2	31988	83782.7	39.42	51.51	7.83169
191229	108977	115000	95958.5	59737	105274	278.64	34514.2	7.84221
60160.3	54076	72909.7	39920.6	46069	56789.5	239.22	211.14	7.84352
140296	97808	94005.2	54132.8	33904	104638	42.12	69.36	7.84484
119567	79977	97977.8	52361.1	37417	91710.6	2318.22	19749.8	7.84615
126074	81184	101773	44487.9	32964	88446.8	9494.82	17034.5	7.84747
77554.9	57855	87851.3	35679.4	30060	77787.3	19.44	-1.02	7.84747
116282	81553	93444.2	42846.8	33177	84637.3	103.68	118.83	7.84878
112633	81068	91053.8	45283.3	35244	84204.1	133.92	59.67	7.85141
133506	91986	95117.1	63772.9	47142	88656	201.42	799.68	7.87245
196167	116260	110580	160825	75156	140239	6505.92	46653.3	7.88166
105480	74901	92291.7	41886.7	33525	81881.8	6080.4	11627	7.8856
155625	90192	113081	68528.2	43392	103500	4294.62	8124.3	7.88823
124577	84869	96198.6	67412	41621	106146	9808.02	21797.4	7.89086
155531	100221	101704	63034.7	39968	103359	14247.4	21112	7.89612
129319	90492	93655.6	54351	42056	84695.3	13071.8	20568.3	7.89744
87393.3	57926	98874.5	45514.4	33802	88244.3	6725.7	9833.31	7.90007
191290	108381	115670	94405.5	41536	148954	12818.5	20688.2	7.9027
102245	71315	93960	40231.1	33079	79705.7	6591.24	10966	7.90927
167349	97898	112029	81868.3	34314	156360	6469.74	11014	7.9119
125553	82957	99187	69291.7	50649	89658.3	17021.9	25314.4	7.9119
187128	97853	125327	68980.7	46784	96629.6	7532.46	13866.9	7.91585
144753	97720	97078.4	90115.7	59756	98832.3	491.4	772.14	7.92111
137110	87564	102618	87071.2	50337	113362	2457	4088.16	7.92768
119890	87781	89508.3	81153.9	53473	99461.5	9583.38	15860	7.93162
118570	84733	91706.9	37850.8	27952	88744.5	39.96	61.2	7.94346
58209.4	49742	76691.9	30074.2	33427	58962.6	302.94	593.64	7.9474
108834	72618	98220.5	58239.5	40723	93725.6	967.68	1474.41	7.95003
125361	83049	98925.8	72974	49620	96381	8401.86	15235.7	7.95003
95536.2	68431	91494.5	39449.2	31867	81129.1	125.28	1002.66	7.95266
110286	77471	93295.2	41875.4	32162	85328.8	2135.16	3367.02	7.95398
95388.9	64151	97448.3	30683.3	24419	82348.3	4310.28	5829.81	7.95792
130761	81025	105764	55125.9	41665	86709	185.22	11085.4	7.96581
126545	87699	94565.3	45341.1	36087	82342	13509.2	25654.5	7.97502
129213	83329	101623	57211.4	39821	94156.5	6901.2	11667.3	7.98291
99857.3	69049	94776.9	47383.9	35716	86945.7	227.88	98.94	7.98554
130538	90765	94253.7	57525.7	37177	101407	11770.4	16933	7.98817
128757	88648	95188	98724.4	53772	120323	17969	29757	7.98948
131916	90000	96058.6	46599.3	35300	86513.6	135	1598.85	7.98948
116624	79781	95800.9	39459.4	29253	88401.6	8016.3	11573.9	7.99211
116441	78478	97238.4	36981.9	27459	88264.2	2607.12	3946.89	7.99474
196660	115078	111996	116245	57154	133293	23663.3	42142.3	7.99474
74597.5	55290	88421.4	26989.7	23223	76165.9	432	378.93	7.99606
162258	86325	123183	128302	83497	100703	4050	8628.18	7.99606
60105.7	51002	77234	36407.9	39802	59947.4	123.12	44.88	7.99737
146803	98750	97426.4	93038.2	60094	101464	4041.36	7038	8.00132
150402	105777	93184.4	66819.6	39993	109496	15143.2	23068.3	8.00263
111616	72033	101549	41372.6	31649	85670.9	1574.64	2012.46	8.00395
72093.2	60648	77903.7	41825.2	41996	65269.4	4965.84	6328.59	8.00526
136915	92432	97075.6	76613.6	53320	94166.3	7297.02	11884	8.00526
129198	85408	99137.4	72159.7	45336	104311	5663.52	22976	8.00789
96680.5	68249	92837.3	46014.5	36093	83551	8780.94	14522.8	8.00789
97124.6	69546	91524.4	38960.5	28250	90382.8	6788.88	10111.3	8.01052
207675	127742	106544	165057	91226	118576	20253.8	20261.3	8.01446
91731.3	63254	95040.7	56666	38958	95324.8	804.6	1180.65	8.01709
112654	73828	100001	37778.4	29856	82926.2	8018.46	9956.22	8.01841
54736.8	47761	75108	28545.5	37681	49647.2	3755.16	7153.77	8.02104
131226	88651	97009.8	53058.2	38347	90677.9	5608.44	8308.41	8.02761
113636	77451	96154.1	43065.5	33743	83642.3	2592	5918.55	8.02893
104134	81869	83359.4	71560.8	59952	78226.1	10211.4	16996.8	8.03024
63069.5	56444	73228.7	42633.5	54204	51546.6	-4.86	16.32	8.03024
132335	87739	98846.4	53926	35798	98723.3	5602.5	12358.3	8.03813
140453	79131	116323	105706	55206	125486	6747.3	11809.6	8.03813
97673.7	70423	90895.6	43835	32759	87694.2	8459.1	14029.6	8.03813
193838	105888	119970	71022.4	49668	93712.8	2698.92	4487.49	8.03945
134280	91223	96468.6	59259.6	42439	91511.1	11239.6	10476.4	8.04076
94748.1	67990	91328.3	30892.3	25206	80320.5	4466.88	5391.72	8.04339
61148.7	52107	76908	41323.5	42831	63229.4	7016.76	12092.1	8.04865
134287	78732	111780	75391	50152	98517	7206.84	8542.5	8.05917
190164	122027	102130	72572.2	43391	109610	17132.6	22973.5	8.06312
115765	78413	96753.8	44511.7	34240	85196.2	43.2	69.36	8.06312
84076.5	59318	92889.9	55212.8	42370	85400.7	8298.18	17344.1	8.06706
158208	106552	97307.4	103439	56488	120008	6685.2	8929.59	8.06706
155907	98061	104196	52623	37005	93195.5	2817.72	4739.43	8.06838
79317.1	67166	77392.3	39287.7	37434	68781.3	335.88	1204.62	8.07232
142990	94077	99609.6	67307.8	43305	101861	9618.48	15838	8.07758
148198	99911	97209.3	66711.6	49735	87906.1	7857.54	14856.3	8.0789
120093	79384	99143.3	54636.1	37784	94765.9	9320.4	13560.4	8.08021
137743	88360	102163	43543.4	33649	84806.8	16155.2	21034.4	8.09073
115855	77243	98296.2	95717.7	60187	104224	12484.3	17249.7	8.09073
106673	75582	92494.6	44033.2	31006	93071.1	11248.2	18108.1	8.09205
192527	109738	114978	107140	73258	95846.4	18928.6	28637.5	8.09205
85034.8	60864	91562.2	60264	45772	86285.5	16431.7	18819	8.09205
80598.7	55724	94790.7	32156.5	25164	83746.9	3386.88	6441.3	8.09205
96308.9	65969	95676.8	36274.5	29237	81310.9	237.06	418.71	8.09468
119411	78896	99190	40077.2	30160	87085.5	1190.16	1737.57	8.0973
179286	93657	125455	126223	46233	178924	248.94	379.44	8.0973
110144	72978	98911.5	33014.5	25638	84391.9	6490.26	11242.4	8.09862
83292.1	54751	99699.3	33205.7	26127	83291.9	4692.06	6270.96	8.10256
107117	74228	94574	50721.1	38928	85389.9	5656.5	9139.71	8.10388
104161	75468	90453.2	31199	24728	82686	305.1	381.48	8.11177
107747	73016	96709.4	63561.8	42536	97930.8	6634.44	12220.1	8.1144
66871.7	56149	78051.3	43799.9	45093	63656.7	1132.92	2035.41	8.1144
138937	92851	98064.3	87314.2	48435	118142	5549.04	8294.64	8.12229
189582	125239	99205.6	140875	78803	117158	7280.28	19057.7	8.1236
102086	68291	97968.1	70878.2	53111	87459.8	7405.56	11588.7	8.1236
144079	97815	96533.1	60084.7	38215	103041	10575.9	20019	8.1236
108185	72901	97255.5	37853.5	29213	84919.9	1747.44	2434.74	8.13149
65448.6	56423	76019.4	29053.6	28359	67141.2	300.78	774.69	8.13675
143784	91331	103175	82576.8	57255	94520.2	7300.26	11215.4	8.13938
75074.5	58092	84694.7	48015.7	44161	71256.5	5282.28	8693.46	8.13938
117893	78893	97932.8	66853.1	48393	90535.5	9234	12667.9	8.14201
107403	70573	99737.2	51414.5	38462	87605.9	139.32	221.85	8.14464
115912	81975	92667.4	65623.5	48519	88639.5	6211.62	12746.4	8.14859
115055	77368	97459.5	45254.2	33260	89169.5	105.3	228.99	8.15516
84224.4	68803	80225.2	52049.5	46979	72609.4	1341.36	12195.1	8.15779
108578	74605	95379.6	33375.8	26749	81771.9	6750.54	6997.71	8.15911
111163	78256	93094.4	47732.2	38228	81829.5	283.5	529.38	8.16963
96857	67187	94476.9	47474.6	35319	88091.3	4042.44	5954.76	8.17226
105673	71997	96189.9	54043.7	33664	105211	5108.94	3971.88	8.17226
138708	88555	102652	75878.6	50091	99275	3355.56	4711.38	8.17489
118758	73599	105747	59604.1	32351	120745	139.86	776.73	8.18015
154874	104338	97278.6	74775.4	57486	85246.5	6057.72	19006.7	8.19067
130004	85629	99498.1	73588	51232	94133.8	9123.84	14519.2	8.19592
122531	73248	109630	62053.6	42784	95052.9	9674.64	20779.4	8.19724
141419	93171	99473.3	72348.1	49287	96200	69.66	69.36	8.20118
98767.6	72214	89634.1	51784.4	40422	83957.8	4046.22	3969.84	8.20118
125512	87169	94363.3	83268.5	58805	92799.7	260.28	342.72	8.20118
68896.8	56601	79772.8	36900.4	35540	68044.5	628.56	985.83	8.2025
105573	74555	92802	47585.3	32735	95266.6	198.18	2875.38	8.20381
143324	93902	100028	59836.3	42906	91395.9	9878.76	16725.4	8.20644
106265	72384	96211.6	63142.2	42348	97716.2	3654.18	6971.7	8.21039
99192.1	69254	93866.9	52398.4	39878	86112.1	7338.06	11700.9	8.21039
121643	82786	96296.4	58150.4	43110	88400.5	12154.3	19951.7	8.21959
76749.8	58463	86035.2	50819.4	41794	79688.5	16377.7	10938.5	8.22354
94717.9	67006	92639.9	49782.6	34627	94219.9	1703.16	13950.5	8.23011
96456.8	66720	94745.1	31358.3	24928	82441.4	8778.78	12709.2	8.23669
86391.1	59850	94598.6	29539.1	24750	78217.1	13239.7	20358.7	8.238
95572.8	65437	95717.4	39251.5	28928	88923.8	8308.98	12865.8	8.23932
108890	73116	97600.9	48670.2	38604	82624.9	7905.6	16983.5	8.24063
204999	112553	119364	111714	79341	92275.9	6752.7	11782.5	8.24852
128618	83816	100567	82370	57093	94551	10410.7	17403.8	8.2551
112135	75901	96821.7	38412.9	30637	82169.5	1267.92	1891.59	8.25641
142047	90412	102964	44505.2	30316	96209.6	195.48	199.92	8.26167
124179	83619	97324.7	42971.6	32547	86526.7	7824.06	13294.7	8.26299
199478	134751	97016	103272	72047	93938.9	1711.26	2824.89	8.26693
136859	88474	101376	45051.1	32765	90110.5	11084.6	18321.2	8.26824
181023	103386	114750	142758	80058	116862	5002.02	7142.55	8.27482
103829	72742	93543.1	35360.8	27878	83126.7	109.08	81.09	8.27613
80558.9	55289	95489.3	35603.8	27017	86365.3	4900.5	8135.01	8.27745
99026.3	68365	94928.5	35371.6	27024	85779.9	6539.94	10838.5	8.27876
105365	71637	96391.1	50733	37745	88086.8	7059.96	10091.9	8.28139
109807	70500	102075	48276	37916	83442.8	8304.66	12866.8	8.28271
97178.1	64543	98673.2	32751	24879	86272.3	178.2	71.91	8.28534
108402	70385	100934	66479.9	47433	91852.3	3470.04	3424.65	8.28665
113044	69128	107170	80471.9	56012	94154.9	3761.64	3339.48	8.2906
128883	80432	105014	48250.6	36528	86567.9	1649.16	2641.8	8.2906
62334.9	51699	79018.5	33613.9	33671	65424.9	331.56	587.52	8.29586
220912	116761	123994	107278	65577	107211	22032.5	33908.4	8.29717
195996	106296	120840	66019.3	40008	108144	861.3	1011.84	8.30243
102033	75107	89031.2	66494.5	51327	84902.4	1080.54	948.09	8.30901
127029	83967	99146	48492.5	36146	87921.4	8378.1	14121.4	8.31295
152993	98430	101865	65539.3	46535	92300	59.94	40.29	8.3169
77527.9	55382	91742.2	47571.8	37498	83142.3	38.88	10623.8	8.31953
164147	108394	99244.7	67510.8	40602	108970	137.16	49.98	8.32347
116383	80936	94238.6	42427.8	33068	84085.8	146.34	97.92	8.32742
82075.3	60341	89141.5	33724.1	29193	75707.9	4752	9861.36	8.33531
107622	64392	109534	49264.7	35877	89991.2	7920.72	13146.3	8.33531
128620	89085	94620.5	69733.4	48813	93623.6	35.1	421.26	8.33662
82785.5	68249	79494.6	53991.4	49252	71842.3	6195.96	12573.5	8.34188
85165.7	60248	92640.7	48425	32408	97925.9	122.04	16383.8	8.3432
105063	72873	94485	29001.8	22717	83666.9	4777.38	6635.1	8.3524
126633	85779	96749.2	82668.1	53455	101351	13518.4	20701.9	8.35371
85273.8	65255	85641	59479.4	51155	76200.6	3280.5	6369.39	8.37475
120781	86297	91723.7	60250.5	42409	93107.1	12082.5	18283.5	8.37475
59806.3	53588	73140.7	36381.4	39244	60755.6	76.14	128.52	8.37738
156922	99116	103758	83115.2	58869	92528.1	9764.82	17549.6	8.37738
149329	96006	101936	90440.8	59874	98993.4	9257.22	15198.5	8.3787
105663	74030	93539.4	32462.6	25150	84591.3	84.24	54.57	8.38133
110641	76123	95253	40147.4	30879	85206.7	8243.64	12734.2	8.38396
136740	92205	97189.9	69552.5	50009	91147.5	12435.1	23305	8.38659
108655	74348	95776.6	70526.7	51004	90621.1	6616.08	11039	8.38659
100286	63069	104209	35211.2	26784	86156.1	7058.34	12232.9	8.39053
110472	73689	98249.4	36655.7	27673	86809.2	225.72	170.85	8.39053
184667	118180	102406	149519	88880	110248	6300.72	12748.5	8.39053
91855.9	64297	93625.9	52290.4	36233	94579.6	3776.76	4343.67	8.39448
98611.3	61315	105400	33511.9	21795	100768	36.72	344.25	8.39448
177531	98287	118374	129568	85023	99871.1	4727.7	7818.81	8.39579
119982	80927	97163.3	54648	38635	92698.6	2123.82	14184.6	8.39842
99882.7	71378	91707.7	40468.1	32674	81169.1	4119.66	8562.39	8.39974
134652	84298	104683	93441.6	66186	92523.9	4593.24	7133.37	8.39974
163374	103123	103826	64130.9	46263	90847.7	83.16	106.59	8.39974
92515.2	72352	83799.7	60449.2	55360	71560.7	9765.9	18448.7	8.40368
134361	82254	107052	50144.9	36474	90099.8	9393.3	15533.1	8.40763
119985	82628	95165.2	41523.8	32260	84355.4	982.8	1466.76	8.4142
104365	70300	97292.5	45863.8	35777	84013	6221.88	9187.65	8.41683
201161	107295	122870	111030	70555	103132	887.22	1297.44	8.42078
157381	90916	113447	69544.4	52180	87345.1	8109.72	11919.2	8.42604
63645.6	50441	82692.2	31314.1	28916	70971	3679.56	6069.51	8.42867
101959	79043	84535.9	77134.1	68023	74314	6538.32	7723.95	8.42998
119516	68356	114585	62170.2	30564	133307	12788.8	15477.5	8.42998
111093	71690	101557	62757.2	45694	90008.6	16464.6	22889.3	8.43261
164997	107408	100674	114964	61124	123263	10316.7	26687.3	8.43655
116318	78272	97390.9	59117	44412	87235.3	6970.32	11983.5	8.43787
101823	67404	99000.7	60011.8	45845	85787.6	1643.76	13899	8.43919
69117.3	60613	74731	42620.6	51445	54294.5	5721.3	14300.9	8.43919
119695	72408	108335	77524.6	52385	96986.7	2021.76	2788.17	8.4405
116331	78231	97453.5	37257.8	24735	98715.6	8143.74	13643.5	8.44313
63450	56414	73709.7	35258.2	40798	56637.2	1051.92	1979.31	8.44313
84981.8	58678	94914	46239.7	34645	87469	4982.58	8260.47	8.44839
111366	71438	102165	40960.6	30766	87252	8353.26	14250.9	8.45102
116125	86716	87761.7	68597.3	50156	89632.2	5935.14	21278.7	8.46154
242506	121208	131121	176747	74161	156191	15310.6	23753.8	8.46285
136881	79757	112475	59673.8	42112	92866.2	630.18	1163.82	8.46811
87891.5	65552	87870	56968.4	42480	87887.9	2962.44	5376.42	8.46943
82581.9	61876	87466.7	28597.3	23648	79252.1	467.1	792.03	8.46943
105741	76099	91063.8	65546.8	49155	87390.4	3861.54	5984.34	8.46943
117649	80625	95630.8	54295.4	40953	86887.5	3921.48	10100	8.47206
129625	89533	94882.6	75541.7	53785	92046.1	266.22	263.67	8.48258
110820	75953	95620.8	33720.8	26645	82939.7	4787.64	7600.02	8.48784
60971.2	53735	74361.4	37385.8	42395	57792.6	47.52	2869.77	8.49047
216662	134002	105963	162893	77998	136867	3268.08	6994.14	8.49573
122798	80420	100071	40546.4	29524	90003.1	9992.16	16061.4	8.50099
127346	85781	97291.1	72063	49621	95175.8	5098.14	7157.34	8.5023
69298	61076	74358.4	41550.3	43012	63308.9	124.2	300.39	8.51414
130468	87071	98199.7	52495	37983	90575.1	8922.42	15337.7	8.51677
76896.6	64263	78419.9	47689.6	48039	65059.3	1293.3	9646.14	8.52334
96419.2	65294	96776.5	32842.3	25694	83768.6	285.66	727.77	8.52729
101317	73066	90875.5	41103.2	31310	86034.4	765.18	1100.07	8.5286
124273	81273	100210	79646.8	59133	88271	1936.44	2630.07	8.5286
129810	88968	95621	63878.8	41249	101490	6597.18	13090.7	8.53517
89725.8	64355	91372.4	56176.7	41159	89448.2	1701	3359.37	8.54175
121059	80800	98189.5	36664.4	28908	83120.1	76.68	67.83	8.54832
182671	115704	103467	93159.2	48408	126121	12281.2	22015.7	8.55358
113954	89896	83074.9	51762.8	37948	89394.1	1860.3	4237.59	8.56016
119613	76361	102656	41027	33373	80566.6	3257.82	8279.34	8.57068
104636	73092	93819.4	41347.3	30492	88867	1929.42	2743.8	8.57725
148635	101310	96150.1	51224.4	34234	98061.7	640.44	915.45	8.57857
163601	95695	112041	73935.7	41979	115426	1343.52	1822.23	8.5812
68133.6	54090	82551.4	44975	45203	65205.4	3875.04	7730.58	8.5812
104557	75443	90826.6	39667.3	31607	82248.8	12220.2	18191.2	8.58646
155132	98861	102838	51580.3	38926	86840.8	17594.8	24871.7	8.59698
135532	87181	101883	42557.9	31485	88584.3	12099.2	20391.3	8.59829
94546.7	68236	90805.6	43739.5	31624	90643.5	6661.98	13344.1	8.59961
89441.7	57293	102310	67551.3	41856	105768	2117.34	2327.13	8.59961
118472	81728	95000.2	66463.2	46292	94092.5	5600.88	9349.83	8.60092
64488.8	53109	79578.6	37900.4	38089	65211.6	75.6	120.87	8.61013
94238.2	68337	90375.6	44139.6	32157	89956.5	1092.96	2055.81	8.62327
167079	103118	106186	87653.9	55831	102891	7596.72	11911.6	8.63116
93957.9	71497	86124.2	36383	29465	80923.1	2163.24	5070.93	8.63248
114903	80811	93183.8	53095.5	37631	92468.1	2893.32	5236.68	8.63379
57942.8	51124	74277	36831.8	37584	64224.3	143.64	395.76	8.63379
131392	90761	94874.7	66334.1	45881	94751.1	8584.38	18731.8	8.6522
197793	127609	101580	98215.7	67268	95686.9	23606.1	38710	8.65483
155092	98357	103339	74754.9	50801	96437.8	221.94	429.42	8.66009
131033	91140	94222.2	53514	37760	92878.5	997.92	1519.29	8.66141
89483.6	59892	97916.2	39752.1	30188	86299	3650.94	4677.21	8.66141
110441	77760	93079.4	56287.4	41940	87955.5	226.26	250.92	8.66667
146502	97471	98502.7	62373.8	42143	96996.6	2727	15402.5	8.67324
129783	82750	102785	73252.1	50730	94631.4	9609.3	16640.3	8.67456
96816.7	69107	91813.8	43743.8	34127	84003.6	3014.82	4443.12	8.67456
145956	85700	111614	114029	56864	131418	14344.6	22780.2	8.6785
80124.3	59809	87796.6	34767.4	28757	79233.4	2769.66	4874.07	8.68508
137451	94105	95722.9	80764	54948	96326.6	2535.3	11874.8	8.68902
76457.3	56361	88903.7	45315.2	37533	79124.4	28.08	55.08	8.69165
194428	128288	99323.6	96792.8	65252	97214.1	5881.14	8858.7	8.69297
201530	105885	124734	117756	83769	92125.2	10171.4	18173.3	8.69428
123185	78638	102661	48194.5	33866	93263.8	6194.34	9611.46	8.69428
112758	76645	96414.8	57379.9	40021	93961.8	1298.7	2189.94	8.69428
100734	67033	98484.8	35600	28116	82980.7	50.22	68.34	8.70611
101641	64204	103749	76588.7	44828	111968	11402.6	19413.7	8.70875
91954.5	69116	87191.5	31244.4	25541	80170.4	167.94	97.92	8.714
100625	67530	97653.5	58153.1	41114	92696.5	3117.42	5087.76	8.72321
115826	73234	103651	46525.9	32646	93399.5	1772.82	11321	8.72715
169584	109537	101462	131724	65481	131835	15705.9	39255.7	8.73767
104953	73764	93246.2	48313.3	37860	83630.7	186.3	161.67	8.73767
80569	62037	85113.2	58324.3	47925	79756.8	2649.78	4496.16	8.74556
54530.6	49628	72010.2	31392.4	40561	50721.9	56.16	57.63	8.75214
112928	76745	96434	52832.5	38461	90024.5	5077.62	7927.44	8.75871
207805	128307	106141	127320	74003	112752	6089.58	7277.19	8.77055
77842.2	66744	76433.3	47356.9	45816	67740.2	50.76	5960.88	8.77318
169835	98635	112843	120767	54907	144145	12591.2	19280	8.77449
71011.5	64377	72290	41885.6	44244	62042.7	4646.16	11664.7	8.77975
139389	83308	109654	45661.3	28024	106782	13572.4	21355.7	8.78896
95701.6	72160	86916.5	56520.7	43912	84353.8	13205.2	18444.2	8.79684
95571.7	67474	92826.7	31308.1	25730	79743.8	9546.66	13685.3	8.79816
112746	74896	98655.6	42281.5	33084	83755.2	4526.82	6609.6	8.79816
100764	68354	96610	68315.4	46342	96610.4	4535.46	8381.34	8.80342
199410	132422	98688.7	111827	79750	91895.8	1072.44	5293.8	8.81262
180071	107847	109425	89881.4	55143	106822	195.48	202.47	8.82577
104313	69281	98674.4	32522	26373	80816.2	14.58	18.36	8.82709
107250	67170	104641	58808.2	39558	97427.9	2486.16	4419.66	8.82972
94707.3	60463	102653	42137.8	32383	85277.6	5780.16	9083.61	8.83103
87433.6	61861	92627.8	38672.6	29473	85992.3	7799.76	12796.9	8.83498
66073	58796	73647.2	44272.4	53873	53857	2724.84	8661.84	8.84813
120356	79254	99523.8	35088.7	28050	81981.1	181.98	272.85	8.85076
204063	141519	94499.4	161666	91394	115926	16073.6	32348.3	8.85339
131059	85172	100844	42750.2	30908	90645.7	50.76	163.71	8.8547
115300	81709	92478.5	45644.6	35069	85299.4	7214.94	11954.9	8.85733
118475	83168	93357.9	85734.7	60208	93321.7	5867.64	21846.4	8.85996
131574	83884	102794	74147.4	53928	90107.6	7557.84	12984.6	8.85996
118188	80795	95866.8	42903	33247	84569.8	13224.6	21755.6	8.86128
78005.9	64945	78715.8	52497.2	48621	70760.7	43.2	65.28	8.86128
167415	103212	106303	79437.2	51372	101339	9144.36	13414	8.86391
126946	80556	103276	61870	44344	91437.6	1961.28	2975.34	8.86654
177349	116432	99824.1	89817.7	60816	96788.5	4000.86	25150.1	8.86654
99433.8	65429	99596.4	48325.7	36673	86359.8	16047.2	29356.1	8.86654
232000	135422	112274	187008	100279	122217	4568.94	10250	8.86785
131510	86884	99197	51621.3	36448	92818.6	9452.16	17212	8.87968
140558	90391	101909	52749.9	36647	94332.9	4122.36	13906.2	8.87968
82823.1	61481	88285.7	54703.1	43284	82825.6	8679.96	14058.7	8.88363
129191	87508	96752.8	48187.4	35428	89138.9	6438.42	10286.7	8.88494
106518	73416	95084.9	30503.5	24581	81326.2	2243.7	3302.76	8.89283
139105	84608	107749	102842	64872	103895	9587.7	15718.7	8.89546
97560.3	68507	93329.3	38885.9	31158	81790.5	5022.54	9589.02	8.89678
77908.9	59833	85334.8	39263.9	33929	75840.8	4208.76	7757.1	8.90861
157341	104665	98518.8	110663	70948	102222	2380.32	5104.59	8.91519
102002	68664	97355	33082.6	25084	86433.5	3629.34	6371.43	8.91519
233529	124929	122506	134166	82905	106058	4557.6	7026.78	8.9165
143413	94453	99506.9	65268.2	46609	91772.3	88.02	125.97	8.9165
134372	77178	114102	92547.9	47150	128637	13218.7	24033.8	8.91913
96698	80621	78604.8	54396.4	45481	78382.6	9070.92	17958.1	8.92308
145599	90610	105308	46193.8	36454	83045.9	9291.78	13698.6	8.92571
121519	83694	95154.5	57749.2	40206	94131.5	8010.36	16338.9	8.92965
149560	80732	121409	98560.8	44636	144710	18121.3	35951.4	8.92965
159147	103268	100998	88234.9	60072	96260.6	13281.8	23397.8	8.93491
105839	71116	97534.9	75933.2	53937	92262.4	4620.78	8293.11	8.93491
131187	88847	96767.3	76581.7	55458	90498.4	250.02	737.97	8.94675
95404.2	66148	94521.6	68580	50960	88195.8	88.02	4863.87	8.94806
62852.2	55405	74344.9	36527.2	38848	61620.9	136.08	119.34	8.95332
94347.4	65377	94576.9	32546.9	27261	78243.4	4894.02	3352.74	8.96384
134011	88500	99237.8	72244.4	56240	84185.9	4429.08	8319.12	8.97042
83619.7	58353	93912.9	29109.2	23781	80219.6	4078.62	9369.21	8.97173
122937	84289	95585.6	72513.9	50681	93768.3	299.16	462.06	8.98093
92761.1	62080	97925.2	53867.7	38648	91344.3	8859.78	13055	8.98225
100843	72709	90894.6	70518.6	54441	84890.2	7203.6	13544.6	8.98225
88498.3	74813	77524.3	55070.3	50336	71699.9	1365.12	14969.5	8.98619
215616	127827	110545	101115	67963	97504.1	12715.4	16840.7	8.99014
122080	85132	93978.9	68526.5	49537	90658.6	7714.98	14945	8.99408
181043	103665	114453	124254	87633	92922.9	6531.3	11736.1	8.99408
171695	90101	124884	108365	55493	127977	4748.22	7894.29	8.99803
112516	81385	90604.8	52598.2	39453	87371.6	10251.4	17117.1	9.00197
78358.9	59830	85832	37013.2	29858	81241.2	5928.66	7668.36	9.00723
171692	91168	123421	114494	52868	141928	13475.2	27720	9.00723
132658	89768	96848.2	72752.6	51784	92073.1	8166.42	15483.1	9.00855
118306	81644	94964.4	65922.7	42881	100751	14871.1	28771.7	9.01381
100355	69284	94926.1	31856.2	25292	82545	3373.92	4481.88	9.01907
99915.6	63509	103105	32823.9	24257	88681.5	7035.12	11607.6	9.01907
143069	83548	112225	82091.9	37100	145013	8392.14	16760.1	9.02564
155199	100223	101485	87111.2	55679	102533	2453.22	3678.63	9.02564
202168	109639	120845	133993	57907	151647	20376.4	34787.6	9.02827
205645	114428	117778	120553	79905	98874.3	10290.8	19717.1	9.0309
103105	81349	83062.6	55991.5	48425	75776.2	78.84	55.08	9.0309
127002	91870	90597.5	54176	41683	85178.2	8878.14	12414.4	9.05062
220991	115412	125488	140814	67700	136313	13637.2	26172.7	9.05457
89259.9	60556	96600.5	37882.1	29249	84879.5	2104.38	3382.83	9.0572
82780.7	60300	89968.8	43201.6	34165	82870.2	826.74	1521.33	9.0572
152355	95848	104173	109427	46721	153495	5538.78	11780	9.05851
120908	82075	96544	44388.5	34431	84489.2	5322.78	8592.48	9.06509
126341	85433	96917	78399.9	54932	93534.1	107.46	153	9.0664
128077	85617	98036.9	40116.1	32521	80841.5	744.66	949.11	9.06903
90263.2	66182	89382.2	49688.6	39166	83143.4	2715.66	4559.4	9.07035
120966	78293	101256	36741.1	26777	89922.8	2920.32	4102.95	9.07429
115147	79202	95278.6	64276.7	43686	96425.4	9609.84	17147.2	9.07692
92951.9	61933	98359.5	53874.7	41549	84977.6	3764.34	8438.46	9.09665
107746	76693	92071.8	57475.4	41725	90274.7	6042.6	10062.3	9.10717
109637	71338	100720	32378.9	25450	83378.6	1042.2	1608.03	9.10848
114183	80257	93239.4	52263.4	36933	92739.1	5948.64	9411.54	9.11111
99811.7	65084	100505	51856.7	37137	91512.1	1248.48	3007.98	9.119
65109.4	56515	75502.3	42090.3	48355	57045.4	3313.98	6356.13	9.12426
133964	83891	104653	98537.6	60451	106826	9318.24	18474.2	9.12689
126404	87632	94532.2	50200	36504	90124.6	6868.8	11401.6	9.12689
153705	107631	93590.1	89682.1	60411	97290.4	10296.2	13232.5	9.12821
82901.5	56458	96231.5	42080	34446	80060.3	4030.56	5306.55	9.12952
126312	90529	91440.3	94715.5	60421	102734	4240.08	8408.37	9.14267
123159	85324	94596.3	75788.5	48504	102401	15972.1	28406.5	9.14398
118961	79792	97706.6	41060	29504	91204.8	17514.4	32260	9.14661
90993	67038	88954.3	36922.5	30410	79571	7308.36	10733.5	9.14924
69262.5	61357	73980	42332.2	46736	59360.8	59.4	77.52	9.15713
117565	67743	113735	86269.3	53231	106212	4947.48	5924.16	9.15976
78510	54270	94808	34225.7	23690	94682.1	2365.74	4141.71	9.16108
74230.7	60131	80903.1	45394.6	40931	72682.8	4645.08	9522.72	9.16765
156968	101679	101172	81540.5	61339	87119.8	8875.98	16090.5	9.16765
140545	96361	95586.2	65046.8	45844	92987.2	10481.9	16891.2	9.17291
232047	122160	124488	142400	73496	126978	4267.62	9600.24	9.17949
79926.6	62728	83504.5	41744.7	34965	78243.4	6407.64	10644.7	9.18212
167487	88987	123349	72436.1	49574	95759.4	401.22	451.86	9.18343
103316	73241	92447.2	35453.2	28061	82800.3	7274.34	12176.8	9.18475
130845	71274	120311	97271.3	51454	123893	11189.3	17938.7	9.18738
114644	74759	100501	77098.5	52935	95451.5	15607.1	29290.3	9.19001
139511	80654	113361	107856	51369	137602	3402.54	25874.8	9.19921
111877	73071	100341	39894.1	29467	88726.4	9599.04	16931	9.19921
97728.3	66074	96932.5	52226.6	37966	90152.4	11773.1	22771.5	9.19921
144685	81319	116603	55966.7	31331	117067	13293.7	23443.7	9.20184
76322.6	56128	89115.6	43508.9	36592	77924.1	2210.22	6581.04	9.20316
126947	86009	96729.1	48818.7	34969	91492	13242.4	21481.7	9.20316
56489.5	50365	73505.4	33110.1	40816	53163.1	1026.54	2414.34	9.20447
214715	117549	119708	152284	77865	128171	14574.6	26305.8	9.20579
116916	72342	105916	44768.2	33294	88121.8	2080.62	3898.95	9.20973
85172.1	59183	94314.9	55219.3	42178	85799.6	6681.42	11008.3	9.21236
111517	77388	94438.4	53424.9	39436	88783.2	8532.54	13959.7	9.21762
179376	104620	112365	109948	73121	98543.1	20550.8	42606.9	9.21894
81496.5	60161	88777.7	36891.2	30661	78852.6	4034.34	7306.26	9.21894
100584	63313	104116	52822.8	43173	80184.3	6003.72	8909.19	9.22157
154031	95785	105388	124268	75076	108477	3417.66	5488.62	9.22157
161045	99339	106245	75764.2	50358	98599.6	121.5	5574.81	9.2242
110278	81205	88998.9	65864.9	50441	85575.7	7197.66	14136.2	9.22551
161513	102060	103713	77960.3	54792	93247.4	13048	19373.9	9.22682
130218	85528	99780.1	60007	42428	92689.2	10787	20077.2	9.2334
107504	78860	89340.1	56122.2	44492	82667.1	488.16	2973.3	9.23603
91891.4	74268	81087.3	56146.5	45896	80172.9	2309.58	3777.06	9.23603
127460	92301	90499.9	73033.4	51613	92734.7	4201.2	7504.65	9.23603
47582.9	46688	66792.1	26432.5	34552	50135.4	2159.46	4214.13	9.23997
126586	80785	102691	76338.2	56545	88476.4	7466.04	11373.5	9.24129
194552	103180	123572	81097.7	60124	88397.7	4480.92	8043.72	9.24129
94611.9	67179	92298	29821.5	23899	81776.7	2190.78	6150.6	9.24129
95255.8	65413	95435	38497.7	28729	87820.1	1422.36	7824.93	9.24392
92249.7	65453	92366.7	34650.7	28608	79378.8	6004.26	7369.5	9.25049
98615	71254	90701.3	48259.8	35074	90173.8	5346	9264.15	9.25838
152528	101195	98780.1	68931	52598	85886.6	89.1	253.98	9.25838
115808	77787	97568.6	52350.8	36934	92891.8	7911	13326.3	9.2597
69270.5	60116	75515.8	31936.1	33096	63239.3	5170.5	9765.48	9.26496
197895	124538	104139	185171	90503	134088	32006.9	34748.3	9.26627
121912	82420	96938.1	44873.5	32148	91477.8	8374.86	14510	9.27022
167708	90557	121370	100247	66573	98685.7	386.64	433.5	9.27153
97548.1	61045	104725	38606.8	29201	86645.4	6840.18	15642.2	9.27285
56624.1	50133	74021.5	32852.5	35353	60900.7	2145.42	2209.83	9.27416
97396	66655	95760.9	73103	48271	99249.7	4288.68	8290.05	9.27679
52764.7	49257	70202.9	32254.7	36621	57722.3	2971.08	4543.59	9.27679
107243	73540	95571.1	69886.3	49668	92213.6	32.4	41.31	9.28074
132222	90010	96270.6	51996.1	38666	88129.5	9786.42	11916.1	9.28863
85165.7	58372	95618.1	42175.1	34488	80143.4	589.68	852.21	9.29915
90946.9	64408	92539.7	43586.1	34300	83278.7	3224.34	5547.27	9.30046
142199	95762	97315.8	78420.4	51994	98845.3	11426.4	17988.7	9.31493
129705	88836	95686.1	82475.3	60684	89069.6	151.2	186.66	9.31624
116746	81278	94134.3	69642.2	48830	93468.6	10393.4	15895.2	9.31624
119502	79439	98587.6	40639.3	31714	83979.9	5348.7	10206.6	9.31887
85251.6	64280	86917.3	41612.9	32689	83427	124.74	373.32	9.32018
150693	96773	102052	58309.7	42805	89274.3	320.22	9073.92	9.32807
104666	64845	105781	75140.5	50064	98362.2	7022.7	10785	9.3307
97114	72865	87346	61510.9	47317	85195.1	8945.1	16315.9	9.33465
80141.8	60872	86282.3	57415	55311	68028.9	4790.88	7659.18	9.33728
140530	93146	98874.6	52122.4	38238	89332.5	127.98	217.77	9.34254
114764	80421	93522.6	79463.7	53845	96717.1	4374	7231.29	9.3478
67694.8	60657	73139.9	39605.2	40537	64029.6	1248.48	2431.17	9.357
89495.3	61780	94936.3	43902	35920	80099.1	4565.16	7550.55	9.37278
128398	76129	110532	48527.1	35505	89572.5	14387.2	26242.6	9.37278
106650	80173	87179	75292.7	53689	91906.8	9323.1	22007	9.37936
100764	70697	93407.7	40870.4	33012	81136.7	64.26	88.23	9.38067
199248	112019	116569	156036	87183	117293	16661.7	22299.8	9.38067
95538.3	65556	95509.2	50168.7	39736	82742.5	10110.4	15059.3	9.39251
118276	74370	104227	45334.6	31182	95280.9	561.6	745.62	9.39382
109753	77888	92348	74707.9	55204	88690.3	1979.64	2692.29	9.40434
115655	77663	97595.6	43611.5	32015	89274.5	7379.64	9591.06	9.40434
110331	74996	96413.5	35704.8	29012	80654.6	2535.3	5578.38	9.40697
124498	85036	95948.4	62878.1	43292	95185.8	5067.36	10670.2	9.41749
109863	73316	98204.5	47253.8	39684	78037.1	9.72	52.02	9.42012
179752	105666	111486	113837	63986	116594	14136.7	21764.2	9.42143
113310	76915	96546.4	37085.6	28307	85860.1	2308.5	3229.83	9.42669
138116	88836	101891	49282.6	36144	89358.7	7204.68	11969.2	9.42801
135330	90500	98000	69669.2	52276	87341	2220.48	4561.44	9.42932
128150	85480	98250.1	54250.6	38764	91718.2	10559.2	19602.4	9.42932
115117	80709	93475	38712.1	30213	83971.6	66.96	24.48	9.43327
88745.3	72869	79814.6	58341.6	49521	77209.2	9369	15602.9	9.44247
121224	82186	96665.5	59179.7	39390	98461.5	24340.5	31999.4	9.44379
125242	86193	95226.7	55483.4	38653	94071.8	12726.7	23102	9.44773
96725.5	63116	100434	57265.4	40069	93662	722.52	1149.03	9.45431
158534	103365	100514	71185	45285	103018	8573.04	13912.3	9.45825
105658	70832	97758.2	39060.4	29664	86295.2	8723.16	17171.7	9.47535
107554	74346	94809.3	33215.4	26131	83303.5	7184.7	9407.46	9.47666
131339	92921	92631.9	84774.6	57481	96654.4	8042.22	14993.5	9.48061
113412	74133	100260	65073.8	48601	87748.7	124.74	8100.84	9.48455
104282	76122	89779.7	55463.9	41546	87490.6	1488.24	12240	9.48455
113510	79645	93401.5	39356.3	29773	86630.6	6590.7	10629.4	9.48981
125785	84785	97227.6	57356.6	41685	90174.5	702.54	786.93	9.4977
151113	96274	102866	48756.1	33262	96063.9	10915.6	16631.1	9.50164
143725	91600	102830	46555	34924	87362	5365.98	9385.02	9.50427
112632	72611	101658	67396.9	46315	95367	8022.78	12134.4	9.51216
106362	70545	98809.8	60123.6	39649	99378.6	3803.76	6922.74	9.51216
91605.2	63100	95141.7	66028.5	42149	102665	8872.2	13446.1	9.51348
116082	78037	97486.6	37359.9	29525	82927	7642.62	12445.5	9.51479
90518.2	63112	93994.8	35658.4	27349	85447.6	11937.2	18496.7	9.53189
81655	67969	78732.1	54977.9	46217	77959.1	498.96	88.23	9.5332
119138	65860	118552	82851.1	39272	138260	11860.6	17728.6	9.53846
119160	79869	97776.3	42616.8	32333	86380.3	6386.04	12474.1	9.53978
106501	73403	95086.6	32481.5	25835	82396.4	104.76	114.75	9.54241
151647	94724	104919	64991.7	46828	90956.2	108	360.57	9.54635
89138.6	61455	95057.9	31294.1	26255	78114.2	6477.3	8241.6	9.54767
117706	81773	94333.7	42399.7	32237	86196.2	70.74	46.41	9.54767
104061	71033	96007.8	56094.7	41885	87769.4	10316.2	20166.9	9.54898
107490	73397	95977.4	79381.1	54949	94675.4	6134.94	15591.7	9.55161
92900	67348	90400.5	60078.2	37316	105512	3967.92	3594.99	9.55424
119726	81137	96705.5	49068.7	35057	91729.7	135.54	659.43	9.55424
137869	91022	99266.2	97806.4	69950	91634.6	13981.7	16707.1	9.55556
125224	79132	103708	47946.1	35985	87319.5	13206.8	23729.3	9.56082
119168	81613	95692.9	42903.5	32752	85849	11403.2	21160.4	9.56476
72298.9	63169	75008	43473.2	41861	68060.1	100.98	45.9	9.58054
128519	75761	111173	72256.9	48153	98341.2	696.06	1213.8	9.58054
92892	66586	91427.2	41774.4	31998	85559.3	3343.68	6205.17	9.59106
121445	82746	96186.4	72547.9	57306	82966.9	10646.6	13268.2	9.60421
108582	74924	94976.3	35325.7	27461	84305.2	3896.1	5910.39	9.60684
51904	48908	69550.5	30150.9	40236	49109.5	1514.7	3372.12	9.60815
188144	114519	107670	72311.4	51591	91857.1	12019.3	21554.1	9.6121
124338	81647	99803	52094.9	36802	92769.2	1240.38	1948.71	9.61473
106799	75562	92628.5	40683.6	33687	79147.5	818.1	1136.28	9.62919
112302	74672	98561.8	69874.4	49812	91931.4	6042.6	11911	9.62919
59738.4	53408	73303.9	38961.5	41496	61533.2	2979.18	5360.61	9.62919
159862	105037	99743	102832	60905	110651	13745.7	20459.2	9.63051
93850.3	66637	92299.6	49255	36973	87306.3	1127.52	15710.5	9.6384
140479	93216	98764.2	63593.1	44648	93344.3	8604.36	13336.5	9.64103
146055	96801	98881.7	53683	41781	84205	3230.82	4987.29	9.64497
136467	87668	102016	47448.7	34572	89945.6	6555.06	11514.8	9.64629
164405	102532	105084	56001.2	38876	94405.2	7821.9	12348.6	9.6476
54850.8	49841	72123.3	29402.5	36333	53035	38.34	-2.04	9.64892
114038	80905	92374.9	39835.8	29908	87290.3	122.58	75.99	9.65023
113621	68283	109050	60794.8	29819	133614	1100.52	3488.4	9.65418
118336	72375	107154	82887.3	54171	100277	446.04	472.77	9.66206
65088.2	56389	75646.4	30249.2	31237	63463.5	1499.04	2996.25	9.66469
103992	71328	95547.9	31844.9	26176	79729	575.1	590.07	9.66733
115914	71030	106948	55972.6	42246	86830	9289.62	4566.54	9.67521
87458.5	68072	84200.2	57841.6	48625	77957.9	1253.88	2914.65	9.6831
55467.7	51179	71027.8	31724.5	38959	53366.2	644.76	1254.6	9.68442
92365.2	62195	97326.9	50614.7	38547	86053.1	2305.26	3458.31	9.68968
72256.5	52444	90294.4	44842.7	37292	78805.4	4511.7	8002.41	9.69099
119944	80613	97510.8	36171.4	27281	86892.9	11322.7	16054.8	9.69099
115654	79572	95253.3	40881.8	28004	95673.1	1452.06	2423.52	9.69362
96430.3	68374	92427.8	29976.5	22918	85720.3	6842.88	11570.4	9.69888
132532	84967	102223	56732.9	41659	89249.6	2859.3	4786.35	9.7002
124221	82315	98899.8	62967.2	41775	98782.1	4914	8230.38	9.70677
178079	93163	125271	95512.5	40047	156304	5427	16132.3	9.7094
126575	76689	108167	65125.6	34961	122081	3853.98	6328.59	9.71861
90591.8	61568	96430.4	45402.1	33172	89698.3	2893.86	6073.59	9.71992
129251	77385	109460	60342.8	44857	88160.8	418.5	630.36	9.72124
98203.2	66805	96337.7	44807	34061	86212.2	68.04	49.98	9.72255
163594	91875	116694	112147	81319	90380.4	3940.92	6391.83	9.72387
154473	103598	97719.6	112128	73235	100341	6299.64	2544.39	9.7265
112096	69732	105351	43440.8	31144	91412.1	8668.08	13276.8	9.73702
121619	80764	98687.9	96920.8	56828	111772	16581.8	27985.2	9.74359
139475	93416	97848.9	52266.6	38049	90024.5	3929.04	7225.68	9.74885
140797	86855	106237	56721.6	40971	90730.2	9780.48	14386.1	9.75016
81585.5	70145	76224.8	53423.8	51821	67563	5560.92	13254.4	9.75148
94781	68274	90979.9	28307.3	23302	79613.3	2748.06	4784.82	9.7528
48793.4	46629	68578	25158.6	28669	57511.4	1416.42	2401.59	9.75805
59251.9	51309	75681.3	36210.2	41273	57497	2191.86	4452.3	9.76068
95945.4	68940	91207.9	39728.3	31612	82362.3	5271.48	8257.41	9.76594
98309.7	67125	95982.5	70043.9	51381	89340.4	9433.26	15990.5	9.77515
96113.9	65498	96169.7	49509.4	36023	90071.5	3411.18	9397.77	9.77778
53290.4	48514	71988.3	33345	41650	52468.1	2429.46	5123.97	9.78961
77466.9	64618	78567.5	56682.2	49546	74975.2	204.12	353.94	9.79093
147406	101920	94784	107828	62216	113582	11262.2	18722.6	9.79619
105860	74146	93566.9	46762.9	36494	83977	8419.68	13351.8	9.7975
74480.9	64062	76194.6	48986.6	49246	65190.9	1351.08	2819.79	9.79882
164372	87277	123426	79752.6	35709	146368	16660.1	26602.1	9.80013
155499	103962	98024.3	83067.7	60723	89651.8	14138.8	21166	9.80145
61548.4	51896	77725.3	37487.9	35736	68748.8	5784.48	7132.35	9.80276
77859.1	59357	85964.2	47421.7	41337	75182.8	8317.08	9210.09	9.80276
160924	93870	112350	75198.8	54314	90735.9	4423.68	5553.39	9.80539
95576	67944	92188.6	29561.2	22200	87266.8	5583.06	9345.24	9.80934
138944	91088	99967.6	47020.5	32844	93823.4	11920	20713.1	9.81065
105937	72892	95246.6	67054.5	51201	85828.1	8294.94	20522.9	9.8146
101759	71184	93685.5	42614.1	33816	82586.9	129.06	54.57	9.82775
79210.1	64844	80055.4	43240.5	39116	72446.3	7975.26	16511.8	9.83432
94043.2	67102	91848.4	28229.6	22894	80809.6	7469.28	12190.5	9.83432
106977	72283	96991.4	65478.8	44630	96151	8263.62	12039.1	9.84089
127342	86136	96886.9	52949.7	38469	90205.4	1552.5	4404.87	9.84352
141168	86011	107563	68830.6	47190	95589.7	18168.8	27623.6	9.84615
123836	80232	101153	54553.5	35688	100180	14536.3	19500.9	9.85141
108988	74569	95785.7	56218.3	46820	78691.2	6113.34	9527.82	9.85404
61782.1	52920	76510.8	37048.9	34117	71167.9	82.62	158.1	9.85536
171958	111052	101479	62426.7	43281	94526.4	7859.16	12012	9.86325
95195.4	65787	94832.2	34888.3	29371	77846.9	4528.98	7226.7	9.86719
66858.4	56498	77553.8	29655.7	29158	66654.7	3806.46	6222.51	9.86719
89169.3	73452	79559.4	56118.4	49196	74757.6	4369.68	3456.27	9.86851
85568.5	63077	88904.3	47527.6	38677	80532.8	4810.32	9633.9	9.86982
100952	69899	94651	34190.1	28591	78370.2	7274.88	11018.5	9.87245
124310	83800	97216.9	42554.2	31057	89797.1	7460.64	10189.3	9.88034
161017	103080	102371	52881.7	35772	96881.7	7673.94	16603	9.88297
144067	83802	112665	73699.7	51694	93434.2	5302.26	9964.38	9.88429
96030.7	68787	91492.1	63492.1	50807	81898.6	25.92	52.02	9.88823
205058	120531	111495	146817	69379	138684	18450.2	34871.8	9.88955
79103.6	61814	83866.6	51745	46018	73692	9176.22	14629.9	9.90007
97393.9	70401	90663.5	64715.2	52325	81054.5	6350.94	12405.8	9.9027
109100	77137	92691.9	78160.7	52369	97812.4	56.16	83.13	9.90796
66689.4	53226	82113.1	41929.9	39646	69311.4	3811.86	10559.5	9.91059
113633	61904	120300	81608	42060	127158	6989.22	15079.7	9.9119
127706	83679	100017	72521.5	51803	91746.9	11768.8	21460.3	9.9119
113909	74365	100385	83408.4	50301	108671	9890.64	16715.8	9.9119
144660	93949	100910	69377.6	49088	92624.1	5057.1	10369.3	9.92768
81128.2	59751	88982.9	38636.5	32063	78972	391.5	3240.03	9.93162
137999	92940	97309.2	49798.8	36632	89091.9	3402	10523.3	9.94346
117443	73065	105341	78988	52861	97927.7	7639.92	23092.8	9.94609
125685	92909	88655.3	66050.1	48393	89448.1	1070.28	1151.07	9.94609
59572	51350	76029.4	35368.4	39698	58388.4	2746.44	5318.28	9.9474
133554	82970	105491	76869	49098	102605	721.44	1493.79	9.95529
141349	95397	97104.5	80436.2	51297	102764	3911.76	6405.09	9.95529
138851	86009	105800	100367	58201	113016	7092.9	11977.9	9.95661
159658	102053	102528	62949.4	44325	93072.8	2218.86	3521.55	9.95661
129457	73484	115455	99770.9	53201	122903	3846.96	545.7	9.96976
138552	95151	95428.5	51831.9	36603	92802.7	2298.24	4387.53	9.97896
69875.2	61617	74319.4	47831	47985	65325.7	7959.6	16252.7	9.99211
110776	74361	97629.7	62444.5	46877	87300	10023.5	14870.6	9.99737
159033	102045	102135	86840.1	61273	92881.9	9948.42	14926.7	10.0053
142326	80580	115754	68865.7	41824	107909	16330.7	31538.9	10.0079
145162	93201	102073	52307.6	35989	95252.3	10508.4	16893.8	10.0092
156286	88425	115831	51687.2	32333	104765	10390.7	27635.9	10.0105
115905	81906	92739.6	77166.5	54342	93062.2	2094.66	11513.2	10.0132
81157.3	65393	81334.8	59312	59505	65323.4	7946.64	18589.5	10.0263
187298	121210	101268	108057	74666	94843.8	116.64	297.84	10.0276
123437	78836	102613	60786.2	40868	97476.8	84.24	244.29	10.0289
140230	97964	93810.8	91507.3	65045	92198.1	6897.42	19502.4	10.0329
105434	73248	94333.2	34716.1	26876	84653.7	2113.02	3376.2	10.0342
99246.2	67838	95878.4	43439.2	34030	83656.6	8150.22	16589.8	10.0355
125521	90486	90910.7	79705.6	53474	97684.6	582.66	592.11	10.0473
85307.7	61205	91344.3	39569	31989	81065.3	373.14	459.51	10.0487
137265	87933	102303	63740	43136	96839.4	676.08	1303.56	10.0487
102144	74132	90299.6	36117.4	26184	90398.2	7187.94	14307	10.0513
106856	74120	94480.7	36558	27948	85725.8	6611.76	12795.4	10.0526
94543.5	60433	102527	47657.2	35177	88787	3902.04	6366.33	10.0565
51907.1	47602	71463.1	34517.3	43782	51668	1907.28	4849.08	10.0618
104397	70950	96430.5	32649.5	26410	81019.2	360.18	301.92	10.0644
81279.2	69408	76745	59018.2	55604	69560.1	3456.54	6850.32	10.0684
126268	84023	98485.9	40322.3	31323	84365	3683.34	16872.8	10.0736
119434	80455	97286.9	77600.2	48823	104164	11319.5	19015.3	10.0763
103133	70895	95337.3	64669.9	48047	88209.5	2632.5	10642.2	10.0776
57967.7	51201	74197.2	36114.7	40677	58185.5	24.3	29.07	10.0802
129989	81949	103955	37948.5	28176	88266.4	10510	17608.8	10.0934
132069	85767	100916	83464	58003	94303.7	10362.6	18910.8	10.0947
122666	75270	106803	85124	47138	118348	2518.02	13907.7	10.1052
113126	79467	93294.7	48619.4	39446	80776.9	9181.08	15897.7	10.1118
103135	72989	92603.6	46873.6	35945	85461.4	3301.56	5799.21	10.1157
141019	88142	104851	94511.9	54206	114267	13340.2	21628.6	10.1183
90290.3	63361	93389.7	31048.9	24685	82431.5	7904.52	11019.6	10.1197
138350	86028	105395	66265.6	40216	107986	12920	18592	10.1275
113135	79190	93628.5	44681.2	34658	84489.2	3561.3	5638.05	10.1328
111170	74115	98301.5	36413.3	26675	89461.3	2307.96	5989.44	10.1368
151950	91908	108350	114461	68244	109919	13251.1	11221	10.1368
200935	127973	102901	143656	80785	116539	6670.08	17723.5	10.1368
108308	73188	96984.2	36752.9	28348	84966.9	8871.12	16374.6	10.1394
105326	72333	95428.6	34086.4	26352	84771.1	1446.66	11130.8	10.1446
189398	104929	118293	90910.1	64953	91726.1	18283.9	30050.7	10.1486
130461	83642	102220	38603	29822	84832.8	142.56	84.15	10.1525
95773.6	64017	98046.2	32834.7	25689	83765.6	5950.26	12930	10.1565
157444	97422	105913	52260.1	37015	92527.9	2214.54	3232.89	10.1591
159013	89409	116555	92343.2	55105	109823	7371.54	9876.66	10.1591
90213.4	63157	93611.6	30069.4	23709	83117.2	1833.84	7504.14	10.1617
75122.7	59080	83331.8	36330.7	31937	74552	6556.68	9811.89	10.1644
145746	100425	95112.1	51138.5	38093	87979.8	1076.22	1475.43	10.1683
105146	71585	96261.2	61717.1	37077	109089	8198.28	16891.2	10.1696
151441	99948	99299.8	57573.2	39173	96319.3	321.3	464.61	10.1723
118796	85779	90761.2	74686.9	47811	102376	1956.96	3769.41	10.1788
209092	124779	109819	175712	100827	114210	13683.1	21088	10.1828
78322.9	64388	79719.3	44497.6	39904	73080.3	7714.98	11018.5	10.188
96324.3	67409	93647.9	68136.1	47337	94331.5	6602.04	9631.35	10.1946
79853	55828	93738.7	46453	39352	77361.8	6125.76	11147.1	10.1959
184735	114887	105380	77087.7	52675	95909.2	6024.24	11226.1	10.2012
215460	122882	114910	160896	87286	120804	17512.2	33929.8	10.2091
100626	62643	105273	76446.7	51783	96750.1	257.04	520.71	10.2091
98440.6	71812	89837.4	59089.5	45020	86017.1	3979.26	6962.52	10.213
159117	103691	100567	60257	36111	109357	78.84	61.2	10.217
83456.4	62003	88211.9	34938	29551	77482.9	901.8	3009.51	10.2183
89357.5	64417	90909.7	52070.6	44565	76573.5	4441.5	1170.45	10.2183
120539	86177	91668	73704.1	52769	91536.1	387.72	819.06	10.2209
95255.8	66053	94510.3	34949.3	30337	75499.9	5117.04	9471.72	10.2209
118820	79061	98493.5	63787.5	47493	88020.9	584.28	1161.27	10.2209
161232	92526	114200	135894	74279	119899	7369.92	12258.4	10.2249
102560	70022	95989.2	30700.6	25010	80447.7	1193.4	2069.07	10.2249
105194	72297	95356.5	53272.1	39341	88743	100.44	20.4	10.2341
98926.1	67356	96253	31492.3	24104	85623.8	2992.68	5357.55	10.2341
136204	95203	93760.1	76135.7	50591	98626.8	10755.2	16487.3	10.2446
162713	104383	102158	71471.2	42850	109310	7284.06	10012.8	10.2472
154805	98196	103317	97893.4	64792	99017.5	12422.7	18820	10.2538
105442	68373	101067	44692	30801	95092.2	3734.1	4692	10.2577
153778	95898	105091	103580	65662	103381	8625.96	15452	10.2643
139716	93780	97637.6	50531.6	38260	86556.1	223.02	320.28	10.2643
57178	53977	69422.5	39530.7	42932	60343.9	19.98	43.86	10.2656
71482.2	55024	85138.4	44375	39960	72776.8	158.76	1784.49	10.2682
223176	146893	99569.5	132971	65533	132977	17476	36777.1	10.2788
137471	88297	102034	45876.8	36601	82144.8	4332.42	6333.18	10.2853
146931	96758	99519.4	111701	73334	99823.4	7379.1	15364.8	10.2853
96306.8	65047	97030.8	32610.6	24163	88448	48.6	45.39	10.2867
132375	92474	93814	47076.1	37278	82761.4	10866.4	18871	10.288
112663	75923	97249.3	36877.7	29151	82906.8	2379.78	5461.08	10.2959
106107	67981	102291	48637.3	37408	85208.8	614.52	3591.93	10.2972
176785	106286	109006	82293.8	55338	97459.4	176.04	474.81	10.2972
58902.1	52697	73252.9	37630.4	41417	59544.4	4396.68	7565.85	10.2998
121838	80305	99430.6	87570.7	58565	97994.3	11156.9	22053.4	10.2998
184692	111020	109025	104137	71468	95493.3	4008.96	15714.1	10.3037
100244	69847	94057.1	36407.3	28907	82540.3	8427.24	13408.4	10.309
108917	76569	93223	61499.5	45113	89340.8	13070.7	20149.1	10.3143
86167.4	59961	94179	32969.7	27652	78139.1	41.58	28.05	10.3156
77607.4	60088	84643.8	36980.3	31765	76295.9	8310.6	16597.9	10.3169
223842	139684	105021	148629	94528	103044	5979.96	14476.3	10.3248
52600.4	48459	71136.8	27702	37051	48999.4	109.08	228.99	10.3274
102963	72722	92788.4	31973.9	26034	80488.8	3196.8	5239.74	10.3287
132101	92836	93254.4	97951.7	64224	99952.7	10991.7	19131.6	10.3287
95199.7	68451	91145.6	37660.1	29459	83780.7	2718.36	4901.1	10.3379
125256	68553	119744	90285.3	50777	116528	66.42	93.33	10.3406
112772	79226	93285.2	59413.5	44362	87771.6	6489.72	13008.6	10.3419
117418	73753	104336	65390.8	43085	99465	9250.74	16420	10.3419
171126	104059	107774	89978.6	53115	111020	9274.5	13620.1	10.3445
129741	86000	98868.9	52830.4	38404	90154.4	2000.7	2631.09	10.3445
109292	73528	97412.5	38558.7	29916	84469.3	6133.32	10108.7	10.3485
144406	88353	107114	74396.3	47933	101718	6683.58	11601.5	10.3511
98193.6	67380	95506.3	48216.1	34944	90427.2	9602.28	14538.6	10.3524
85098.4	64372	86637.2	44807.6	36780	79839.9	5376.24	8066.67	10.3563
125326	84009	97768	75011.9	50477	97390.6	7184.7	15045.5	10.359
100921	71258	92817.1	63010.4	47390	87137.6	6926.04	12129.8	10.359
109131	76057	94034.6	67568.6	43481	101842	3005.64	5868.57	10.3603
89054.8	76296	76495.5	56682.2	52456	70816	7339.14	12597	10.3629
97555	67881	94184.9	68199.3	51261	87191.2	6483.78	10430.5	10.3655
105304	63057	109444	46080.9	32817	92024.2	8171.28	12724	10.3655
115068	72524	103980	44906.9	34101	86303.1	2660.58	21820.3	10.3669
98350.5	62303	103454	68893.7	45375	99504.6	7018.38	11477.5	10.3708
111762	81201	90201.4	69471.5	47025	96818.4	7730.1	12149.7	10.3748
92861.8	67178	90592.1	55243.1	43738	82775	8206.38	11943.2	10.3761
174597	101775	112428	116365	51743	147384	13184.1	22250.3	10.3761
117251	69037	111305	73433	47552	101205	65.88	122.4	10.3774
119486	80245	97584	47695	36605	85391	8223.12	12107.9	10.3826
219686	118294	121708	79323.8	36786	141319	7726.86	10867.6	10.3879
222698	123821	117869	108050	68825	102887	8169.66	13900.6	10.3945
112338	72539	101493	69796.1	47359	96584.7	8730.72	15911	10.3971
111067	70032	103936	34530.8	24884	90942.5	8237.7	11955.4	10.4011
142995	79484	117902	115131	56401	133778	5226.12	12106.4	10.4024
131200	73237	117404	103836	68177	99813.7	17443.6	26859.7	10.4024
126464	86217	96128.8	42656.2	30836	90657.6	2694.6	3306.84	10.4076
59450.6	53797	72423.3	26093.3	28341	60338.5	983.34	878.22	10.4116
109205	75149	95236	67629.1	48905	90627.5	1241.46	1736.04	10.4129
92732	62237	97647.4	48828.4	37968	84282	6739.74	13030.5	10.4129
106736	70581	99106.4	62010.9	46365	87651.2	4491.72	9248.85	10.4168
68811	60235	74866.7	37291.3	34111	71646.2	136.62	187.68	10.4168
181525	103985	114405	140564	88789	103752	14068.6	25607.1	10.4181
57263.3	49861	75265.4	29231.8	31509	60799.7	2325.24	3531.75	10.4195
126612	81727	101529	66415.7	47275	92070.2	1395.36	2654.55	10.4221
96725	64804	97817.6	56445.7	42920	86188.8	5294.7	8993.34	10.4234
145804	89655	106580	67516.2	46159	95858.7	325.08	12928.5	10.4287
80690.4	58803	89929.5	34146.9	27699	80791.8	4876.2	5653.35	10.43
72580.3	55826	85204.5	40821.3	34606	77306.4	5612.22	3290.52	10.4326
115058	81272	92780.5	49224.2	35553	90736.6	3879.9	6984.45	10.4366
135224	82888	106916	56224.3	40204	91650.4	1109.7	2092.02	10.4392
64964.2	58483	72798.9	39962.7	41731	62759	23.76	20.91	10.4405
90737.6	63973	92954.5	34187.9	27385	81816.4	656.1	626.28	10.4431
136826	86144	104093	58429.1	45060	84980.2	5051.7	14449.3	10.4497
112850	77008	96038.8	40771.1	32908	81195.3	1426.68	7640.31	10.4497
119624	82145	95437.2	49548.2	37253	87166	2797.2	4641	10.4497
106257	78304	88931.1	38110	29564	84480.3	146.88	4073.37	10.4523
117169	83946	91472.7	61797.6	45674	88671.2	2364.66	3559.29	10.4523
111111	79577	91506.2	80384.9	61053	86287.5	13374.7	16249.1	10.4523
125513	82588	99598.2	42813.9	31452	89210.6	4800.06	8593.5	10.4563
198242	126548	102664	137803	76012	118811	21783.6	38381.1	10.4589
110827	76920	94424.6	51051.1	41660	80309.2	6423.3	10825.3	10.4721
116836	81507	93942.7	54891.5	42723	84202.2	6956.28	11793.8	10.4786
155470	87289	116726	102494	50244	133688	529.2	849.66	10.4826
120403	83357	94662.1	59762.3	41549	94264.2	9134.64	7388.88	10.4826
100600	69193	95283.4	61611.8	44868	89992.7	10213	15055.2	10.4865
61455.1	52564	76621.3	36768.1	38164	63138.9	2821.5	5728.83	10.4865
188432	111797	110460	149719	73365	133742	11480.4	27684.3	10.4905
67822.5	58204	76366.2	46603.6	51925	58819.7	179.28	135.15	10.4997
91567	63116	95077.9	32831.5	27365	78627.5	11353.5	14033.2	10.5076
118204	73961	104739	66252.1	43316	100238	1995.84	2806.02	10.5207
105837	72432	95760.4	41211.2	30420	88784.2	8319.78	13546.1	10.5207
91853.2	61555	97793.7	66926.5	49439	88717.3	35.64	3234.93	10.5247
124041	84871	95782.2	70254	46007	100075	6394.68	11470.9	10.5378
111299	72977	99951	54434.2	38713	92149.9	693.9	2523.99	10.5378
171026	96773	115821	102349	63753	105212	558.9	865.47	10.5404
174020	103915	109749	78776.8	55531	92970	10922	15453	10.5444
159135	88537	117793	91810.8	62441	96361.6	10002.4	17001.4	10.547
93349.4	65609	93245.6	36495.4	27684	86395	6956.28	11671.9	10.5483
167561	95355	115162	109745	50635	142041	7896.96	12859.1	10.551
81595.6	59092	90493.6	54417.4	43808	81407.5	5048.46	9105.54	10.5562
148416	109239	89039.8	75872.2	53671	92645.2	15106	19946.1	10.5615
97255.5	67243	94786.6	51037	38571	86717	6546.96	6285.24	10.5654
213459	115531	121086	112182	75695	97125.9	1033.56	1191.36	10.5667
139925	94512	97025.9	49691.3	31548	103226	1185.3	1500.93	10.5694
98062.2	64269	99995.4	35111.3	26249	87662.6	6392.52	9661.95	10.5707
74426.3	62360	78216.8	51608.9	48840	69251.4	611.82	274.38	10.5786
94011.9	65336	94299.7	41907.2	33288	82505.2	6705.72	10165.3	10.5799
96640.7	71182	88975.4	35641.6	26503	88133.8	1992.6	9219.27	10.5957
144998	97705	97258.3	58876.2	41636	92672.5	13602.1	23350.3	10.5957
174501	114641	99755.7	77321.5	48329	104851	15215.6	20744.2	10.597
161517	102420	103351	79145.1	54584	95025.2	16503.5	29402	10.5996
154414	87531	115612	111265	56447	129181	1723.68	3465.96	10.6036
191373	103170	121565	100100	58738	111685	3085.02	5581.95	10.6036
113799	82809	90061.8	53879.6	40276	87671.4	1119.42	1619.25	10.6049
95824.5	68514	91659.5	42512.6	32010	87038.6	9036.36	13891.4	10.6062
170303	96699	115420	103061	48280	139896	20351	33212.2	10.6075
96987.9	67862	93663.6	36526.1	28850	82973.2	339.12	452.37	10.6075
81653.4	64558	82890.4	44165	37902	76365.3	5128.92	7684.68	10.6101
119577	78640	99651.6	63269.6	45748	90636.5	149.04	201.96	10.6128
147878	90637	106925	58837.9	39277	98174.5	1782.54	2974.32	10.6141
92256	63398	95367.2	44617	33510	87258	4376.16	5904.78	10.6298
164313	106743	100882	76202.1	52407	95292.3	250.56	23020.9	10.6325
142929	101034	92711.5	68459	49347	90918	77.22	99.45	10.6443
124357	87837	92784	67554	48528	91230.2	17338.9	16408.2	10.6548
133413	84791	103116	75254.9	52003	94838.9	10351.3	17203.8	10.6548
106413	74862	93156.4	49558.5	36718	88454.3	342.36	206.55	10.6575
104903	74625	92126.6	39319	31317	82281.6	292.68	324.36	10.6601
146434	104778	91590.6	101668	58762	113388	5324.4	14284.1	10.6654
105871	74240	93458.7	40611.8	31780	83748.7	4167.18	6180.18	10.6654
90896.1	60794	97986.1	38687.8	29230	86741.1	780.3	5491.17	10.6732
86685.7	62568	90797.8	36641.2	29576	81191.3	8018.46	14221.3	10.6785
95356.5	67137	93082.6	37189.3	27929	87265.4	108	120.36	10.6798
107100	68024	103183	53492.4	39121	89611.2	7937.46	20794.7	10.6824
152837	86320	116037	81260.8	33596	158516	20447.1	35921.3	10.6824
109983	76323	94439.1	55044.4	41543	86835	5484.24	8444.07	10.6824
92643.5	67527	89911.9	42098.9	34427	80140.5	926.1	2158.32	10.6864
160985	89847	117425	123603	60375	134169	646.92	72.93	10.6917
96380.5	66577	94873.5	36878.2	29069	83141.9	4432.86	6802.38	10.693
124414	81390	100180	91845.4	57902	103955	5002.02	6752.91	10.6969
70847.8	60108	77245.6	48458.5	50501	62885.4	3327.48	5238.72	10.6969
81051.3	62922	84418.5	47149.6	40750	75828.1	70.2	88.23	10.6995
101039	68180	97120.4	58271.9	42408	90051.6	11225.5	20151.1	10.7009
181058	96545	122905	105857	55889	124129	7914.24	25009.4	10.7022
93755.4	68575	89600.5	50360.9	39298	83985.3	3209.22	5035.23	10.7074
119202	84793	92130.7	52931.3	41261	84072.3	3036.96	18666.5	10.7087
107576	76768	91836.2	58192.6	38872	98109.4	5485.32	9367.17	10.7101
90022.1	68873	85660.4	58344.3	47241	80939.3	257.58	860.88	10.7101
80852.6	67200	78850.5	42529.9	38092	73171.2	24.84	16.83	10.7101
77431.4	59301	85572.7	43253.5	35513	79820.3	2282.58	3453.21	10.7127
63535.9	53532	77783.1	39204	38284	67110.9	2217.24	4106.52	10.7153
112834	82445	89692.7	39500.5	33872	76426	308.34	408	10.7245
136886	89065	100724	43868.5	32180	89340.2	184.68	45.9	10.7245
132326	81572	106313	98151.5	63052	102018	1321.92	2466.36	10.7324
84335.7	62663	88202.4	58024.1	44007	86410.5	9067.14	15031.2	10.7377
78220.6	66866	76664.7	52463.7	49318	69716.2	1178.28	7701	10.7429
123716	81162	99897	38634.8	29571	85623.5	4282.74	6706.5	10.7442
91988.4	68506	88000.3	29816.6	23955	81572.3	2739.96	8773.53	10.7442
179650	115090	102299	116102	78434	97009.4	9003.42	17925.5	10.7482
95600.3	71722	87354.8	72382.1	59034	80354.3	8307.36	7393.47	10.7587
149604	99618	98420.2	49703.2	31826	102349	13279.7	24585.6	10.7587
65741.2	54560	78966.6	38681.8	41860	60560.2	2255.04	4596.12	10.76
163650	109728	97741.5	59928.7	39260	100038	14431.5	26094.2	10.7705
145350	102624	92820.9	65074.3	34720	122832	2866.86	6814.11	10.7705
104702	75834	90483.9	69151.3	48190	94042.4	8620.56	14206	10.7811
193503	109375	115944	125335	75410	108924	3917.16	7298.61	10.785
192572	111333	113357	141929	64221	144835	309.42	919.02	10.7903
156824	103351	99443.7	57224.3	36227	103521	14566.5	26310.4	10.7903
124327	83735	97305.6	44868.6	35779	82185.3	498.42	1276.02	10.7903
145782	84302	113330	102000	53946	123914	11190.4	25982.5	10.7903
176198	95432	121000	139537	68693	133124	16410.6	29548.9	10.7916
164003	93525	114922	78251.4	59557	86107.2	10931.2	18451.8	10.7916
107053	73164	95891.9	32996.2	24156	89519.6	6383.88	11206.7	10.8034
103806	73413	92667.7	28704.2	24269	77512.9	5385.96	8367.06	10.8074
173865	108864	104666	109908	71100	101307	2704.86	7724.46	10.8139
96839.5	69223	91681.6	37234.1	29523	82653.3	5763.42	9898.59	10.8139
169185	103740	106880	70018	50273	91275.7	12482.1	21094.6	10.8153
92288.4	65624	92164.6	28414.3	23185	80317.3	4740.66	7702.02	10.8205
130568	79065	108226	58749.3	35780	107607	2658.42	2975.85	10.8218
89727.9	63320	92868.1	56862.5	40012	93135.6	81	149.43	10.8218
152291	93529	106710	79708.9	40633	128561	8012.52	17245.1	10.8218
145396	86461	110208	70632.5	50713	91277.9	3204.9	30966.2	10.8258
102163	71800	93249.9	45128.3	37761	78322.4	5028.48	8412.45	10.8284
175649	102635	112158	153609	72646	138575	8326.8	23566.1	10.8297
110326	76312	94746.8	55423.4	38965	93217.8	2885.76	6331.14	10.831
103507	69063	98221.4	45752	34875	85975.8	8168.04	11126.7	10.835
112400	73028	100869	41446.6	27272	99598.3	3304.8	17491	10.835
94421.1	65951	93826.9	32906.5	27826	77501.7	7049.7	10914	10.8429
201124	116071	113559	116261	62203	122491	7095.06	9354.93	10.8494
119834	79615	98642.8	45666.7	33755	88662.9	461.7	863.43	10.8508
106109	74908	92833.5	33880.1	25937	85606.2	9265.32	12026.3	10.8508
94101.5	62274	99030.7	44368	32382	89793.8	7503.84	13254.4	10.8534
83392.3	61641	88661.7	30511.1	24244	82477.1	6445.98	8879.1	10.8534
82108.7	55844	96359	45464.8	34640	86015.5	10477.1	19008.7	10.86
107698	78892	89465.4	77943.1	59224	86250.1	10789.2	21115.5	10.8613
108312	70697	100405	74828.9	46329	105851	4546.26	7462.83	10.8639
116072	75761	100406	39314.2	30865	83476.2	452.52	5229.54	10.8665
145569	94649	100794	75566.5	54420	91002	11460.4	18493.6	10.8665
122137	83642	95697.9	63880.4	45262	92494	1098.9	1919.13	10.8665
109884	82023	87797.1	57005.6	44055	84801.3	3607.2	6754.95	10.8692
109232	75257	95122.4	75255.5	50729	97221.4	292.14	642.6	10.8705
82801.4	68858	78806.7	39965.4	34718	75441.3	960.66	1138.32	10.8718
104356	69175	98866.2	39600.9	30315	85610.6	461.16	569.16	10.8731
105331	71262	96867.1	74655.5	51662	94704.5	13264.6	20793.2	10.8731
147266	86276	111864	84157.9	45488	121249	7641.54	12678.1	10.8889
111264	74957	97279.7	76583.9	55232	90871.3	11287.6	19498.8	10.9073
202491	111497	119021	98871.8	49689	130404	9911.16	17369.1	10.9126
135779	75360	118079	55702.6	41792	87349.9	4472.28	6308.19	10.9139
106412	75200	92737.2	34870.5	26244	87077.9	4601.34	7945.8	10.9139
97714.5	74776	85640	53196.5	40837	85370.7	8920.8	17273.2	10.9204
90145	64409	91722.4	58268.2	46772	81644.2	5897.34	12327.7	10.9218
62102.7	51500	79028.5	32019.3	31093	67488.4	2973.78	3867.84	10.9218
[truncated: 1,832 more rows]
