# Supplementary material for: Integrated multiplexed assays of variant effect reveal determinants of catechol-O-methyltransferase gene expression
Source: Mol Syst Biol. 2024 Feb 14;20(5):2. doi: 10.1038/s44320-024-00018-9 (PMC11066095; doi:10.1038/s44320-024-00018-9)
Supplement: Supplementary file 8 — Source Data Fig. 4 [file 44320_2024_18_MOESM8_ESM.zip]

Archive with 16 entries (13 files):
- MSB-2023-12096_SourceDataForFigure4/
- __MACOSX/._MSB-2023-12096_SourceDataForFigure4
- MSB-2023-12096_SourceDataForFigure4/.DS_Store
- __MACOSX/MSB-2023-12096_SourceDataForFigure4/._.DS_Store
- MSB-2023-12096_SourceDataForFigure4/MSB-2023-12096_SourceDataForFigure4D/
- __MACOSX/MSB-2023-12096_SourceDataForFigure4/._MSB-2023-12096_SourceDataForFigure4D
- MSB-2023-12096_SourceDataForFigure4/MSB-2023-12096_SourceDataForFigure4A/
- __MACOSX/MSB-2023-12096_SourceDataForFigure4/._MSB-2023-12096_SourceDataForFigure4A
- MSB-2023-12096_SourceDataForFigure4/MSB-2023-12096_SourceDataForFigure4D/.DS_Store
- __MACOSX/MSB-2023-12096_SourceDataForFigure4/MSB-2023-12096_SourceDataForFigure4D/._.DS_Store
- MSB-2023-12096_SourceDataForFigure4/MSB-2023-12096_SourceDataForFigure4D/Fig4D_source_data.xlsx
- __MACOSX/MSB-2023-12096_SourceDataForFigure4/MSB-2023-12096_SourceDataForFigure4D/._Fig4D_source_data.xlsx
- MSB-2023-12096_SourceDataForFigure4/MSB-2023-12096_SourceDataForFigure4A/.DS_Store
- __MACOSX/MSB-2023-12096_SourceDataForFigure4/MSB-2023-12096_SourceDataForFigure4A/._.DS_Store
- MSB-2023-12096_SourceDataForFigure4/MSB-2023-12096_SourceDataForFigure4A/Fig4A_source_data.xlsx
- __MACOSX/MSB-2023-12096_SourceDataForFigure4/MSB-2023-12096_SourceDataForFigure4A/._Fig4A_source_data.xlsx
