# Supplementary material for: Integrated multiplexed assays of variant effect reveal determinants of catechol-O-methyltransferase gene expression
Source: Mol Syst Biol. 2024 Feb 14;20(5):2. doi: 10.1038/s44320-024-00018-9 (PMC11066095; doi:10.1038/s44320-024-00018-9)
Supplement: Supplementary file 8 — Source Data Fig. 4 [file 44320_2024_18_MOESM8_ESM.zip › MSB-2023-12096_SourceDataForFigure4/MSB-2023-12096_SourceDataForFigure4D/Fig4D_source_data.xlsx]

## Sheet: res
VAR_ID	Polysome_effect	Fraction	VAR_TYPE	Narula_REF_CSC	Narula_ALT_CSC	Narula_CSC_diff
pDEST_HC_Rec_Bxb_v2_UTR5_Flag_COMT_moxGFP_LPS:4794:G:A	-0.742985	F3	Missense	-0.123011	-0.10611	0.0169015
pDEST_HC_Rec_Bxb_v2_UTR5_Flag_COMT_moxGFP_LPS:4794:G:C	-0.0821365	F3	Missense	-0.123011	-0.0709074	0.0521039
pDEST_HC_Rec_Bxb_v2_UTR5_Flag_COMT_moxGFP_LPS:4794:G:T	-1.01959	F3	Nonsense	-0.123011	NA	NA
pDEST_HC_Rec_Bxb_v2_UTR5_Flag_COMT_moxGFP_LPS:4794:GA:AC	0.141746	F3	Missense	-0.123011	0.017344	0.140355
pDEST_HC_Rec_Bxb_v2_UTR5_Flag_COMT_moxGFP_LPS:4794:GA:AG	-1.79892	F3	Missense	-0.123011	-0.118262	0.00474954
pDEST_HC_Rec_Bxb_v2_UTR5_Flag_COMT_moxGFP_LPS:4794:GA:AT	-0.732668	F3	Missense	-0.123011	0.039168	0.162179
pDEST_HC_Rec_Bxb_v2_UTR5_Flag_COMT_moxGFP_LPS:4794:GA:CC	0.149532	F3	Missense	-0.123011	-0.0308306	0.0921806
pDEST_HC_Rec_Bxb_v2_UTR5_Flag_COMT_moxGFP_LPS:4794:GA:CG	0.253615	F3	Missense	-0.123011	-0.0371063	0.085905
pDEST_HC_Rec_Bxb_v2_UTR5_Flag_COMT_moxGFP_LPS:4794:GA:CT	0.15798	F3	Missense	-0.123011	0.170588	0.293599
pDEST_HC_Rec_Bxb_v2_UTR5_Flag_COMT_moxGFP_LPS:4794:GA:TC	-0.609101	F3	Missense	-0.123011	-0.00612884	0.116882
pDEST_HC_Rec_Bxb_v2_UTR5_Flag_COMT_moxGFP_LPS:4794:GA:TG	-1.11926	F3	Missense	-0.123011	0.0964068	0.219418
pDEST_HC_Rec_Bxb_v2_UTR5_Flag_COMT_moxGFP_LPS:4794:GA:TT	0.192827	F3	Missense	-0.123011	-0.0809532	0.0420581
pDEST_HC_Rec_Bxb_v2_UTR5_Flag_COMT_moxGFP_LPS:4794:GAG:AAA	-0.626246	F3	Missense	-0.123011	-0.178436	-0.0554248
pDEST_HC_Rec_Bxb_v2_UTR5_Flag_COMT_moxGFP_LPS:4794:GAG:AAC	0.250799	F3	Missense	-0.123011	0.0662646	0.189276
pDEST_HC_Rec_Bxb_v2_UTR5_Flag_COMT_moxGFP_LPS:4794:GAG:AAT	-1.52766	F3	Missense	-0.123011	-0.0959877	0.0270235
pDEST_HC_Rec_Bxb_v2_UTR5_Flag_COMT_moxGFP_LPS:4794:GAG:ACA	-0.909209	F3	Missense	-0.123011	-0.0495674	0.0734438
pDEST_HC_Rec_Bxb_v2_UTR5_Flag_COMT_moxGFP_LPS:4794:GAG:ACC	-0.130201	F3	Missense	-0.123011	0.125192	0.248203
pDEST_HC_Rec_Bxb_v2_UTR5_Flag_COMT_moxGFP_LPS:4794:GAG:ACT	-0.30424	F3	Missense	-0.123011	-0.018981	0.10403
pDEST_HC_Rec_Bxb_v2_UTR5_Flag_COMT_moxGFP_LPS:4794:GAG:AGA	-1.53128	F3	Missense	-0.123011	-0.121392	0.00161947
pDEST_HC_Rec_Bxb_v2_UTR5_Flag_COMT_moxGFP_LPS:4794:GAG:AGC	-1.53829	F3	Missense	-0.123011	0.0230869	0.146098
pDEST_HC_Rec_Bxb_v2_UTR5_Flag_COMT_moxGFP_LPS:4794:GAG:AGT	-1.65979	F3	Missense	-0.123011	-0.133917	-0.0109058
pDEST_HC_Rec_Bxb_v2_UTR5_Flag_COMT_moxGFP_LPS:4794:GAG:ATA	-1.71152	F3	Missense	-0.123011	-0.0988975	0.0241137
pDEST_HC_Rec_Bxb_v2_UTR5_Flag_COMT_moxGFP_LPS:4794:GAG:ATC	-3.2554	F3	Missense	-0.123011	0.102743	0.225754
pDEST_HC_Rec_Bxb_v2_UTR5_Flag_COMT_moxGFP_LPS:4794:GAG:ATT	-0.0246065	F3	Missense	-0.123011	-0.0752829	0.0477284
pDEST_HC_Rec_Bxb_v2_UTR5_Flag_COMT_moxGFP_LPS:4794:GAG:CAA	0.405365	F3	Missense	-0.123011	-0.0938369	0.0291744
pDEST_HC_Rec_Bxb_v2_UTR5_Flag_COMT_moxGFP_LPS:4794:GAG:CAC	0.69561	F3	Missense	-0.123011	-0.00822876	0.114782
pDEST_HC_Rec_Bxb_v2_UTR5_Flag_COMT_moxGFP_LPS:4794:GAG:CAT	-0.166293	F3	Missense	-0.123011	-0.114988	0.00802332
pDEST_HC_Rec_Bxb_v2_UTR5_Flag_COMT_moxGFP_LPS:4794:GAG:CCA	-0.381969	F3	Missense	-0.123011	-0.0521377	0.0708736
pDEST_HC_Rec_Bxb_v2_UTR5_Flag_COMT_moxGFP_LPS:4794:GAG:CCC	0.433514	F3	Missense	-0.123011	0.015159	0.13817
pDEST_HC_Rec_Bxb_v2_UTR5_Flag_COMT_moxGFP_LPS:4794:GAG:CCT	0.25109	F3	Missense	-0.123011	-0.0258735	0.0971377
pDEST_HC_Rec_Bxb_v2_UTR5_Flag_COMT_moxGFP_LPS:4794:GAG:CGA	-0.637936	F3	Missense	-0.123011	-0.103107	0.0199047
pDEST_HC_Rec_Bxb_v2_UTR5_Flag_COMT_moxGFP_LPS:4794:GAG:CGC	-0.630888	F3	Missense	-0.123011	0.0272987	0.15031
pDEST_HC_Rec_Bxb_v2_UTR5_Flag_COMT_moxGFP_LPS:4794:GAG:CGT	-0.12931	F3	Missense	-0.123011	0.000355611	0.123367
pDEST_HC_Rec_Bxb_v2_UTR5_Flag_COMT_moxGFP_LPS:4794:GAG:CTA	0.346982	F3	Missense	-0.123011	-0.0774472	0.045564
pDEST_HC_Rec_Bxb_v2_UTR5_Flag_COMT_moxGFP_LPS:4794:GAG:CTC	-0.292263	F3	Missense	-0.123011	0.178302	0.301314
pDEST_HC_Rec_Bxb_v2_UTR5_Flag_COMT_moxGFP_LPS:4794:GAG:CTT	-1.48177	F3	Missense	-0.123011	-0.0224526	0.100559
pDEST_HC_Rec_Bxb_v2_UTR5_Flag_COMT_moxGFP_LPS:4794:GAG:TAC	0.143588	F3	Missense	-0.123011	0.116295	0.239306
pDEST_HC_Rec_Bxb_v2_UTR5_Flag_COMT_moxGFP_LPS:4794:GAG:TAT	-0.279421	F3	Missense	-0.123011	-0.099362	0.0236493
pDEST_HC_Rec_Bxb_v2_UTR5_Flag_COMT_moxGFP_LPS:4794:GAG:TCA	-2.5823	F3	Missense	-0.123011	-0.0801349	0.0428763
pDEST_HC_Rec_Bxb_v2_UTR5_Flag_COMT_moxGFP_LPS:4794:GAG:TCC	1.11166	F3	Missense	-0.123011	0.0927359	0.215747
pDEST_HC_Rec_Bxb_v2_UTR5_Flag_COMT_moxGFP_LPS:4794:GAG:TCT	-0.173874	F3	Missense	-0.123011	-0.0868482	0.0361631
pDEST_HC_Rec_Bxb_v2_UTR5_Flag_COMT_moxGFP_LPS:4794:GAG:TGC	-0.300139	F3	Missense	-0.123011	0.0890696	0.212081
pDEST_HC_Rec_Bxb_v2_UTR5_Flag_COMT_moxGFP_LPS:4794:GAG:TGT	-0.722338	F3	Missense	-0.123011	-0.0184899	0.104521
pDEST_HC_Rec_Bxb_v2_UTR5_Flag_COMT_moxGFP_LPS:4794:GAG:TTA	-2.12599	F3	Missense	-0.123011	-0.140313	-0.017302
pDEST_HC_Rec_Bxb_v2_UTR5_Flag_COMT_moxGFP_LPS:4794:GAG:TTC	-1.008	F3	Missense	-0.123011	0.149458	0.27247
pDEST_HC_Rec_Bxb_v2_UTR5_Flag_COMT_moxGFP_LPS:4794:GAG:TTT	-0.237783	F3	Missense	-0.123011	-0.0628993	0.0601119
pDEST_HC_Rec_Bxb_v2_UTR5_Flag_COMT_moxGFP_LPS:4795:A:C	-0.63446	F3	Missense	-0.123011	0.000779794	0.123791
pDEST_HC_Rec_Bxb_v2_UTR5_Flag_COMT_moxGFP_LPS:4795:A:G	0.316871	F3	Missense	-0.123011	0.0588085	0.18182
pDEST_HC_Rec_Bxb_v2_UTR5_Flag_COMT_moxGFP_LPS:4795:A:T	0.805678	F3	Missense	-0.123011	0.108532	0.231544
pDEST_HC_Rec_Bxb_v2_UTR5_Flag_COMT_moxGFP_LPS:4795:AG:CA	-0.502735	F3	Missense	-0.123011	-0.0147251	0.108286
pDEST_HC_Rec_Bxb_v2_UTR5_Flag_COMT_moxGFP_LPS:4795:AG:CC	0.550841	F3	Missense	-0.123011	0.0878739	0.210885
pDEST_HC_Rec_Bxb_v2_UTR5_Flag_COMT_moxGFP_LPS:4795:AG:CT	1.46334	F3	Missense	-0.123011	0.0127865	0.135798
pDEST_HC_Rec_Bxb_v2_UTR5_Flag_COMT_moxGFP_LPS:4795:AG:GA	0.748934	F3	Missense	-0.123011	0.0135515	0.136563
pDEST_HC_Rec_Bxb_v2_UTR5_Flag_COMT_moxGFP_LPS:4795:AG:GC	0.58187	F3	Missense	-0.123011	0.145936	0.268947
pDEST_HC_Rec_Bxb_v2_UTR5_Flag_COMT_moxGFP_LPS:4795:AG:GT	-0.441016	F3	Missense	-0.123011	0.04307	0.166081
pDEST_HC_Rec_Bxb_v2_UTR5_Flag_COMT_moxGFP_LPS:4795:AG:TA	0.0431234	F3	Missense	-0.123011	-0.0207168	0.102294
pDEST_HC_Rec_Bxb_v2_UTR5_Flag_COMT_moxGFP_LPS:4795:AG:TC	-1.58714	F3	Missense	-0.123011	0.164123	0.287134
pDEST_HC_Rec_Bxb_v2_UTR5_Flag_COMT_moxGFP_LPS:4795:AG:TT	-0.0160782	F3	Missense	-0.123011	-0.0253781	0.0976331
pDEST_HC_Rec_Bxb_v2_UTR5_Flag_COMT_moxGFP_LPS:4796:G:A	0.203845	F3	Silent	-0.123011	-0.158249	-0.0352374
pDEST_HC_Rec_Bxb_v2_UTR5_Flag_COMT_moxGFP_LPS:4796:G:C	0.669491	F3	Missense	-0.123011	-0.0573389	0.0656724
pDEST_HC_Rec_Bxb_v2_UTR5_Flag_COMT_moxGFP_LPS:4796:G:T	-0.996579	F3	Missense	-0.123011	-0.121838	0.00117342
pDEST_HC_Rec_Bxb_v2_UTR5_Flag_COMT_moxGFP_LPS:4797:T:A	0.063788	F3	Missense	0.149458	0.102743	-0.0467152
pDEST_HC_Rec_Bxb_v2_UTR5_Flag_COMT_moxGFP_LPS:4797:T:C	0.0574426	F3	Missense	0.149458	0.178302	0.0288439
pDEST_HC_Rec_Bxb_v2_UTR5_Flag_COMT_moxGFP_LPS:4797:T:G	1.03389	F3	Missense	0.149458	0.164123	0.0146646
pDEST_HC_Rec_Bxb_v2_UTR5_Flag_COMT_moxGFP_LPS:4797:TT:AA	-0.749315	F3	Missense	0.149458	0.0662646	-0.0831938
pDEST_HC_Rec_Bxb_v2_UTR5_Flag_COMT_moxGFP_LPS:4797:TT:AC	-0.239322	F3	Missense	0.149458	0.125192	-0.0242663
pDEST_HC_Rec_Bxb_v2_UTR5_Flag_COMT_moxGFP_LPS:4797:TT:AG	0.597334	F3	Missense	0.149458	0.0230869	-0.126371
pDEST_HC_Rec_Bxb_v2_UTR5_Flag_COMT_moxGFP_LPS:4797:TT:CA	-1.61376	F3	Missense	0.149458	-0.00822876	-0.157687
pDEST_HC_Rec_Bxb_v2_UTR5_Flag_COMT_moxGFP_LPS:4797:TT:CC	0.134098	F3	Missense	0.149458	0.015159	-0.134299
pDEST_HC_Rec_Bxb_v2_UTR5_Flag_COMT_moxGFP_LPS:4797:TT:CG	0.491851	F3	Missense	0.149458	0.0272987	-0.12216
pDEST_HC_Rec_Bxb_v2_UTR5_Flag_COMT_moxGFP_LPS:4797:TT:GA	-0.748185	F3	Missense	0.149458	-0.0573389	-0.206797
pDEST_HC_Rec_Bxb_v2_UTR5_Flag_COMT_moxGFP_LPS:4797:TT:GC	0.651631	F3	Missense	0.149458	0.0878739	-0.0615844
pDEST_HC_Rec_Bxb_v2_UTR5_Flag_COMT_moxGFP_LPS:4797:TT:GG	1.26132	F3	Missense	0.149458	0.145936	-0.00352239
pDEST_HC_Rec_Bxb_v2_UTR5_Flag_COMT_moxGFP_LPS:4797:TTC:AAA	-0.573685	F3	Missense	0.149458	-0.178436	-0.327894
pDEST_HC_Rec_Bxb_v2_UTR5_Flag_COMT_moxGFP_LPS:4797:TTC:AAG	-1.62778	F3	Missense	0.149458	-0.10611	-0.255568
pDEST_HC_Rec_Bxb_v2_UTR5_Flag_COMT_moxGFP_LPS:4797:TTC:AAT	-4.36478	F3	Missense	0.149458	-0.0959877	-0.245446
pDEST_HC_Rec_Bxb_v2_UTR5_Flag_COMT_moxGFP_LPS:4797:TTC:ACA	-0.639081	F3	Missense	0.149458	-0.0495674	-0.199026
pDEST_HC_Rec_Bxb_v2_UTR5_Flag_COMT_moxGFP_LPS:4797:TTC:ACG	-3.55112	F3	Missense	0.149458	0.017344	-0.132114
pDEST_HC_Rec_Bxb_v2_UTR5_Flag_COMT_moxGFP_LPS:4797:TTC:ACT	-2.62914	F3	Missense	0.149458	-0.018981	-0.168439
pDEST_HC_Rec_Bxb_v2_UTR5_Flag_COMT_moxGFP_LPS:4797:TTC:AGA	-0.998684	F3	Missense	0.149458	-0.121392	-0.27085
pDEST_HC_Rec_Bxb_v2_UTR5_Flag_COMT_moxGFP_LPS:4797:TTC:AGG	0.113027	F3	Missense	0.149458	-0.118262	-0.26772
pDEST_HC_Rec_Bxb_v2_UTR5_Flag_COMT_moxGFP_LPS:4797:TTC:AGT	-2.63269	F3	Missense	0.149458	-0.133917	-0.283375
pDEST_HC_Rec_Bxb_v2_UTR5_Flag_COMT_moxGFP_LPS:4797:TTC:ATA	-1.05156	F3	Missense	0.149458	-0.0988975	-0.248356
pDEST_HC_Rec_Bxb_v2_UTR5_Flag_COMT_moxGFP_LPS:4797:TTC:ATG	0.959165	F3	Missense	0.149458	0.039168	-0.11029
pDEST_HC_Rec_Bxb_v2_UTR5_Flag_COMT_moxGFP_LPS:4797:TTC:ATT	-3.06971	F3	Missense	0.149458	-0.0752829	-0.224741
pDEST_HC_Rec_Bxb_v2_UTR5_Flag_COMT_moxGFP_LPS:4797:TTC:CAA	-1.4357	F3	Missense	0.149458	-0.0938369	-0.243295
pDEST_HC_Rec_Bxb_v2_UTR5_Flag_COMT_moxGFP_LPS:4797:TTC:CAT	-3.72674	F3	Missense	0.149458	-0.114988	-0.264446
pDEST_HC_Rec_Bxb_v2_UTR5_Flag_COMT_moxGFP_LPS:4797:TTC:CCA	-1.41772	F3	Missense	0.149458	-0.0521377	-0.201596
pDEST_HC_Rec_Bxb_v2_UTR5_Flag_COMT_moxGFP_LPS:4797:TTC:CCT	-1.29738	F3	Missense	0.149458	-0.0258735	-0.175332
pDEST_HC_Rec_Bxb_v2_UTR5_Flag_COMT_moxGFP_LPS:4797:TTC:CGA	-1.29305	F3	Missense	0.149458	-0.103107	-0.252565
pDEST_HC_Rec_Bxb_v2_UTR5_Flag_COMT_moxGFP_LPS:4797:TTC:CGG	-0.591274	F3	Missense	0.149458	-0.0371063	-0.186565
pDEST_HC_Rec_Bxb_v2_UTR5_Flag_COMT_moxGFP_LPS:4797:TTC:CGT	-1.23816	F3	Missense	0.149458	0.000355611	-0.149103
pDEST_HC_Rec_Bxb_v2_UTR5_Flag_COMT_moxGFP_LPS:4797:TTC:CTA	-0.568917	F3	Missense	0.149458	-0.0774472	-0.226906
pDEST_HC_Rec_Bxb_v2_UTR5_Flag_COMT_moxGFP_LPS:4797:TTC:CTG	0.56062	F3	Missense	0.149458	0.170588	0.0211294
pDEST_HC_Rec_Bxb_v2_UTR5_Flag_COMT_moxGFP_LPS:4797:TTC:CTT	-1.09904	F3	Missense	0.149458	-0.0224526	-0.171911
pDEST_HC_Rec_Bxb_v2_UTR5_Flag_COMT_moxGFP_LPS:4797:TTC:GAA	-1.96808	F3	Missense	0.149458	-0.158249	-0.307707
pDEST_HC_Rec_Bxb_v2_UTR5_Flag_COMT_moxGFP_LPS:4797:TTC:GAG	-2.17002	F3	Missense	0.149458	-0.123011	-0.27247
pDEST_HC_Rec_Bxb_v2_UTR5_Flag_COMT_moxGFP_LPS:4797:TTC:GCA	0.274986	F3	Missense	0.149458	-0.0147251	-0.164183
pDEST_HC_Rec_Bxb_v2_UTR5_Flag_COMT_moxGFP_LPS:4797:TTC:GCG	-2.1342	F3	Missense	0.149458	0.000779794	-0.148679
pDEST_HC_Rec_Bxb_v2_UTR5_Flag_COMT_moxGFP_LPS:4797:TTC:GCT	-1.32835	F3	Missense	0.149458	0.0127865	-0.136672
pDEST_HC_Rec_Bxb_v2_UTR5_Flag_COMT_moxGFP_LPS:4797:TTC:GGA	-0.570904	F3	Missense	0.149458	0.0135515	-0.135907
pDEST_HC_Rec_Bxb_v2_UTR5_Flag_COMT_moxGFP_LPS:4797:TTC:GGG	0.36266	F3	Missense	0.149458	0.0588085	-0.0906499
pDEST_HC_Rec_Bxb_v2_UTR5_Flag_COMT_moxGFP_LPS:4797:TTC:GGT	-1.98618	F3	Missense	0.149458	0.04307	-0.106388
pDEST_HC_Rec_Bxb_v2_UTR5_Flag_COMT_moxGFP_LPS:4797:TTC:GTA	-0.586259	F3	Missense	0.149458	-0.0207168	-0.170175
pDEST_HC_Rec_Bxb_v2_UTR5_Flag_COMT_moxGFP_LPS:4797:TTC:GTG	0.0741688	F3	Missense	0.149458	0.108532	-0.0409259
pDEST_HC_Rec_Bxb_v2_UTR5_Flag_COMT_moxGFP_LPS:4797:TTC:GTT	-2.07379	F3	Missense	0.149458	-0.0253781	-0.174837
pDEST_HC_Rec_Bxb_v2_UTR5_Flag_COMT_moxGFP_LPS:4798:T:A	-0.89586	F3	Missense	0.149458	0.116295	-0.0331638
pDEST_HC_Rec_Bxb_v2_UTR5_Flag_COMT_moxGFP_LPS:4798:T:C	0.347757	F3	Missense	0.149458	0.0927359	-0.0567225
pDEST_HC_Rec_Bxb_v2_UTR5_Flag_COMT_moxGFP_LPS:4798:T:G	0.973866	F3	Missense	0.149458	0.0890696	-0.0603888
pDEST_HC_Rec_Bxb_v2_UTR5_Flag_COMT_moxGFP_LPS:4798:TC:AG	-1.7698	F3	Nonsense	0.149458	NA	NA
pDEST_HC_Rec_Bxb_v2_UTR5_Flag_COMT_moxGFP_LPS:4798:TC:AT	-3.30096	F3	Missense	0.149458	-0.099362	-0.24882
pDEST_HC_Rec_Bxb_v2_UTR5_Flag_COMT_moxGFP_LPS:4798:TC:CA	0.219949	F3	Missense	0.149458	-0.0801349	-0.229593
pDEST_HC_Rec_Bxb_v2_UTR5_Flag_COMT_moxGFP_LPS:4798:TC:CG	-2.31932	F3	Missense	0.149458	-0.00612884	-0.155587
pDEST_HC_Rec_Bxb_v2_UTR5_Flag_COMT_moxGFP_LPS:4798:TC:CT	-0.38766	F3	Missense	0.149458	-0.0868482	-0.236307
pDEST_HC_Rec_Bxb_v2_UTR5_Flag_COMT_moxGFP_LPS:4798:TC:GG	0.772543	F3	Missense	0.149458	0.0964068	-0.0530516
pDEST_HC_Rec_Bxb_v2_UTR5_Flag_COMT_moxGFP_LPS:4798:TC:GT	-1.41833	F3	Missense	0.149458	-0.0184899	-0.167948
pDEST_HC_Rec_Bxb_v2_UTR5_Flag_COMT_moxGFP_LPS:4799:C:A	-1.04925	F3	Missense	0.149458	-0.140313	-0.289772
pDEST_HC_Rec_Bxb_v2_UTR5_Flag_COMT_moxGFP_LPS:4799:C:G	0.538978	F3	Missense	0.149458	-0.0809532	-0.230412
pDEST_HC_Rec_Bxb_v2_UTR5_Flag_COMT_moxGFP_LPS:4799:C:T	-2.84862	F3	Silent	0.149458	-0.0628993	-0.212358
pDEST_HC_Rec_Bxb_v2_UTR5_Flag_COMT_moxGFP_LPS:4800:A:C	0.962892	F3	Missense	0.102743	0.178302	0.0755591
pDEST_HC_Rec_Bxb_v2_UTR5_Flag_COMT_moxGFP_LPS:4800:A:G	1.9408	F3	Missense	0.102743	0.164123	0.0613797
pDEST_HC_Rec_Bxb_v2_UTR5_Flag_COMT_moxGFP_LPS:4800:A:T	-0.401402	F3	Missense	0.102743	0.149458	0.0467152
pDEST_HC_Rec_Bxb_v2_UTR5_Flag_COMT_moxGFP_LPS:4800:AT:CA	1.89749	F3	Missense	0.102743	-0.00822876	-0.110972
pDEST_HC_Rec_Bxb_v2_UTR5_Flag_COMT_moxGFP_LPS:4800:AT:CC	0.402238	F3	Missense	0.102743	0.015159	-0.0875842
pDEST_HC_Rec_Bxb_v2_UTR5_Flag_COMT_moxGFP_LPS:4800:AT:CG	0.477756	F3	Missense	0.102743	0.0272987	-0.0754445
pDEST_HC_Rec_Bxb_v2_UTR5_Flag_COMT_moxGFP_LPS:4800:AT:GA	-0.501751	F3	Missense	0.102743	-0.0573389	-0.160082
pDEST_HC_Rec_Bxb_v2_UTR5_Flag_COMT_moxGFP_LPS:4800:AT:GC	0.650271	F3	Missense	0.102743	0.0878739	-0.0148693
pDEST_HC_Rec_Bxb_v2_UTR5_Flag_COMT_moxGFP_LPS:4800:AT:GG	0.780099	F3	Missense	0.102743	0.145936	0.0431928
pDEST_HC_Rec_Bxb_v2_UTR5_Flag_COMT_moxGFP_LPS:4800:AT:TA	-2.20064	F3	Missense	0.102743	0.116295	0.0135513
pDEST_HC_Rec_Bxb_v2_UTR5_Flag_COMT_moxGFP_LPS:4800:AT:TC	-0.297299	F3	Missense	0.102743	0.0927359	-0.0100073
pDEST_HC_Rec_Bxb_v2_UTR5_Flag_COMT_moxGFP_LPS:4800:AT:TG	0.291117	F3	Missense	0.102743	0.0890696	-0.0136736
pDEST_HC_Rec_Bxb_v2_UTR5_Flag_COMT_moxGFP_LPS:4800:ATC:CAA	-0.718089	F3	Missense	0.102743	-0.0938369	-0.19658
pDEST_HC_Rec_Bxb_v2_UTR5_Flag_COMT_moxGFP_LPS:4800:ATC:CAT	-2.82297	F3	Missense	0.102743	-0.114988	-0.217731
pDEST_HC_Rec_Bxb_v2_UTR5_Flag_COMT_moxGFP_LPS:4800:ATC:CCA	-0.18634	F3	Missense	0.102743	-0.0521377	-0.154881
pDEST_HC_Rec_Bxb_v2_UTR5_Flag_COMT_moxGFP_LPS:4800:ATC:CCT	-2.82968	F3	Missense	0.102743	-0.0258735	-0.128617
pDEST_HC_Rec_Bxb_v2_UTR5_Flag_COMT_moxGFP_LPS:4800:ATC:CGA	-0.441765	F3	Missense	0.102743	-0.103107	-0.20585
pDEST_HC_Rec_Bxb_v2_UTR5_Flag_COMT_moxGFP_LPS:4800:ATC:CGG	-1.88383	F3	Missense	0.102743	-0.0371063	-0.139849
pDEST_HC_Rec_Bxb_v2_UTR5_Flag_COMT_moxGFP_LPS:4800:ATC:CGT	-1.27383	F3	Missense	0.102743	0.000355611	-0.102388
pDEST_HC_Rec_Bxb_v2_UTR5_Flag_COMT_moxGFP_LPS:4800:ATC:CTA	-0.07058	F3	Missense	0.102743	-0.0774472	-0.18019
pDEST_HC_Rec_Bxb_v2_UTR5_Flag_COMT_moxGFP_LPS:4800:ATC:CTG	-0.714034	F3	Missense	0.102743	0.170588	0.0678446
pDEST_HC_Rec_Bxb_v2_UTR5_Flag_COMT_moxGFP_LPS:4800:ATC:CTT	0.726428	F3	Missense	0.102743	-0.0224526	-0.125196
pDEST_HC_Rec_Bxb_v2_UTR5_Flag_COMT_moxGFP_LPS:4800:ATC:GAA	-0.63457	F3	Missense	0.102743	-0.158249	-0.260992
pDEST_HC_Rec_Bxb_v2_UTR5_Flag_COMT_moxGFP_LPS:4800:ATC:GAG	-4.45833	F3	Missense	0.102743	-0.123011	-0.225754
pDEST_HC_Rec_Bxb_v2_UTR5_Flag_COMT_moxGFP_LPS:4800:ATC:GAT	-1.02178	F3	Missense	0.102743	-0.121838	-0.224581
pDEST_HC_Rec_Bxb_v2_UTR5_Flag_COMT_moxGFP_LPS:4800:ATC:GCA	-2.08977	F3	Missense	0.102743	-0.0147251	-0.117468
pDEST_HC_Rec_Bxb_v2_UTR5_Flag_COMT_moxGFP_LPS:4800:ATC:GGA	-3.84685	F3	Missense	0.102743	0.0135515	-0.0891917
pDEST_HC_Rec_Bxb_v2_UTR5_Flag_COMT_moxGFP_LPS:4800:ATC:GGG	-1.73638	F3	Missense	0.102743	0.0588085	-0.0439348
pDEST_HC_Rec_Bxb_v2_UTR5_Flag_COMT_moxGFP_LPS:4800:ATC:GGT	-1.62298	F3	Missense	0.102743	0.04307	-0.0596733
pDEST_HC_Rec_Bxb_v2_UTR5_Flag_COMT_moxGFP_LPS:4800:ATC:GTA	-0.675236	F3	Missense	0.102743	-0.0207168	-0.12346
pDEST_HC_Rec_Bxb_v2_UTR5_Flag_COMT_moxGFP_LPS:4800:ATC:GTG	-1.89645	F3	Missense	0.102743	0.108532	0.00578927
pDEST_HC_Rec_Bxb_v2_UTR5_Flag_COMT_moxGFP_LPS:4800:ATC:GTT	0.455606	F3	Missense	0.102743	-0.0253781	-0.128121
pDEST_HC_Rec_Bxb_v2_UTR5_Flag_COMT_moxGFP_LPS:4800:ATC:TAT	-1.61587	F3	Missense	0.102743	-0.099362	-0.202105
pDEST_HC_Rec_Bxb_v2_UTR5_Flag_COMT_moxGFP_LPS:4800:ATC:TCA	-3.74108	F3	Missense	0.102743	-0.0801349	-0.182878
pDEST_HC_Rec_Bxb_v2_UTR5_Flag_COMT_moxGFP_LPS:4800:ATC:TGG	-0.930061	F3	Missense	0.102743	0.0964068	-0.00633639
pDEST_HC_Rec_Bxb_v2_UTR5_Flag_COMT_moxGFP_LPS:4800:ATC:TGT	-0.999872	F3	Missense	0.102743	-0.0184899	-0.121233
pDEST_HC_Rec_Bxb_v2_UTR5_Flag_COMT_moxGFP_LPS:4800:ATC:TTA	-0.205308	F3	Missense	0.102743	-0.140313	-0.243056
pDEST_HC_Rec_Bxb_v2_UTR5_Flag_COMT_moxGFP_LPS:4800:ATC:TTG	-1.90992	F3	Missense	0.102743	-0.0809532	-0.183696
pDEST_HC_Rec_Bxb_v2_UTR5_Flag_COMT_moxGFP_LPS:4800:ATC:TTT	-0.152961	F3	Missense	0.102743	-0.0628993	-0.165643
pDEST_HC_Rec_Bxb_v2_UTR5_Flag_COMT_moxGFP_LPS:4801:T:A	-0.191916	F3	Missense	0.102743	0.0662646	-0.0364786
pDEST_HC_Rec_Bxb_v2_UTR5_Flag_COMT_moxGFP_LPS:4801:T:C	-0.180817	F3	Missense	0.102743	0.125192	0.0224489
pDEST_HC_Rec_Bxb_v2_UTR5_Flag_COMT_moxGFP_LPS:4801:T:G	2.21099	F3	Missense	0.102743	0.0230869	-0.0796563
pDEST_HC_Rec_Bxb_v2_UTR5_Flag_COMT_moxGFP_LPS:4801:TC:AA	-0.278919	F3	Missense	0.102743	-0.178436	-0.281179
pDEST_HC_Rec_Bxb_v2_UTR5_Flag_COMT_moxGFP_LPS:4801:TC:AG	-0.563085	F3	Missense	0.102743	-0.10611	-0.208853
pDEST_HC_Rec_Bxb_v2_UTR5_Flag_COMT_moxGFP_LPS:4801:TC:AT	-3.82632	F3	Missense	0.102743	-0.0959877	-0.198731
pDEST_HC_Rec_Bxb_v2_UTR5_Flag_COMT_moxGFP_LPS:4801:TC:CA	-1.35172	F3	Missense	0.102743	-0.0495674	-0.152311
pDEST_HC_Rec_Bxb_v2_UTR5_Flag_COMT_moxGFP_LPS:4801:TC:CG	-3.72338	F3	Missense	0.102743	0.017344	-0.0853993
pDEST_HC_Rec_Bxb_v2_UTR5_Flag_COMT_moxGFP_LPS:4801:TC:CT	-2.1904	F3	Missense	0.102743	-0.018981	-0.121724
pDEST_HC_Rec_Bxb_v2_UTR5_Flag_COMT_moxGFP_LPS:4801:TC:GA	0.964021	F3	Missense	0.102743	-0.121392	-0.224135
pDEST_HC_Rec_Bxb_v2_UTR5_Flag_COMT_moxGFP_LPS:4801:TC:GG	-0.182831	F3	Missense	0.102743	-0.118262	-0.221005
pDEST_HC_Rec_Bxb_v2_UTR5_Flag_COMT_moxGFP_LPS:4801:TC:GT	-0.542292	F3	Missense	0.102743	-0.133917	-0.23666
pDEST_HC_Rec_Bxb_v2_UTR5_Flag_COMT_moxGFP_LPS:4802:C:A	0.474969	F3	Silent	0.102743	-0.0988975	-0.201641
pDEST_HC_Rec_Bxb_v2_UTR5_Flag_COMT_moxGFP_LPS:4802:C:G	0.872902	F3	Missense	0.102743	0.039168	-0.0635752
pDEST_HC_Rec_Bxb_v2_UTR5_Flag_COMT_moxGFP_LPS:4802:C:T	1.45892	F3	Silent	0.102743	-0.0752829	-0.178026
pDEST_HC_Rec_Bxb_v2_UTR5_Flag_COMT_moxGFP_LPS:4803:C:A	0.924435	F3	Missense	0.170588	0.039168	-0.13142
pDEST_HC_Rec_Bxb_v2_UTR5_Flag_COMT_moxGFP_LPS:4803:C:G	1.3111	F3	Missense	0.170588	0.108532	-0.0620553
pDEST_HC_Rec_Bxb_v2_UTR5_Flag_COMT_moxGFP_LPS:4803:C:T	0.968411	F3	Silent	0.170588	-0.0809532	-0.251541
pDEST_HC_Rec_Bxb_v2_UTR5_Flag_COMT_moxGFP_LPS:4803:CT:AA	-1.0935	F3	Missense	0.170588	-0.10611	-0.276698
pDEST_HC_Rec_Bxb_v2_UTR5_Flag_COMT_moxGFP_LPS:4803:CT:AC	-2.28409	F3	Missense	0.170588	0.017344	-0.153244
pDEST_HC_Rec_Bxb_v2_UTR5_Flag_COMT_moxGFP_LPS:4803:CT:AG	-0.15778	F3	Missense	0.170588	-0.118262	-0.28885
pDEST_HC_Rec_Bxb_v2_UTR5_Flag_COMT_moxGFP_LPS:4803:CT:GA	-2.64749	F3	Missense	0.170588	-0.123011	-0.293599
pDEST_HC_Rec_Bxb_v2_UTR5_Flag_COMT_moxGFP_LPS:4803:CT:GC	-0.324829	F3	Missense	0.170588	0.000779794	-0.169808
pDEST_HC_Rec_Bxb_v2_UTR5_Flag_COMT_moxGFP_LPS:4803:CT:GG	-0.25179	F3	Missense	0.170588	0.0588085	-0.111779
pDEST_HC_Rec_Bxb_v2_UTR5_Flag_COMT_moxGFP_LPS:4803:CT:TC	-1.73047	F3	Missense	0.170588	-0.00612884	-0.176717
pDEST_HC_Rec_Bxb_v2_UTR5_Flag_COMT_moxGFP_LPS:4803:CT:TG	0.330317	F3	Missense	0.170588	0.0964068	-0.074181
pDEST_HC_Rec_Bxb_v2_UTR5_Flag_COMT_moxGFP_LPS:4803:CTG:AAA	-2.27285	F3	Missense	0.170588	-0.178436	-0.349024
pDEST_HC_Rec_Bxb_v2_UTR5_Flag_COMT_moxGFP_LPS:4803:CTG:AAC	0.628806	F3	Missense	0.170588	0.0662646	-0.104323
pDEST_HC_Rec_Bxb_v2_UTR5_Flag_COMT_moxGFP_LPS:4803:CTG:AAT	-3.42571	F3	Missense	0.170588	-0.0959877	-0.266576
pDEST_HC_Rec_Bxb_v2_UTR5_Flag_COMT_moxGFP_LPS:4803:CTG:ACA	-0.567714	F3	Missense	0.170588	-0.0495674	-0.220155
pDEST_HC_Rec_Bxb_v2_UTR5_Flag_COMT_moxGFP_LPS:4803:CTG:ACC	2.89592	F3	Missense	0.170588	0.125192	-0.0453957
pDEST_HC_Rec_Bxb_v2_UTR5_Flag_COMT_moxGFP_LPS:4803:CTG:ACT	-2.22137	F3	Missense	0.170588	-0.018981	-0.189569
pDEST_HC_Rec_Bxb_v2_UTR5_Flag_COMT_moxGFP_LPS:4803:CTG:AGA	-2.15417	F3	Missense	0.170588	-0.121392	-0.29198
pDEST_HC_Rec_Bxb_v2_UTR5_Flag_COMT_moxGFP_LPS:4803:CTG:AGC	-1.22871	F3	Missense	0.170588	0.0230869	-0.147501
pDEST_HC_Rec_Bxb_v2_UTR5_Flag_COMT_moxGFP_LPS:4803:CTG:AGT	-1.20512	F3	Missense	0.170588	-0.133917	-0.304505
pDEST_HC_Rec_Bxb_v2_UTR5_Flag_COMT_moxGFP_LPS:4803:CTG:ATA	-1.25261	F3	Missense	0.170588	-0.0988975	-0.269485
pDEST_HC_Rec_Bxb_v2_UTR5_Flag_COMT_moxGFP_LPS:4803:CTG:ATC	0.0405106	F3	Missense	0.170588	0.102743	-0.0678446
pDEST_HC_Rec_Bxb_v2_UTR5_Flag_COMT_moxGFP_LPS:4803:CTG:ATT	0.976052	F3	Missense	0.170588	-0.0752829	-0.245871
pDEST_HC_Rec_Bxb_v2_UTR5_Flag_COMT_moxGFP_LPS:4803:CTG:GAA	-0.147796	F3	Missense	0.170588	-0.158249	-0.328836
pDEST_HC_Rec_Bxb_v2_UTR5_Flag_COMT_moxGFP_LPS:4803:CTG:GAC	0.396513	F3	Missense	0.170588	-0.0573389	-0.227927
pDEST_HC_Rec_Bxb_v2_UTR5_Flag_COMT_moxGFP_LPS:4803:CTG:GAT	-2.46119	F3	Missense	0.170588	-0.121838	-0.292426
pDEST_HC_Rec_Bxb_v2_UTR5_Flag_COMT_moxGFP_LPS:4803:CTG:GCA	-1.56708	F3	Missense	0.170588	-0.0147251	-0.185313
pDEST_HC_Rec_Bxb_v2_UTR5_Flag_COMT_moxGFP_LPS:4803:CTG:GGA	-0.837763	F3	Missense	0.170588	0.0135515	-0.157036
pDEST_HC_Rec_Bxb_v2_UTR5_Flag_COMT_moxGFP_LPS:4803:CTG:GGC	-0.219249	F3	Missense	0.170588	0.145936	-0.0246518
pDEST_HC_Rec_Bxb_v2_UTR5_Flag_COMT_moxGFP_LPS:4803:CTG:GGT	-2.33071	F3	Missense	0.170588	0.04307	-0.127518
pDEST_HC_Rec_Bxb_v2_UTR5_Flag_COMT_moxGFP_LPS:4803:CTG:GTA	-1.18442	F3	Missense	0.170588	-0.0207168	-0.191305
pDEST_HC_Rec_Bxb_v2_UTR5_Flag_COMT_moxGFP_LPS:4803:CTG:GTT	0.917114	F3	Missense	0.170588	-0.0253781	-0.195966
pDEST_HC_Rec_Bxb_v2_UTR5_Flag_COMT_moxGFP_LPS:4803:CTG:TAC	-0.938849	F3	Missense	0.170588	0.116295	-0.0542933
pDEST_HC_Rec_Bxb_v2_UTR5_Flag_COMT_moxGFP_LPS:4803:CTG:TCA	-1.09785	F3	Missense	0.170588	-0.0801349	-0.250723
pDEST_HC_Rec_Bxb_v2_UTR5_Flag_COMT_moxGFP_LPS:4803:CTG:TCT	-2.7678	F3	Missense	0.170588	-0.0868482	-0.257436
pDEST_HC_Rec_Bxb_v2_UTR5_Flag_COMT_moxGFP_LPS:4803:CTG:TGC	0.0169428	F3	Missense	0.170588	0.0890696	-0.0815182
pDEST_HC_Rec_Bxb_v2_UTR5_Flag_COMT_moxGFP_LPS:4803:CTG:TGT	-0.770205	F3	Missense	0.170588	-0.0184899	-0.189078
pDEST_HC_Rec_Bxb_v2_UTR5_Flag_COMT_moxGFP_LPS:4803:CTG:TTA	-0.121207	F3	Silent	0.170588	-0.140313	-0.310901
pDEST_HC_Rec_Bxb_v2_UTR5_Flag_COMT_moxGFP_LPS:4803:CTG:TTC	-0.392339	F3	Missense	0.170588	0.149458	-0.0211294
pDEST_HC_Rec_Bxb_v2_UTR5_Flag_COMT_moxGFP_LPS:4803:CTG:TTT	0.925286	F3	Missense	0.170588	-0.0628993	-0.233487
pDEST_HC_Rec_Bxb_v2_UTR5_Flag_COMT_moxGFP_LPS:4804:T:A	-3.30002	F3	Missense	0.170588	-0.0709074	-0.241495
pDEST_HC_Rec_Bxb_v2_UTR5_Flag_COMT_moxGFP_LPS:4804:T:C	-1.4858	F3	Missense	0.170588	-0.0308306	-0.201418
pDEST_HC_Rec_Bxb_v2_UTR5_Flag_COMT_moxGFP_LPS:4804:T:G	0.28733	F3	Missense	0.170588	-0.0371063	-0.207694
pDEST_HC_Rec_Bxb_v2_UTR5_Flag_COMT_moxGFP_LPS:4804:TG:AA	-0.892458	F3	Missense	0.170588	-0.0938369	-0.264425
pDEST_HC_Rec_Bxb_v2_UTR5_Flag_COMT_moxGFP_LPS:4804:TG:AC	0.414802	F3	Missense	0.170588	-0.00822876	-0.178817
pDEST_HC_Rec_Bxb_v2_UTR5_Flag_COMT_moxGFP_LPS:4804:TG:AT	-1.36099	F3	Missense	0.170588	-0.114988	-0.285576
pDEST_HC_Rec_Bxb_v2_UTR5_Flag_COMT_moxGFP_LPS:4804:TG:CA	-0.273621	F3	Missense	0.170588	-0.0521377	-0.222726
pDEST_HC_Rec_Bxb_v2_UTR5_Flag_COMT_moxGFP_LPS:4804:TG:CC	0.597152	F3	Missense	0.170588	0.015159	-0.155429
pDEST_HC_Rec_Bxb_v2_UTR5_Flag_COMT_moxGFP_LPS:4804:TG:CT	-0.324203	F3	Missense	0.170588	-0.0258735	-0.196461
pDEST_HC_Rec_Bxb_v2_UTR5_Flag_COMT_moxGFP_LPS:4804:TG:GA	-0.735587	F3	Missense	0.170588	-0.103107	-0.273694
pDEST_HC_Rec_Bxb_v2_UTR5_Flag_COMT_moxGFP_LPS:4804:TG:GC	-0.140101	F3	Missense	0.170588	0.0272987	-0.143289
pDEST_HC_Rec_Bxb_v2_UTR5_Flag_COMT_moxGFP_LPS:4804:TG:GT	-1.2374	F3	Missense	0.170588	0.000355611	-0.170232
pDEST_HC_Rec_Bxb_v2_UTR5_Flag_COMT_moxGFP_LPS:4805:G:A	-0.190907	F3	Silent	0.170588	-0.0774472	-0.248035
pDEST_HC_Rec_Bxb_v2_UTR5_Flag_COMT_moxGFP_LPS:4805:G:C	0.194111	F3	Silent	0.170588	0.178302	0.00771446
pDEST_HC_Rec_Bxb_v2_UTR5_Flag_COMT_moxGFP_LPS:4805:G:T	1.82811	F3	Silent	0.170588	-0.0224526	-0.19304
pDEST_HC_Rec_Bxb_v2_UTR5_Flag_COMT_moxGFP_LPS:4806:C:A	1.36152	F3	Missense	-0.0709074	-0.10611	-0.0352024
pDEST_HC_Rec_Bxb_v2_UTR5_Flag_COMT_moxGFP_LPS:4806:C:G	0.802135	F3	Missense	-0.0709074	-0.123011	-0.0521039
pDEST_HC_Rec_Bxb_v2_UTR5_Flag_COMT_moxGFP_LPS:4806:C:T	1.23735	F3	Nonsense	-0.0709074	NA	NA
pDEST_HC_Rec_Bxb_v2_UTR5_Flag_COMT_moxGFP_LPS:4806:CA:AC	-0.680183	F3	Missense	-0.0709074	0.017344	0.0882513
pDEST_HC_Rec_Bxb_v2_UTR5_Flag_COMT_moxGFP_LPS:4806:CA:AG	-0.853538	F3	Missense	-0.0709074	-0.118262	-0.0473543
pDEST_HC_Rec_Bxb_v2_UTR5_Flag_COMT_moxGFP_LPS:4806:CA:AT	0.361925	F3	Missense	-0.0709074	0.039168	0.110075
pDEST_HC_Rec_Bxb_v2_UTR5_Flag_COMT_moxGFP_LPS:4806:CA:GC	-0.882688	F3	Missense	-0.0709074	0.000779794	0.0716872
pDEST_HC_Rec_Bxb_v2_UTR5_Flag_COMT_moxGFP_LPS:4806:CA:GG	2.37714	F3	Missense	-0.0709074	0.0588085	0.129716
pDEST_HC_Rec_Bxb_v2_UTR5_Flag_COMT_moxGFP_LPS:4806:CA:GT	0.270373	F3	Missense	-0.0709074	0.108532	0.17944
pDEST_HC_Rec_Bxb_v2_UTR5_Flag_COMT_moxGFP_LPS:4806:CA:TC	-1.64753	F3	Missense	-0.0709074	-0.00612884	0.0647785
pDEST_HC_Rec_Bxb_v2_UTR5_Flag_COMT_moxGFP_LPS:4806:CA:TG	0.712378	F3	Missense	-0.0709074	0.0964068	0.167314
pDEST_HC_Rec_Bxb_v2_UTR5_Flag_COMT_moxGFP_LPS:4806:CA:TT	0.066411	F3	Missense	-0.0709074	-0.0809532	-0.0100458
pDEST_HC_Rec_Bxb_v2_UTR5_Flag_COMT_moxGFP_LPS:4806:CAG:AAA	3.81591	F3	Missense	-0.0709074	-0.178436	-0.107529
pDEST_HC_Rec_Bxb_v2_UTR5_Flag_COMT_moxGFP_LPS:4806:CAG:AAC	-0.970182	F3	Missense	-0.0709074	0.0662646	0.137172
pDEST_HC_Rec_Bxb_v2_UTR5_Flag_COMT_moxGFP_LPS:4806:CAG:AAT	1.57493	F3	Missense	-0.0709074	-0.0959877	-0.0250804
pDEST_HC_Rec_Bxb_v2_UTR5_Flag_COMT_moxGFP_LPS:4806:CAG:ACA	0.0380795	F3	Missense	-0.0709074	-0.0495674	0.0213399
pDEST_HC_Rec_Bxb_v2_UTR5_Flag_COMT_moxGFP_LPS:4806:CAG:ACC	0.316627	F3	Missense	-0.0709074	0.125192	0.196099
pDEST_HC_Rec_Bxb_v2_UTR5_Flag_COMT_moxGFP_LPS:4806:CAG:ACT	-0.051382	F3	Missense	-0.0709074	-0.018981	0.0519264
pDEST_HC_Rec_Bxb_v2_UTR5_Flag_COMT_moxGFP_LPS:4806:CAG:AGA	-0.00199942	F3	Missense	-0.0709074	-0.121392	-0.0504844
pDEST_HC_Rec_Bxb_v2_UTR5_Flag_COMT_moxGFP_LPS:4806:CAG:AGC	-0.3338	F3	Missense	-0.0709074	0.0230869	0.0939943
pDEST_HC_Rec_Bxb_v2_UTR5_Flag_COMT_moxGFP_LPS:4806:CAG:AGT	-1.87191	F3	Missense	-0.0709074	-0.133917	-0.0630097
pDEST_HC_Rec_Bxb_v2_UTR5_Flag_COMT_moxGFP_LPS:4806:CAG:GAA	0.80439	F3	Missense	-0.0709074	-0.158249	-0.0873413
pDEST_HC_Rec_Bxb_v2_UTR5_Flag_COMT_moxGFP_LPS:4806:CAG:GAC	-0.446523	F3	Missense	-0.0709074	-0.0573389	0.0135685
pDEST_HC_Rec_Bxb_v2_UTR5_Flag_COMT_moxGFP_LPS:4806:CAG:GAT	1.55906	F3	Missense	-0.0709074	-0.121838	-0.0509304
pDEST_HC_Rec_Bxb_v2_UTR5_Flag_COMT_moxGFP_LPS:4806:CAG:GCA	-0.28711	F3	Missense	-0.0709074	-0.0147251	0.0561823
pDEST_HC_Rec_Bxb_v2_UTR5_Flag_COMT_moxGFP_LPS:4806:CAG:GCC	0.599613	F3	Missense	-0.0709074	0.0878739	0.158781
pDEST_HC_Rec_Bxb_v2_UTR5_Flag_COMT_moxGFP_LPS:4806:CAG:GGA	-0.565546	F3	Missense	-0.0709074	0.0135515	0.0844589
pDEST_HC_Rec_Bxb_v2_UTR5_Flag_COMT_moxGFP_LPS:4806:CAG:GGC	1.29475	F3	Missense	-0.0709074	0.145936	0.216843
pDEST_HC_Rec_Bxb_v2_UTR5_Flag_COMT_moxGFP_LPS:4806:CAG:GGT	-0.938001	F3	Missense	-0.0709074	0.04307	0.113977
pDEST_HC_Rec_Bxb_v2_UTR5_Flag_COMT_moxGFP_LPS:4806:CAG:GTA	-3.31412	F3	Missense	-0.0709074	-0.0207168	0.0501906
pDEST_HC_Rec_Bxb_v2_UTR5_Flag_COMT_moxGFP_LPS:4806:CAG:GTC	0.657169	F3	Missense	-0.0709074	0.164123	0.23503
pDEST_HC_Rec_Bxb_v2_UTR5_Flag_COMT_moxGFP_LPS:4806:CAG:GTT	-0.322469	F3	Missense	-0.0709074	-0.0253781	0.0455292
pDEST_HC_Rec_Bxb_v2_UTR5_Flag_COMT_moxGFP_LPS:4806:CAG:TAC	-2.21634	F3	Missense	-0.0709074	0.116295	0.187202
pDEST_HC_Rec_Bxb_v2_UTR5_Flag_COMT_moxGFP_LPS:4806:CAG:TAT	0.253022	F3	Missense	-0.0709074	-0.099362	-0.0284546
pDEST_HC_Rec_Bxb_v2_UTR5_Flag_COMT_moxGFP_LPS:4806:CAG:TCA	-0.617716	F3	Missense	-0.0709074	-0.0801349	-0.00922754
pDEST_HC_Rec_Bxb_v2_UTR5_Flag_COMT_moxGFP_LPS:4806:CAG:TCC	1.15251	F3	Missense	-0.0709074	0.0927359	0.163643
pDEST_HC_Rec_Bxb_v2_UTR5_Flag_COMT_moxGFP_LPS:4806:CAG:TCT	-2.30842	F3	Missense	-0.0709074	-0.0868482	-0.0159408
pDEST_HC_Rec_Bxb_v2_UTR5_Flag_COMT_moxGFP_LPS:4806:CAG:TGC	-0.198415	F3	Missense	-0.0709074	0.0890696	0.159977
pDEST_HC_Rec_Bxb_v2_UTR5_Flag_COMT_moxGFP_LPS:4806:CAG:TTA	-0.617817	F3	Missense	-0.0709074	-0.140313	-0.0694059
pDEST_HC_Rec_Bxb_v2_UTR5_Flag_COMT_moxGFP_LPS:4806:CAG:TTT	0.0853484	F3	Missense	-0.0709074	-0.0628993	0.00800803
pDEST_HC_Rec_Bxb_v2_UTR5_Flag_COMT_moxGFP_LPS:4807:A:C	-1.95578	F3	Missense	-0.0709074	-0.0308306	0.0400767
pDEST_HC_Rec_Bxb_v2_UTR5_Flag_COMT_moxGFP_LPS:4807:A:G	-0.584797	F3	Missense	-0.0709074	-0.0371063	0.0338011
pDEST_HC_Rec_Bxb_v2_UTR5_Flag_COMT_moxGFP_LPS:4807:A:T	0.739886	F3	Missense	-0.0709074	0.170588	0.241495
pDEST_HC_Rec_Bxb_v2_UTR5_Flag_COMT_moxGFP_LPS:4807:AG:CA	-0.321752	F3	Missense	-0.0709074	-0.0521377	0.0187697
pDEST_HC_Rec_Bxb_v2_UTR5_Flag_COMT_moxGFP_LPS:4807:AG:CC	0.487726	F3	Missense	-0.0709074	0.015159	0.0860664
pDEST_HC_Rec_Bxb_v2_UTR5_Flag_COMT_moxGFP_LPS:4807:AG:CT	-1.41878	F3	Missense	-0.0709074	-0.0258735	0.0450338
pDEST_HC_Rec_Bxb_v2_UTR5_Flag_COMT_moxGFP_LPS:4807:AG:GA	-0.106142	F3	Missense	-0.0709074	-0.103107	-0.0321991
pDEST_HC_Rec_Bxb_v2_UTR5_Flag_COMT_moxGFP_LPS:4807:AG:GC	-0.371582	F3	Missense	-0.0709074	0.0272987	0.0982061
pDEST_HC_Rec_Bxb_v2_UTR5_Flag_COMT_moxGFP_LPS:4807:AG:GT	-1.39415	F3	Missense	-0.0709074	0.000355611	0.071263
pDEST_HC_Rec_Bxb_v2_UTR5_Flag_COMT_moxGFP_LPS:4807:AG:TA	-0.991995	F3	Missense	-0.0709074	-0.0774472	-0.00653983
pDEST_HC_Rec_Bxb_v2_UTR5_Flag_COMT_moxGFP_LPS:4807:AG:TC	1.95224	F3	Missense	-0.0709074	0.178302	0.24921
pDEST_HC_Rec_Bxb_v2_UTR5_Flag_COMT_moxGFP_LPS:4807:AG:TT	-0.348927	F3	Missense	-0.0709074	-0.0224526	0.0484548
pDEST_HC_Rec_Bxb_v2_UTR5_Flag_COMT_moxGFP_LPS:4808:G:A	0.600302	F3	Silent	-0.0709074	-0.0938369	-0.0229295
pDEST_HC_Rec_Bxb_v2_UTR5_Flag_COMT_moxGFP_LPS:4808:G:C	-1.13486	F3	Missense	-0.0709074	-0.00822876	0.0626786
pDEST_HC_Rec_Bxb_v2_UTR5_Flag_COMT_moxGFP_LPS:4808:G:T	0.281291	F3	Missense	-0.0709074	-0.114988	-0.0440805
pDEST_HC_Rec_Bxb_v2_UTR5_Flag_COMT_moxGFP_LPS:4809:C:A	1.65839	F3	Missense	0.015159	0.125192	0.110033
pDEST_HC_Rec_Bxb_v2_UTR5_Flag_COMT_moxGFP_LPS:4809:C:G	1.91865	F3	Missense	0.015159	0.0878739	0.0727149
pDEST_HC_Rec_Bxb_v2_UTR5_Flag_COMT_moxGFP_LPS:4809:C:T	1.74646	F3	Missense	0.015159	0.0927359	0.0775769
pDEST_HC_Rec_Bxb_v2_UTR5_Flag_COMT_moxGFP_LPS:4809:CC:AA	0.302753	F3	Missense	0.015159	0.0662646	0.0511056
pDEST_HC_Rec_Bxb_v2_UTR5_Flag_COMT_moxGFP_LPS:4809:CC:AG	-0.0344395	F3	Missense	0.015159	0.0230869	0.00792792
pDEST_HC_Rec_Bxb_v2_UTR5_Flag_COMT_moxGFP_LPS:4809:CC:AT	0.693582	F3	Missense	0.015159	0.102743	0.0875842
pDEST_HC_Rec_Bxb_v2_UTR5_Flag_COMT_moxGFP_LPS:4809:CC:GA	0.139268	F3	Missense	0.015159	-0.0573389	-0.0724979
pDEST_HC_Rec_Bxb_v2_UTR5_Flag_COMT_moxGFP_LPS:4809:CC:GG	1.13505	F3	Missense	0.015159	0.145936	0.130777
pDEST_HC_Rec_Bxb_v2_UTR5_Flag_COMT_moxGFP_LPS:4809:CC:GT	2.23848	F3	Missense	0.015159	0.164123	0.148964
pDEST_HC_Rec_Bxb_v2_UTR5_Flag_COMT_moxGFP_LPS:4809:CC:TA	-3.1923	F3	Missense	0.015159	0.116295	0.101136
pDEST_HC_Rec_Bxb_v2_UTR5_Flag_COMT_moxGFP_LPS:4809:CC:TG	0.662878	F3	Missense	0.015159	0.0890696	0.0739106
pDEST_HC_Rec_Bxb_v2_UTR5_Flag_COMT_moxGFP_LPS:4809:CC:TT	0.200398	F3	Missense	0.015159	0.149458	0.134299
pDEST_HC_Rec_Bxb_v2_UTR5_Flag_COMT_moxGFP_LPS:4809:CCC:AAA	-1.18082	F3	Missense	0.015159	-0.178436	-0.193595
pDEST_HC_Rec_Bxb_v2_UTR5_Flag_COMT_moxGFP_LPS:4809:CCC:AAG	-1.26078	F3	Missense	0.015159	-0.10611	-0.121269
pDEST_HC_Rec_Bxb_v2_UTR5_Flag_COMT_moxGFP_LPS:4809:CCC:ACA	-1.01907	F3	Missense	0.015159	-0.0495674	-0.0647265
pDEST_HC_Rec_Bxb_v2_UTR5_Flag_COMT_moxGFP_LPS:4809:CCC:ACG	2.75899	F3	Missense	0.015159	0.017344	0.00218495
pDEST_HC_Rec_Bxb_v2_UTR5_Flag_COMT_moxGFP_LPS:4809:CCC:ACT	0.708829	F3	Missense	0.015159	-0.018981	-0.03414
pDEST_HC_Rec_Bxb_v2_UTR5_Flag_COMT_moxGFP_LPS:4809:CCC:AGG	0.281297	F3	Missense	0.015159	-0.118262	-0.133421
pDEST_HC_Rec_Bxb_v2_UTR5_Flag_COMT_moxGFP_LPS:4809:CCC:AGT	-0.4402	F3	Missense	0.015159	-0.133917	-0.149076
pDEST_HC_Rec_Bxb_v2_UTR5_Flag_COMT_moxGFP_LPS:4809:CCC:ATA	-2.8762	F3	Missense	0.015159	-0.0988975	-0.114057
pDEST_HC_Rec_Bxb_v2_UTR5_Flag_COMT_moxGFP_LPS:4809:CCC:ATG	0.0156108	F3	Missense	0.015159	0.039168	0.024009
pDEST_HC_Rec_Bxb_v2_UTR5_Flag_COMT_moxGFP_LPS:4809:CCC:ATT	0.513639	F3	Missense	0.015159	-0.0752829	-0.0904419
pDEST_HC_Rec_Bxb_v2_UTR5_Flag_COMT_moxGFP_LPS:4809:CCC:GAA	-0.472119	F3	Missense	0.015159	-0.158249	-0.173408
pDEST_HC_Rec_Bxb_v2_UTR5_Flag_COMT_moxGFP_LPS:4809:CCC:GAG	-1.12619	F3	Missense	0.015159	-0.123011	-0.13817
pDEST_HC_Rec_Bxb_v2_UTR5_Flag_COMT_moxGFP_LPS:4809:CCC:GCA	1.42183	F3	Missense	0.015159	-0.0147251	-0.0298841
pDEST_HC_Rec_Bxb_v2_UTR5_Flag_COMT_moxGFP_LPS:4809:CCC:GCG	1.82073	F3	Missense	0.015159	0.000779794	-0.0143792
pDEST_HC_Rec_Bxb_v2_UTR5_Flag_COMT_moxGFP_LPS:4809:CCC:GCT	0.712978	F3	Missense	0.015159	0.0127865	-0.00237256
pDEST_HC_Rec_Bxb_v2_UTR5_Flag_COMT_moxGFP_LPS:4809:CCC:GGA	0.336104	F3	Missense	0.015159	0.0135515	-0.00160747
pDEST_HC_Rec_Bxb_v2_UTR5_Flag_COMT_moxGFP_LPS:4809:CCC:GGG	0.247161	F3	Missense	0.015159	0.0588085	0.0436494
pDEST_HC_Rec_Bxb_v2_UTR5_Flag_COMT_moxGFP_LPS:4809:CCC:GGT	0.549318	F3	Missense	0.015159	0.04307	0.0279109
pDEST_HC_Rec_Bxb_v2_UTR5_Flag_COMT_moxGFP_LPS:4809:CCC:GTA	-0.925892	F3	Missense	0.015159	-0.0207168	-0.0358758
pDEST_HC_Rec_Bxb_v2_UTR5_Flag_COMT_moxGFP_LPS:4809:CCC:GTG	0.228496	F3	Missense	0.015159	0.108532	0.0933735
pDEST_HC_Rec_Bxb_v2_UTR5_Flag_COMT_moxGFP_LPS:4809:CCC:GTT	2.01922	F3	Missense	0.015159	-0.0253781	-0.0405372
pDEST_HC_Rec_Bxb_v2_UTR5_Flag_COMT_moxGFP_LPS:4809:CCC:TCA	0.4561	F3	Missense	0.015159	-0.0801349	-0.0952939
pDEST_HC_Rec_Bxb_v2_UTR5_Flag_COMT_moxGFP_LPS:4809:CCC:TCG	0.793948	F3	Missense	0.015159	-0.00612884	-0.0212879
pDEST_HC_Rec_Bxb_v2_UTR5_Flag_COMT_moxGFP_LPS:4809:CCC:TCT	0.0646173	F3	Missense	0.015159	-0.0868482	-0.102007
pDEST_HC_Rec_Bxb_v2_UTR5_Flag_COMT_moxGFP_LPS:4809:CCC:TGG	-0.0492249	F3	Missense	0.015159	0.0964068	0.0812478
pDEST_HC_Rec_Bxb_v2_UTR5_Flag_COMT_moxGFP_LPS:4809:CCC:TGT	0.886802	F3	Missense	0.015159	-0.0184899	-0.0336489
pDEST_HC_Rec_Bxb_v2_UTR5_Flag_COMT_moxGFP_LPS:4809:CCC:TTA	-2.30503	F3	Missense	0.015159	-0.140313	-0.155472
pDEST_HC_Rec_Bxb_v2_UTR5_Flag_COMT_moxGFP_LPS:4809:CCC:TTG	-0.63931	F3	Missense	0.015159	-0.0809532	-0.0961122
pDEST_HC_Rec_Bxb_v2_UTR5_Flag_COMT_moxGFP_LPS:4809:CCC:TTT	-0.966664	F3	Missense	0.015159	-0.0628993	-0.0780584
pDEST_HC_Rec_Bxb_v2_UTR5_Flag_COMT_moxGFP_LPS:4810:C:A	2.7413	F3	Missense	0.015159	-0.00822876	-0.0233878
pDEST_HC_Rec_Bxb_v2_UTR5_Flag_COMT_moxGFP_LPS:4810:C:G	-0.421109	F3	Missense	0.015159	0.0272987	0.0121397
pDEST_HC_Rec_Bxb_v2_UTR5_Flag_COMT_moxGFP_LPS:4810:C:T	1.4834	F3	Missense	0.015159	0.178302	0.163143
pDEST_HC_Rec_Bxb_v2_UTR5_Flag_COMT_moxGFP_LPS:4810:CC:AA	-1.27772	F3	Missense	0.015159	-0.0938369	-0.108996
pDEST_HC_Rec_Bxb_v2_UTR5_Flag_COMT_moxGFP_LPS:4810:CC:AG	-3.59856	F3	Missense	0.015159	-0.0709074	-0.0860664
pDEST_HC_Rec_Bxb_v2_UTR5_Flag_COMT_moxGFP_LPS:4810:CC:GA	-0.0242061	F3	Missense	0.015159	-0.103107	-0.118266
pDEST_HC_Rec_Bxb_v2_UTR5_Flag_COMT_moxGFP_LPS:4810:CC:GG	-0.139848	F3	Missense	0.015159	-0.0371063	-0.0522653
pDEST_HC_Rec_Bxb_v2_UTR5_Flag_COMT_moxGFP_LPS:4810:CC:GT	-0.128797	F3	Missense	0.015159	0.000355611	-0.0148034
pDEST_HC_Rec_Bxb_v2_UTR5_Flag_COMT_moxGFP_LPS:4810:CC:TA	0.971911	F3	Missense	0.015159	-0.0774472	-0.0926062
pDEST_HC_Rec_Bxb_v2_UTR5_Flag_COMT_moxGFP_LPS:4810:CC:TG	1.5208	F3	Missense	0.015159	0.170588	0.155429
pDEST_HC_Rec_Bxb_v2_UTR5_Flag_COMT_moxGFP_LPS:4810:CC:TT	-0.0622995	F3	Missense	0.015159	-0.0224526	-0.0376116
pDEST_HC_Rec_Bxb_v2_UTR5_Flag_COMT_moxGFP_LPS:4811:C:A	1.72034	F3	Silent	0.015159	-0.0521377	-0.0672967
pDEST_HC_Rec_Bxb_v2_UTR5_Flag_COMT_moxGFP_LPS:4811:C:G	1.08449	F3	Silent	0.015159	-0.0308306	-0.0459897
pDEST_HC_Rec_Bxb_v2_UTR5_Flag_COMT_moxGFP_LPS:4811:C:T	-0.697606	F3	Silent	0.015159	-0.0258735	-0.0410325
pDEST_HC_Rec_Bxb_v2_UTR5_Flag_COMT_moxGFP_LPS:4812:A:C	0.886689	F3	Missense	0.102743	0.178302	0.0755591
pDEST_HC_Rec_Bxb_v2_UTR5_Flag_COMT_moxGFP_LPS:4812:A:G	-0.594068	F3	Missense	0.102743	0.164123	0.0613797
pDEST_HC_Rec_Bxb_v2_UTR5_Flag_COMT_moxGFP_LPS:4812:A:T	-0.963591	F3	Missense	0.102743	0.149458	0.0467152
pDEST_HC_Rec_Bxb_v2_UTR5_Flag_COMT_moxGFP_LPS:4812:AT:CA	-0.657996	F3	Missense	0.102743	-0.00822876	-0.110972
pDEST_HC_Rec_Bxb_v2_UTR5_Flag_COMT_moxGFP_LPS:4812:AT:CC	0.477918	F3	Missense	0.102743	0.015159	-0.0875842
pDEST_HC_Rec_Bxb_v2_UTR5_Flag_COMT_moxGFP_LPS:4812:AT:CG	-0.227942	F3	Missense	0.102743	0.0272987	-0.0754445
pDEST_HC_Rec_Bxb_v2_UTR5_Flag_COMT_moxGFP_LPS:4812:AT:GA	0.293144	F3	Missense	0.102743	-0.0573389	-0.160082
pDEST_HC_Rec_Bxb_v2_UTR5_Flag_COMT_moxGFP_LPS:4812:AT:GC	-1.04309	F3	Missense	0.102743	0.0878739	-0.0148693
pDEST_HC_Rec_Bxb_v2_UTR5_Flag_COMT_moxGFP_LPS:4812:AT:GG	0.262596	F3	Missense	0.102743	0.145936	0.0431928
pDEST_HC_Rec_Bxb_v2_UTR5_Flag_COMT_moxGFP_LPS:4812:AT:TA	-1.09775	F3	Missense	0.102743	0.116295	0.0135513
pDEST_HC_Rec_Bxb_v2_UTR5_Flag_COMT_moxGFP_LPS:4812:AT:TC	-1.14333	F3	Missense	0.102743	0.0927359	-0.0100073
pDEST_HC_Rec_Bxb_v2_UTR5_Flag_COMT_moxGFP_LPS:4812:AT:TG	-0.331289	F3	Missense	0.102743	0.0890696	-0.0136736
pDEST_HC_Rec_Bxb_v2_UTR5_Flag_COMT_moxGFP_LPS:4812:ATC:CAA	-0.222206	F3	Missense	0.102743	-0.0938369	-0.19658
pDEST_HC_Rec_Bxb_v2_UTR5_Flag_COMT_moxGFP_LPS:4812:ATC:CAG	-1.54515	F3	Missense	0.102743	-0.0709074	-0.173651
pDEST_HC_Rec_Bxb_v2_UTR5_Flag_COMT_moxGFP_LPS:4812:ATC:CCA	-1.35989	F3	Missense	0.102743	-0.0521377	-0.154881
pDEST_HC_Rec_Bxb_v2_UTR5_Flag_COMT_moxGFP_LPS:4812:ATC:CCT	-2.50488	F3	Missense	0.102743	-0.0258735	-0.128617
pDEST_HC_Rec_Bxb_v2_UTR5_Flag_COMT_moxGFP_LPS:4812:ATC:CGA	-5.03317	F3	Missense	0.102743	-0.103107	-0.20585
pDEST_HC_Rec_Bxb_v2_UTR5_Flag_COMT_moxGFP_LPS:4812:ATC:CGT	-1.40445	F3	Missense	0.102743	0.000355611	-0.102388
pDEST_HC_Rec_Bxb_v2_UTR5_Flag_COMT_moxGFP_LPS:4812:ATC:CTA	-0.0944109	F3	Missense	0.102743	-0.0774472	-0.18019
pDEST_HC_Rec_Bxb_v2_UTR5_Flag_COMT_moxGFP_LPS:4812:ATC:CTG	1.3388	F3	Missense	0.102743	0.170588	0.0678446
pDEST_HC_Rec_Bxb_v2_UTR5_Flag_COMT_moxGFP_LPS:4812:ATC:CTT	0.618385	F3	Missense	0.102743	-0.0224526	-0.125196
pDEST_HC_Rec_Bxb_v2_UTR5_Flag_COMT_moxGFP_LPS:4812:ATC:GAA	-1.33345	F3	Missense	0.102743	-0.158249	-0.260992
pDEST_HC_Rec_Bxb_v2_UTR5_Flag_COMT_moxGFP_LPS:4812:ATC:GCA	-1.98934	F3	Missense	0.102743	-0.0147251	-0.117468
pDEST_HC_Rec_Bxb_v2_UTR5_Flag_COMT_moxGFP_LPS:4812:ATC:GCT	-2.73471	F3	Missense	0.102743	0.0127865	-0.0899568
pDEST_HC_Rec_Bxb_v2_UTR5_Flag_COMT_moxGFP_LPS:4812:ATC:GGA	-1.36699	F3	Missense	0.102743	0.0135515	-0.0891917
pDEST_HC_Rec_Bxb_v2_UTR5_Flag_COMT_moxGFP_LPS:4812:ATC:GGG	-0.23783	F3	Missense	0.102743	0.0588085	-0.0439348
pDEST_HC_Rec_Bxb_v2_UTR5_Flag_COMT_moxGFP_LPS:4812:ATC:GGT	-0.649165	F3	Missense	0.102743	0.04307	-0.0596733
pDEST_HC_Rec_Bxb_v2_UTR5_Flag_COMT_moxGFP_LPS:4812:ATC:GTA	-1.01322	F3	Missense	0.102743	-0.0207168	-0.12346
pDEST_HC_Rec_Bxb_v2_UTR5_Flag_COMT_moxGFP_LPS:4812:ATC:GTG	-0.466048	F3	Missense	0.102743	0.108532	0.00578927
pDEST_HC_Rec_Bxb_v2_UTR5_Flag_COMT_moxGFP_LPS:4812:ATC:GTT	0.359822	F3	Missense	0.102743	-0.0253781	-0.128121
pDEST_HC_Rec_Bxb_v2_UTR5_Flag_COMT_moxGFP_LPS:4812:ATC:TGG	-1.92179	F3	Missense	0.102743	0.0964068	-0.00633639
pDEST_HC_Rec_Bxb_v2_UTR5_Flag_COMT_moxGFP_LPS:4812:ATC:TGT	-0.150055	F3	Missense	0.102743	-0.0184899	-0.121233
pDEST_HC_Rec_Bxb_v2_UTR5_Flag_COMT_moxGFP_LPS:4812:ATC:TTA	0.0173608	F3	Missense	0.102743	-0.140313	-0.243056
pDEST_HC_Rec_Bxb_v2_UTR5_Flag_COMT_moxGFP_LPS:4812:ATC:TTG	-1.50746	F3	Missense	0.102743	-0.0809532	-0.183696
pDEST_HC_Rec_Bxb_v2_UTR5_Flag_COMT_moxGFP_LPS:4812:ATC:TTT	1.53731	F3	Missense	0.102743	-0.0628993	-0.165643
pDEST_HC_Rec_Bxb_v2_UTR5_Flag_COMT_moxGFP_LPS:4813:T:A	-0.518013	F3	Missense	0.102743	0.0662646	-0.0364786
pDEST_HC_Rec_Bxb_v2_UTR5_Flag_COMT_moxGFP_LPS:4813:T:C	0.0251676	F3	Missense	0.102743	0.125192	0.0224489
pDEST_HC_Rec_Bxb_v2_UTR5_Flag_COMT_moxGFP_LPS:4813:T:G	0.637067	F3	Missense	0.102743	0.0230869	-0.0796563
pDEST_HC_Rec_Bxb_v2_UTR5_Flag_COMT_moxGFP_LPS:4813:TC:AA	-0.982023	F3	Missense	0.102743	-0.178436	-0.281179
pDEST_HC_Rec_Bxb_v2_UTR5_Flag_COMT_moxGFP_LPS:4813:TC:AG	-1.78689	F3	Missense	0.102743	-0.10611	-0.208853
pDEST_HC_Rec_Bxb_v2_UTR5_Flag_COMT_moxGFP_LPS:4813:TC:AT	-2.43412	F3	Missense	0.102743	-0.0959877	-0.198731
pDEST_HC_Rec_Bxb_v2_UTR5_Flag_COMT_moxGFP_LPS:4813:TC:CA	-2.22249	F3	Missense	0.102743	-0.0495674	-0.152311
pDEST_HC_Rec_Bxb_v2_UTR5_Flag_COMT_moxGFP_LPS:4813:TC:CT	-2.09543	F3	Missense	0.102743	-0.018981	-0.121724
pDEST_HC_Rec_Bxb_v2_UTR5_Flag_COMT_moxGFP_LPS:4813:TC:GA	-0.726741	F3	Missense	0.102743	-0.121392	-0.224135
pDEST_HC_Rec_Bxb_v2_UTR5_Flag_COMT_moxGFP_LPS:4813:TC:GG	-2.03759	F3	Missense	0.102743	-0.118262	-0.221005
pDEST_HC_Rec_Bxb_v2_UTR5_Flag_COMT_moxGFP_LPS:4813:TC:GT	-0.785157	F3	Missense	0.102743	-0.133917	-0.23666
pDEST_HC_Rec_Bxb_v2_UTR5_Flag_COMT_moxGFP_LPS:4814:C:A	-0.38297	F3	Silent	0.102743	-0.0988975	-0.201641
pDEST_HC_Rec_Bxb_v2_UTR5_Flag_COMT_moxGFP_LPS:4814:C:G	0.369442	F3	Missense	0.102743	0.039168	-0.0635752
pDEST_HC_Rec_Bxb_v2_UTR5_Flag_COMT_moxGFP_LPS:4814:C:T	1.47458	F3	Silent	0.102743	-0.0752829	-0.178026
pDEST_HC_Rec_Bxb_v2_UTR5_Flag_COMT_moxGFP_LPS:4815:C:A	0.534609	F3	Missense	-0.00822876	0.0662646	0.0744933
pDEST_HC_Rec_Bxb_v2_UTR5_Flag_COMT_moxGFP_LPS:4815:C:G	2.0139	F3	Missense	-0.00822876	-0.0573389	-0.0491101
pDEST_HC_Rec_Bxb_v2_UTR5_Flag_COMT_moxGFP_LPS:4815:C:T	0.538288	F3	Missense	-0.00822876	0.116295	0.124523
pDEST_HC_Rec_Bxb_v2_UTR5_Flag_COMT_moxGFP_LPS:4815:CA:AC	0.386747	F3	Missense	-0.00822876	0.125192	0.133421
pDEST_HC_Rec_Bxb_v2_UTR5_Flag_COMT_moxGFP_LPS:4815:CA:AG	-0.233605	F3	Missense	-0.00822876	0.0230869	0.0313157
pDEST_HC_Rec_Bxb_v2_UTR5_Flag_COMT_moxGFP_LPS:4815:CA:AT	-0.742789	F3	Missense	-0.00822876	0.102743	0.110972
pDEST_HC_Rec_Bxb_v2_UTR5_Flag_COMT_moxGFP_LPS:4815:CA:GC	-1.40892	F3	Missense	-0.00822876	0.0878739	0.0961027
pDEST_HC_Rec_Bxb_v2_UTR5_Flag_COMT_moxGFP_LPS:4815:CA:GG	0.664909	F3	Missense	-0.00822876	0.145936	0.154165
pDEST_HC_Rec_Bxb_v2_UTR5_Flag_COMT_moxGFP_LPS:4815:CA:GT	0.917438	F3	Missense	-0.00822876	0.164123	0.172352
pDEST_HC_Rec_Bxb_v2_UTR5_Flag_COMT_moxGFP_LPS:4815:CA:TC	-2.02447	F3	Missense	-0.00822876	0.0927359	0.100965
pDEST_HC_Rec_Bxb_v2_UTR5_Flag_COMT_moxGFP_LPS:4815:CA:TG	-0.43384	F3	Missense	-0.00822876	0.0890696	0.0972984
pDEST_HC_Rec_Bxb_v2_UTR5_Flag_COMT_moxGFP_LPS:4815:CA:TT	0.0276051	F3	Missense	-0.00822876	0.149458	0.157687
pDEST_HC_Rec_Bxb_v2_UTR5_Flag_COMT_moxGFP_LPS:4815:CAC:AAA	-1.0503	F3	Missense	-0.00822876	-0.178436	-0.170207
pDEST_HC_Rec_Bxb_v2_UTR5_Flag_COMT_moxGFP_LPS:4815:CAC:AAG	-0.900711	F3	Missense	-0.00822876	-0.10611	-0.097881
pDEST_HC_Rec_Bxb_v2_UTR5_Flag_COMT_moxGFP_LPS:4815:CAC:AAT	-2.11196	F3	Missense	-0.00822876	-0.0959877	-0.087759
pDEST_HC_Rec_Bxb_v2_UTR5_Flag_COMT_moxGFP_LPS:4815:CAC:ACA	-1.1408	F3	Missense	-0.00822876	-0.0495674	-0.0413387
pDEST_HC_Rec_Bxb_v2_UTR5_Flag_COMT_moxGFP_LPS:4815:CAC:ACT	-3.70521	F3	Missense	-0.00822876	-0.018981	-0.0107522
pDEST_HC_Rec_Bxb_v2_UTR5_Flag_COMT_moxGFP_LPS:4815:CAC:AGT	-1.75992	F3	Missense	-0.00822876	-0.133917	-0.125688
pDEST_HC_Rec_Bxb_v2_UTR5_Flag_COMT_moxGFP_LPS:4815:CAC:ATA	-1.17683	F3	Missense	-0.00822876	-0.0988975	-0.0906687
pDEST_HC_Rec_Bxb_v2_UTR5_Flag_COMT_moxGFP_LPS:4815:CAC:ATG	-2.20206	F3	Missense	-0.00822876	0.039168	0.0473968
pDEST_HC_Rec_Bxb_v2_UTR5_Flag_COMT_moxGFP_LPS:4815:CAC:GAA	-0.217804	F3	Missense	-0.00822876	-0.158249	-0.15002
pDEST_HC_Rec_Bxb_v2_UTR5_Flag_COMT_moxGFP_LPS:4815:CAC:GAG	2.10403	F3	Missense	-0.00822876	-0.123011	-0.114782
pDEST_HC_Rec_Bxb_v2_UTR5_Flag_COMT_moxGFP_LPS:4815:CAC:GAT	-3.06444	F3	Missense	-0.00822876	-0.121838	-0.113609
pDEST_HC_Rec_Bxb_v2_UTR5_Flag_COMT_moxGFP_LPS:4815:CAC:GCA	-0.409785	F3	Missense	-0.00822876	-0.0147251	-0.00649636
pDEST_HC_Rec_Bxb_v2_UTR5_Flag_COMT_moxGFP_LPS:4815:CAC:GGA	-0.72926	F3	Missense	-0.00822876	0.0135515	0.0217803
pDEST_HC_Rec_Bxb_v2_UTR5_Flag_COMT_moxGFP_LPS:4815:CAC:GGG	0.467309	F3	Missense	-0.00822876	0.0588085	0.0670372
pDEST_HC_Rec_Bxb_v2_UTR5_Flag_COMT_moxGFP_LPS:4815:CAC:GGT	-2.23682	F3	Missense	-0.00822876	0.04307	0.0512987
pDEST_HC_Rec_Bxb_v2_UTR5_Flag_COMT_moxGFP_LPS:4815:CAC:GTA	0.00932073	F3	Missense	-0.00822876	-0.0207168	-0.012488
pDEST_HC_Rec_Bxb_v2_UTR5_Flag_COMT_moxGFP_LPS:4815:CAC:GTG	-1.2923	F3	Missense	-0.00822876	0.108532	0.116761
pDEST_HC_Rec_Bxb_v2_UTR5_Flag_COMT_moxGFP_LPS:4815:CAC:GTT	-1.59169	F3	Missense	-0.00822876	-0.0253781	-0.0171494
pDEST_HC_Rec_Bxb_v2_UTR5_Flag_COMT_moxGFP_LPS:4815:CAC:TAG	1.68187	F3	Nonsense	-0.00822876	NA	NA
pDEST_HC_Rec_Bxb_v2_UTR5_Flag_COMT_moxGFP_LPS:4815:CAC:TAT	-3.94524	F3	Missense	-0.00822876	-0.099362	-0.0911332
pDEST_HC_Rec_Bxb_v2_UTR5_Flag_COMT_moxGFP_LPS:4815:CAC:TCA	-0.0896581	F3	Missense	-0.00822876	-0.0801349	-0.0719062
pDEST_HC_Rec_Bxb_v2_UTR5_Flag_COMT_moxGFP_LPS:4815:CAC:TCT	-7.54679	F3	Missense	-0.00822876	-0.0868482	-0.0786194
pDEST_HC_Rec_Bxb_v2_UTR5_Flag_COMT_moxGFP_LPS:4815:CAC:TGG	0.334663	F3	Missense	-0.00822876	0.0964068	0.104636
pDEST_HC_Rec_Bxb_v2_UTR5_Flag_COMT_moxGFP_LPS:4815:CAC:TGT	-4.22009	F3	Missense	-0.00822876	-0.0184899	-0.0102611
pDEST_HC_Rec_Bxb_v2_UTR5_Flag_COMT_moxGFP_LPS:4815:CAC:TTA	-1.80814	F3	Missense	-0.00822876	-0.140313	-0.132085
pDEST_HC_Rec_Bxb_v2_UTR5_Flag_COMT_moxGFP_LPS:4815:CAC:TTG	-0.802306	F3	Missense	-0.00822876	-0.0809532	-0.0727244
pDEST_HC_Rec_Bxb_v2_UTR5_Flag_COMT_moxGFP_LPS:4815:CAC:TTT	-2.79198	F3	Missense	-0.00822876	-0.0628993	-0.0546706
pDEST_HC_Rec_Bxb_v2_UTR5_Flag_COMT_moxGFP_LPS:4816:A:C	0.382083	F3	Missense	-0.00822876	0.015159	0.0233878
pDEST_HC_Rec_Bxb_v2_UTR5_Flag_COMT_moxGFP_LPS:4816:A:G	0.369341	F3	Missense	-0.00822876	0.0272987	0.0355275
pDEST_HC_Rec_Bxb_v2_UTR5_Flag_COMT_moxGFP_LPS:4816:A:T	0.725435	F3	Missense	-0.00822876	0.178302	0.186531
pDEST_HC_Rec_Bxb_v2_UTR5_Flag_COMT_moxGFP_LPS:4816:AC:CA	0.147253	F3	Missense	-0.00822876	-0.0521377	-0.0439089
pDEST_HC_Rec_Bxb_v2_UTR5_Flag_COMT_moxGFP_LPS:4816:AC:CT	-1.62561	F3	Missense	-0.00822876	-0.0258735	-0.0176448
pDEST_HC_Rec_Bxb_v2_UTR5_Flag_COMT_moxGFP_LPS:4816:AC:GA	-0.197235	F3	Missense	-0.00822876	-0.103107	-0.0948777
pDEST_HC_Rec_Bxb_v2_UTR5_Flag_COMT_moxGFP_LPS:4816:AC:GG	1.05387	F3	Missense	-0.00822876	-0.0371063	-0.0288775
pDEST_HC_Rec_Bxb_v2_UTR5_Flag_COMT_moxGFP_LPS:4816:AC:GT	-1.29288	F3	Missense	-0.00822876	0.000355611	0.00858437
pDEST_HC_Rec_Bxb_v2_UTR5_Flag_COMT_moxGFP_LPS:4816:AC:TA	-0.448868	F3	Missense	-0.00822876	-0.0774472	-0.0692184
pDEST_HC_Rec_Bxb_v2_UTR5_Flag_COMT_moxGFP_LPS:4816:AC:TG	-0.924527	F3	Missense	-0.00822876	0.170588	0.178817
pDEST_HC_Rec_Bxb_v2_UTR5_Flag_COMT_moxGFP_LPS:4816:AC:TT	-2.42174	F3	Missense	-0.00822876	-0.0224526	-0.0142238
pDEST_HC_Rec_Bxb_v2_UTR5_Flag_COMT_moxGFP_LPS:4817:C:A	-0.00382487	F3	Missense	-0.00822876	-0.0938369	-0.0856081
pDEST_HC_Rec_Bxb_v2_UTR5_Flag_COMT_moxGFP_LPS:4817:C:G	1.78064	F3	Missense	-0.00822876	-0.0709074	-0.0626786
pDEST_HC_Rec_Bxb_v2_UTR5_Flag_COMT_moxGFP_LPS:4817:C:T	-1.80338	F3	Silent	-0.00822876	-0.114988	-0.106759
pDEST_HC_Rec_Bxb_v2_UTR5_Flag_COMT_moxGFP_LPS:4818:A:C	-1.23952	F3	Missense	0.0662646	-0.00822876	-0.0744933
pDEST_HC_Rec_Bxb_v2_UTR5_Flag_COMT_moxGFP_LPS:4818:A:G	-1.10505	F3	Missense	0.0662646	-0.0573389	-0.123603
pDEST_HC_Rec_Bxb_v2_UTR5_Flag_COMT_moxGFP_LPS:4818:A:T	-2.24756	F3	Missense	0.0662646	0.116295	0.05003
pDEST_HC_Rec_Bxb_v2_UTR5_Flag_COMT_moxGFP_LPS:4818:AA:CC	-0.735493	F3	Missense	0.0662646	0.015159	-0.0511056
pDEST_HC_Rec_Bxb_v2_UTR5_Flag_COMT_moxGFP_LPS:4818:AA:CG	-1.74613	F3	Missense	0.0662646	0.0272987	-0.0389659
pDEST_HC_Rec_Bxb_v2_UTR5_Flag_COMT_moxGFP_LPS:4818:AA:CT	-0.800418	F3	Missense	0.0662646	0.178302	0.112038
pDEST_HC_Rec_Bxb_v2_UTR5_Flag_COMT_moxGFP_LPS:4818:AA:GG	0.396122	F3	Missense	0.0662646	0.145936	0.0796714
pDEST_HC_Rec_Bxb_v2_UTR5_Flag_COMT_moxGFP_LPS:4818:AA:GT	-0.234461	F3	Missense	0.0662646	0.164123	0.0978584
pDEST_HC_Rec_Bxb_v2_UTR5_Flag_COMT_moxGFP_LPS:4818:AA:TC	0.227529	F3	Missense	0.0662646	0.0927359	0.0264713
pDEST_HC_Rec_Bxb_v2_UTR5_Flag_COMT_moxGFP_LPS:4818:AA:TT	-2.54969	F3	Missense	0.0662646	0.149458	0.0831938
pDEST_HC_Rec_Bxb_v2_UTR5_Flag_COMT_moxGFP_LPS:4818:AAC:CAA	0.254299	F3	Missense	0.0662646	-0.0938369	-0.160101
pDEST_HC_Rec_Bxb_v2_UTR5_Flag_COMT_moxGFP_LPS:4818:AAC:CAG	-0.0156754	F3	Missense	0.0662646	-0.0709074	-0.137172
pDEST_HC_Rec_Bxb_v2_UTR5_Flag_COMT_moxGFP_LPS:4818:AAC:CAT	0.563417	F3	Missense	0.0662646	-0.114988	-0.181253
pDEST_HC_Rec_Bxb_v2_UTR5_Flag_COMT_moxGFP_LPS:4818:AAC:CCA	-0.746681	F3	Missense	0.0662646	-0.0521377	-0.118402
pDEST_HC_Rec_Bxb_v2_UTR5_Flag_COMT_moxGFP_LPS:4818:AAC:CCT	-1.36523	F3	Missense	0.0662646	-0.0258735	-0.0921381
pDEST_HC_Rec_Bxb_v2_UTR5_Flag_COMT_moxGFP_LPS:4818:AAC:CTA	-2.82824	F3	Missense	0.0662646	-0.0774472	-0.143712
pDEST_HC_Rec_Bxb_v2_UTR5_Flag_COMT_moxGFP_LPS:4818:AAC:GAA	0.0931002	F3	Missense	0.0662646	-0.158249	-0.224513
pDEST_HC_Rec_Bxb_v2_UTR5_Flag_COMT_moxGFP_LPS:4818:AAC:GAG	0.0663577	F3	Missense	0.0662646	-0.123011	-0.189276
pDEST_HC_Rec_Bxb_v2_UTR5_Flag_COMT_moxGFP_LPS:4818:AAC:GAT	0.179674	F3	Missense	0.0662646	-0.121838	-0.188102
pDEST_HC_Rec_Bxb_v2_UTR5_Flag_COMT_moxGFP_LPS:4818:AAC:GGA	-0.0879022	F3	Missense	0.0662646	0.0135515	-0.052713
pDEST_HC_Rec_Bxb_v2_UTR5_Flag_COMT_moxGFP_LPS:4818:AAC:GTA	-1.04335	F3	Missense	0.0662646	-0.0207168	-0.0869814
pDEST_HC_Rec_Bxb_v2_UTR5_Flag_COMT_moxGFP_LPS:4818:AAC:GTG	0.0186304	F3	Missense	0.0662646	0.108532	0.0422679
pDEST_HC_Rec_Bxb_v2_UTR5_Flag_COMT_moxGFP_LPS:4818:AAC:GTT	0.0841839	F3	Missense	0.0662646	-0.0253781	-0.0916427
pDEST_HC_Rec_Bxb_v2_UTR5_Flag_COMT_moxGFP_LPS:4818:AAC:TAT	0.00789171	F3	Missense	0.0662646	-0.099362	-0.165627
pDEST_HC_Rec_Bxb_v2_UTR5_Flag_COMT_moxGFP_LPS:4818:AAC:TCA	-0.275306	F3	Missense	0.0662646	-0.0801349	-0.146399
pDEST_HC_Rec_Bxb_v2_UTR5_Flag_COMT_moxGFP_LPS:4818:AAC:TTA	-1.199	F3	Missense	0.0662646	-0.140313	-0.206578
pDEST_HC_Rec_Bxb_v2_UTR5_Flag_COMT_moxGFP_LPS:4819:A:C	-0.205506	F3	Missense	0.0662646	0.125192	0.0589275
pDEST_HC_Rec_Bxb_v2_UTR5_Flag_COMT_moxGFP_LPS:4819:A:G	-0.330863	F3	Missense	0.0662646	0.0230869	-0.0431776
pDEST_HC_Rec_Bxb_v2_UTR5_Flag_COMT_moxGFP_LPS:4819:A:T	0.0887235	F3	Missense	0.0662646	0.102743	0.0364786
pDEST_HC_Rec_Bxb_v2_UTR5_Flag_COMT_moxGFP_LPS:4819:AC:CA	-0.0744886	F3	Missense	0.0662646	-0.0495674	-0.115832
pDEST_HC_Rec_Bxb_v2_UTR5_Flag_COMT_moxGFP_LPS:4819:AC:CT	-2.54178	F3	Missense	0.0662646	-0.018981	-0.0852455
pDEST_HC_Rec_Bxb_v2_UTR5_Flag_COMT_moxGFP_LPS:4819:AC:GA	-0.25109	F3	Missense	0.0662646	-0.121392	-0.187656
pDEST_HC_Rec_Bxb_v2_UTR5_Flag_COMT_moxGFP_LPS:4819:AC:GT	-0.495712	F3	Missense	0.0662646	-0.133917	-0.200182
pDEST_HC_Rec_Bxb_v2_UTR5_Flag_COMT_moxGFP_LPS:4819:AC:TA	-1.1997	F3	Missense	0.0662646	-0.0988975	-0.165162
pDEST_HC_Rec_Bxb_v2_UTR5_Flag_COMT_moxGFP_LPS:4819:AC:TT	-0.781787	F3	Missense	0.0662646	-0.0752829	-0.141547
pDEST_HC_Rec_Bxb_v2_UTR5_Flag_COMT_moxGFP_LPS:4820:C:A	0.00268311	F3	Missense	0.0662646	-0.178436	-0.244701
pDEST_HC_Rec_Bxb_v2_UTR5_Flag_COMT_moxGFP_LPS:4820:C:T	2.44478	F3	Silent	0.0662646	-0.0959877	-0.162252
pDEST_HC_Rec_Bxb_v2_UTR5_Flag_COMT_moxGFP_LPS:4821:C:A	0.709608	F3	Missense	0.170588	0.039168	-0.13142
pDEST_HC_Rec_Bxb_v2_UTR5_Flag_COMT_moxGFP_LPS:4821:C:G	1.59037	F3	Missense	0.170588	0.108532	-0.0620553
pDEST_HC_Rec_Bxb_v2_UTR5_Flag_COMT_moxGFP_LPS:4821:C:T	-0.104485	F3	Silent	0.170588	-0.0809532	-0.251541
pDEST_HC_Rec_Bxb_v2_UTR5_Flag_COMT_moxGFP_LPS:4821:CT:AA	-1.15322	F3	Missense	0.170588	-0.10611	-0.276698
pDEST_HC_Rec_Bxb_v2_UTR5_Flag_COMT_moxGFP_LPS:4821:CT:AC	-3.27332	F3	Missense	0.170588	0.017344	-0.153244
pDEST_HC_Rec_Bxb_v2_UTR5_Flag_COMT_moxGFP_LPS:4821:CT:AG	0.662213	F3	Missense	0.170588	-0.118262	-0.28885
pDEST_HC_Rec_Bxb_v2_UTR5_Flag_COMT_moxGFP_LPS:4821:CT:GA	-1.30126	F3	Missense	0.170588	-0.123011	-0.293599
pDEST_HC_Rec_Bxb_v2_UTR5_Flag_COMT_moxGFP_LPS:4821:CT:GC	-1.96672	F3	Missense	0.170588	0.000779794	-0.169808
pDEST_HC_Rec_Bxb_v2_UTR5_Flag_COMT_moxGFP_LPS:4821:CT:GG	1.06044	F3	Missense	0.170588	0.0588085	-0.111779
pDEST_HC_Rec_Bxb_v2_UTR5_Flag_COMT_moxGFP_LPS:4821:CT:TC	-1.48864	F3	Missense	0.170588	-0.00612884	-0.176717
pDEST_HC_Rec_Bxb_v2_UTR5_Flag_COMT_moxGFP_LPS:4821:CT:TG	-0.584551	F3	Missense	0.170588	0.0964068	-0.074181
pDEST_HC_Rec_Bxb_v2_UTR5_Flag_COMT_moxGFP_LPS:4821:CTG:AAA	0.90674	F3	Missense	0.170588	-0.178436	-0.349024
pDEST_HC_Rec_Bxb_v2_UTR5_Flag_COMT_moxGFP_LPS:4821:CTG:AAC	-0.0024956	F3	Missense	0.170588	0.0662646	-0.104323
pDEST_HC_Rec_Bxb_v2_UTR5_Flag_COMT_moxGFP_LPS:4821:CTG:ACC	0.106769	F3	Missense	0.170588	0.125192	-0.0453957
pDEST_HC_Rec_Bxb_v2_UTR5_Flag_COMT_moxGFP_LPS:4821:CTG:ACT	-0.000910784	F3	Missense	0.170588	-0.018981	-0.189569
pDEST_HC_Rec_Bxb_v2_UTR5_Flag_COMT_moxGFP_LPS:4821:CTG:AGA	-1.36686	F3	Missense	0.170588	-0.121392	-0.29198
pDEST_HC_Rec_Bxb_v2_UTR5_Flag_COMT_moxGFP_LPS:4821:CTG:AGT	-1.67117	F3	Missense	0.170588	-0.133917	-0.304505
pDEST_HC_Rec_Bxb_v2_UTR5_Flag_COMT_moxGFP_LPS:4821:CTG:ATA	1.27328	F3	Missense	0.170588	-0.0988975	-0.269485
pDEST_HC_Rec_Bxb_v2_UTR5_Flag_COMT_moxGFP_LPS:4821:CTG:ATC	-0.657236	F3	Missense	0.170588	0.102743	-0.0678446
pDEST_HC_Rec_Bxb_v2_UTR5_Flag_COMT_moxGFP_LPS:4821:CTG:ATT	1.46283	F3	Missense	0.170588	-0.0752829	-0.245871
pDEST_HC_Rec_Bxb_v2_UTR5_Flag_COMT_moxGFP_LPS:4821:CTG:GAA	-0.899198	F3	Missense	0.170588	-0.158249	-0.328836
pDEST_HC_Rec_Bxb_v2_UTR5_Flag_COMT_moxGFP_LPS:4821:CTG:GAC	-0.327074	F3	Missense	0.170588	-0.0573389	-0.227927
pDEST_HC_Rec_Bxb_v2_UTR5_Flag_COMT_moxGFP_LPS:4821:CTG:GAT	-2.26553	F3	Missense	0.170588	-0.121838	-0.292426
pDEST_HC_Rec_Bxb_v2_UTR5_Flag_COMT_moxGFP_LPS:4821:CTG:GCA	-1.08803	F3	Missense	0.170588	-0.0147251	-0.185313
pDEST_HC_Rec_Bxb_v2_UTR5_Flag_COMT_moxGFP_LPS:4821:CTG:GCC	0.125627	F3	Missense	0.170588	0.0878739	-0.0827139
pDEST_HC_Rec_Bxb_v2_UTR5_Flag_COMT_moxGFP_LPS:4821:CTG:GCT	-2.7423	F3	Missense	0.170588	0.0127865	-0.157801
pDEST_HC_Rec_Bxb_v2_UTR5_Flag_COMT_moxGFP_LPS:4821:CTG:GGA	-0.578018	F3	Missense	0.170588	0.0135515	-0.157036
pDEST_HC_Rec_Bxb_v2_UTR5_Flag_COMT_moxGFP_LPS:4821:CTG:GGC	0.148298	F3	Missense	0.170588	0.145936	-0.0246518
pDEST_HC_Rec_Bxb_v2_UTR5_Flag_COMT_moxGFP_LPS:4821:CTG:GGT	-0.102833	F3	Missense	0.170588	0.04307	-0.127518
pDEST_HC_Rec_Bxb_v2_UTR5_Flag_COMT_moxGFP_LPS:4821:CTG:GTA	-1.55998	F3	Missense	0.170588	-0.0207168	-0.191305
pDEST_HC_Rec_Bxb_v2_UTR5_Flag_COMT_moxGFP_LPS:4821:CTG:GTC	-1.39541	F3	Missense	0.170588	0.164123	-0.00646488
pDEST_HC_Rec_Bxb_v2_UTR5_Flag_COMT_moxGFP_LPS:4821:CTG:GTT	2.43948	F3	Missense	0.170588	-0.0253781	-0.195966
pDEST_HC_Rec_Bxb_v2_UTR5_Flag_COMT_moxGFP_LPS:4821:CTG:TCA	-1.32263	F3	Missense	0.170588	-0.0801349	-0.250723
pDEST_HC_Rec_Bxb_v2_UTR5_Flag_COMT_moxGFP_LPS:4821:CTG:TCC	-1.3881	F3	Missense	0.170588	0.0927359	-0.0778519
pDEST_HC_Rec_Bxb_v2_UTR5_Flag_COMT_moxGFP_LPS:4821:CTG:TCT	-1.67103	F3	Missense	0.170588	-0.0868482	-0.257436
pDEST_HC_Rec_Bxb_v2_UTR5_Flag_COMT_moxGFP_LPS:4821:CTG:TGC	0.315022	F3	Missense	0.170588	0.0890696	-0.0815182
pDEST_HC_Rec_Bxb_v2_UTR5_Flag_COMT_moxGFP_LPS:4821:CTG:TGT	-0.670986	F3	Missense	0.170588	-0.0184899	-0.189078
pDEST_HC_Rec_Bxb_v2_UTR5_Flag_COMT_moxGFP_LPS:4821:CTG:TTA	-0.108733	F3	Silent	0.170588	-0.140313	-0.310901
pDEST_HC_Rec_Bxb_v2_UTR5_Flag_COMT_moxGFP_LPS:4821:CTG:TTC	-1.93212	F3	Missense	0.170588	0.149458	-0.0211294
pDEST_HC_Rec_Bxb_v2_UTR5_Flag_COMT_moxGFP_LPS:4821:CTG:TTT	2.22567	F3	Missense	0.170588	-0.0628993	-0.233487
pDEST_HC_Rec_Bxb_v2_UTR5_Flag_COMT_moxGFP_LPS:4822:T:A	-1.23992	F3	Missense	0.170588	-0.0709074	-0.241495
pDEST_HC_Rec_Bxb_v2_UTR5_Flag_COMT_moxGFP_LPS:4822:T:C	-5.52624	F3	Missense	0.170588	-0.0308306	-0.201418
pDEST_HC_Rec_Bxb_v2_UTR5_Flag_COMT_moxGFP_LPS:4822:T:G	-0.625483	F3	Missense	0.170588	-0.0371063	-0.207694
pDEST_HC_Rec_Bxb_v2_UTR5_Flag_COMT_moxGFP_LPS:4822:TG:AA	-0.843938	F3	Missense	0.170588	-0.0938369	-0.264425
pDEST_HC_Rec_Bxb_v2_UTR5_Flag_COMT_moxGFP_LPS:4822:TG:AC	-0.0968054	F3	Missense	0.170588	-0.00822876	-0.178817
pDEST_HC_Rec_Bxb_v2_UTR5_Flag_COMT_moxGFP_LPS:4822:TG:AT	-5.34722	F3	Missense	0.170588	-0.114988	-0.285576
pDEST_HC_Rec_Bxb_v2_UTR5_Flag_COMT_moxGFP_LPS:4822:TG:CA	-1.98781	F3	Missense	0.170588	-0.0521377	-0.222726
pDEST_HC_Rec_Bxb_v2_UTR5_Flag_COMT_moxGFP_LPS:4822:TG:CC	-1.30771	F3	Missense	0.170588	0.015159	-0.155429
pDEST_HC_Rec_Bxb_v2_UTR5_Flag_COMT_moxGFP_LPS:4822:TG:CT	-2.22579	F3	Missense	0.170588	-0.0258735	-0.196461
pDEST_HC_Rec_Bxb_v2_UTR5_Flag_COMT_moxGFP_LPS:4822:TG:GA	-0.148685	F3	Missense	0.170588	-0.103107	-0.273694
pDEST_HC_Rec_Bxb_v2_UTR5_Flag_COMT_moxGFP_LPS:4822:TG:GC	-1.23944	F3	Missense	0.170588	0.0272987	-0.143289
pDEST_HC_Rec_Bxb_v2_UTR5_Flag_COMT_moxGFP_LPS:4822:TG:GT	-1.80035	F3	Missense	0.170588	0.000355611	-0.170232
pDEST_HC_Rec_Bxb_v2_UTR5_Flag_COMT_moxGFP_LPS:4823:G:A	-0.449847	F3	Silent	0.170588	-0.0774472	-0.248035
pDEST_HC_Rec_Bxb_v2_UTR5_Flag_COMT_moxGFP_LPS:4823:G:C	-0.499847	F3	Silent	0.170588	0.178302	0.00771446
pDEST_HC_Rec_Bxb_v2_UTR5_Flag_COMT_moxGFP_LPS:4823:G:T	1.62581	F3	Silent	0.170588	-0.0224526	-0.19304
pDEST_HC_Rec_Bxb_v2_UTR5_Flag_COMT_moxGFP_LPS:4824:C:A	-0.451835	F3	Missense	0.178302	0.102743	-0.0755591
pDEST_HC_Rec_Bxb_v2_UTR5_Flag_COMT_moxGFP_LPS:4824:C:G	0.569344	F3	Missense	0.178302	0.164123	-0.0141793
pDEST_HC_Rec_Bxb_v2_UTR5_Flag_COMT_moxGFP_LPS:4824:C:T	-0.743288	F3	Missense	0.178302	0.149458	-0.0288439
pDEST_HC_Rec_Bxb_v2_UTR5_Flag_COMT_moxGFP_LPS:4824:CT:AA	-0.877786	F3	Missense	0.178302	0.0662646	-0.112038
pDEST_HC_Rec_Bxb_v2_UTR5_Flag_COMT_moxGFP_LPS:4824:CT:AC	0.308438	F3	Missense	0.178302	0.125192	-0.0531102
pDEST_HC_Rec_Bxb_v2_UTR5_Flag_COMT_moxGFP_LPS:4824:CT:AG	-0.574792	F3	Missense	0.178302	0.0230869	-0.155215
pDEST_HC_Rec_Bxb_v2_UTR5_Flag_COMT_moxGFP_LPS:4824:CT:GA	1.70015	F3	Missense	0.178302	-0.0573389	-0.235641
pDEST_HC_Rec_Bxb_v2_UTR5_Flag_COMT_moxGFP_LPS:4824:CT:GC	-0.380812	F3	Missense	0.178302	0.0878739	-0.0904283
pDEST_HC_Rec_Bxb_v2_UTR5_Flag_COMT_moxGFP_LPS:4824:CT:GG	0.84971	F3	Missense	0.178302	0.145936	-0.0323663
pDEST_HC_Rec_Bxb_v2_UTR5_Flag_COMT_moxGFP_LPS:4824:CT:TA	-0.997809	F3	Missense	0.178302	0.116295	-0.0620077
pDEST_HC_Rec_Bxb_v2_UTR5_Flag_COMT_moxGFP_LPS:4824:CT:TC	0.126314	F3	Missense	0.178302	0.0927359	-0.0855664
pDEST_HC_Rec_Bxb_v2_UTR5_Flag_COMT_moxGFP_LPS:4824:CT:TG	-1.03447	F3	Missense	0.178302	0.0890696	-0.0892327
pDEST_HC_Rec_Bxb_v2_UTR5_Flag_COMT_moxGFP_LPS:4824:CTC:AAA	-2.29493	F3	Missense	0.178302	-0.178436	-0.356738
pDEST_HC_Rec_Bxb_v2_UTR5_Flag_COMT_moxGFP_LPS:4824:CTC:AAG	-0.392419	F3	Missense	0.178302	-0.10611	-0.284412
pDEST_HC_Rec_Bxb_v2_UTR5_Flag_COMT_moxGFP_LPS:4824:CTC:AAT	-3.03551	F3	Missense	0.178302	-0.0959877	-0.27429
pDEST_HC_Rec_Bxb_v2_UTR5_Flag_COMT_moxGFP_LPS:4824:CTC:ACA	-0.471235	F3	Missense	0.178302	-0.0495674	-0.22787
pDEST_HC_Rec_Bxb_v2_UTR5_Flag_COMT_moxGFP_LPS:4824:CTC:ACG	-2.00462	F3	Missense	0.178302	0.017344	-0.160958
pDEST_HC_Rec_Bxb_v2_UTR5_Flag_COMT_moxGFP_LPS:4824:CTC:ACT	-0.450538	F3	Missense	0.178302	-0.018981	-0.197283
pDEST_HC_Rec_Bxb_v2_UTR5_Flag_COMT_moxGFP_LPS:4824:CTC:AGA	-1.73023	F3	Missense	0.178302	-0.121392	-0.299694
pDEST_HC_Rec_Bxb_v2_UTR5_Flag_COMT_moxGFP_LPS:4824:CTC:AGT	-0.94244	F3	Missense	0.178302	-0.133917	-0.312219
pDEST_HC_Rec_Bxb_v2_UTR5_Flag_COMT_moxGFP_LPS:4824:CTC:ATA	-0.997204	F3	Missense	0.178302	-0.0988975	-0.2772
pDEST_HC_Rec_Bxb_v2_UTR5_Flag_COMT_moxGFP_LPS:4824:CTC:ATG	0.770781	F3	Missense	0.178302	0.039168	-0.139134
pDEST_HC_Rec_Bxb_v2_UTR5_Flag_COMT_moxGFP_LPS:4824:CTC:ATT	-0.233607	F3	Missense	0.178302	-0.0752829	-0.253585
pDEST_HC_Rec_Bxb_v2_UTR5_Flag_COMT_moxGFP_LPS:4824:CTC:GAA	0.135904	F3	Missense	0.178302	-0.158249	-0.336551
pDEST_HC_Rec_Bxb_v2_UTR5_Flag_COMT_moxGFP_LPS:4824:CTC:GAG	-0.865161	F3	Missense	0.178302	-0.123011	-0.301314
pDEST_HC_Rec_Bxb_v2_UTR5_Flag_COMT_moxGFP_LPS:4824:CTC:GAT	-1.41691	F3	Missense	0.178302	-0.121838	-0.30014
pDEST_HC_Rec_Bxb_v2_UTR5_Flag_COMT_moxGFP_LPS:4824:CTC:GCG	-0.893327	F3	Missense	0.178302	0.000779794	-0.177522
pDEST_HC_Rec_Bxb_v2_UTR5_Flag_COMT_moxGFP_LPS:4824:CTC:GCT	-1.06103	F3	Missense	0.178302	0.0127865	-0.165516
pDEST_HC_Rec_Bxb_v2_UTR5_Flag_COMT_moxGFP_LPS:4824:CTC:GGA	-0.426816	F3	Missense	0.178302	0.0135515	-0.164751
pDEST_HC_Rec_Bxb_v2_UTR5_Flag_COMT_moxGFP_LPS:4824:CTC:GGT	-0.0385495	F3	Missense	0.178302	0.04307	-0.135232
pDEST_HC_Rec_Bxb_v2_UTR5_Flag_COMT_moxGFP_LPS:4824:CTC:GTA	-0.723679	F3	Missense	0.178302	-0.0207168	-0.199019
pDEST_HC_Rec_Bxb_v2_UTR5_Flag_COMT_moxGFP_LPS:4824:CTC:GTG	0.236811	F3	Missense	0.178302	0.108532	-0.0697698
pDEST_HC_Rec_Bxb_v2_UTR5_Flag_COMT_moxGFP_LPS:4824:CTC:GTT	-1.42544	F3	Missense	0.178302	-0.0253781	-0.20368
pDEST_HC_Rec_Bxb_v2_UTR5_Flag_COMT_moxGFP_LPS:4824:CTC:TAT	-3.37317	F3	Missense	0.178302	-0.099362	-0.277664
pDEST_HC_Rec_Bxb_v2_UTR5_Flag_COMT_moxGFP_LPS:4824:CTC:TCA	-1.8119	F3	Missense	0.178302	-0.0801349	-0.258437
pDEST_HC_Rec_Bxb_v2_UTR5_Flag_COMT_moxGFP_LPS:4824:CTC:TCG	-1.4899	F3	Missense	0.178302	-0.00612884	-0.184431
pDEST_HC_Rec_Bxb_v2_UTR5_Flag_COMT_moxGFP_LPS:4824:CTC:TCT	-0.860908	F3	Missense	0.178302	-0.0868482	-0.26515
pDEST_HC_Rec_Bxb_v2_UTR5_Flag_COMT_moxGFP_LPS:4824:CTC:TTA	-1.35125	F3	Silent	0.178302	-0.140313	-0.318616
pDEST_HC_Rec_Bxb_v2_UTR5_Flag_COMT_moxGFP_LPS:4824:CTC:TTG	0.119437	F3	Silent	0.178302	-0.0809532	-0.259255
pDEST_HC_Rec_Bxb_v2_UTR5_Flag_COMT_moxGFP_LPS:4824:CTC:TTT	-1.31948	F3	Missense	0.178302	-0.0628993	-0.241202
pDEST_HC_Rec_Bxb_v2_UTR5_Flag_COMT_moxGFP_LPS:4825:T:A	-0.641127	F3	Missense	0.178302	-0.00822876	-0.186531
pDEST_HC_Rec_Bxb_v2_UTR5_Flag_COMT_moxGFP_LPS:4825:T:C	-0.718868	F3	Missense	0.178302	0.015159	-0.163143
pDEST_HC_Rec_Bxb_v2_UTR5_Flag_COMT_moxGFP_LPS:4825:T:G	-0.604532	F3	Missense	0.178302	0.0272987	-0.151004
pDEST_HC_Rec_Bxb_v2_UTR5_Flag_COMT_moxGFP_LPS:4825:TC:AA	-1.28156	F3	Missense	0.178302	-0.0938369	-0.272139
pDEST_HC_Rec_Bxb_v2_UTR5_Flag_COMT_moxGFP_LPS:4825:TC:AG	-1.91222	F3	Missense	0.178302	-0.0709074	-0.24921
pDEST_HC_Rec_Bxb_v2_UTR5_Flag_COMT_moxGFP_LPS:4825:TC:AT	-2.93957	F3	Missense	0.178302	-0.114988	-0.29329
pDEST_HC_Rec_Bxb_v2_UTR5_Flag_COMT_moxGFP_LPS:4825:TC:CA	-0.78853	F3	Missense	0.178302	-0.0521377	-0.23044
pDEST_HC_Rec_Bxb_v2_UTR5_Flag_COMT_moxGFP_LPS:4825:TC:CG	-4.03445	F3	Missense	0.178302	-0.0308306	-0.209133
pDEST_HC_Rec_Bxb_v2_UTR5_Flag_COMT_moxGFP_LPS:4825:TC:CT	-0.853012	F3	Missense	0.178302	-0.0258735	-0.204176
pDEST_HC_Rec_Bxb_v2_UTR5_Flag_COMT_moxGFP_LPS:4825:TC:GA	-0.830868	F3	Missense	0.178302	-0.103107	-0.281409
pDEST_HC_Rec_Bxb_v2_UTR5_Flag_COMT_moxGFP_LPS:4825:TC:GT	-0.489628	F3	Missense	0.178302	0.000355611	-0.177947
pDEST_HC_Rec_Bxb_v2_UTR5_Flag_COMT_moxGFP_LPS:4826:C:A	-1.30802	F3	Silent	0.178302	-0.0774472	-0.255749
pDEST_HC_Rec_Bxb_v2_UTR5_Flag_COMT_moxGFP_LPS:4826:C:G	0.816593	F3	Silent	0.178302	0.170588	-0.00771446
pDEST_HC_Rec_Bxb_v2_UTR5_Flag_COMT_moxGFP_LPS:4826:C:T	0.100248	F3	Silent	0.178302	-0.0224526	-0.200755
pDEST_HC_Rec_Bxb_v2_UTR5_Flag_COMT_moxGFP_LPS:4827:A:G	2.02798	F3	Missense	0.039168	0.108532	0.0693645
pDEST_HC_Rec_Bxb_v2_UTR5_Flag_COMT_moxGFP_LPS:4827:A:T	0.856836	F3	Missense	0.039168	-0.0809532	-0.120121
pDEST_HC_Rec_Bxb_v2_UTR5_Flag_COMT_moxGFP_LPS:4827:AT:CA	0.715273	F3	Missense	0.039168	-0.0709074	-0.110075
pDEST_HC_Rec_Bxb_v2_UTR5_Flag_COMT_moxGFP_LPS:4827:AT:CC	-0.897932	F3	Missense	0.039168	-0.0308306	-0.0699987
pDEST_HC_Rec_Bxb_v2_UTR5_Flag_COMT_moxGFP_LPS:4827:AT:CG	0.617702	F3	Missense	0.039168	-0.0371063	-0.0762743
pDEST_HC_Rec_Bxb_v2_UTR5_Flag_COMT_moxGFP_LPS:4827:AT:GA	0.787733	F3	Missense	0.039168	-0.123011	-0.162179
pDEST_HC_Rec_Bxb_v2_UTR5_Flag_COMT_moxGFP_LPS:4827:AT:GC	0.529112	F3	Missense	0.039168	0.000779794	-0.0383882
pDEST_HC_Rec_Bxb_v2_UTR5_Flag_COMT_moxGFP_LPS:4827:AT:GG	0.664657	F3	Missense	0.039168	0.0588085	0.0196404
pDEST_HC_Rec_Bxb_v2_UTR5_Flag_COMT_moxGFP_LPS:4827:AT:TA	-1.89823	F3	Nonsense	0.039168	NA	NA
pDEST_HC_Rec_Bxb_v2_UTR5_Flag_COMT_moxGFP_LPS:4827:AT:TC	0.613451	F3	Missense	0.039168	-0.00612884	-0.0452969
pDEST_HC_Rec_Bxb_v2_UTR5_Flag_COMT_moxGFP_LPS:4827:AT:TG	0.698635	F3	Missense	0.039168	0.0964068	0.0572388
pDEST_HC_Rec_Bxb_v2_UTR5_Flag_COMT_moxGFP_LPS:4827:ATG:CAA	-1.13607	F3	Missense	0.039168	-0.0938369	-0.133005
pDEST_HC_Rec_Bxb_v2_UTR5_Flag_COMT_moxGFP_LPS:4827:ATG:CAC	-0.193002	F3	Missense	0.039168	-0.00822876	-0.0473968
pDEST_HC_Rec_Bxb_v2_UTR5_Flag_COMT_moxGFP_LPS:4827:ATG:CCA	-1.19098	F3	Missense	0.039168	-0.0521377	-0.0913057
pDEST_HC_Rec_Bxb_v2_UTR5_Flag_COMT_moxGFP_LPS:4827:ATG:CCC	-0.930086	F3	Missense	0.039168	0.015159	-0.024009
pDEST_HC_Rec_Bxb_v2_UTR5_Flag_COMT_moxGFP_LPS:4827:ATG:CGA	-0.588961	F3	Missense	0.039168	-0.103107	-0.142275
pDEST_HC_Rec_Bxb_v2_UTR5_Flag_COMT_moxGFP_LPS:4827:ATG:CGC	-0.321178	F3	Missense	0.039168	0.0272987	-0.0118693
pDEST_HC_Rec_Bxb_v2_UTR5_Flag_COMT_moxGFP_LPS:4827:ATG:CTC	0.438854	F3	Missense	0.039168	0.178302	0.139134
pDEST_HC_Rec_Bxb_v2_UTR5_Flag_COMT_moxGFP_LPS:4827:ATG:GAA	0.201532	F3	Missense	0.039168	-0.158249	-0.197417
pDEST_HC_Rec_Bxb_v2_UTR5_Flag_COMT_moxGFP_LPS:4827:ATG:GAC	-0.182408	F3	Missense	0.039168	-0.0573389	-0.0965069
pDEST_HC_Rec_Bxb_v2_UTR5_Flag_COMT_moxGFP_LPS:4827:ATG:GAT	-1.36658	F3	Missense	0.039168	-0.121838	-0.161006
pDEST_HC_Rec_Bxb_v2_UTR5_Flag_COMT_moxGFP_LPS:4827:ATG:GCA	-0.903383	F3	Missense	0.039168	-0.0147251	-0.0538931
pDEST_HC_Rec_Bxb_v2_UTR5_Flag_COMT_moxGFP_LPS:4827:ATG:GCC	0.831872	F3	Missense	0.039168	0.0878739	0.0487059
pDEST_HC_Rec_Bxb_v2_UTR5_Flag_COMT_moxGFP_LPS:4827:ATG:GCT	-1.5043	F3	Missense	0.039168	0.0127865	-0.0263816
pDEST_HC_Rec_Bxb_v2_UTR5_Flag_COMT_moxGFP_LPS:4827:ATG:GGA	-0.265694	F3	Missense	0.039168	0.0135515	-0.0256165
pDEST_HC_Rec_Bxb_v2_UTR5_Flag_COMT_moxGFP_LPS:4827:ATG:GGC	-0.348199	F3	Missense	0.039168	0.145936	0.106768
pDEST_HC_Rec_Bxb_v2_UTR5_Flag_COMT_moxGFP_LPS:4827:ATG:GGT	0.790483	F3	Missense	0.039168	0.04307	0.00390195
pDEST_HC_Rec_Bxb_v2_UTR5_Flag_COMT_moxGFP_LPS:4827:ATG:GTA	-0.822182	F3	Missense	0.039168	-0.0207168	-0.0598848
pDEST_HC_Rec_Bxb_v2_UTR5_Flag_COMT_moxGFP_LPS:4827:ATG:GTC	0.406903	F3	Missense	0.039168	0.164123	0.124955
pDEST_HC_Rec_Bxb_v2_UTR5_Flag_COMT_moxGFP_LPS:4827:ATG:GTT	0.902535	F3	Missense	0.039168	-0.0253781	-0.0645462
pDEST_HC_Rec_Bxb_v2_UTR5_Flag_COMT_moxGFP_LPS:4827:ATG:TAC	-1.04735	F3	Missense	0.039168	0.116295	0.0771265
pDEST_HC_Rec_Bxb_v2_UTR5_Flag_COMT_moxGFP_LPS:4827:ATG:TCA	-1.02394	F3	Missense	0.039168	-0.0801349	-0.119303
pDEST_HC_Rec_Bxb_v2_UTR5_Flag_COMT_moxGFP_LPS:4827:ATG:TCC	0.145125	F3	Missense	0.039168	0.0927359	0.0535679
pDEST_HC_Rec_Bxb_v2_UTR5_Flag_COMT_moxGFP_LPS:4827:ATG:TCT	-0.812501	F3	Missense	0.039168	-0.0868482	-0.126016
pDEST_HC_Rec_Bxb_v2_UTR5_Flag_COMT_moxGFP_LPS:4827:ATG:TGC	-0.965997	F3	Missense	0.039168	0.0890696	0.0499016
pDEST_HC_Rec_Bxb_v2_UTR5_Flag_COMT_moxGFP_LPS:4827:ATG:TGT	0.606237	F3	Missense	0.039168	-0.0184899	-0.0576579
pDEST_HC_Rec_Bxb_v2_UTR5_Flag_COMT_moxGFP_LPS:4827:ATG:TTA	-1.1442	F3	Missense	0.039168	-0.140313	-0.179481
pDEST_HC_Rec_Bxb_v2_UTR5_Flag_COMT_moxGFP_LPS:4827:ATG:TTC	0.45081	F3	Missense	0.039168	0.149458	0.11029
pDEST_HC_Rec_Bxb_v2_UTR5_Flag_COMT_moxGFP_LPS:4827:ATG:TTT	0.91351	F3	Missense	0.039168	-0.0628993	-0.102067
pDEST_HC_Rec_Bxb_v2_UTR5_Flag_COMT_moxGFP_LPS:4828:T:A	2.72155	F3	Missense	0.039168	-0.10611	-0.145278
pDEST_HC_Rec_Bxb_v2_UTR5_Flag_COMT_moxGFP_LPS:4828:T:C	0.511874	F3	Missense	0.039168	0.017344	-0.0218241
pDEST_HC_Rec_Bxb_v2_UTR5_Flag_COMT_moxGFP_LPS:4828:T:G	1.00707	F3	Missense	0.039168	-0.118262	-0.15743
pDEST_HC_Rec_Bxb_v2_UTR5_Flag_COMT_moxGFP_LPS:4828:TG:AA	0.62904	F3	Missense	0.039168	-0.178436	-0.217604
pDEST_HC_Rec_Bxb_v2_UTR5_Flag_COMT_moxGFP_LPS:4828:TG:AC	0.567721	F3	Missense	0.039168	0.0662646	0.0270966
pDEST_HC_Rec_Bxb_v2_UTR5_Flag_COMT_moxGFP_LPS:4828:TG:AT	-0.177475	F3	Missense	0.039168	-0.0959877	-0.135156
pDEST_HC_Rec_Bxb_v2_UTR5_Flag_COMT_moxGFP_LPS:4828:TG:CA	-2.53176	F3	Missense	0.039168	-0.0495674	-0.0887355
pDEST_HC_Rec_Bxb_v2_UTR5_Flag_COMT_moxGFP_LPS:4828:TG:CC	1.12	F3	Missense	0.039168	0.125192	0.0860241
pDEST_HC_Rec_Bxb_v2_UTR5_Flag_COMT_moxGFP_LPS:4828:TG:CT	0.063433	F3	Missense	0.039168	-0.018981	-0.058149
pDEST_HC_Rec_Bxb_v2_UTR5_Flag_COMT_moxGFP_LPS:4828:TG:GA	-0.642254	F3	Missense	0.039168	-0.121392	-0.16056
pDEST_HC_Rec_Bxb_v2_UTR5_Flag_COMT_moxGFP_LPS:4828:TG:GT	0.693204	F3	Missense	0.039168	-0.133917	-0.173085
pDEST_HC_Rec_Bxb_v2_UTR5_Flag_COMT_moxGFP_LPS:4829:G:A	0.339242	F3	Missense	0.039168	-0.0988975	-0.138066
pDEST_HC_Rec_Bxb_v2_UTR5_Flag_COMT_moxGFP_LPS:4829:G:C	0.208341	F3	Missense	0.039168	0.102743	0.0635752
pDEST_HC_Rec_Bxb_v2_UTR5_Flag_COMT_moxGFP_LPS:4829:G:T	4.68326	F3	Missense	0.039168	-0.0752829	-0.114451
pDEST_HC_Rec_Bxb_v2_UTR5_Flag_COMT_moxGFP_LPS:4830:G:A	2.43133	F3	Missense	0.04307	-0.133917	-0.176987
pDEST_HC_Rec_Bxb_v2_UTR5_Flag_COMT_moxGFP_LPS:4830:G:C	1.30781	F3	Missense	0.04307	0.000355611	-0.0427144
pDEST_HC_Rec_Bxb_v2_UTR5_Flag_COMT_moxGFP_LPS:4830:G:T	0.909648	F3	Missense	0.04307	-0.0184899	-0.0615598
pDEST_HC_Rec_Bxb_v2_UTR5_Flag_COMT_moxGFP_LPS:4830:GG:AA	0.482449	F3	Missense	0.04307	-0.0959877	-0.139058
pDEST_HC_Rec_Bxb_v2_UTR5_Flag_COMT_moxGFP_LPS:4830:GG:AC	0.289427	F3	Missense	0.04307	-0.018981	-0.0620509
pDEST_HC_Rec_Bxb_v2_UTR5_Flag_COMT_moxGFP_LPS:4830:GG:AT	-0.0117009	F3	Missense	0.04307	-0.0752829	-0.118353
pDEST_HC_Rec_Bxb_v2_UTR5_Flag_COMT_moxGFP_LPS:4830:GG:CA	0.212209	F3	Missense	0.04307	-0.114988	-0.158058
pDEST_HC_Rec_Bxb_v2_UTR5_Flag_COMT_moxGFP_LPS:4830:GG:CC	-0.164743	F3	Missense	0.04307	-0.0258735	-0.0689435
pDEST_HC_Rec_Bxb_v2_UTR5_Flag_COMT_moxGFP_LPS:4830:GG:CT	0.0394331	F3	Missense	0.04307	-0.0224526	-0.0655225
pDEST_HC_Rec_Bxb_v2_UTR5_Flag_COMT_moxGFP_LPS:4830:GG:TA	0.122112	F3	Missense	0.04307	-0.099362	-0.142432
pDEST_HC_Rec_Bxb_v2_UTR5_Flag_COMT_moxGFP_LPS:4830:GG:TC	-0.844833	F3	Missense	0.04307	-0.0868482	-0.129918
pDEST_HC_Rec_Bxb_v2_UTR5_Flag_COMT_moxGFP_LPS:4830:GG:TT	0.492327	F3	Missense	0.04307	-0.0628993	-0.105969
pDEST_HC_Rec_Bxb_v2_UTR5_Flag_COMT_moxGFP_LPS:4830:GGT:AAA	-1.6133	F3	Missense	0.04307	-0.178436	-0.221506
pDEST_HC_Rec_Bxb_v2_UTR5_Flag_COMT_moxGFP_LPS:4830:GGT:AAC	0.15338	F3	Missense	0.04307	0.0662646	0.0231946
pDEST_HC_Rec_Bxb_v2_UTR5_Flag_COMT_moxGFP_LPS:4830:GGT:AAG	-1.32541	F3	Missense	0.04307	-0.10611	-0.14918
pDEST_HC_Rec_Bxb_v2_UTR5_Flag_COMT_moxGFP_LPS:4830:GGT:ACA	-1.70498	F3	Missense	0.04307	-0.0495674	-0.0926374
pDEST_HC_Rec_Bxb_v2_UTR5_Flag_COMT_moxGFP_LPS:4830:GGT:ACC	-0.431961	F3	Missense	0.04307	0.125192	0.0821221
pDEST_HC_Rec_Bxb_v2_UTR5_Flag_COMT_moxGFP_LPS:4830:GGT:ACG	-0.741429	F3	Missense	0.04307	0.017344	-0.025726
pDEST_HC_Rec_Bxb_v2_UTR5_Flag_COMT_moxGFP_LPS:4830:GGT:AGA	-0.0880364	F3	Missense	0.04307	-0.121392	-0.164462
pDEST_HC_Rec_Bxb_v2_UTR5_Flag_COMT_moxGFP_LPS:4830:GGT:AGC	-0.814143	F3	Missense	0.04307	0.0230869	-0.019983
pDEST_HC_Rec_Bxb_v2_UTR5_Flag_COMT_moxGFP_LPS:4830:GGT:AGG	-0.171804	F3	Missense	0.04307	-0.118262	-0.161332
pDEST_HC_Rec_Bxb_v2_UTR5_Flag_COMT_moxGFP_LPS:4830:GGT:ATC	-3.94294	F3	Missense	0.04307	0.102743	0.0596733
pDEST_HC_Rec_Bxb_v2_UTR5_Flag_COMT_moxGFP_LPS:4830:GGT:ATG	0.271372	F3	Missense	0.04307	0.039168	-0.00390195
pDEST_HC_Rec_Bxb_v2_UTR5_Flag_COMT_moxGFP_LPS:4830:GGT:CAA	-0.530243	F3	Missense	0.04307	-0.0938369	-0.136907
pDEST_HC_Rec_Bxb_v2_UTR5_Flag_COMT_moxGFP_LPS:4830:GGT:CAC	-0.684637	F3	Missense	0.04307	-0.00822876	-0.0512987
pDEST_HC_Rec_Bxb_v2_UTR5_Flag_COMT_moxGFP_LPS:4830:GGT:CAG	-2.12689	F3	Missense	0.04307	-0.0709074	-0.113977
pDEST_HC_Rec_Bxb_v2_UTR5_Flag_COMT_moxGFP_LPS:4830:GGT:CCA	-1.29344	F3	Missense	0.04307	-0.0521377	-0.0952077
pDEST_HC_Rec_Bxb_v2_UTR5_Flag_COMT_moxGFP_LPS:4830:GGT:CCC	-2.35884	F3	Missense	0.04307	0.015159	-0.0279109
pDEST_HC_Rec_Bxb_v2_UTR5_Flag_COMT_moxGFP_LPS:4830:GGT:CCG	-0.632043	F3	Missense	0.04307	-0.0308306	-0.0739006
pDEST_HC_Rec_Bxb_v2_UTR5_Flag_COMT_moxGFP_LPS:4830:GGT:CGA	0.23252	F3	Missense	0.04307	-0.103107	-0.146176
pDEST_HC_Rec_Bxb_v2_UTR5_Flag_COMT_moxGFP_LPS:4830:GGT:CGC	-0.510174	F3	Missense	0.04307	0.0272987	-0.0157713
pDEST_HC_Rec_Bxb_v2_UTR5_Flag_COMT_moxGFP_LPS:4830:GGT:CGG	0.219781	F3	Missense	0.04307	-0.0371063	-0.0801762
pDEST_HC_Rec_Bxb_v2_UTR5_Flag_COMT_moxGFP_LPS:4830:GGT:CTA	-1.43403	F3	Missense	0.04307	-0.0774472	-0.120517
pDEST_HC_Rec_Bxb_v2_UTR5_Flag_COMT_moxGFP_LPS:4830:GGT:CTC	-3.16683	F3	Missense	0.04307	0.178302	0.135232
pDEST_HC_Rec_Bxb_v2_UTR5_Flag_COMT_moxGFP_LPS:4830:GGT:CTG	0.416991	F3	Missense	0.04307	0.170588	0.127518
pDEST_HC_Rec_Bxb_v2_UTR5_Flag_COMT_moxGFP_LPS:4830:GGT:TAC	0.709536	F3	Missense	0.04307	0.116295	0.0732246
pDEST_HC_Rec_Bxb_v2_UTR5_Flag_COMT_moxGFP_LPS:4830:GGT:TCA	-3.2172	F3	Missense	0.04307	-0.0801349	-0.123205
pDEST_HC_Rec_Bxb_v2_UTR5_Flag_COMT_moxGFP_LPS:4830:GGT:TCC	-2.87606	F3	Missense	0.04307	0.0927359	0.0496659
pDEST_HC_Rec_Bxb_v2_UTR5_Flag_COMT_moxGFP_LPS:4830:GGT:TCG	-1.53041	F3	Missense	0.04307	-0.00612884	-0.0491988
pDEST_HC_Rec_Bxb_v2_UTR5_Flag_COMT_moxGFP_LPS:4830:GGT:TGC	-2.25568	F3	Missense	0.04307	0.0890696	0.0459996
pDEST_HC_Rec_Bxb_v2_UTR5_Flag_COMT_moxGFP_LPS:4830:GGT:TGG	-0.510889	F3	Missense	0.04307	0.0964068	0.0533369
pDEST_HC_Rec_Bxb_v2_UTR5_Flag_COMT_moxGFP_LPS:4830:GGT:TTA	-1.61034	F3	Missense	0.04307	-0.140313	-0.183383
pDEST_HC_Rec_Bxb_v2_UTR5_Flag_COMT_moxGFP_LPS:4830:GGT:TTC	-2.86401	F3	Missense	0.04307	0.149458	0.106388
pDEST_HC_Rec_Bxb_v2_UTR5_Flag_COMT_moxGFP_LPS:4830:GGT:TTG	0.291404	F3	Missense	0.04307	-0.0809532	-0.124023
pDEST_HC_Rec_Bxb_v2_UTR5_Flag_COMT_moxGFP_LPS:4831:G:A	2.86269	F3	Missense	0.04307	-0.121838	-0.164908
pDEST_HC_Rec_Bxb_v2_UTR5_Flag_COMT_moxGFP_LPS:4831:G:C	0.217227	F3	Missense	0.04307	0.0127865	-0.0302835
pDEST_HC_Rec_Bxb_v2_UTR5_Flag_COMT_moxGFP_LPS:4831:G:T	1.0088	F3	Missense	0.04307	-0.0253781	-0.0684481
pDEST_HC_Rec_Bxb_v2_UTR5_Flag_COMT_moxGFP_LPS:4831:GT:AA	-0.583924	F3	Missense	0.04307	-0.158249	-0.201319
pDEST_HC_Rec_Bxb_v2_UTR5_Flag_COMT_moxGFP_LPS:4831:GT:AC	0.0641048	F3	Missense	0.04307	-0.0573389	-0.100409
pDEST_HC_Rec_Bxb_v2_UTR5_Flag_COMT_moxGFP_LPS:4831:GT:AG	-1.08319	F3	Missense	0.04307	-0.123011	-0.166081
pDEST_HC_Rec_Bxb_v2_UTR5_Flag_COMT_moxGFP_LPS:4831:GT:CA	-1.58671	F3	Missense	0.04307	-0.0147251	-0.0577951
pDEST_HC_Rec_Bxb_v2_UTR5_Flag_COMT_moxGFP_LPS:4831:GT:CC	-0.462459	F3	Missense	0.04307	0.0878739	0.044804
pDEST_HC_Rec_Bxb_v2_UTR5_Flag_COMT_moxGFP_LPS:4831:GT:CG	-0.564742	F3	Missense	0.04307	0.000779794	-0.0422902
pDEST_HC_Rec_Bxb_v2_UTR5_Flag_COMT_moxGFP_LPS:4831:GT:TA	-4.55976	F3	Missense	0.04307	-0.0207168	-0.0637867
pDEST_HC_Rec_Bxb_v2_UTR5_Flag_COMT_moxGFP_LPS:4831:GT:TC	-1.76995	F3	Missense	0.04307	0.164123	0.121053
pDEST_HC_Rec_Bxb_v2_UTR5_Flag_COMT_moxGFP_LPS:4831:GT:TG	0.0511318	F3	Missense	0.04307	0.108532	0.0654625
pDEST_HC_Rec_Bxb_v2_UTR5_Flag_COMT_moxGFP_LPS:4832:T:A	-0.438396	F3	Silent	0.04307	0.0135515	-0.0295184
pDEST_HC_Rec_Bxb_v2_UTR5_Flag_COMT_moxGFP_LPS:4832:T:C	-1.90604	F3	Silent	0.04307	0.145936	0.102866
pDEST_HC_Rec_Bxb_v2_UTR5_Flag_COMT_moxGFP_LPS:4832:T:G	0.710302	F3	Silent	0.04307	0.0588085	0.0157385
pDEST_HC_Rec_Bxb_v2_UTR5_Flag_COMT_moxGFP_LPS:4833:G:A	-0.488829	F3	Missense	-0.0573389	0.0662646	0.123603
pDEST_HC_Rec_Bxb_v2_UTR5_Flag_COMT_moxGFP_LPS:4833:G:C	0.158922	F3	Missense	-0.0573389	-0.00822876	0.0491101
pDEST_HC_Rec_Bxb_v2_UTR5_Flag_COMT_moxGFP_LPS:4833:G:T	0.951515	F3	Missense	-0.0573389	0.116295	0.173633
pDEST_HC_Rec_Bxb_v2_UTR5_Flag_COMT_moxGFP_LPS:4833:GA:AC	-2.12323	F3	Missense	-0.0573389	0.125192	0.182531
pDEST_HC_Rec_Bxb_v2_UTR5_Flag_COMT_moxGFP_LPS:4833:GA:AT	-3.02102	F3	Missense	-0.0573389	0.102743	0.160082
pDEST_HC_Rec_Bxb_v2_UTR5_Flag_COMT_moxGFP_LPS:4833:GA:CC	0.0304532	F3	Missense	-0.0573389	0.015159	0.0724979
pDEST_HC_Rec_Bxb_v2_UTR5_Flag_COMT_moxGFP_LPS:4833:GA:CT	0.122662	F3	Missense	-0.0573389	0.178302	0.235641
pDEST_HC_Rec_Bxb_v2_UTR5_Flag_COMT_moxGFP_LPS:4833:GA:TC	-0.679917	F3	Missense	-0.0573389	0.0927359	0.150075
pDEST_HC_Rec_Bxb_v2_UTR5_Flag_COMT_moxGFP_LPS:4833:GA:TG	0.815208	F3	Missense	-0.0573389	0.0890696	0.146408
pDEST_HC_Rec_Bxb_v2_UTR5_Flag_COMT_moxGFP_LPS:4833:GA:TT	0.509896	F3	Missense	-0.0573389	0.149458	0.206797
pDEST_HC_Rec_Bxb_v2_UTR5_Flag_COMT_moxGFP_LPS:4833:GAC:AAA	-5.28668	F3	Missense	-0.0573389	-0.178436	-0.121097
pDEST_HC_Rec_Bxb_v2_UTR5_Flag_COMT_moxGFP_LPS:4833:GAC:AAG	-1.15583	F3	Missense	-0.0573389	-0.10611	-0.0487709
pDEST_HC_Rec_Bxb_v2_UTR5_Flag_COMT_moxGFP_LPS:4833:GAC:AGA	-1.52502	F3	Missense	-0.0573389	-0.121392	-0.0640529
pDEST_HC_Rec_Bxb_v2_UTR5_Flag_COMT_moxGFP_LPS:4833:GAC:ATA	-1.58195	F3	Missense	-0.0573389	-0.0988975	-0.0415586
pDEST_HC_Rec_Bxb_v2_UTR5_Flag_COMT_moxGFP_LPS:4833:GAC:ATG	-1.00961	F3	Missense	-0.0573389	0.039168	0.0965069
pDEST_HC_Rec_Bxb_v2_UTR5_Flag_COMT_moxGFP_LPS:4833:GAC:ATT	-6.05711	F3	Missense	-0.0573389	-0.0752829	-0.017944
pDEST_HC_Rec_Bxb_v2_UTR5_Flag_COMT_moxGFP_LPS:4833:GAC:CAA	-0.0267298	F3	Missense	-0.0573389	-0.0938369	-0.036498
pDEST_HC_Rec_Bxb_v2_UTR5_Flag_COMT_moxGFP_LPS:4833:GAC:CAG	0.426414	F3	Missense	-0.0573389	-0.0709074	-0.0135685
pDEST_HC_Rec_Bxb_v2_UTR5_Flag_COMT_moxGFP_LPS:4833:GAC:CAT	-0.143995	F3	Missense	-0.0573389	-0.114988	-0.057649
pDEST_HC_Rec_Bxb_v2_UTR5_Flag_COMT_moxGFP_LPS:4833:GAC:CCG	-2.06067	F3	Missense	-0.0573389	-0.0308306	0.0265082
pDEST_HC_Rec_Bxb_v2_UTR5_Flag_COMT_moxGFP_LPS:4833:GAC:CGA	-1.03587	F3	Missense	-0.0573389	-0.103107	-0.0457676
pDEST_HC_Rec_Bxb_v2_UTR5_Flag_COMT_moxGFP_LPS:4833:GAC:CGG	-1.26861	F3	Missense	-0.0573389	-0.0371063	0.0202326
pDEST_HC_Rec_Bxb_v2_UTR5_Flag_COMT_moxGFP_LPS:4833:GAC:CTA	-1.85577	F3	Missense	-0.0573389	-0.0774472	-0.0201083
pDEST_HC_Rec_Bxb_v2_UTR5_Flag_COMT_moxGFP_LPS:4833:GAC:CTG	-0.526483	F3	Missense	-0.0573389	0.170588	0.227927
pDEST_HC_Rec_Bxb_v2_UTR5_Flag_COMT_moxGFP_LPS:4833:GAC:CTT	-0.734434	F3	Missense	-0.0573389	-0.0224526	0.0348863
pDEST_HC_Rec_Bxb_v2_UTR5_Flag_COMT_moxGFP_LPS:4833:GAC:TAG	0.458177	F3	Nonsense	-0.0573389	NA	NA
pDEST_HC_Rec_Bxb_v2_UTR5_Flag_COMT_moxGFP_LPS:4833:GAC:TAT	-0.706931	F3	Missense	-0.0573389	-0.099362	-0.0420231
pDEST_HC_Rec_Bxb_v2_UTR5_Flag_COMT_moxGFP_LPS:4833:GAC:TGT	-1.55314	F3	Missense	-0.0573389	-0.0184899	0.038849
pDEST_HC_Rec_Bxb_v2_UTR5_Flag_COMT_moxGFP_LPS:4833:GAC:TTA	-0.640402	F3	Missense	-0.0573389	-0.140313	-0.0829744
pDEST_HC_Rec_Bxb_v2_UTR5_Flag_COMT_moxGFP_LPS:4833:GAC:TTG	-0.932525	F3	Missense	-0.0573389	-0.0809532	-0.0236143
pDEST_HC_Rec_Bxb_v2_UTR5_Flag_COMT_moxGFP_LPS:4833:GAC:TTT	-1.27396	F3	Missense	-0.0573389	-0.0628993	-0.00556046
pDEST_HC_Rec_Bxb_v2_UTR5_Flag_COMT_moxGFP_LPS:4834:A:C	0.854362	F3	Missense	-0.0573389	0.0878739	0.145213
pDEST_HC_Rec_Bxb_v2_UTR5_Flag_COMT_moxGFP_LPS:4834:A:G	0.466477	F3	Missense	-0.0573389	0.145936	0.203275
pDEST_HC_Rec_Bxb_v2_UTR5_Flag_COMT_moxGFP_LPS:4834:A:T	3.42216	F3	Missense	-0.0573389	0.164123	0.221462
pDEST_HC_Rec_Bxb_v2_UTR5_Flag_COMT_moxGFP_LPS:4834:AC:CA	-0.569931	F3	Missense	-0.0573389	-0.0147251	0.0426138
pDEST_HC_Rec_Bxb_v2_UTR5_Flag_COMT_moxGFP_LPS:4834:AC:CG	-1.59414	F3	Missense	-0.0573389	0.000779794	0.0581187
pDEST_HC_Rec_Bxb_v2_UTR5_Flag_COMT_moxGFP_LPS:4834:AC:CT	0.010557	F3	Missense	-0.0573389	0.0127865	0.0701253
pDEST_HC_Rec_Bxb_v2_UTR5_Flag_COMT_moxGFP_LPS:4834:AC:GA	1.44237	F3	Missense	-0.0573389	0.0135515	0.0708904
pDEST_HC_Rec_Bxb_v2_UTR5_Flag_COMT_moxGFP_LPS:4834:AC:GG	-0.227128	F3	Missense	-0.0573389	0.0588085	0.116147
pDEST_HC_Rec_Bxb_v2_UTR5_Flag_COMT_moxGFP_LPS:4834:AC:GT	0.0725651	F3	Missense	-0.0573389	0.04307	0.100409
pDEST_HC_Rec_Bxb_v2_UTR5_Flag_COMT_moxGFP_LPS:4834:AC:TA	0.468468	F3	Missense	-0.0573389	-0.0207168	0.0366221
pDEST_HC_Rec_Bxb_v2_UTR5_Flag_COMT_moxGFP_LPS:4834:AC:TG	1.35928	F3	Missense	-0.0573389	0.108532	0.165871
pDEST_HC_Rec_Bxb_v2_UTR5_Flag_COMT_moxGFP_LPS:4834:AC:TT	0.167193	F3	Missense	-0.0573389	-0.0253781	0.0319607
pDEST_HC_Rec_Bxb_v2_UTR5_Flag_COMT_moxGFP_LPS:4835:C:A	0.82951	F3	Missense	-0.0573389	-0.158249	-0.10091
pDEST_HC_Rec_Bxb_v2_UTR5_Flag_COMT_moxGFP_LPS:4835:C:G	0.903327	F3	Missense	-0.0573389	-0.123011	-0.0656724
pDEST_HC_Rec_Bxb_v2_UTR5_Flag_COMT_moxGFP_LPS:4835:C:T	-0.130537	F3	Silent	-0.0573389	-0.121838	-0.0644989
pDEST_HC_Rec_Bxb_v2_UTR5_Flag_COMT_moxGFP_LPS:4836:A:C	0.0493063	F3	Missense	0.125192	0.015159	-0.110033
pDEST_HC_Rec_Bxb_v2_UTR5_Flag_COMT_moxGFP_LPS:4836:A:G	1.90656	F3	Missense	0.125192	0.0878739	-0.0373182
pDEST_HC_Rec_Bxb_v2_UTR5_Flag_COMT_moxGFP_LPS:4836:A:T	0.617872	F3	Missense	0.125192	0.0927359	-0.0324562
pDEST_HC_Rec_Bxb_v2_UTR5_Flag_COMT_moxGFP_LPS:4836:AC:CA	0.152538	F3	Missense	0.125192	-0.00822876	-0.133421
pDEST_HC_Rec_Bxb_v2_UTR5_Flag_COMT_moxGFP_LPS:4836:AC:CG	-1.65135	F3	Missense	0.125192	0.0272987	-0.0978934
pDEST_HC_Rec_Bxb_v2_UTR5_Flag_COMT_moxGFP_LPS:4836:AC:CT	-0.114309	F3	Missense	0.125192	0.178302	0.0531102
pDEST_HC_Rec_Bxb_v2_UTR5_Flag_COMT_moxGFP_LPS:4836:AC:GA	1.89645	F3	Missense	0.125192	-0.0573389	-0.182531
pDEST_HC_Rec_Bxb_v2_UTR5_Flag_COMT_moxGFP_LPS:4836:AC:GG	0.234662	F3	Missense	0.125192	0.145936	0.0207439
pDEST_HC_Rec_Bxb_v2_UTR5_Flag_COMT_moxGFP_LPS:4836:AC:GT	0.0203164	F3	Missense	0.125192	0.164123	0.0389308
pDEST_HC_Rec_Bxb_v2_UTR5_Flag_COMT_moxGFP_LPS:4836:AC:TA	-0.67057	F3	Missense	0.125192	0.116295	-0.00889756
pDEST_HC_Rec_Bxb_v2_UTR5_Flag_COMT_moxGFP_LPS:4836:AC:TG	-0.708205	F3	Missense	0.125192	0.0890696	-0.0361225
pDEST_HC_Rec_Bxb_v2_UTR5_Flag_COMT_moxGFP_LPS:4836:AC:TT	-0.173771	F3	Missense	0.125192	0.149458	0.0242663
pDEST_HC_Rec_Bxb_v2_UTR5_Flag_COMT_moxGFP_LPS:4836:ACC:CAA	0.344021	F3	Missense	0.125192	-0.0938369	-0.219029
pDEST_HC_Rec_Bxb_v2_UTR5_Flag_COMT_moxGFP_LPS:4836:ACC:CAG	-0.247124	F3	Missense	0.125192	-0.0709074	-0.196099
pDEST_HC_Rec_Bxb_v2_UTR5_Flag_COMT_moxGFP_LPS:4836:ACC:CAT	-0.214492	F3	Missense	0.125192	-0.114988	-0.24018
pDEST_HC_Rec_Bxb_v2_UTR5_Flag_COMT_moxGFP_LPS:4836:ACC:CCA	0.877836	F3	Missense	0.125192	-0.0521377	-0.17733
pDEST_HC_Rec_Bxb_v2_UTR5_Flag_COMT_moxGFP_LPS:4836:ACC:CCG	-0.427438	F3	Missense	0.125192	-0.0308306	-0.156023
pDEST_HC_Rec_Bxb_v2_UTR5_Flag_COMT_moxGFP_LPS:4836:ACC:CCT	0.304106	F3	Missense	0.125192	-0.0258735	-0.151066
pDEST_HC_Rec_Bxb_v2_UTR5_Flag_COMT_moxGFP_LPS:4836:ACC:CGA	0.00624687	F3	Missense	0.125192	-0.103107	-0.228299
pDEST_HC_Rec_Bxb_v2_UTR5_Flag_COMT_moxGFP_LPS:4836:ACC:CGG	-0.674755	F3	Missense	0.125192	-0.0371063	-0.162298
pDEST_HC_Rec_Bxb_v2_UTR5_Flag_COMT_moxGFP_LPS:4836:ACC:CGT	0.478172	F3	Missense	0.125192	0.000355611	-0.124837
pDEST_HC_Rec_Bxb_v2_UTR5_Flag_COMT_moxGFP_LPS:4836:ACC:CTA	-0.523691	F3	Missense	0.125192	-0.0774472	-0.202639
pDEST_HC_Rec_Bxb_v2_UTR5_Flag_COMT_moxGFP_LPS:4836:ACC:CTG	-1.43383	F3	Missense	0.125192	0.170588	0.0453957
pDEST_HC_Rec_Bxb_v2_UTR5_Flag_COMT_moxGFP_LPS:4836:ACC:CTT	-1.16509	F3	Missense	0.125192	-0.0224526	-0.147645
pDEST_HC_Rec_Bxb_v2_UTR5_Flag_COMT_moxGFP_LPS:4836:ACC:GAA	-0.0775924	F3	Missense	0.125192	-0.158249	-0.283441
pDEST_HC_Rec_Bxb_v2_UTR5_Flag_COMT_moxGFP_LPS:4836:ACC:GAG	-0.407587	F3	Missense	0.125192	-0.123011	-0.248203
pDEST_HC_Rec_Bxb_v2_UTR5_Flag_COMT_moxGFP_LPS:4836:ACC:GAT	-0.0270043	F3	Missense	0.125192	-0.121838	-0.24703
pDEST_HC_Rec_Bxb_v2_UTR5_Flag_COMT_moxGFP_LPS:4836:ACC:GCA	-0.338451	F3	Missense	0.125192	-0.0147251	-0.139917
pDEST_HC_Rec_Bxb_v2_UTR5_Flag_COMT_moxGFP_LPS:4836:ACC:GCG	1.54005	F3	Missense	0.125192	0.000779794	-0.124412
pDEST_HC_Rec_Bxb_v2_UTR5_Flag_COMT_moxGFP_LPS:4836:ACC:GCT	0.0321656	F3	Missense	0.125192	0.0127865	-0.112406
pDEST_HC_Rec_Bxb_v2_UTR5_Flag_COMT_moxGFP_LPS:4836:ACC:GGA	-1.0662	F3	Missense	0.125192	0.0135515	-0.111641
pDEST_HC_Rec_Bxb_v2_UTR5_Flag_COMT_moxGFP_LPS:4836:ACC:GGG	0.850368	F3	Missense	0.125192	0.0588085	-0.0663837
pDEST_HC_Rec_Bxb_v2_UTR5_Flag_COMT_moxGFP_LPS:4836:ACC:GGT	0.025181	F3	Missense	0.125192	0.04307	-0.0821221
pDEST_HC_Rec_Bxb_v2_UTR5_Flag_COMT_moxGFP_LPS:4836:ACC:GTA	-2.21755	F3	Missense	0.125192	-0.0207168	-0.145909
pDEST_HC_Rec_Bxb_v2_UTR5_Flag_COMT_moxGFP_LPS:4836:ACC:GTG	-0.529957	F3	Missense	0.125192	0.108532	-0.0166596
pDEST_HC_Rec_Bxb_v2_UTR5_Flag_COMT_moxGFP_LPS:4836:ACC:GTT	-0.155221	F3	Missense	0.125192	-0.0253781	-0.15057
pDEST_HC_Rec_Bxb_v2_UTR5_Flag_COMT_moxGFP_LPS:4836:ACC:TCA	1.18104	F3	Missense	0.125192	-0.0801349	-0.205327
pDEST_HC_Rec_Bxb_v2_UTR5_Flag_COMT_moxGFP_LPS:4836:ACC:TCG	0.402036	F3	Missense	0.125192	-0.00612884	-0.131321
pDEST_HC_Rec_Bxb_v2_UTR5_Flag_COMT_moxGFP_LPS:4836:ACC:TCT	1.0141	F3	Missense	0.125192	-0.0868482	-0.21204
pDEST_HC_Rec_Bxb_v2_UTR5_Flag_COMT_moxGFP_LPS:4836:ACC:TGG	-1.78354	F3	Missense	0.125192	0.0964068	-0.0287853
pDEST_HC_Rec_Bxb_v2_UTR5_Flag_COMT_moxGFP_LPS:4836:ACC:TGT	-0.655389	F3	Missense	0.125192	-0.0184899	-0.143682
pDEST_HC_Rec_Bxb_v2_UTR5_Flag_COMT_moxGFP_LPS:4836:ACC:TTA	-0.815961	F3	Missense	0.125192	-0.140313	-0.265505
pDEST_HC_Rec_Bxb_v2_UTR5_Flag_COMT_moxGFP_LPS:4836:ACC:TTG	0.0671676	F3	Missense	0.125192	-0.0809532	-0.206145
pDEST_HC_Rec_Bxb_v2_UTR5_Flag_COMT_moxGFP_LPS:4836:ACC:TTT	-2.50607	F3	Missense	0.125192	-0.0628993	-0.188091
pDEST_HC_Rec_Bxb_v2_UTR5_Flag_COMT_moxGFP_LPS:4837:C:A	1.75253	F3	Missense	0.125192	0.0662646	-0.0589275
pDEST_HC_Rec_Bxb_v2_UTR5_Flag_COMT_moxGFP_LPS:4837:C:G	-0.11167	F3	Missense	0.125192	0.0230869	-0.102105
pDEST_HC_Rec_Bxb_v2_UTR5_Flag_COMT_moxGFP_LPS:4837:C:T	-0.333065	F3	Missense	0.125192	0.102743	-0.0224489
pDEST_HC_Rec_Bxb_v2_UTR5_Flag_COMT_moxGFP_LPS:4837:CC:AA	0.164084	F3	Missense	0.125192	-0.178436	-0.303628
pDEST_HC_Rec_Bxb_v2_UTR5_Flag_COMT_moxGFP_LPS:4837:CC:AG	-0.278657	F3	Missense	0.125192	-0.10611	-0.231302
pDEST_HC_Rec_Bxb_v2_UTR5_Flag_COMT_moxGFP_LPS:4837:CC:AT	-0.418766	F3	Missense	0.125192	-0.0959877	-0.22118
pDEST_HC_Rec_Bxb_v2_UTR5_Flag_COMT_moxGFP_LPS:4837:CC:GA	1.08358	F3	Missense	0.125192	-0.121392	-0.246584
pDEST_HC_Rec_Bxb_v2_UTR5_Flag_COMT_moxGFP_LPS:4837:CC:GG	0.367093	F3	Missense	0.125192	-0.118262	-0.243454
pDEST_HC_Rec_Bxb_v2_UTR5_Flag_COMT_moxGFP_LPS:4837:CC:GT	0.801371	F3	Missense	0.125192	-0.133917	-0.259109
pDEST_HC_Rec_Bxb_v2_UTR5_Flag_COMT_moxGFP_LPS:4837:CC:TA	-0.137428	F3	Missense	0.125192	-0.0988975	-0.22409
pDEST_HC_Rec_Bxb_v2_UTR5_Flag_COMT_moxGFP_LPS:4837:CC:TG	0.915253	F3	Missense	0.125192	0.039168	-0.0860241
pDEST_HC_Rec_Bxb_v2_UTR5_Flag_COMT_moxGFP_LPS:4837:CC:TT	-1.23715	F3	Missense	0.125192	-0.0752829	-0.200475
pDEST_HC_Rec_Bxb_v2_UTR5_Flag_COMT_moxGFP_LPS:4838:C:A	0.974268	F3	Silent	0.125192	-0.0495674	-0.17476
pDEST_HC_Rec_Bxb_v2_UTR5_Flag_COMT_moxGFP_LPS:4838:C:G	2.38218	F3	Silent	0.125192	0.017344	-0.107848
pDEST_HC_Rec_Bxb_v2_UTR5_Flag_COMT_moxGFP_LPS:4838:C:T	2.00222	F3	Silent	0.125192	-0.018981	-0.144173
pDEST_HC_Rec_Bxb_v2_UTR5_Flag_COMT_moxGFP_LPS:4839:A:G	-0.773501	F3	Missense	-0.10611	-0.123011	-0.0169015
pDEST_HC_Rec_Bxb_v2_UTR5_Flag_COMT_moxGFP_LPS:4839:A:T	0.425923	F3	Nonsense	-0.10611	NA	NA
pDEST_HC_Rec_Bxb_v2_UTR5_Flag_COMT_moxGFP_LPS:4839:AA:CC	-0.248232	F3	Missense	-0.10611	-0.0308306	0.0752791
pDEST_HC_Rec_Bxb_v2_UTR5_Flag_COMT_moxGFP_LPS:4839:AA:CG	-1.48554	F3	Missense	-0.10611	-0.0371063	0.0690035
pDEST_HC_Rec_Bxb_v2_UTR5_Flag_COMT_moxGFP_LPS:4839:AA:CT	0.268516	F3	Missense	-0.10611	0.170588	0.276698
pDEST_HC_Rec_Bxb_v2_UTR5_Flag_COMT_moxGFP_LPS:4839:AA:GC	-1.57312	F3	Missense	-0.10611	0.000779794	0.10689
pDEST_HC_Rec_Bxb_v2_UTR5_Flag_COMT_moxGFP_LPS:4839:AA:GG	-0.304425	F3	Missense	-0.10611	0.0588085	0.164918
pDEST_HC_Rec_Bxb_v2_UTR5_Flag_COMT_moxGFP_LPS:4839:AA:GT	-0.989651	F3	Missense	-0.10611	0.108532	0.214642
pDEST_HC_Rec_Bxb_v2_UTR5_Flag_COMT_moxGFP_LPS:4839:AA:TC	-0.0249421	F3	Missense	-0.10611	-0.00612884	0.0999809
pDEST_HC_Rec_Bxb_v2_UTR5_Flag_COMT_moxGFP_LPS:4839:AA:TG	-0.0504185	F3	Missense	-0.10611	0.0964068	0.202517
pDEST_HC_Rec_Bxb_v2_UTR5_Flag_COMT_moxGFP_LPS:4839:AA:TT	-0.574326	F3	Missense	-0.10611	-0.0809532	0.0251566
pDEST_HC_Rec_Bxb_v2_UTR5_Flag_COMT_moxGFP_LPS:4839:AAG:CAA	0.516363	F3	Missense	-0.10611	-0.0938369	0.0122729
pDEST_HC_Rec_Bxb_v2_UTR5_Flag_COMT_moxGFP_LPS:4839:AAG:CCA	-0.687506	F3	Missense	-0.10611	-0.0521377	0.0539721
pDEST_HC_Rec_Bxb_v2_UTR5_Flag_COMT_moxGFP_LPS:4839:AAG:CGA	-0.866212	F3	Missense	-0.10611	-0.103107	0.00300327
pDEST_HC_Rec_Bxb_v2_UTR5_Flag_COMT_moxGFP_LPS:4839:AAG:CTA	-3.44015	F3	Missense	-0.10611	-0.0774472	0.0286626
pDEST_HC_Rec_Bxb_v2_UTR5_Flag_COMT_moxGFP_LPS:4839:AAG:GAA	-0.756893	F3	Missense	-0.10611	-0.158249	-0.0521389
pDEST_HC_Rec_Bxb_v2_UTR5_Flag_COMT_moxGFP_LPS:4839:AAG:GAC	-1.61573	F3	Missense	-0.10611	-0.0573389	0.0487709
pDEST_HC_Rec_Bxb_v2_UTR5_Flag_COMT_moxGFP_LPS:4839:AAG:GAT	0.831896	F3	Missense	-0.10611	-0.121838	-0.015728
pDEST_HC_Rec_Bxb_v2_UTR5_Flag_COMT_moxGFP_LPS:4839:AAG:GCA	-1.00822	F3	Missense	-0.10611	-0.0147251	0.0913847
pDEST_HC_Rec_Bxb_v2_UTR5_Flag_COMT_moxGFP_LPS:4839:AAG:GCC	-0.32313	F3	Missense	-0.10611	0.0878739	0.193984
pDEST_HC_Rec_Bxb_v2_UTR5_Flag_COMT_moxGFP_LPS:4839:AAG:GGA	-0.0988548	F3	Missense	-0.10611	0.0135515	0.119661
pDEST_HC_Rec_Bxb_v2_UTR5_Flag_COMT_moxGFP_LPS:4839:AAG:GGC	-0.929799	F3	Missense	-0.10611	0.145936	0.252046
pDEST_HC_Rec_Bxb_v2_UTR5_Flag_COMT_moxGFP_LPS:4839:AAG:GGT	-1.66217	F3	Missense	-0.10611	0.04307	0.14918
pDEST_HC_Rec_Bxb_v2_UTR5_Flag_COMT_moxGFP_LPS:4839:AAG:GTA	-0.78093	F3	Missense	-0.10611	-0.0207168	0.085393
pDEST_HC_Rec_Bxb_v2_UTR5_Flag_COMT_moxGFP_LPS:4839:AAG:GTC	-0.607033	F3	Missense	-0.10611	0.164123	0.270233
pDEST_HC_Rec_Bxb_v2_UTR5_Flag_COMT_moxGFP_LPS:4839:AAG:GTT	0.0145397	F3	Missense	-0.10611	-0.0253781	0.0807316
pDEST_HC_Rec_Bxb_v2_UTR5_Flag_COMT_moxGFP_LPS:4839:AAG:TAC	-0.0532791	F3	Missense	-0.10611	0.116295	0.222404
pDEST_HC_Rec_Bxb_v2_UTR5_Flag_COMT_moxGFP_LPS:4839:AAG:TAT	-0.162663	F3	Missense	-0.10611	-0.099362	0.00674778
pDEST_HC_Rec_Bxb_v2_UTR5_Flag_COMT_moxGFP_LPS:4839:AAG:TCA	-1.50076	F3	Missense	-0.10611	-0.0801349	0.0259749
pDEST_HC_Rec_Bxb_v2_UTR5_Flag_COMT_moxGFP_LPS:4839:AAG:TCC	0.334594	F3	Missense	-0.10611	0.0927359	0.198846
pDEST_HC_Rec_Bxb_v2_UTR5_Flag_COMT_moxGFP_LPS:4839:AAG:TCT	-0.794882	F3	Missense	-0.10611	-0.0868482	0.0192616
pDEST_HC_Rec_Bxb_v2_UTR5_Flag_COMT_moxGFP_LPS:4839:AAG:TGC	-0.326987	F3	Missense	-0.10611	0.0890696	0.195179
pDEST_HC_Rec_Bxb_v2_UTR5_Flag_COMT_moxGFP_LPS:4839:AAG:TGT	-1.8381	F3	Missense	-0.10611	-0.0184899	0.0876199
pDEST_HC_Rec_Bxb_v2_UTR5_Flag_COMT_moxGFP_LPS:4839:AAG:TTA	-2.99915	F3	Missense	-0.10611	-0.140313	-0.0342035
pDEST_HC_Rec_Bxb_v2_UTR5_Flag_COMT_moxGFP_LPS:4839:AAG:TTC	0.331806	F3	Missense	-0.10611	0.149458	0.255568
pDEST_HC_Rec_Bxb_v2_UTR5_Flag_COMT_moxGFP_LPS:4839:AAG:TTT	-0.941601	F3	Missense	-0.10611	-0.0628993	0.0432104
pDEST_HC_Rec_Bxb_v2_UTR5_Flag_COMT_moxGFP_LPS:4840:A:C	0.421455	F3	Missense	-0.10611	0.017344	0.123454
pDEST_HC_Rec_Bxb_v2_UTR5_Flag_COMT_moxGFP_LPS:4840:A:G	-0.708105	F3	Missense	-0.10611	-0.118262	-0.0121519
pDEST_HC_Rec_Bxb_v2_UTR5_Flag_COMT_moxGFP_LPS:4840:A:T	0.412111	F3	Missense	-0.10611	0.039168	0.145278
pDEST_HC_Rec_Bxb_v2_UTR5_Flag_COMT_moxGFP_LPS:4840:AG:CA	-0.694544	F3	Missense	-0.10611	-0.0495674	0.0565423
pDEST_HC_Rec_Bxb_v2_UTR5_Flag_COMT_moxGFP_LPS:4840:AG:CC	-0.730044	F3	Missense	-0.10611	0.125192	0.231302
pDEST_HC_Rec_Bxb_v2_UTR5_Flag_COMT_moxGFP_LPS:4840:AG:CT	-0.0365536	F3	Missense	-0.10611	-0.018981	0.0871288
pDEST_HC_Rec_Bxb_v2_UTR5_Flag_COMT_moxGFP_LPS:4840:AG:GA	-0.570202	F3	Missense	-0.10611	-0.121392	-0.015282
pDEST_HC_Rec_Bxb_v2_UTR5_Flag_COMT_moxGFP_LPS:4840:AG:GC	-0.515005	F3	Missense	-0.10611	0.0230869	0.129197
pDEST_HC_Rec_Bxb_v2_UTR5_Flag_COMT_moxGFP_LPS:4840:AG:GT	-1.67401	F3	Missense	-0.10611	-0.133917	-0.0278073
pDEST_HC_Rec_Bxb_v2_UTR5_Flag_COMT_moxGFP_LPS:4840:AG:TA	-1.91577	F3	Missense	-0.10611	-0.0988975	0.00721227
pDEST_HC_Rec_Bxb_v2_UTR5_Flag_COMT_moxGFP_LPS:4840:AG:TC	-0.49905	F3	Missense	-0.10611	0.102743	0.208853
pDEST_HC_Rec_Bxb_v2_UTR5_Flag_COMT_moxGFP_LPS:4840:AG:TT	-0.511734	F3	Missense	-0.10611	-0.0752829	0.0308269
pDEST_HC_Rec_Bxb_v2_UTR5_Flag_COMT_moxGFP_LPS:4841:G:A	0.360555	F3	Silent	-0.10611	-0.178436	-0.0723263
pDEST_HC_Rec_Bxb_v2_UTR5_Flag_COMT_moxGFP_LPS:4841:G:C	0.0960415	F3	Missense	-0.10611	0.0662646	0.172374
pDEST_HC_Rec_Bxb_v2_UTR5_Flag_COMT_moxGFP_LPS:4841:G:T	0.219785	F3	Missense	-0.10611	-0.0959877	0.010122
pDEST_HC_Rec_Bxb_v2_UTR5_Flag_COMT_moxGFP_LPS:4842:G:A	-1.52044	F3	Missense	-0.123011	-0.10611	0.0169015
pDEST_HC_Rec_Bxb_v2_UTR5_Flag_COMT_moxGFP_LPS:4842:G:C	0.494277	F3	Missense	-0.123011	-0.0709074	0.0521039
pDEST_HC_Rec_Bxb_v2_UTR5_Flag_COMT_moxGFP_LPS:4842:G:T	-0.297428	F3	Nonsense	-0.123011	NA	NA
pDEST_HC_Rec_Bxb_v2_UTR5_Flag_COMT_moxGFP_LPS:4842:GA:AC	0.625272	F3	Missense	-0.123011	0.017344	0.140355
pDEST_HC_Rec_Bxb_v2_UTR5_Flag_COMT_moxGFP_LPS:4842:GA:AG	-0.533383	F3	Missense	-0.123011	-0.118262	0.00474954
pDEST_HC_Rec_Bxb_v2_UTR5_Flag_COMT_moxGFP_LPS:4842:GA:AT	-1.23341	F3	Missense	-0.123011	0.039168	0.162179
pDEST_HC_Rec_Bxb_v2_UTR5_Flag_COMT_moxGFP_LPS:4842:GA:CC	0.554771	F3	Missense	-0.123011	-0.0308306	0.0921806
pDEST_HC_Rec_Bxb_v2_UTR5_Flag_COMT_moxGFP_LPS:4842:GA:CG	-0.653068	F3	Missense	-0.123011	-0.0371063	0.085905
pDEST_HC_Rec_Bxb_v2_UTR5_Flag_COMT_moxGFP_LPS:4842:GA:CT	0.174805	F3	Missense	-0.123011	0.170588	0.293599
pDEST_HC_Rec_Bxb_v2_UTR5_Flag_COMT_moxGFP_LPS:4842:GA:TC	0.147098	F3	Missense	-0.123011	-0.00612884	0.116882
pDEST_HC_Rec_Bxb_v2_UTR5_Flag_COMT_moxGFP_LPS:4842:GA:TG	0.752264	F3	Missense	-0.123011	0.0964068	0.219418
pDEST_HC_Rec_Bxb_v2_UTR5_Flag_COMT_moxGFP_LPS:4842:GA:TT	0.641771	F3	Missense	-0.123011	-0.0809532	0.0420581
pDEST_HC_Rec_Bxb_v2_UTR5_Flag_COMT_moxGFP_LPS:4842:GAG:AAA	-0.099999	F3	Missense	-0.123011	-0.178436	-0.0554248
pDEST_HC_Rec_Bxb_v2_UTR5_Flag_COMT_moxGFP_LPS:4842:GAG:AAC	-0.724142	F3	Missense	-0.123011	0.0662646	0.189276
pDEST_HC_Rec_Bxb_v2_UTR5_Flag_COMT_moxGFP_LPS:4842:GAG:AAT	-0.873154	F3	Missense	-0.123011	-0.0959877	0.0270235
pDEST_HC_Rec_Bxb_v2_UTR5_Flag_COMT_moxGFP_LPS:4842:GAG:ACA	1.0107	F3	Missense	-0.123011	-0.0495674	0.0734438
pDEST_HC_Rec_Bxb_v2_UTR5_Flag_COMT_moxGFP_LPS:4842:GAG:ACC	0.92388	F3	Missense	-0.123011	0.125192	0.248203
pDEST_HC_Rec_Bxb_v2_UTR5_Flag_COMT_moxGFP_LPS:4842:GAG:ACT	1.14662	F3	Missense	-0.123011	-0.018981	0.10403
pDEST_HC_Rec_Bxb_v2_UTR5_Flag_COMT_moxGFP_LPS:4842:GAG:AGA	-0.81987	F3	Missense	-0.123011	-0.121392	0.00161947
pDEST_HC_Rec_Bxb_v2_UTR5_Flag_COMT_moxGFP_LPS:4842:GAG:AGC	0.159958	F3	Missense	-0.123011	0.0230869	0.146098
pDEST_HC_Rec_Bxb_v2_UTR5_Flag_COMT_moxGFP_LPS:4842:GAG:AGT	-0.897966	F3	Missense	-0.123011	-0.133917	-0.0109058
pDEST_HC_Rec_Bxb_v2_UTR5_Flag_COMT_moxGFP_LPS:4842:GAG:ATA	-0.772516	F3	Missense	-0.123011	-0.0988975	0.0241137
pDEST_HC_Rec_Bxb_v2_UTR5_Flag_COMT_moxGFP_LPS:4842:GAG:ATC	0.202794	F3	Missense	-0.123011	0.102743	0.225754
pDEST_HC_Rec_Bxb_v2_UTR5_Flag_COMT_moxGFP_LPS:4842:GAG:ATT	0.138846	F3	Missense	-0.123011	-0.0752829	0.0477284
pDEST_HC_Rec_Bxb_v2_UTR5_Flag_COMT_moxGFP_LPS:4842:GAG:CAA	-0.104772	F3	Missense	-0.123011	-0.0938369	0.0291744
pDEST_HC_Rec_Bxb_v2_UTR5_Flag_COMT_moxGFP_LPS:4842:GAG:CAC	-1.62829	F3	Missense	-0.123011	-0.00822876	0.114782
pDEST_HC_Rec_Bxb_v2_UTR5_Flag_COMT_moxGFP_LPS:4842:GAG:CAT	0.151835	F3	Missense	-0.123011	-0.114988	0.00802332
pDEST_HC_Rec_Bxb_v2_UTR5_Flag_COMT_moxGFP_LPS:4842:GAG:CCA	-0.409623	F3	Missense	-0.123011	-0.0521377	0.0708736
pDEST_HC_Rec_Bxb_v2_UTR5_Flag_COMT_moxGFP_LPS:4842:GAG:CCC	0.0549304	F3	Missense	-0.123011	0.015159	0.13817
pDEST_HC_Rec_Bxb_v2_UTR5_Flag_COMT_moxGFP_LPS:4842:GAG:CCT	-0.0128863	F3	Missense	-0.123011	-0.0258735	0.0971377
pDEST_HC_Rec_Bxb_v2_UTR5_Flag_COMT_moxGFP_LPS:4842:GAG:CGA	0.0432307	F3	Missense	-0.123011	-0.103107	0.0199047
pDEST_HC_Rec_Bxb_v2_UTR5_Flag_COMT_moxGFP_LPS:4842:GAG:CGT	-1.00679	F3	Missense	-0.123011	0.000355611	0.123367
pDEST_HC_Rec_Bxb_v2_UTR5_Flag_COMT_moxGFP_LPS:4842:GAG:CTA	0.034396	F3	Missense	-0.123011	-0.0774472	0.045564
pDEST_HC_Rec_Bxb_v2_UTR5_Flag_COMT_moxGFP_LPS:4842:GAG:CTC	0.444642	F3	Missense	-0.123011	0.178302	0.301314
pDEST_HC_Rec_Bxb_v2_UTR5_Flag_COMT_moxGFP_LPS:4842:GAG:CTT	-0.849937	F3	Missense	-0.123011	-0.0224526	0.100559
pDEST_HC_Rec_Bxb_v2_UTR5_Flag_COMT_moxGFP_LPS:4842:GAG:TAC	1.00474	F3	Missense	-0.123011	0.116295	0.239306
pDEST_HC_Rec_Bxb_v2_UTR5_Flag_COMT_moxGFP_LPS:4842:GAG:TAT	-1.89662	F3	Missense	-0.123011	-0.099362	0.0236493
pDEST_HC_Rec_Bxb_v2_UTR5_Flag_COMT_moxGFP_LPS:4842:GAG:TCA	0.459231	F3	Missense	-0.123011	-0.0801349	0.0428763
pDEST_HC_Rec_Bxb_v2_UTR5_Flag_COMT_moxGFP_LPS:4842:GAG:TCC	-0.372508	F3	Missense	-0.123011	0.0927359	0.215747
pDEST_HC_Rec_Bxb_v2_UTR5_Flag_COMT_moxGFP_LPS:4842:GAG:TCT	-0.660841	F3	Missense	-0.123011	-0.0868482	0.0361631
pDEST_HC_Rec_Bxb_v2_UTR5_Flag_COMT_moxGFP_LPS:4842:GAG:TGC	0.399766	F3	Missense	-0.123011	0.0890696	0.212081
pDEST_HC_Rec_Bxb_v2_UTR5_Flag_COMT_moxGFP_LPS:4842:GAG:TGT	-0.167882	F3	Missense	-0.123011	-0.0184899	0.104521
pDEST_HC_Rec_Bxb_v2_UTR5_Flag_COMT_moxGFP_LPS:4842:GAG:TTA	-0.443117	F3	Missense	-0.123011	-0.140313	-0.017302
pDEST_HC_Rec_Bxb_v2_UTR5_Flag_COMT_moxGFP_LPS:4842:GAG:TTC	-1.12664	F3	Missense	-0.123011	0.149458	0.27247
pDEST_HC_Rec_Bxb_v2_UTR5_Flag_COMT_moxGFP_LPS:4842:GAG:TTT	-1.76695	F3	Missense	-0.123011	-0.0628993	0.0601119
pDEST_HC_Rec_Bxb_v2_UTR5_Flag_COMT_moxGFP_LPS:4843:A:C	0.916683	F3	Missense	-0.123011	0.000779794	0.123791
pDEST_HC_Rec_Bxb_v2_UTR5_Flag_COMT_moxGFP_LPS:4843:A:G	0.859919	F3	Missense	-0.123011	0.0588085	0.18182
pDEST_HC_Rec_Bxb_v2_UTR5_Flag_COMT_moxGFP_LPS:4843:A:T	1.12289	F3	Missense	-0.123011	0.108532	0.231544
pDEST_HC_Rec_Bxb_v2_UTR5_Flag_COMT_moxGFP_LPS:4843:AG:CA	0.656851	F3	Missense	-0.123011	-0.0147251	0.108286
pDEST_HC_Rec_Bxb_v2_UTR5_Flag_COMT_moxGFP_LPS:4843:AG:CC	0.349777	F3	Missense	-0.123011	0.0878739	0.210885
pDEST_HC_Rec_Bxb_v2_UTR5_Flag_COMT_moxGFP_LPS:4843:AG:GA	-0.0623965	F3	Missense	-0.123011	0.0135515	0.136563
pDEST_HC_Rec_Bxb_v2_UTR5_Flag_COMT_moxGFP_LPS:4843:AG:GC	1.04262	F3	Missense	-0.123011	0.145936	0.268947
pDEST_HC_Rec_Bxb_v2_UTR5_Flag_COMT_moxGFP_LPS:4843:AG:GT	0.262671	F3	Missense	-0.123011	0.04307	0.166081
pDEST_HC_Rec_Bxb_v2_UTR5_Flag_COMT_moxGFP_LPS:4843:AG:TA	-0.108192	F3	Missense	-0.123011	-0.0207168	0.102294
pDEST_HC_Rec_Bxb_v2_UTR5_Flag_COMT_moxGFP_LPS:4843:AG:TC	1.06902	F3	Missense	-0.123011	0.164123	0.287134
pDEST_HC_Rec_Bxb_v2_UTR5_Flag_COMT_moxGFP_LPS:4843:AG:TT	-0.763072	F3	Missense	-0.123011	-0.0253781	0.0976331
pDEST_HC_Rec_Bxb_v2_UTR5_Flag_COMT_moxGFP_LPS:4844:G:A	-0.301725	F3	Silent	-0.123011	-0.158249	-0.0352374
pDEST_HC_Rec_Bxb_v2_UTR5_Flag_COMT_moxGFP_LPS:4844:G:C	1.55528	F3	Missense	-0.123011	-0.0573389	0.0656724
pDEST_HC_Rec_Bxb_v2_UTR5_Flag_COMT_moxGFP_LPS:4844:G:T	-0.229975	F3	Missense	-0.123011	-0.121838	0.00117342
pDEST_HC_Rec_Bxb_v2_UTR5_Flag_COMT_moxGFP_LPS:4845:C:A	0.0456074	F3	Missense	-0.0709074	-0.10611	-0.0352024
pDEST_HC_Rec_Bxb_v2_UTR5_Flag_COMT_moxGFP_LPS:4845:C:G	0.976205	F3	Missense	-0.0709074	-0.123011	-0.0521039
pDEST_HC_Rec_Bxb_v2_UTR5_Flag_COMT_moxGFP_LPS:4845:C:T	0.062676	F3	Nonsense	-0.0709074	NA	NA
pDEST_HC_Rec_Bxb_v2_UTR5_Flag_COMT_moxGFP_LPS:4845:CA:AC	-1.12048	F3	Missense	-0.0709074	0.017344	0.0882513
pDEST_HC_Rec_Bxb_v2_UTR5_Flag_COMT_moxGFP_LPS:4845:CA:AG	1.26982	F3	Missense	-0.0709074	-0.118262	-0.0473543
pDEST_HC_Rec_Bxb_v2_UTR5_Flag_COMT_moxGFP_LPS:4845:CA:AT	0.687164	F3	Missense	-0.0709074	0.039168	0.110075
pDEST_HC_Rec_Bxb_v2_UTR5_Flag_COMT_moxGFP_LPS:4845:CA:GC	0.300247	F3	Missense	-0.0709074	0.000779794	0.0716872
pDEST_HC_Rec_Bxb_v2_UTR5_Flag_COMT_moxGFP_LPS:4845:CA:GG	1.93425	F3	Missense	-0.0709074	0.0588085	0.129716
pDEST_HC_Rec_Bxb_v2_UTR5_Flag_COMT_moxGFP_LPS:4845:CA:GT	0.859155	F3	Missense	-0.0709074	0.108532	0.17944
pDEST_HC_Rec_Bxb_v2_UTR5_Flag_COMT_moxGFP_LPS:4845:CA:TC	-0.0420882	F3	Missense	-0.0709074	-0.00612884	0.0647785
pDEST_HC_Rec_Bxb_v2_UTR5_Flag_COMT_moxGFP_LPS:4845:CA:TG	-0.181248	F3	Missense	-0.0709074	0.0964068	0.167314
pDEST_HC_Rec_Bxb_v2_UTR5_Flag_COMT_moxGFP_LPS:4845:CA:TT	0.660418	F3	Missense	-0.0709074	-0.0809532	-0.0100458
pDEST_HC_Rec_Bxb_v2_UTR5_Flag_COMT_moxGFP_LPS:4845:CAG:AAA	1.16233	F3	Missense	-0.0709074	-0.178436	-0.107529
pDEST_HC_Rec_Bxb_v2_UTR5_Flag_COMT_moxGFP_LPS:4845:CAG:AAC	0.932718	F3	Missense	-0.0709074	0.0662646	0.137172
pDEST_HC_Rec_Bxb_v2_UTR5_Flag_COMT_moxGFP_LPS:4845:CAG:AAT	0.252599	F3	Missense	-0.0709074	-0.0959877	-0.0250804
pDEST_HC_Rec_Bxb_v2_UTR5_Flag_COMT_moxGFP_LPS:4845:CAG:ACA	-0.61348	F3	Missense	-0.0709074	-0.0495674	0.0213399
pDEST_HC_Rec_Bxb_v2_UTR5_Flag_COMT_moxGFP_LPS:4845:CAG:ACC	-0.0801428	F3	Missense	-0.0709074	0.125192	0.196099
pDEST_HC_Rec_Bxb_v2_UTR5_Flag_COMT_moxGFP_LPS:4845:CAG:ACT	0.0158307	F3	Missense	-0.0709074	-0.018981	0.0519264
pDEST_HC_Rec_Bxb_v2_UTR5_Flag_COMT_moxGFP_LPS:4845:CAG:AGA	0.129589	F3	Missense	-0.0709074	-0.121392	-0.0504844
pDEST_HC_Rec_Bxb_v2_UTR5_Flag_COMT_moxGFP_LPS:4845:CAG:AGC	-0.420035	F3	Missense	-0.0709074	0.0230869	0.0939943
pDEST_HC_Rec_Bxb_v2_UTR5_Flag_COMT_moxGFP_LPS:4845:CAG:AGT	0.251519	F3	Missense	-0.0709074	-0.133917	-0.0630097
pDEST_HC_Rec_Bxb_v2_UTR5_Flag_COMT_moxGFP_LPS:4845:CAG:ATA	-0.0830792	F3	Missense	-0.0709074	-0.0988975	-0.0279901
pDEST_HC_Rec_Bxb_v2_UTR5_Flag_COMT_moxGFP_LPS:4845:CAG:ATC	0.914194	F3	Missense	-0.0709074	0.102743	0.173651
pDEST_HC_Rec_Bxb_v2_UTR5_Flag_COMT_moxGFP_LPS:4845:CAG:ATT	-1.02339	F3	Missense	-0.0709074	-0.0752829	-0.00437552
pDEST_HC_Rec_Bxb_v2_UTR5_Flag_COMT_moxGFP_LPS:4845:CAG:GAA	-0.91061	F3	Missense	-0.0709074	-0.158249	-0.0873413
pDEST_HC_Rec_Bxb_v2_UTR5_Flag_COMT_moxGFP_LPS:4845:CAG:GAC	0.493676	F3	Missense	-0.0709074	-0.0573389	0.0135685
pDEST_HC_Rec_Bxb_v2_UTR5_Flag_COMT_moxGFP_LPS:4845:CAG:GAT	-0.978254	F3	Missense	-0.0709074	-0.121838	-0.0509304
pDEST_HC_Rec_Bxb_v2_UTR5_Flag_COMT_moxGFP_LPS:4845:CAG:GCA	1.11325	F3	Missense	-0.0709074	-0.0147251	0.0561823
pDEST_HC_Rec_Bxb_v2_UTR5_Flag_COMT_moxGFP_LPS:4845:CAG:GCC	1.94848	F3	Missense	-0.0709074	0.0878739	0.158781
pDEST_HC_Rec_Bxb_v2_UTR5_Flag_COMT_moxGFP_LPS:4845:CAG:GCT	-2.82994	F3	Missense	-0.0709074	0.0127865	0.0836938
pDEST_HC_Rec_Bxb_v2_UTR5_Flag_COMT_moxGFP_LPS:4845:CAG:GGA	0.487407	F3	Missense	-0.0709074	0.0135515	0.0844589
pDEST_HC_Rec_Bxb_v2_UTR5_Flag_COMT_moxGFP_LPS:4845:CAG:GGC	0.0099258	F3	Missense	-0.0709074	0.145936	0.216843
pDEST_HC_Rec_Bxb_v2_UTR5_Flag_COMT_moxGFP_LPS:4845:CAG:GGT	0.576683	F3	Missense	-0.0709074	0.04307	0.113977
pDEST_HC_Rec_Bxb_v2_UTR5_Flag_COMT_moxGFP_LPS:4845:CAG:GTA	-0.820677	F3	Missense	-0.0709074	-0.0207168	0.0501906
pDEST_HC_Rec_Bxb_v2_UTR5_Flag_COMT_moxGFP_LPS:4845:CAG:GTC	0.0779491	F3	Missense	-0.0709074	0.164123	0.23503
pDEST_HC_Rec_Bxb_v2_UTR5_Flag_COMT_moxGFP_LPS:4845:CAG:GTT	-0.0490072	F3	Missense	-0.0709074	-0.0253781	0.0455292
pDEST_HC_Rec_Bxb_v2_UTR5_Flag_COMT_moxGFP_LPS:4845:CAG:TAC	-0.0522182	F3	Missense	-0.0709074	0.116295	0.187202
pDEST_HC_Rec_Bxb_v2_UTR5_Flag_COMT_moxGFP_LPS:4845:CAG:TAT	0.74577	F3	Missense	-0.0709074	-0.099362	-0.0284546
pDEST_HC_Rec_Bxb_v2_UTR5_Flag_COMT_moxGFP_LPS:4845:CAG:TCA	-1.7316	F3	Missense	-0.0709074	-0.0801349	-0.00922754
pDEST_HC_Rec_Bxb_v2_UTR5_Flag_COMT_moxGFP_LPS:4845:CAG:TCC	0.788898	F3	Missense	-0.0709074	0.0927359	0.163643
pDEST_HC_Rec_Bxb_v2_UTR5_Flag_COMT_moxGFP_LPS:4845:CAG:TCT	-0.0206646	F3	Missense	-0.0709074	-0.0868482	-0.0159408
pDEST_HC_Rec_Bxb_v2_UTR5_Flag_COMT_moxGFP_LPS:4845:CAG:TGC	0.357104	F3	Missense	-0.0709074	0.0890696	0.159977
pDEST_HC_Rec_Bxb_v2_UTR5_Flag_COMT_moxGFP_LPS:4845:CAG:TGT	-0.782458	F3	Missense	-0.0709074	-0.0184899	0.0524175
pDEST_HC_Rec_Bxb_v2_UTR5_Flag_COMT_moxGFP_LPS:4845:CAG:TTA	-0.0334061	F3	Missense	-0.0709074	-0.140313	-0.0694059
pDEST_HC_Rec_Bxb_v2_UTR5_Flag_COMT_moxGFP_LPS:4845:CAG:TTC	0.840513	F3	Missense	-0.0709074	0.149458	0.220366
pDEST_HC_Rec_Bxb_v2_UTR5_Flag_COMT_moxGFP_LPS:4845:CAG:TTT	-1.06417	F3	Missense	-0.0709074	-0.0628993	0.00800803
pDEST_HC_Rec_Bxb_v2_UTR5_Flag_COMT_moxGFP_LPS:4846:A:C	2.13159	F3	Missense	-0.0709074	-0.0308306	0.0400767
pDEST_HC_Rec_Bxb_v2_UTR5_Flag_COMT_moxGFP_LPS:4846:A:G	-2.35341	F3	Missense	-0.0709074	-0.0371063	0.0338011
pDEST_HC_Rec_Bxb_v2_UTR5_Flag_COMT_moxGFP_LPS:4846:A:T	0.00999426	F3	Missense	-0.0709074	0.170588	0.241495
pDEST_HC_Rec_Bxb_v2_UTR5_Flag_COMT_moxGFP_LPS:4846:AG:CA	0.922871	F3	Missense	-0.0709074	-0.0521377	0.0187697
pDEST_HC_Rec_Bxb_v2_UTR5_Flag_COMT_moxGFP_LPS:4846:AG:CC	0.379301	F3	Missense	-0.0709074	0.015159	0.0860664
pDEST_HC_Rec_Bxb_v2_UTR5_Flag_COMT_moxGFP_LPS:4846:AG:CT	1.70934	F3	Missense	-0.0709074	-0.0258735	0.0450338
pDEST_HC_Rec_Bxb_v2_UTR5_Flag_COMT_moxGFP_LPS:4846:AG:GA	-0.374913	F3	Missense	-0.0709074	-0.103107	-0.0321991
pDEST_HC_Rec_Bxb_v2_UTR5_Flag_COMT_moxGFP_LPS:4846:AG:GC	0.897575	F3	Missense	-0.0709074	0.0272987	0.0982061
pDEST_HC_Rec_Bxb_v2_UTR5_Flag_COMT_moxGFP_LPS:4846:AG:GT	-0.578971	F3	Missense	-0.0709074	0.000355611	0.071263
pDEST_HC_Rec_Bxb_v2_UTR5_Flag_COMT_moxGFP_LPS:4846:AG:TA	-2.26216	F3	Missense	-0.0709074	-0.0774472	-0.00653983
pDEST_HC_Rec_Bxb_v2_UTR5_Flag_COMT_moxGFP_LPS:4846:AG:TC	1.16014	F3	Missense	-0.0709074	0.178302	0.24921
pDEST_HC_Rec_Bxb_v2_UTR5_Flag_COMT_moxGFP_LPS:4846:AG:TT	-1.84605	F3	Missense	-0.0709074	-0.0224526	0.0484548
pDEST_HC_Rec_Bxb_v2_UTR5_Flag_COMT_moxGFP_LPS:4847:G:A	-0.924743	F3	Silent	-0.0709074	-0.0938369	-0.0229295
pDEST_HC_Rec_Bxb_v2_UTR5_Flag_COMT_moxGFP_LPS:4847:G:C	-0.724094	F3	Missense	-0.0709074	-0.00822876	0.0626786
pDEST_HC_Rec_Bxb_v2_UTR5_Flag_COMT_moxGFP_LPS:4847:G:T	-0.860831	F3	Missense	-0.0709074	-0.114988	-0.0440805
pDEST_HC_Rec_Bxb_v2_UTR5_Flag_COMT_moxGFP_LPS:4848:C:A	1.59695	F3	Missense	0.0272987	0.0230869	-0.00421177
pDEST_HC_Rec_Bxb_v2_UTR5_Flag_COMT_moxGFP_LPS:4848:C:G	2.10093	F3	Missense	0.0272987	0.145936	0.118637
pDEST_HC_Rec_Bxb_v2_UTR5_Flag_COMT_moxGFP_LPS:4848:C:T	1.43404	F3	Missense	0.0272987	0.0890696	0.0617709
pDEST_HC_Rec_Bxb_v2_UTR5_Flag_COMT_moxGFP_LPS:4848:CG:AA	0.503681	F3	Missense	0.0272987	0.0662646	0.0389659
pDEST_HC_Rec_Bxb_v2_UTR5_Flag_COMT_moxGFP_LPS:4848:CG:AC	0.286493	F3	Missense	0.0272987	0.125192	0.0978934
pDEST_HC_Rec_Bxb_v2_UTR5_Flag_COMT_moxGFP_LPS:4848:CG:AT	0.471735	F3	Missense	0.0272987	0.102743	0.0754445
pDEST_HC_Rec_Bxb_v2_UTR5_Flag_COMT_moxGFP_LPS:4848:CG:GA	0.785317	F3	Missense	0.0272987	-0.0573389	-0.0846376
pDEST_HC_Rec_Bxb_v2_UTR5_Flag_COMT_moxGFP_LPS:4848:CG:GC	2.29151	F3	Missense	0.0272987	0.0878739	0.0605752
pDEST_HC_Rec_Bxb_v2_UTR5_Flag_COMT_moxGFP_LPS:4848:CG:GT	2.45853	F3	Missense	0.0272987	0.164123	0.136824
pDEST_HC_Rec_Bxb_v2_UTR5_Flag_COMT_moxGFP_LPS:4848:CG:TA	1.80386	F3	Missense	0.0272987	0.116295	0.0889958
pDEST_HC_Rec_Bxb_v2_UTR5_Flag_COMT_moxGFP_LPS:4848:CG:TC	0.206045	F3	Missense	0.0272987	0.0927359	0.0654372
pDEST_HC_Rec_Bxb_v2_UTR5_Flag_COMT_moxGFP_LPS:4848:CG:TT	-0.0417643	F3	Missense	0.0272987	0.149458	0.12216
pDEST_HC_Rec_Bxb_v2_UTR5_Flag_COMT_moxGFP_LPS:4848:CGC:AAA	-0.125833	F3	Missense	0.0272987	-0.178436	-0.205735
pDEST_HC_Rec_Bxb_v2_UTR5_Flag_COMT_moxGFP_LPS:4848:CGC:AAG	-0.484103	F3	Missense	0.0272987	-0.10611	-0.133408
pDEST_HC_Rec_Bxb_v2_UTR5_Flag_COMT_moxGFP_LPS:4848:CGC:AAT	-0.001175	F3	Missense	0.0272987	-0.0959877	-0.123286
pDEST_HC_Rec_Bxb_v2_UTR5_Flag_COMT_moxGFP_LPS:4848:CGC:ACA	0.0286559	F3	Missense	0.0272987	-0.0495674	-0.0768662
pDEST_HC_Rec_Bxb_v2_UTR5_Flag_COMT_moxGFP_LPS:4848:CGC:ACG	-1.08982	F3	Missense	0.0272987	0.017344	-0.00995475
pDEST_HC_Rec_Bxb_v2_UTR5_Flag_COMT_moxGFP_LPS:4848:CGC:ACT	-0.235074	F3	Missense	0.0272987	-0.018981	-0.0462797
pDEST_HC_Rec_Bxb_v2_UTR5_Flag_COMT_moxGFP_LPS:4848:CGC:AGA	-0.163701	F3	Silent	0.0272987	-0.121392	-0.14869
pDEST_HC_Rec_Bxb_v2_UTR5_Flag_COMT_moxGFP_LPS:4848:CGC:AGG	0.837844	F3	Silent	0.0272987	-0.118262	-0.14556
pDEST_HC_Rec_Bxb_v2_UTR5_Flag_COMT_moxGFP_LPS:4848:CGC:AGT	1.61283	F3	Missense	0.0272987	-0.133917	-0.161216
pDEST_HC_Rec_Bxb_v2_UTR5_Flag_COMT_moxGFP_LPS:4848:CGC:ATA	-1.4556	F3	Missense	0.0272987	-0.0988975	-0.126196
pDEST_HC_Rec_Bxb_v2_UTR5_Flag_COMT_moxGFP_LPS:4848:CGC:ATG	0.587732	F3	Missense	0.0272987	0.039168	0.0118693
pDEST_HC_Rec_Bxb_v2_UTR5_Flag_COMT_moxGFP_LPS:4848:CGC:ATT	-0.690023	F3	Missense	0.0272987	-0.0752829	-0.102582
pDEST_HC_Rec_Bxb_v2_UTR5_Flag_COMT_moxGFP_LPS:4848:CGC:GAA	0.154082	F3	Missense	0.0272987	-0.158249	-0.185547
pDEST_HC_Rec_Bxb_v2_UTR5_Flag_COMT_moxGFP_LPS:4848:CGC:GAG	4.11044	F3	Missense	0.0272987	-0.123011	-0.15031
pDEST_HC_Rec_Bxb_v2_UTR5_Flag_COMT_moxGFP_LPS:4848:CGC:GAT	-1.02877	F3	Missense	0.0272987	-0.121838	-0.149137
pDEST_HC_Rec_Bxb_v2_UTR5_Flag_COMT_moxGFP_LPS:4848:CGC:GCA	0.477893	F3	Missense	0.0272987	-0.0147251	-0.0420238
pDEST_HC_Rec_Bxb_v2_UTR5_Flag_COMT_moxGFP_LPS:4848:CGC:GCG	-0.0899435	F3	Missense	0.0272987	0.000779794	-0.0265189
pDEST_HC_Rec_Bxb_v2_UTR5_Flag_COMT_moxGFP_LPS:4848:CGC:GCT	0.200106	F3	Missense	0.0272987	0.0127865	-0.0145123
pDEST_HC_Rec_Bxb_v2_UTR5_Flag_COMT_moxGFP_LPS:4848:CGC:GGA	-0.156684	F3	Missense	0.0272987	0.0135515	-0.0137472
pDEST_HC_Rec_Bxb_v2_UTR5_Flag_COMT_moxGFP_LPS:4848:CGC:GGG	1.53101	F3	Missense	0.0272987	0.0588085	0.0315097
pDEST_HC_Rec_Bxb_v2_UTR5_Flag_COMT_moxGFP_LPS:4848:CGC:GGT	1.90399	F3	Missense	0.0272987	0.04307	0.0157713
pDEST_HC_Rec_Bxb_v2_UTR5_Flag_COMT_moxGFP_LPS:4848:CGC:GTA	0.765899	F3	Missense	0.0272987	-0.0207168	-0.0480155
pDEST_HC_Rec_Bxb_v2_UTR5_Flag_COMT_moxGFP_LPS:4848:CGC:GTG	-0.273483	F3	Missense	0.0272987	0.108532	0.0812338
pDEST_HC_Rec_Bxb_v2_UTR5_Flag_COMT_moxGFP_LPS:4848:CGC:GTT	0.41662	F3	Missense	0.0272987	-0.0253781	-0.0526769
pDEST_HC_Rec_Bxb_v2_UTR5_Flag_COMT_moxGFP_LPS:4848:CGC:TAT	-4.36733	F3	Missense	0.0272987	-0.099362	-0.126661
pDEST_HC_Rec_Bxb_v2_UTR5_Flag_COMT_moxGFP_LPS:4848:CGC:TCA	0.0378339	F3	Missense	0.0272987	-0.0801349	-0.107434
pDEST_HC_Rec_Bxb_v2_UTR5_Flag_COMT_moxGFP_LPS:4848:CGC:TCG	-0.965116	F3	Missense	0.0272987	-0.00612884	-0.0334276
pDEST_HC_Rec_Bxb_v2_UTR5_Flag_COMT_moxGFP_LPS:4848:CGC:TCT	-1.19944	F3	Missense	0.0272987	-0.0868482	-0.114147
pDEST_HC_Rec_Bxb_v2_UTR5_Flag_COMT_moxGFP_LPS:4848:CGC:TGG	0.792986	F3	Missense	0.0272987	0.0964068	0.0691081
pDEST_HC_Rec_Bxb_v2_UTR5_Flag_COMT_moxGFP_LPS:4848:CGC:TGT	-0.0114278	F3	Missense	0.0272987	-0.0184899	-0.0457886
pDEST_HC_Rec_Bxb_v2_UTR5_Flag_COMT_moxGFP_LPS:4848:CGC:TTA	0.129726	F3	Missense	0.0272987	-0.140313	-0.167612
pDEST_HC_Rec_Bxb_v2_UTR5_Flag_COMT_moxGFP_LPS:4848:CGC:TTG	-0.757856	F3	Missense	0.0272987	-0.0809532	-0.108252
pDEST_HC_Rec_Bxb_v2_UTR5_Flag_COMT_moxGFP_LPS:4848:CGC:TTT	-0.519267	F3	Missense	0.0272987	-0.0628993	-0.0901981
pDEST_HC_Rec_Bxb_v2_UTR5_Flag_COMT_moxGFP_LPS:4849:G:A	0.49564	F3	Missense	0.0272987	-0.00822876	-0.0355275
pDEST_HC_Rec_Bxb_v2_UTR5_Flag_COMT_moxGFP_LPS:4849:G:C	2.03437	F3	Missense	0.0272987	0.015159	-0.0121397
pDEST_HC_Rec_Bxb_v2_UTR5_Flag_COMT_moxGFP_LPS:4849:G:T	0.659945	F3	Missense	0.0272987	0.178302	0.151004
pDEST_HC_Rec_Bxb_v2_UTR5_Flag_COMT_moxGFP_LPS:4849:GC:AA	0.106954	F3	Missense	0.0272987	-0.0938369	-0.121136
pDEST_HC_Rec_Bxb_v2_UTR5_Flag_COMT_moxGFP_LPS:4849:GC:AG	-0.106742	F3	Missense	0.0272987	-0.0709074	-0.0982061
pDEST_HC_Rec_Bxb_v2_UTR5_Flag_COMT_moxGFP_LPS:4849:GC:AT	0.065711	F3	Missense	0.0272987	-0.114988	-0.142287
pDEST_HC_Rec_Bxb_v2_UTR5_Flag_COMT_moxGFP_LPS:4849:GC:CA	1.13369	F3	Missense	0.0272987	-0.0521377	-0.0794364
pDEST_HC_Rec_Bxb_v2_UTR5_Flag_COMT_moxGFP_LPS:4849:GC:CG	0.730007	F3	Missense	0.0272987	-0.0308306	-0.0581293
pDEST_HC_Rec_Bxb_v2_UTR5_Flag_COMT_moxGFP_LPS:4849:GC:CT	0.433048	F3	Missense	0.0272987	-0.0258735	-0.0531722
pDEST_HC_Rec_Bxb_v2_UTR5_Flag_COMT_moxGFP_LPS:4849:GC:TA	-0.414047	F3	Missense	0.0272987	-0.0774472	-0.104746
pDEST_HC_Rec_Bxb_v2_UTR5_Flag_COMT_moxGFP_LPS:4849:GC:TG	1.04976	F3	Missense	0.0272987	0.170588	0.143289
pDEST_HC_Rec_Bxb_v2_UTR5_Flag_COMT_moxGFP_LPS:4849:GC:TT	0.0583814	F3	Missense	0.0272987	-0.0224526	-0.0497513
pDEST_HC_Rec_Bxb_v2_UTR5_Flag_COMT_moxGFP_LPS:4850:C:A	-0.947278	F3	Silent	0.0272987	-0.103107	-0.130405
pDEST_HC_Rec_Bxb_v2_UTR5_Flag_COMT_moxGFP_LPS:4850:C:G	1.26259	F3	Silent	0.0272987	-0.0371063	-0.064405
pDEST_HC_Rec_Bxb_v2_UTR5_Flag_COMT_moxGFP_LPS:4850:C:T	0.217024	F3	Silent	0.0272987	0.000355611	-0.0269431
pDEST_HC_Rec_Bxb_v2_UTR5_Flag_COMT_moxGFP_LPS:4851:A:C	0.0130187	F3	Missense	0.102743	0.178302	0.0755591
pDEST_HC_Rec_Bxb_v2_UTR5_Flag_COMT_moxGFP_LPS:4851:A:T	0.0458415	F3	Missense	0.102743	0.149458	0.0467152
pDEST_HC_Rec_Bxb_v2_UTR5_Flag_COMT_moxGFP_LPS:4851:AT:CA	-0.167283	F3	Missense	0.102743	-0.00822876	-0.110972
pDEST_HC_Rec_Bxb_v2_UTR5_Flag_COMT_moxGFP_LPS:4851:AT:CC	-0.107389	F3	Missense	0.102743	0.015159	-0.0875842
pDEST_HC_Rec_Bxb_v2_UTR5_Flag_COMT_moxGFP_LPS:4851:AT:CG	-0.28046	F3	Missense	0.102743	0.0272987	-0.0754445
pDEST_HC_Rec_Bxb_v2_UTR5_Flag_COMT_moxGFP_LPS:4851:AT:GA	-0.120348	F3	Missense	0.102743	-0.0573389	-0.160082
pDEST_HC_Rec_Bxb_v2_UTR5_Flag_COMT_moxGFP_LPS:4851:AT:GC	-0.671968	F3	Missense	0.102743	0.0878739	-0.0148693
pDEST_HC_Rec_Bxb_v2_UTR5_Flag_COMT_moxGFP_LPS:4851:AT:TA	-0.761572	F3	Missense	0.102743	0.116295	0.0135513
pDEST_HC_Rec_Bxb_v2_UTR5_Flag_COMT_moxGFP_LPS:4851:AT:TC	-0.0624838	F3	Missense	0.102743	0.0927359	-0.0100073
pDEST_HC_Rec_Bxb_v2_UTR5_Flag_COMT_moxGFP_LPS:4851:AT:TG	0.114183	F3	Missense	0.102743	0.0890696	-0.0136736
pDEST_HC_Rec_Bxb_v2_UTR5_Flag_COMT_moxGFP_LPS:4851:ATC:CAA	0.444671	F3	Missense	0.102743	-0.0938369	-0.19658
pDEST_HC_Rec_Bxb_v2_UTR5_Flag_COMT_moxGFP_LPS:4851:ATC:CAG	0.403439	F3	Missense	0.102743	-0.0709074	-0.173651
pDEST_HC_Rec_Bxb_v2_UTR5_Flag_COMT_moxGFP_LPS:4851:ATC:CAT	-1.60091	F3	Missense	0.102743	-0.114988	-0.217731
pDEST_HC_Rec_Bxb_v2_UTR5_Flag_COMT_moxGFP_LPS:4851:ATC:CCA	0.494866	F3	Missense	0.102743	-0.0521377	-0.154881
pDEST_HC_Rec_Bxb_v2_UTR5_Flag_COMT_moxGFP_LPS:4851:ATC:CCG	0.524895	F3	Missense	0.102743	-0.0308306	-0.133574
pDEST_HC_Rec_Bxb_v2_UTR5_Flag_COMT_moxGFP_LPS:4851:ATC:CCT	0.103299	F3	Missense	0.102743	-0.0258735	-0.128617
pDEST_HC_Rec_Bxb_v2_UTR5_Flag_COMT_moxGFP_LPS:4851:ATC:CGA	-0.087053	F3	Missense	0.102743	-0.103107	-0.20585
pDEST_HC_Rec_Bxb_v2_UTR5_Flag_COMT_moxGFP_LPS:4851:ATC:CGG	-0.90541	F3	Missense	0.102743	-0.0371063	-0.139849
pDEST_HC_Rec_Bxb_v2_UTR5_Flag_COMT_moxGFP_LPS:4851:ATC:CGT	-0.656099	F3	Missense	0.102743	0.000355611	-0.102388
pDEST_HC_Rec_Bxb_v2_UTR5_Flag_COMT_moxGFP_LPS:4851:ATC:CTA	-0.0602936	F3	Missense	0.102743	-0.0774472	-0.18019
pDEST_HC_Rec_Bxb_v2_UTR5_Flag_COMT_moxGFP_LPS:4851:ATC:CTG	0.218724	F3	Missense	0.102743	0.170588	0.0678446
pDEST_HC_Rec_Bxb_v2_UTR5_Flag_COMT_moxGFP_LPS:4851:ATC:CTT	-0.129078	F3	Missense	0.102743	-0.0224526	-0.125196
pDEST_HC_Rec_Bxb_v2_UTR5_Flag_COMT_moxGFP_LPS:4851:ATC:GAA	-0.869994	F3	Missense	0.102743	-0.158249	-0.260992
pDEST_HC_Rec_Bxb_v2_UTR5_Flag_COMT_moxGFP_LPS:4851:ATC:GAG	-0.365026	F3	Missense	0.102743	-0.123011	-0.225754
pDEST_HC_Rec_Bxb_v2_UTR5_Flag_COMT_moxGFP_LPS:4851:ATC:GCT	-0.156442	F3	Missense	0.102743	0.0127865	-0.0899568
pDEST_HC_Rec_Bxb_v2_UTR5_Flag_COMT_moxGFP_LPS:4851:ATC:GTT	0.859593	F3	Missense	0.102743	-0.0253781	-0.128121
pDEST_HC_Rec_Bxb_v2_UTR5_Flag_COMT_moxGFP_LPS:4851:ATC:TAT	-0.823047	F3	Missense	0.102743	-0.099362	-0.202105
pDEST_HC_Rec_Bxb_v2_UTR5_Flag_COMT_moxGFP_LPS:4851:ATC:TCA	-0.623603	F3	Missense	0.102743	-0.0801349	-0.182878
pDEST_HC_Rec_Bxb_v2_UTR5_Flag_COMT_moxGFP_LPS:4851:ATC:TCG	0.010947	F3	Missense	0.102743	-0.00612884	-0.108872
pDEST_HC_Rec_Bxb_v2_UTR5_Flag_COMT_moxGFP_LPS:4851:ATC:TCT	-0.831048	F3	Missense	0.102743	-0.0868482	-0.189591
pDEST_HC_Rec_Bxb_v2_UTR5_Flag_COMT_moxGFP_LPS:4851:ATC:TGG	0.482506	F3	Missense	0.102743	0.0964068	-0.00633639
pDEST_HC_Rec_Bxb_v2_UTR5_Flag_COMT_moxGFP_LPS:4851:ATC:TGT	0.115765	F3	Missense	0.102743	-0.0184899	-0.121233
pDEST_HC_Rec_Bxb_v2_UTR5_Flag_COMT_moxGFP_LPS:4851:ATC:TTA	-0.00434395	F3	Missense	0.102743	-0.140313	-0.243056
pDEST_HC_Rec_Bxb_v2_UTR5_Flag_COMT_moxGFP_LPS:4851:ATC:TTG	-0.526445	F3	Missense	0.102743	-0.0809532	-0.183696
pDEST_HC_Rec_Bxb_v2_UTR5_Flag_COMT_moxGFP_LPS:4851:ATC:TTT	2.12661	F3	Missense	0.102743	-0.0628993	-0.165643
pDEST_HC_Rec_Bxb_v2_UTR5_Flag_COMT_moxGFP_LPS:4852:T:A	-0.0942981	F3	Missense	0.102743	0.0662646	-0.0364786
pDEST_HC_Rec_Bxb_v2_UTR5_Flag_COMT_moxGFP_LPS:4852:T:C	-1.56042	F3	Missense	0.102743	0.125192	0.0224489
pDEST_HC_Rec_Bxb_v2_UTR5_Flag_COMT_moxGFP_LPS:4852:T:G	-0.339733	F3	Missense	0.102743	0.0230869	-0.0796563
pDEST_HC_Rec_Bxb_v2_UTR5_Flag_COMT_moxGFP_LPS:4852:TC:AA	-0.482299	F3	Missense	0.102743	-0.178436	-0.281179
pDEST_HC_Rec_Bxb_v2_UTR5_Flag_COMT_moxGFP_LPS:4852:TC:AG	-0.111812	F3	Missense	0.102743	-0.10611	-0.208853
pDEST_HC_Rec_Bxb_v2_UTR5_Flag_COMT_moxGFP_LPS:4852:TC:AT	-1.2649	F3	Missense	0.102743	-0.0959877	-0.198731
pDEST_HC_Rec_Bxb_v2_UTR5_Flag_COMT_moxGFP_LPS:4852:TC:CA	-0.243697	F3	Missense	0.102743	-0.0495674	-0.152311
pDEST_HC_Rec_Bxb_v2_UTR5_Flag_COMT_moxGFP_LPS:4852:TC:CG	-1.64902	F3	Missense	0.102743	0.017344	-0.0853993
pDEST_HC_Rec_Bxb_v2_UTR5_Flag_COMT_moxGFP_LPS:4852:TC:CT	-0.509229	F3	Missense	0.102743	-0.018981	-0.121724
pDEST_HC_Rec_Bxb_v2_UTR5_Flag_COMT_moxGFP_LPS:4852:TC:GA	0.0436919	F3	Missense	0.102743	-0.121392	-0.224135
pDEST_HC_Rec_Bxb_v2_UTR5_Flag_COMT_moxGFP_LPS:4852:TC:GG	-1.37156	F3	Missense	0.102743	-0.118262	-0.221005
pDEST_HC_Rec_Bxb_v2_UTR5_Flag_COMT_moxGFP_LPS:4852:TC:GT	0.330647	F3	Missense	0.102743	-0.133917	-0.23666
pDEST_HC_Rec_Bxb_v2_UTR5_Flag_COMT_moxGFP_LPS:4853:C:A	0.140008	F3	Silent	0.102743	-0.0988975	-0.201641
pDEST_HC_Rec_Bxb_v2_UTR5_Flag_COMT_moxGFP_LPS:4853:C:G	0.185201	F3	Missense	0.102743	0.039168	-0.0635752
pDEST_HC_Rec_Bxb_v2_UTR5_Flag_COMT_moxGFP_LPS:4853:C:T	1.28658	F3	Silent	0.102743	-0.0752829	-0.178026
pDEST_HC_Rec_Bxb_v2_UTR5_Flag_COMT_moxGFP_LPS:4854:C:A	-0.0544489	F3	Missense	0.170588	0.039168	-0.13142
pDEST_HC_Rec_Bxb_v2_UTR5_Flag_COMT_moxGFP_LPS:4854:C:G	0.36201	F3	Missense	0.170588	0.108532	-0.0620553
pDEST_HC_Rec_Bxb_v2_UTR5_Flag_COMT_moxGFP_LPS:4854:C:T	1.71319	F3	Silent	0.170588	-0.0809532	-0.251541
pDEST_HC_Rec_Bxb_v2_UTR5_Flag_COMT_moxGFP_LPS:4854:CT:AA	0.718373	F3	Missense	0.170588	-0.10611	-0.276698
pDEST_HC_Rec_Bxb_v2_UTR5_Flag_COMT_moxGFP_LPS:4854:CT:AC	-0.432825	F3	Missense	0.170588	0.017344	-0.153244
pDEST_HC_Rec_Bxb_v2_UTR5_Flag_COMT_moxGFP_LPS:4854:CT:AG	0.374207	F3	Missense	0.170588	-0.118262	-0.28885
pDEST_HC_Rec_Bxb_v2_UTR5_Flag_COMT_moxGFP_LPS:4854:CT:GA	0.0619288	F3	Missense	0.170588	-0.123011	-0.293599
pDEST_HC_Rec_Bxb_v2_UTR5_Flag_COMT_moxGFP_LPS:4854:CT:GC	-0.341853	F3	Missense	0.170588	0.000779794	-0.169808
pDEST_HC_Rec_Bxb_v2_UTR5_Flag_COMT_moxGFP_LPS:4854:CT:GG	-0.193829	F3	Missense	0.170588	0.0588085	-0.111779
pDEST_HC_Rec_Bxb_v2_UTR5_Flag_COMT_moxGFP_LPS:4854:CT:TC	-0.648381	F3	Missense	0.170588	-0.00612884	-0.176717
pDEST_HC_Rec_Bxb_v2_UTR5_Flag_COMT_moxGFP_LPS:4854:CT:TG	0.475092	F3	Missense	0.170588	0.0964068	-0.074181
pDEST_HC_Rec_Bxb_v2_UTR5_Flag_COMT_moxGFP_LPS:4854:CTG:AAA	-0.134479	F3	Missense	0.170588	-0.178436	-0.349024
pDEST_HC_Rec_Bxb_v2_UTR5_Flag_COMT_moxGFP_LPS:4854:CTG:AAC	-0.279069	F3	Missense	0.170588	0.0662646	-0.104323
pDEST_HC_Rec_Bxb_v2_UTR5_Flag_COMT_moxGFP_LPS:4854:CTG:AAT	-1.7561	F3	Missense	0.170588	-0.0959877	-0.266576
pDEST_HC_Rec_Bxb_v2_UTR5_Flag_COMT_moxGFP_LPS:4854:CTG:ACA	-1.56945	F3	Missense	0.170588	-0.0495674	-0.220155
pDEST_HC_Rec_Bxb_v2_UTR5_Flag_COMT_moxGFP_LPS:4854:CTG:ACC	-0.199714	F3	Missense	0.170588	0.125192	-0.0453957
pDEST_HC_Rec_Bxb_v2_UTR5_Flag_COMT_moxGFP_LPS:4854:CTG:ACT	-0.85242	F3	Missense	0.170588	-0.018981	-0.189569
pDEST_HC_Rec_Bxb_v2_UTR5_Flag_COMT_moxGFP_LPS:4854:CTG:AGA	0.352098	F3	Missense	0.170588	-0.121392	-0.29198
pDEST_HC_Rec_Bxb_v2_UTR5_Flag_COMT_moxGFP_LPS:4854:CTG:AGC	0.299371	F3	Missense	0.170588	0.0230869	-0.147501
pDEST_HC_Rec_Bxb_v2_UTR5_Flag_COMT_moxGFP_LPS:4854:CTG:AGT	0.697645	F3	Missense	0.170588	-0.133917	-0.304505
pDEST_HC_Rec_Bxb_v2_UTR5_Flag_COMT_moxGFP_LPS:4854:CTG:ATA	-0.317953	F3	Missense	0.170588	-0.0988975	-0.269485
pDEST_HC_Rec_Bxb_v2_UTR5_Flag_COMT_moxGFP_LPS:4854:CTG:ATC	0.530211	F3	Missense	0.170588	0.102743	-0.0678446
pDEST_HC_Rec_Bxb_v2_UTR5_Flag_COMT_moxGFP_LPS:4854:CTG:ATT	-1.15779	F3	Missense	0.170588	-0.0752829	-0.245871
pDEST_HC_Rec_Bxb_v2_UTR5_Flag_COMT_moxGFP_LPS:4854:CTG:GAA	-0.215454	F3	Missense	0.170588	-0.158249	-0.328836
pDEST_HC_Rec_Bxb_v2_UTR5_Flag_COMT_moxGFP_LPS:4854:CTG:GAC	-0.62577	F3	Missense	0.170588	-0.0573389	-0.227927
pDEST_HC_Rec_Bxb_v2_UTR5_Flag_COMT_moxGFP_LPS:4854:CTG:GAT	-3.73598	F3	Missense	0.170588	-0.121838	-0.292426
pDEST_HC_Rec_Bxb_v2_UTR5_Flag_COMT_moxGFP_LPS:4854:CTG:GCA	-0.181691	F3	Missense	0.170588	-0.0147251	-0.185313
pDEST_HC_Rec_Bxb_v2_UTR5_Flag_COMT_moxGFP_LPS:4854:CTG:GCC	-0.391946	F3	Missense	0.170588	0.0878739	-0.0827139
pDEST_HC_Rec_Bxb_v2_UTR5_Flag_COMT_moxGFP_LPS:4854:CTG:GCT	-3.59903	F3	Missense	0.170588	0.0127865	-0.157801
pDEST_HC_Rec_Bxb_v2_UTR5_Flag_COMT_moxGFP_LPS:4854:CTG:GGA	0.500605	F3	Missense	0.170588	0.0135515	-0.157036
pDEST_HC_Rec_Bxb_v2_UTR5_Flag_COMT_moxGFP_LPS:4854:CTG:GGC	-0.930281	F3	Missense	0.170588	0.145936	-0.0246518
pDEST_HC_Rec_Bxb_v2_UTR5_Flag_COMT_moxGFP_LPS:4854:CTG:GGT	-1.56141	F3	Missense	0.170588	0.04307	-0.127518
pDEST_HC_Rec_Bxb_v2_UTR5_Flag_COMT_moxGFP_LPS:4854:CTG:GTA	-0.452788	F3	Missense	0.170588	-0.0207168	-0.191305
pDEST_HC_Rec_Bxb_v2_UTR5_Flag_COMT_moxGFP_LPS:4854:CTG:GTC	0.204433	F3	Missense	0.170588	0.164123	-0.00646488
pDEST_HC_Rec_Bxb_v2_UTR5_Flag_COMT_moxGFP_LPS:4854:CTG:GTT	-0.183775	F3	Missense	0.170588	-0.0253781	-0.195966
pDEST_HC_Rec_Bxb_v2_UTR5_Flag_COMT_moxGFP_LPS:4854:CTG:TAC	-0.331137	F3	Missense	0.170588	0.116295	-0.0542933
pDEST_HC_Rec_Bxb_v2_UTR5_Flag_COMT_moxGFP_LPS:4854:CTG:TAT	-2.4971	F3	Missense	0.170588	-0.099362	-0.26995
pDEST_HC_Rec_Bxb_v2_UTR5_Flag_COMT_moxGFP_LPS:4854:CTG:TCA	-0.628178	F3	Missense	0.170588	-0.0801349	-0.250723
pDEST_HC_Rec_Bxb_v2_UTR5_Flag_COMT_moxGFP_LPS:4854:CTG:TCC	0.0451792	F3	Missense	0.170588	0.0927359	-0.0778519
pDEST_HC_Rec_Bxb_v2_UTR5_Flag_COMT_moxGFP_LPS:4854:CTG:TCT	-0.0337151	F3	Missense	0.170588	-0.0868482	-0.257436
pDEST_HC_Rec_Bxb_v2_UTR5_Flag_COMT_moxGFP_LPS:4854:CTG:TGC	-0.881722	F3	Missense	0.170588	0.0890696	-0.0815182
pDEST_HC_Rec_Bxb_v2_UTR5_Flag_COMT_moxGFP_LPS:4854:CTG:TGT	-0.58244	F3	Missense	0.170588	-0.0184899	-0.189078
pDEST_HC_Rec_Bxb_v2_UTR5_Flag_COMT_moxGFP_LPS:4854:CTG:TTA	-0.697242	F3	Silent	0.170588	-0.140313	-0.310901
pDEST_HC_Rec_Bxb_v2_UTR5_Flag_COMT_moxGFP_LPS:4854:CTG:TTC	-0.107242	F3	Missense	0.170588	0.149458	-0.0211294
pDEST_HC_Rec_Bxb_v2_UTR5_Flag_COMT_moxGFP_LPS:4854:CTG:TTT	-1.14389	F3	Missense	0.170588	-0.0628993	-0.233487
pDEST_HC_Rec_Bxb_v2_UTR5_Flag_COMT_moxGFP_LPS:4855:T:A	-0.461831	F3	Missense	0.170588	-0.0709074	-0.241495
pDEST_HC_Rec_Bxb_v2_UTR5_Flag_COMT_moxGFP_LPS:4855:T:C	-1.30723	F3	Missense	0.170588	-0.0308306	-0.201418
pDEST_HC_Rec_Bxb_v2_UTR5_Flag_COMT_moxGFP_LPS:4855:T:G	-0.636396	F3	Missense	0.170588	-0.0371063	-0.207694
pDEST_HC_Rec_Bxb_v2_UTR5_Flag_COMT_moxGFP_LPS:4855:TG:AA	-0.300005	F3	Missense	0.170588	-0.0938369	-0.264425
pDEST_HC_Rec_Bxb_v2_UTR5_Flag_COMT_moxGFP_LPS:4855:TG:AC	-0.456359	F3	Missense	0.170588	-0.00822876	-0.178817
pDEST_HC_Rec_Bxb_v2_UTR5_Flag_COMT_moxGFP_LPS:4855:TG:AT	-0.936911	F3	Missense	0.170588	-0.114988	-0.285576
pDEST_HC_Rec_Bxb_v2_UTR5_Flag_COMT_moxGFP_LPS:4855:TG:CA	-0.210336	F3	Missense	0.170588	-0.0521377	-0.222726
pDEST_HC_Rec_Bxb_v2_UTR5_Flag_COMT_moxGFP_LPS:4855:TG:CC	0.0622981	F3	Missense	0.170588	0.015159	-0.155429
pDEST_HC_Rec_Bxb_v2_UTR5_Flag_COMT_moxGFP_LPS:4855:TG:CT	-0.356548	F3	Missense	0.170588	-0.0258735	-0.196461
pDEST_HC_Rec_Bxb_v2_UTR5_Flag_COMT_moxGFP_LPS:4855:TG:GA	0.430197	F3	Missense	0.170588	-0.103107	-0.273694
pDEST_HC_Rec_Bxb_v2_UTR5_Flag_COMT_moxGFP_LPS:4855:TG:GC	-0.251539	F3	Missense	0.170588	0.0272987	-0.143289
pDEST_HC_Rec_Bxb_v2_UTR5_Flag_COMT_moxGFP_LPS:4855:TG:GT	-0.771014	F3	Missense	0.170588	0.000355611	-0.170232
pDEST_HC_Rec_Bxb_v2_UTR5_Flag_COMT_moxGFP_LPS:4856:G:A	-0.921326	F3	Silent	0.170588	-0.0774472	-0.248035
pDEST_HC_Rec_Bxb_v2_UTR5_Flag_COMT_moxGFP_LPS:4856:G:C	-0.539529	F3	Silent	0.170588	0.178302	0.00771446
pDEST_HC_Rec_Bxb_v2_UTR5_Flag_COMT_moxGFP_LPS:4856:G:T	-1.01395	F3	Silent	0.170588	-0.0224526	-0.19304
pDEST_HC_Rec_Bxb_v2_UTR5_Flag_COMT_moxGFP_LPS:4857:A:G	-0.352852	F3	Missense	0.0662646	-0.0573389	-0.123603
pDEST_HC_Rec_Bxb_v2_UTR5_Flag_COMT_moxGFP_LPS:4857:A:T	-3.37582	F3	Missense	0.0662646	0.116295	0.05003
pDEST_HC_Rec_Bxb_v2_UTR5_Flag_COMT_moxGFP_LPS:4857:AA:CC	1.5019	F3	Missense	0.0662646	0.015159	-0.0511056
pDEST_HC_Rec_Bxb_v2_UTR5_Flag_COMT_moxGFP_LPS:4857:AA:CT	-0.23239	F3	Missense	0.0662646	0.178302	0.112038
pDEST_HC_Rec_Bxb_v2_UTR5_Flag_COMT_moxGFP_LPS:4857:AA:GC	0.836809	F3	Missense	0.0662646	0.0878739	0.0216094
pDEST_HC_Rec_Bxb_v2_UTR5_Flag_COMT_moxGFP_LPS:4857:AA:GG	1.16141	F3	Missense	0.0662646	0.145936	0.0796714
pDEST_HC_Rec_Bxb_v2_UTR5_Flag_COMT_moxGFP_LPS:4857:AA:GT	0.949725	F3	Missense	0.0662646	0.164123	0.0978584
pDEST_HC_Rec_Bxb_v2_UTR5_Flag_COMT_moxGFP_LPS:4857:AA:TC	0.27672	F3	Missense	0.0662646	0.0927359	0.0264713
pDEST_HC_Rec_Bxb_v2_UTR5_Flag_COMT_moxGFP_LPS:4857:AA:TG	1.03612	F3	Missense	0.0662646	0.0890696	0.022805
pDEST_HC_Rec_Bxb_v2_UTR5_Flag_COMT_moxGFP_LPS:4857:AA:TT	-1.84413	F3	Missense	0.0662646	0.149458	0.0831938
pDEST_HC_Rec_Bxb_v2_UTR5_Flag_COMT_moxGFP_LPS:4857:AAC:CAA	0.663918	F3	Missense	0.0662646	-0.0938369	-0.160101
pDEST_HC_Rec_Bxb_v2_UTR5_Flag_COMT_moxGFP_LPS:4857:AAC:CAT	-0.151214	F3	Missense	0.0662646	-0.114988	-0.181253
pDEST_HC_Rec_Bxb_v2_UTR5_Flag_COMT_moxGFP_LPS:4857:AAC:CCA	0.0183637	F3	Missense	0.0662646	-0.0521377	-0.118402
pDEST_HC_Rec_Bxb_v2_UTR5_Flag_COMT_moxGFP_LPS:4857:AAC:CCT	0.93794	F3	Missense	0.0662646	-0.0258735	-0.0921381
pDEST_HC_Rec_Bxb_v2_UTR5_Flag_COMT_moxGFP_LPS:4857:AAC:CTA	-2.38219	F3	Missense	0.0662646	-0.0774472	-0.143712
pDEST_HC_Rec_Bxb_v2_UTR5_Flag_COMT_moxGFP_LPS:4857:AAC:CTT	-2.42676	F3	Missense	0.0662646	-0.0224526	-0.0887172
pDEST_HC_Rec_Bxb_v2_UTR5_Flag_COMT_moxGFP_LPS:4857:AAC:GAA	-0.43279	F3	Missense	0.0662646	-0.158249	-0.224513
pDEST_HC_Rec_Bxb_v2_UTR5_Flag_COMT_moxGFP_LPS:4857:AAC:GAG	0.208129	F3	Missense	0.0662646	-0.123011	-0.189276
pDEST_HC_Rec_Bxb_v2_UTR5_Flag_COMT_moxGFP_LPS:4857:AAC:GAT	-0.0869316	F3	Missense	0.0662646	-0.121838	-0.188102
pDEST_HC_Rec_Bxb_v2_UTR5_Flag_COMT_moxGFP_LPS:4857:AAC:GCA	-0.529532	F3	Missense	0.0662646	-0.0147251	-0.0809897
pDEST_HC_Rec_Bxb_v2_UTR5_Flag_COMT_moxGFP_LPS:4857:AAC:GCG	0.16723	F3	Missense	0.0662646	0.000779794	-0.0654848
pDEST_HC_Rec_Bxb_v2_UTR5_Flag_COMT_moxGFP_LPS:4857:AAC:GCT	0.137652	F3	Missense	0.0662646	0.0127865	-0.0534781
pDEST_HC_Rec_Bxb_v2_UTR5_Flag_COMT_moxGFP_LPS:4857:AAC:GGA	-0.852035	F3	Missense	0.0662646	0.0135515	-0.052713
pDEST_HC_Rec_Bxb_v2_UTR5_Flag_COMT_moxGFP_LPS:4857:AAC:GGG	0.107209	F3	Missense	0.0662646	0.0588085	-0.00745613
pDEST_HC_Rec_Bxb_v2_UTR5_Flag_COMT_moxGFP_LPS:4857:AAC:GGT	0.196576	F3	Missense	0.0662646	0.04307	-0.0231946
pDEST_HC_Rec_Bxb_v2_UTR5_Flag_COMT_moxGFP_LPS:4857:AAC:GTA	-1.3689	F3	Missense	0.0662646	-0.0207168	-0.0869814
pDEST_HC_Rec_Bxb_v2_UTR5_Flag_COMT_moxGFP_LPS:4857:AAC:GTG	-0.256018	F3	Missense	0.0662646	0.108532	0.0422679
pDEST_HC_Rec_Bxb_v2_UTR5_Flag_COMT_moxGFP_LPS:4857:AAC:GTT	-1.41455	F3	Missense	0.0662646	-0.0253781	-0.0916427
pDEST_HC_Rec_Bxb_v2_UTR5_Flag_COMT_moxGFP_LPS:4857:AAC:TAT	-0.0501108	F3	Missense	0.0662646	-0.099362	-0.165627
pDEST_HC_Rec_Bxb_v2_UTR5_Flag_COMT_moxGFP_LPS:4857:AAC:TCA	-0.687063	F3	Missense	0.0662646	-0.0801349	-0.146399
pDEST_HC_Rec_Bxb_v2_UTR5_Flag_COMT_moxGFP_LPS:4857:AAC:TCG	-0.244756	F3	Missense	0.0662646	-0.00612884	-0.0723934
pDEST_HC_Rec_Bxb_v2_UTR5_Flag_COMT_moxGFP_LPS:4857:AAC:TCT	-0.622909	F3	Missense	0.0662646	-0.0868482	-0.153113
pDEST_HC_Rec_Bxb_v2_UTR5_Flag_COMT_moxGFP_LPS:4857:AAC:TGG	1.04236	F3	Missense	0.0662646	0.0964068	0.0301422
pDEST_HC_Rec_Bxb_v2_UTR5_Flag_COMT_moxGFP_LPS:4857:AAC:TGT	-1.29024	F3	Missense	0.0662646	-0.0184899	-0.0847544
pDEST_HC_Rec_Bxb_v2_UTR5_Flag_COMT_moxGFP_LPS:4857:AAC:TTA	-1.09473	F3	Missense	0.0662646	-0.140313	-0.206578
pDEST_HC_Rec_Bxb_v2_UTR5_Flag_COMT_moxGFP_LPS:4857:AAC:TTG	-0.837537	F3	Missense	0.0662646	-0.0809532	-0.147218
pDEST_HC_Rec_Bxb_v2_UTR5_Flag_COMT_moxGFP_LPS:4857:AAC:TTT	-1.3958	F3	Missense	0.0662646	-0.0628993	-0.129164
pDEST_HC_Rec_Bxb_v2_UTR5_Flag_COMT_moxGFP_LPS:4858:A:C	0.387318	F3	Missense	0.0662646	0.125192	0.0589275
pDEST_HC_Rec_Bxb_v2_UTR5_Flag_COMT_moxGFP_LPS:4858:A:G	-1.24289	F3	Missense	0.0662646	0.0230869	-0.0431776
pDEST_HC_Rec_Bxb_v2_UTR5_Flag_COMT_moxGFP_LPS:4858:A:T	-0.788974	F3	Missense	0.0662646	0.102743	0.0364786
pDEST_HC_Rec_Bxb_v2_UTR5_Flag_COMT_moxGFP_LPS:4858:AC:CA	-0.692086	F3	Missense	0.0662646	-0.0495674	-0.115832
pDEST_HC_Rec_Bxb_v2_UTR5_Flag_COMT_moxGFP_LPS:4858:AC:CG	-0.924286	F3	Missense	0.0662646	0.017344	-0.0489206
pDEST_HC_Rec_Bxb_v2_UTR5_Flag_COMT_moxGFP_LPS:4858:AC:CT	0.0406002	F3	Missense	0.0662646	-0.018981	-0.0852455
pDEST_HC_Rec_Bxb_v2_UTR5_Flag_COMT_moxGFP_LPS:4858:AC:GA	-0.661017	F3	Missense	0.0662646	-0.121392	-0.187656
pDEST_HC_Rec_Bxb_v2_UTR5_Flag_COMT_moxGFP_LPS:4858:AC:GG	-0.574036	F3	Missense	0.0662646	-0.118262	-0.184526
pDEST_HC_Rec_Bxb_v2_UTR5_Flag_COMT_moxGFP_LPS:4858:AC:GT	-0.978931	F3	Missense	0.0662646	-0.133917	-0.200182
pDEST_HC_Rec_Bxb_v2_UTR5_Flag_COMT_moxGFP_LPS:4858:AC:TA	-0.87853	F3	Missense	0.0662646	-0.0988975	-0.165162
pDEST_HC_Rec_Bxb_v2_UTR5_Flag_COMT_moxGFP_LPS:4858:AC:TG	-0.159692	F3	Missense	0.0662646	0.039168	-0.0270966
pDEST_HC_Rec_Bxb_v2_UTR5_Flag_COMT_moxGFP_LPS:4858:AC:TT	-2.94588	F3	Missense	0.0662646	-0.0752829	-0.141547
pDEST_HC_Rec_Bxb_v2_UTR5_Flag_COMT_moxGFP_LPS:4859:C:A	0.782067	F3	Missense	0.0662646	-0.178436	-0.244701
pDEST_HC_Rec_Bxb_v2_UTR5_Flag_COMT_moxGFP_LPS:4859:C:G	-0.780927	F3	Missense	0.0662646	-0.10611	-0.172374
pDEST_HC_Rec_Bxb_v2_UTR5_Flag_COMT_moxGFP_LPS:4859:C:T	1.83689	F3	Silent	0.0662646	-0.0959877	-0.162252
pDEST_HC_Rec_Bxb_v2_UTR5_Flag_COMT_moxGFP_LPS:4860:C:A	-1.01232	F3	Missense	-0.00822876	0.0662646	0.0744933
pDEST_HC_Rec_Bxb_v2_UTR5_Flag_COMT_moxGFP_LPS:4860:C:G	-1.08388	F3	Missense	-0.00822876	-0.0573389	-0.0491101
pDEST_HC_Rec_Bxb_v2_UTR5_Flag_COMT_moxGFP_LPS:4860:C:T	0.0519215	F3	Missense	-0.00822876	0.116295	0.124523
pDEST_HC_Rec_Bxb_v2_UTR5_Flag_COMT_moxGFP_LPS:4860:CA:AC	-0.442553	F3	Missense	-0.00822876	0.125192	0.133421
pDEST_HC_Rec_Bxb_v2_UTR5_Flag_COMT_moxGFP_LPS:4860:CA:AG	-1.6041	F3	Missense	-0.00822876	0.0230869	0.0313157
pDEST_HC_Rec_Bxb_v2_UTR5_Flag_COMT_moxGFP_LPS:4860:CA:AT	-1.35239	F3	Missense	-0.00822876	0.102743	0.110972
pDEST_HC_Rec_Bxb_v2_UTR5_Flag_COMT_moxGFP_LPS:4860:CA:GC	0.48092	F3	Missense	-0.00822876	0.0878739	0.0961027
pDEST_HC_Rec_Bxb_v2_UTR5_Flag_COMT_moxGFP_LPS:4860:CA:GG	-0.201552	F3	Missense	-0.00822876	0.145936	0.154165
pDEST_HC_Rec_Bxb_v2_UTR5_Flag_COMT_moxGFP_LPS:4860:CA:GT	-0.339093	F3	Missense	-0.00822876	0.164123	0.172352
pDEST_HC_Rec_Bxb_v2_UTR5_Flag_COMT_moxGFP_LPS:4860:CA:TC	0.211159	F3	Missense	-0.00822876	0.0927359	0.100965
pDEST_HC_Rec_Bxb_v2_UTR5_Flag_COMT_moxGFP_LPS:4860:CA:TG	-0.257501	F3	Missense	-0.00822876	0.0890696	0.0972984
pDEST_HC_Rec_Bxb_v2_UTR5_Flag_COMT_moxGFP_LPS:4860:CA:TT	0.875836	F3	Missense	-0.00822876	0.149458	0.157687
pDEST_HC_Rec_Bxb_v2_UTR5_Flag_COMT_moxGFP_LPS:4860:CAC:AAA	0.438647	F3	Missense	-0.00822876	-0.178436	-0.170207
pDEST_HC_Rec_Bxb_v2_UTR5_Flag_COMT_moxGFP_LPS:4860:CAC:AAG	0.154265	F3	Missense	-0.00822876	-0.10611	-0.097881
pDEST_HC_Rec_Bxb_v2_UTR5_Flag_COMT_moxGFP_LPS:4860:CAC:AAT	2.05062	F3	Missense	-0.00822876	-0.0959877	-0.087759
pDEST_HC_Rec_Bxb_v2_UTR5_Flag_COMT_moxGFP_LPS:4860:CAC:ACA	-1.127	F3	Missense	-0.00822876	-0.0495674	-0.0413387
pDEST_HC_Rec_Bxb_v2_UTR5_Flag_COMT_moxGFP_LPS:4860:CAC:ACG	-1.10581	F3	Missense	-0.00822876	0.017344	0.0255727
pDEST_HC_Rec_Bxb_v2_UTR5_Flag_COMT_moxGFP_LPS:4860:CAC:ACT	-0.664051	F3	Missense	-0.00822876	-0.018981	-0.0107522
pDEST_HC_Rec_Bxb_v2_UTR5_Flag_COMT_moxGFP_LPS:4860:CAC:AGA	0.215595	F3	Missense	-0.00822876	-0.121392	-0.113163
pDEST_HC_Rec_Bxb_v2_UTR5_Flag_COMT_moxGFP_LPS:4860:CAC:AGG	0.315005	F3	Missense	-0.00822876	-0.118262	-0.110033
pDEST_HC_Rec_Bxb_v2_UTR5_Flag_COMT_moxGFP_LPS:4860:CAC:AGT	-0.122408	F3	Missense	-0.00822876	-0.133917	-0.125688
pDEST_HC_Rec_Bxb_v2_UTR5_Flag_COMT_moxGFP_LPS:4860:CAC:ATA	-4.31768	F3	Missense	-0.00822876	-0.0988975	-0.0906687
pDEST_HC_Rec_Bxb_v2_UTR5_Flag_COMT_moxGFP_LPS:4860:CAC:ATG	0.606128	F3	Missense	-0.00822876	0.039168	0.0473968
pDEST_HC_Rec_Bxb_v2_UTR5_Flag_COMT_moxGFP_LPS:4860:CAC:ATT	-0.158936	F3	Missense	-0.00822876	-0.0752829	-0.0670541
pDEST_HC_Rec_Bxb_v2_UTR5_Flag_COMT_moxGFP_LPS:4860:CAC:GAA	0.337257	F3	Missense	-0.00822876	-0.158249	-0.15002
pDEST_HC_Rec_Bxb_v2_UTR5_Flag_COMT_moxGFP_LPS:4860:CAC:GAG	0.558127	F3	Missense	-0.00822876	-0.123011	-0.114782
pDEST_HC_Rec_Bxb_v2_UTR5_Flag_COMT_moxGFP_LPS:4860:CAC:GAT	-0.315993	F3	Missense	-0.00822876	-0.121838	-0.113609
pDEST_HC_Rec_Bxb_v2_UTR5_Flag_COMT_moxGFP_LPS:4860:CAC:GCA	0.711192	F3	Missense	-0.00822876	-0.0147251	-0.00649636
pDEST_HC_Rec_Bxb_v2_UTR5_Flag_COMT_moxGFP_LPS:4860:CAC:GCG	0.137166	F3	Missense	-0.00822876	0.000779794	0.00900855
pDEST_HC_Rec_Bxb_v2_UTR5_Flag_COMT_moxGFP_LPS:4860:CAC:GCT	-1.5111	F3	Missense	-0.00822876	0.0127865	0.0210152
pDEST_HC_Rec_Bxb_v2_UTR5_Flag_COMT_moxGFP_LPS:4860:CAC:GGA	0.328417	F3	Missense	-0.00822876	0.0135515	0.0217803
pDEST_HC_Rec_Bxb_v2_UTR5_Flag_COMT_moxGFP_LPS:4860:CAC:GGG	-0.492109	F3	Missense	-0.00822876	0.0588085	0.0670372
pDEST_HC_Rec_Bxb_v2_UTR5_Flag_COMT_moxGFP_LPS:4860:CAC:GGT	0.178473	F3	Missense	-0.00822876	0.04307	0.0512987
pDEST_HC_Rec_Bxb_v2_UTR5_Flag_COMT_moxGFP_LPS:4860:CAC:GTA	0.235264	F3	Missense	-0.00822876	-0.0207168	-0.012488
pDEST_HC_Rec_Bxb_v2_UTR5_Flag_COMT_moxGFP_LPS:4860:CAC:GTG	-0.171426	F3	Missense	-0.00822876	0.108532	0.116761
pDEST_HC_Rec_Bxb_v2_UTR5_Flag_COMT_moxGFP_LPS:4860:CAC:GTT	-0.698799	F3	Missense	-0.00822876	-0.0253781	-0.0171494
pDEST_HC_Rec_Bxb_v2_UTR5_Flag_COMT_moxGFP_LPS:4860:CAC:TAG	0.381999	F3	Nonsense	-0.00822876	NA	NA
pDEST_HC_Rec_Bxb_v2_UTR5_Flag_COMT_moxGFP_LPS:4860:CAC:TAT	1.58617	F3	Missense	-0.00822876	-0.099362	-0.0911332
pDEST_HC_Rec_Bxb_v2_UTR5_Flag_COMT_moxGFP_LPS:4860:CAC:TCA	-0.532475	F3	Missense	-0.00822876	-0.0801349	-0.0719062
pDEST_HC_Rec_Bxb_v2_UTR5_Flag_COMT_moxGFP_LPS:4860:CAC:TCG	-0.152039	F3	Missense	-0.00822876	-0.00612884	0.00209992
pDEST_HC_Rec_Bxb_v2_UTR5_Flag_COMT_moxGFP_LPS:4860:CAC:TCT	-1.6058	F3	Missense	-0.00822876	-0.0868482	-0.0786194
pDEST_HC_Rec_Bxb_v2_UTR5_Flag_COMT_moxGFP_LPS:4860:CAC:TGG	-0.146751	F3	Missense	-0.00822876	0.0964068	0.104636
pDEST_HC_Rec_Bxb_v2_UTR5_Flag_COMT_moxGFP_LPS:4860:CAC:TGT	-0.587842	F3	Missense	-0.00822876	-0.0184899	-0.0102611
pDEST_HC_Rec_Bxb_v2_UTR5_Flag_COMT_moxGFP_LPS:4860:CAC:TTA	-4.42461	F3	Missense	-0.00822876	-0.140313	-0.132085
pDEST_HC_Rec_Bxb_v2_UTR5_Flag_COMT_moxGFP_LPS:4860:CAC:TTG	-0.126523	F3	Missense	-0.00822876	-0.0809532	-0.0727244
pDEST_HC_Rec_Bxb_v2_UTR5_Flag_COMT_moxGFP_LPS:4860:CAC:TTT	-0.632601	F3	Missense	-0.00822876	-0.0628993	-0.0546706
pDEST_HC_Rec_Bxb_v2_UTR5_Flag_COMT_moxGFP_LPS:4861:A:C	0.764699	F3	Missense	-0.00822876	0.015159	0.0233878
pDEST_HC_Rec_Bxb_v2_UTR5_Flag_COMT_moxGFP_LPS:4861:A:G	-1.26395	F3	Missense	-0.00822876	0.0272987	0.0355275
pDEST_HC_Rec_Bxb_v2_UTR5_Flag_COMT_moxGFP_LPS:4861:A:T	-0.119772	F3	Missense	-0.00822876	0.178302	0.186531
pDEST_HC_Rec_Bxb_v2_UTR5_Flag_COMT_moxGFP_LPS:4861:AC:CA	0.665928	F3	Missense	-0.00822876	-0.0521377	-0.0439089
pDEST_HC_Rec_Bxb_v2_UTR5_Flag_COMT_moxGFP_LPS:4861:AC:CG	0.760168	F3	Missense	-0.00822876	-0.0308306	-0.0226019
pDEST_HC_Rec_Bxb_v2_UTR5_Flag_COMT_moxGFP_LPS:4861:AC:CT	-0.877451	F3	Missense	-0.00822876	-0.0258735	-0.0176448
pDEST_HC_Rec_Bxb_v2_UTR5_Flag_COMT_moxGFP_LPS:4861:AC:GA	-0.107567	F3	Missense	-0.00822876	-0.103107	-0.0948777
pDEST_HC_Rec_Bxb_v2_UTR5_Flag_COMT_moxGFP_LPS:4861:AC:GG	-0.134529	F3	Missense	-0.00822876	-0.0371063	-0.0288775
pDEST_HC_Rec_Bxb_v2_UTR5_Flag_COMT_moxGFP_LPS:4861:AC:GT	-1.49159	F3	Missense	-0.00822876	0.000355611	0.00858437
pDEST_HC_Rec_Bxb_v2_UTR5_Flag_COMT_moxGFP_LPS:4861:AC:TA	-1.6462	F3	Missense	-0.00822876	-0.0774472	-0.0692184
pDEST_HC_Rec_Bxb_v2_UTR5_Flag_COMT_moxGFP_LPS:4861:AC:TG	1.04852	F3	Missense	-0.00822876	0.170588	0.178817
pDEST_HC_Rec_Bxb_v2_UTR5_Flag_COMT_moxGFP_LPS:4861:AC:TT	-0.18639	F3	Missense	-0.00822876	-0.0224526	-0.0142238
pDEST_HC_Rec_Bxb_v2_UTR5_Flag_COMT_moxGFP_LPS:4862:C:A	0.895983	F3	Missense	-0.00822876	-0.0938369	-0.0856081
pDEST_HC_Rec_Bxb_v2_UTR5_Flag_COMT_moxGFP_LPS:4862:C:G	0.259136	F3	Missense	-0.00822876	-0.0709074	-0.0626786
pDEST_HC_Rec_Bxb_v2_UTR5_Flag_COMT_moxGFP_LPS:4862:C:T	0.0470566	F3	Silent	-0.00822876	-0.114988	-0.106759
pDEST_HC_Rec_Bxb_v2_UTR5_Flag_COMT_moxGFP_LPS:4863:G:A	0.0557033	F3	Missense	0.108532	0.039168	-0.0693645
pDEST_HC_Rec_Bxb_v2_UTR5_Flag_COMT_moxGFP_LPS:4863:G:C	-0.50969	F3	Missense	0.108532	0.170588	0.0620553
pDEST_HC_Rec_Bxb_v2_UTR5_Flag_COMT_moxGFP_LPS:4863:G:T	-0.673099	F3	Missense	0.108532	-0.0809532	-0.189486
pDEST_HC_Rec_Bxb_v2_UTR5_Flag_COMT_moxGFP_LPS:4863:GT:AA	0.0555516	F3	Missense	0.108532	-0.10611	-0.214642
pDEST_HC_Rec_Bxb_v2_UTR5_Flag_COMT_moxGFP_LPS:4863:GT:AC	0.269953	F3	Missense	0.108532	0.017344	-0.0911885
pDEST_HC_Rec_Bxb_v2_UTR5_Flag_COMT_moxGFP_LPS:4863:GT:AG	0.71307	F3	Missense	0.108532	-0.118262	-0.226794
pDEST_HC_Rec_Bxb_v2_UTR5_Flag_COMT_moxGFP_LPS:4863:GT:CA	-0.466117	F3	Missense	0.108532	-0.0709074	-0.17944
pDEST_HC_Rec_Bxb_v2_UTR5_Flag_COMT_moxGFP_LPS:4863:GT:CC	-0.781715	F3	Missense	0.108532	-0.0308306	-0.139363
pDEST_HC_Rec_Bxb_v2_UTR5_Flag_COMT_moxGFP_LPS:4863:GT:CG	-1.15489	F3	Missense	0.108532	-0.0371063	-0.145639
pDEST_HC_Rec_Bxb_v2_UTR5_Flag_COMT_moxGFP_LPS:4863:GT:TC	0.775248	F3	Missense	0.108532	-0.00612884	-0.114661
pDEST_HC_Rec_Bxb_v2_UTR5_Flag_COMT_moxGFP_LPS:4863:GT:TG	0.357972	F3	Missense	0.108532	0.0964068	-0.0121257
pDEST_HC_Rec_Bxb_v2_UTR5_Flag_COMT_moxGFP_LPS:4863:GTG:AAA	-0.682938	F3	Missense	0.108532	-0.178436	-0.286969
pDEST_HC_Rec_Bxb_v2_UTR5_Flag_COMT_moxGFP_LPS:4863:GTG:AAC	0.147684	F3	Missense	0.108532	0.0662646	-0.0422679
pDEST_HC_Rec_Bxb_v2_UTR5_Flag_COMT_moxGFP_LPS:4863:GTG:AAT	-2.56463	F3	Missense	0.108532	-0.0959877	-0.20452
pDEST_HC_Rec_Bxb_v2_UTR5_Flag_COMT_moxGFP_LPS:4863:GTG:ACA	-0.853864	F3	Missense	0.108532	-0.0495674	-0.1581
pDEST_HC_Rec_Bxb_v2_UTR5_Flag_COMT_moxGFP_LPS:4863:GTG:ACC	-1.09467	F3	Missense	0.108532	0.125192	0.0166596
pDEST_HC_Rec_Bxb_v2_UTR5_Flag_COMT_moxGFP_LPS:4863:GTG:ACT	0.432481	F3	Missense	0.108532	-0.018981	-0.127513
pDEST_HC_Rec_Bxb_v2_UTR5_Flag_COMT_moxGFP_LPS:4863:GTG:AGA	-0.769492	F3	Missense	0.108532	-0.121392	-0.229924
pDEST_HC_Rec_Bxb_v2_UTR5_Flag_COMT_moxGFP_LPS:4863:GTG:AGC	0.0860882	F3	Missense	0.108532	0.0230869	-0.0854455
pDEST_HC_Rec_Bxb_v2_UTR5_Flag_COMT_moxGFP_LPS:4863:GTG:AGT	-1.44997	F3	Missense	0.108532	-0.133917	-0.24245
pDEST_HC_Rec_Bxb_v2_UTR5_Flag_COMT_moxGFP_LPS:4863:GTG:ATA	-0.144918	F3	Missense	0.108532	-0.0988975	-0.20743
pDEST_HC_Rec_Bxb_v2_UTR5_Flag_COMT_moxGFP_LPS:4863:GTG:ATC	0.00107163	F3	Missense	0.108532	0.102743	-0.00578927
pDEST_HC_Rec_Bxb_v2_UTR5_Flag_COMT_moxGFP_LPS:4863:GTG:ATT	-0.194481	F3	Missense	0.108532	-0.0752829	-0.183815
pDEST_HC_Rec_Bxb_v2_UTR5_Flag_COMT_moxGFP_LPS:4863:GTG:CAA	0.113452	F3	Missense	0.108532	-0.0938369	-0.202369
pDEST_HC_Rec_Bxb_v2_UTR5_Flag_COMT_moxGFP_LPS:4863:GTG:CAC	-0.10267	F3	Missense	0.108532	-0.00822876	-0.116761
pDEST_HC_Rec_Bxb_v2_UTR5_Flag_COMT_moxGFP_LPS:4863:GTG:CAT	-0.653044	F3	Missense	0.108532	-0.114988	-0.22352
pDEST_HC_Rec_Bxb_v2_UTR5_Flag_COMT_moxGFP_LPS:4863:GTG:CCA	-0.31826	F3	Missense	0.108532	-0.0521377	-0.16067
pDEST_HC_Rec_Bxb_v2_UTR5_Flag_COMT_moxGFP_LPS:4863:GTG:CCC	0.323119	F3	Missense	0.108532	0.015159	-0.0933735
pDEST_HC_Rec_Bxb_v2_UTR5_Flag_COMT_moxGFP_LPS:4863:GTG:CCT	0.0495416	F3	Missense	0.108532	-0.0258735	-0.134406
pDEST_HC_Rec_Bxb_v2_UTR5_Flag_COMT_moxGFP_LPS:4863:GTG:CGA	-0.677101	F3	Missense	0.108532	-0.103107	-0.211639
pDEST_HC_Rec_Bxb_v2_UTR5_Flag_COMT_moxGFP_LPS:4863:GTG:CGC	-0.0195138	F3	Missense	0.108532	0.0272987	-0.0812338
pDEST_HC_Rec_Bxb_v2_UTR5_Flag_COMT_moxGFP_LPS:4863:GTG:CGT	-0.534445	F3	Missense	0.108532	0.000355611	-0.108177
pDEST_HC_Rec_Bxb_v2_UTR5_Flag_COMT_moxGFP_LPS:4863:GTG:CTA	1.31298	F3	Missense	0.108532	-0.0774472	-0.18598
pDEST_HC_Rec_Bxb_v2_UTR5_Flag_COMT_moxGFP_LPS:4863:GTG:CTC	0.165407	F3	Missense	0.108532	0.178302	0.0697698
pDEST_HC_Rec_Bxb_v2_UTR5_Flag_COMT_moxGFP_LPS:4863:GTG:CTT	1.18533	F3	Missense	0.108532	-0.0224526	-0.130985
pDEST_HC_Rec_Bxb_v2_UTR5_Flag_COMT_moxGFP_LPS:4863:GTG:TAC	-1.37995	F3	Missense	0.108532	0.116295	0.00776207
pDEST_HC_Rec_Bxb_v2_UTR5_Flag_COMT_moxGFP_LPS:4863:GTG:TAT	-0.734252	F3	Missense	0.108532	-0.099362	-0.207894
pDEST_HC_Rec_Bxb_v2_UTR5_Flag_COMT_moxGFP_LPS:4863:GTG:TCA	0.0176012	F3	Missense	0.108532	-0.0801349	-0.188667
pDEST_HC_Rec_Bxb_v2_UTR5_Flag_COMT_moxGFP_LPS:4863:GTG:TCC	-1.20953	F3	Missense	0.108532	0.0927359	-0.0157966
pDEST_HC_Rec_Bxb_v2_UTR5_Flag_COMT_moxGFP_LPS:4863:GTG:TCT	-0.200093	F3	Missense	0.108532	-0.0868482	-0.195381
pDEST_HC_Rec_Bxb_v2_UTR5_Flag_COMT_moxGFP_LPS:4863:GTG:TGC	0.277834	F3	Missense	0.108532	0.0890696	-0.0194629
pDEST_HC_Rec_Bxb_v2_UTR5_Flag_COMT_moxGFP_LPS:4863:GTG:TGT	-0.126525	F3	Missense	0.108532	-0.0184899	-0.127022
pDEST_HC_Rec_Bxb_v2_UTR5_Flag_COMT_moxGFP_LPS:4863:GTG:TTA	0.195967	F3	Missense	0.108532	-0.140313	-0.248846
pDEST_HC_Rec_Bxb_v2_UTR5_Flag_COMT_moxGFP_LPS:4863:GTG:TTC	-0.251231	F3	Missense	0.108532	0.149458	0.0409259
pDEST_HC_Rec_Bxb_v2_UTR5_Flag_COMT_moxGFP_LPS:4863:GTG:TTT	0.717552	F3	Missense	0.108532	-0.0628993	-0.171432
pDEST_HC_Rec_Bxb_v2_UTR5_Flag_COMT_moxGFP_LPS:4864:T:A	0.216725	F3	Missense	0.108532	-0.123011	-0.231544
pDEST_HC_Rec_Bxb_v2_UTR5_Flag_COMT_moxGFP_LPS:4864:T:C	-0.735448	F3	Missense	0.108532	0.000779794	-0.107753
pDEST_HC_Rec_Bxb_v2_UTR5_Flag_COMT_moxGFP_LPS:4864:T:G	-0.298453	F3	Missense	0.108532	0.0588085	-0.049724
pDEST_HC_Rec_Bxb_v2_UTR5_Flag_COMT_moxGFP_LPS:4864:TG:AA	-1.58102	F3	Missense	0.108532	-0.158249	-0.266781
pDEST_HC_Rec_Bxb_v2_UTR5_Flag_COMT_moxGFP_LPS:4864:TG:AC	1.28277	F3	Missense	0.108532	-0.0573389	-0.165871
pDEST_HC_Rec_Bxb_v2_UTR5_Flag_COMT_moxGFP_LPS:4864:TG:AT	1.83864	F3	Missense	0.108532	-0.121838	-0.23037
pDEST_HC_Rec_Bxb_v2_UTR5_Flag_COMT_moxGFP_LPS:4864:TG:CA	-0.275901	F3	Missense	0.108532	-0.0147251	-0.123258
pDEST_HC_Rec_Bxb_v2_UTR5_Flag_COMT_moxGFP_LPS:4864:TG:CC	-1.37029	F3	Missense	0.108532	0.0878739	-0.0206585
pDEST_HC_Rec_Bxb_v2_UTR5_Flag_COMT_moxGFP_LPS:4864:TG:CT	0.771138	F3	Missense	0.108532	0.0127865	-0.095746
pDEST_HC_Rec_Bxb_v2_UTR5_Flag_COMT_moxGFP_LPS:4864:TG:GA	0.0457127	F3	Missense	0.108532	0.0135515	-0.0949809
pDEST_HC_Rec_Bxb_v2_UTR5_Flag_COMT_moxGFP_LPS:4864:TG:GC	1.04318	F3	Missense	0.108532	0.145936	0.0374035
pDEST_HC_Rec_Bxb_v2_UTR5_Flag_COMT_moxGFP_LPS:4864:TG:GT	0.258397	F3	Missense	0.108532	0.04307	-0.0654625
pDEST_HC_Rec_Bxb_v2_UTR5_Flag_COMT_moxGFP_LPS:4865:G:A	0.626392	F3	Silent	0.108532	-0.0207168	-0.129249
pDEST_HC_Rec_Bxb_v2_UTR5_Flag_COMT_moxGFP_LPS:4865:G:C	1.67844	F3	Silent	0.108532	0.164123	0.0555905
pDEST_HC_Rec_Bxb_v2_UTR5_Flag_COMT_moxGFP_LPS:4865:G:T	0.304309	F3	Silent	0.108532	-0.0253781	-0.133911
pDEST_HC_Rec_Bxb_v2_UTR5_Flag_COMT_moxGFP_LPS:4866:C:A	-0.436674	F3	Missense	0.170588	0.039168	-0.13142
pDEST_HC_Rec_Bxb_v2_UTR5_Flag_COMT_moxGFP_LPS:4866:C:G	-1.57565	F3	Missense	0.170588	0.108532	-0.0620553
pDEST_HC_Rec_Bxb_v2_UTR5_Flag_COMT_moxGFP_LPS:4866:C:T	-1.00843	F3	Silent	0.170588	-0.0809532	-0.251541
pDEST_HC_Rec_Bxb_v2_UTR5_Flag_COMT_moxGFP_LPS:4866:CT:AA	-1.89955	F3	Missense	0.170588	-0.10611	-0.276698
pDEST_HC_Rec_Bxb_v2_UTR5_Flag_COMT_moxGFP_LPS:4866:CT:AC	-0.603941	F3	Missense	0.170588	0.017344	-0.153244
pDEST_HC_Rec_Bxb_v2_UTR5_Flag_COMT_moxGFP_LPS:4866:CT:AG	0.610428	F3	Missense	0.170588	-0.118262	-0.28885
pDEST_HC_Rec_Bxb_v2_UTR5_Flag_COMT_moxGFP_LPS:4866:CT:GA	-0.56917	F3	Missense	0.170588	-0.123011	-0.293599
pDEST_HC_Rec_Bxb_v2_UTR5_Flag_COMT_moxGFP_LPS:4866:CT:GC	-0.352947	F3	Missense	0.170588	0.000779794	-0.169808
pDEST_HC_Rec_Bxb_v2_UTR5_Flag_COMT_moxGFP_LPS:4866:CT:GG	-1.50189	F3	Missense	0.170588	0.0588085	-0.111779
pDEST_HC_Rec_Bxb_v2_UTR5_Flag_COMT_moxGFP_LPS:4866:CT:TA	-0.359565	F3	Nonsense	0.170588	NA	NA
pDEST_HC_Rec_Bxb_v2_UTR5_Flag_COMT_moxGFP_LPS:4866:CT:TC	1.01517	F3	Missense	0.170588	-0.00612884	-0.176717
pDEST_HC_Rec_Bxb_v2_UTR5_Flag_COMT_moxGFP_LPS:4866:CT:TG	-0.488706	F3	Missense	0.170588	0.0964068	-0.074181
pDEST_HC_Rec_Bxb_v2_UTR5_Flag_COMT_moxGFP_LPS:4866:CTG:AAA	0.0862743	F3	Missense	0.170588	-0.178436	-0.349024
pDEST_HC_Rec_Bxb_v2_UTR5_Flag_COMT_moxGFP_LPS:4866:CTG:AAC	0.243939	F3	Missense	0.170588	0.0662646	-0.104323
pDEST_HC_Rec_Bxb_v2_UTR5_Flag_COMT_moxGFP_LPS:4866:CTG:AAT	0.184258	F3	Missense	0.170588	-0.0959877	-0.266576
pDEST_HC_Rec_Bxb_v2_UTR5_Flag_COMT_moxGFP_LPS:4866:CTG:ACA	0.502911	F3	Missense	0.170588	-0.0495674	-0.220155
pDEST_HC_Rec_Bxb_v2_UTR5_Flag_COMT_moxGFP_LPS:4866:CTG:ACC	0.961101	F3	Missense	0.170588	0.125192	-0.0453957
pDEST_HC_Rec_Bxb_v2_UTR5_Flag_COMT_moxGFP_LPS:4866:CTG:ACT	-0.408693	F3	Missense	0.170588	-0.018981	-0.189569
pDEST_HC_Rec_Bxb_v2_UTR5_Flag_COMT_moxGFP_LPS:4866:CTG:AGA	-0.831338	F3	Missense	0.170588	-0.121392	-0.29198
pDEST_HC_Rec_Bxb_v2_UTR5_Flag_COMT_moxGFP_LPS:4866:CTG:AGC	4.33519	F3	Missense	0.170588	0.0230869	-0.147501
pDEST_HC_Rec_Bxb_v2_UTR5_Flag_COMT_moxGFP_LPS:4866:CTG:AGT	0.34008	F3	Missense	0.170588	-0.133917	-0.304505
pDEST_HC_Rec_Bxb_v2_UTR5_Flag_COMT_moxGFP_LPS:4866:CTG:ATA	0.549744	F3	Missense	0.170588	-0.0988975	-0.269485
pDEST_HC_Rec_Bxb_v2_UTR5_Flag_COMT_moxGFP_LPS:4866:CTG:ATC	0.78423	F3	Missense	0.170588	0.102743	-0.0678446
pDEST_HC_Rec_Bxb_v2_UTR5_Flag_COMT_moxGFP_LPS:4866:CTG:ATT	2.10721	F3	Missense	0.170588	-0.0752829	-0.245871
pDEST_HC_Rec_Bxb_v2_UTR5_Flag_COMT_moxGFP_LPS:4866:CTG:GAA	0.497181	F3	Missense	0.170588	-0.158249	-0.328836
pDEST_HC_Rec_Bxb_v2_UTR5_Flag_COMT_moxGFP_LPS:4866:CTG:GAC	-0.228262	F3	Missense	0.170588	-0.0573389	-0.227927
pDEST_HC_Rec_Bxb_v2_UTR5_Flag_COMT_moxGFP_LPS:4866:CTG:GAT	-0.0210424	F3	Missense	0.170588	-0.121838	-0.292426
pDEST_HC_Rec_Bxb_v2_UTR5_Flag_COMT_moxGFP_LPS:4866:CTG:GCA	1.09612	F3	Missense	0.170588	-0.0147251	-0.185313
pDEST_HC_Rec_Bxb_v2_UTR5_Flag_COMT_moxGFP_LPS:4866:CTG:GCC	0.115121	F3	Missense	0.170588	0.0878739	-0.0827139
pDEST_HC_Rec_Bxb_v2_UTR5_Flag_COMT_moxGFP_LPS:4866:CTG:GGA	0.614314	F3	Missense	0.170588	0.0135515	-0.157036
pDEST_HC_Rec_Bxb_v2_UTR5_Flag_COMT_moxGFP_LPS:4866:CTG:GGC	0.156718	F3	Missense	0.170588	0.145936	-0.0246518
pDEST_HC_Rec_Bxb_v2_UTR5_Flag_COMT_moxGFP_LPS:4866:CTG:GGT	0.441409	F3	Missense	0.170588	0.04307	-0.127518
pDEST_HC_Rec_Bxb_v2_UTR5_Flag_COMT_moxGFP_LPS:4866:CTG:GTA	0.186923	F3	Missense	0.170588	-0.0207168	-0.191305
pDEST_HC_Rec_Bxb_v2_UTR5_Flag_COMT_moxGFP_LPS:4866:CTG:TAC	-1.09908	F3	Missense	0.170588	0.116295	-0.0542933
pDEST_HC_Rec_Bxb_v2_UTR5_Flag_COMT_moxGFP_LPS:4866:CTG:TAT	-0.44391	F3	Missense	0.170588	-0.099362	-0.26995
pDEST_HC_Rec_Bxb_v2_UTR5_Flag_COMT_moxGFP_LPS:4866:CTG:TCA	-0.578954	F3	Missense	0.170588	-0.0801349	-0.250723
pDEST_HC_Rec_Bxb_v2_UTR5_Flag_COMT_moxGFP_LPS:4866:CTG:TCC	0.349258	F3	Missense	0.170588	0.0927359	-0.0778519
pDEST_HC_Rec_Bxb_v2_UTR5_Flag_COMT_moxGFP_LPS:4866:CTG:TCT	2.94677	F3	Missense	0.170588	-0.0868482	-0.257436
pDEST_HC_Rec_Bxb_v2_UTR5_Flag_COMT_moxGFP_LPS:4866:CTG:TGC	0.089191	F3	Missense	0.170588	0.0890696	-0.0815182
pDEST_HC_Rec_Bxb_v2_UTR5_Flag_COMT_moxGFP_LPS:4866:CTG:TGT	-0.994381	F3	Missense	0.170588	-0.0184899	-0.189078
pDEST_HC_Rec_Bxb_v2_UTR5_Flag_COMT_moxGFP_LPS:4866:CTG:TTA	-0.392281	F3	Silent	0.170588	-0.140313	-0.310901
pDEST_HC_Rec_Bxb_v2_UTR5_Flag_COMT_moxGFP_LPS:4866:CTG:TTC	-2.10945	F3	Missense	0.170588	0.149458	-0.0211294
pDEST_HC_Rec_Bxb_v2_UTR5_Flag_COMT_moxGFP_LPS:4866:CTG:TTT	0.743651	F3	Missense	0.170588	-0.0628993	-0.233487
pDEST_HC_Rec_Bxb_v2_UTR5_Flag_COMT_moxGFP_LPS:4867:T:A	-1.50525	F3	Missense	0.170588	-0.0709074	-0.241495
pDEST_HC_Rec_Bxb_v2_UTR5_Flag_COMT_moxGFP_LPS:4867:T:C	-0.423272	F3	Missense	0.170588	-0.0308306	-0.201418
pDEST_HC_Rec_Bxb_v2_UTR5_Flag_COMT_moxGFP_LPS:4867:T:G	-3.036	F3	Missense	0.170588	-0.0371063	-0.207694
pDEST_HC_Rec_Bxb_v2_UTR5_Flag_COMT_moxGFP_LPS:4867:TG:AA	-0.307747	F3	Missense	0.170588	-0.0938369	-0.264425
pDEST_HC_Rec_Bxb_v2_UTR5_Flag_COMT_moxGFP_LPS:4867:TG:AC	0.751646	F3	Missense	0.170588	-0.00822876	-0.178817
pDEST_HC_Rec_Bxb_v2_UTR5_Flag_COMT_moxGFP_LPS:4867:TG:AT	-0.199458	F3	Missense	0.170588	-0.114988	-0.285576
pDEST_HC_Rec_Bxb_v2_UTR5_Flag_COMT_moxGFP_LPS:4867:TG:CA	0.321999	F3	Missense	0.170588	-0.0521377	-0.222726
pDEST_HC_Rec_Bxb_v2_UTR5_Flag_COMT_moxGFP_LPS:4867:TG:CC	-1.25177	F3	Missense	0.170588	0.015159	-0.155429
pDEST_HC_Rec_Bxb_v2_UTR5_Flag_COMT_moxGFP_LPS:4867:TG:CT	0.287812	F3	Missense	0.170588	-0.0258735	-0.196461
pDEST_HC_Rec_Bxb_v2_UTR5_Flag_COMT_moxGFP_LPS:4867:TG:GA	-2.64087	F3	Missense	0.170588	-0.103107	-0.273694
pDEST_HC_Rec_Bxb_v2_UTR5_Flag_COMT_moxGFP_LPS:4867:TG:GC	-0.56497	F3	Missense	0.170588	0.0272987	-0.143289
pDEST_HC_Rec_Bxb_v2_UTR5_Flag_COMT_moxGFP_LPS:4867:TG:GT	-1.85819	F3	Missense	0.170588	0.000355611	-0.170232
pDEST_HC_Rec_Bxb_v2_UTR5_Flag_COMT_moxGFP_LPS:4868:G:A	-0.918591	F3	Silent	0.170588	-0.0774472	-0.248035
pDEST_HC_Rec_Bxb_v2_UTR5_Flag_COMT_moxGFP_LPS:4868:G:C	-0.820222	F3	Silent	0.170588	0.178302	0.00771446
pDEST_HC_Rec_Bxb_v2_UTR5_Flag_COMT_moxGFP_LPS:4868:G:T	0.602558	F3	Silent	0.170588	-0.0224526	-0.19304
pDEST_HC_Rec_Bxb_v2_UTR5_Flag_COMT_moxGFP_LPS:4869:C:A	0.485559	F3	Missense	-0.0709074	-0.10611	-0.0352024
pDEST_HC_Rec_Bxb_v2_UTR5_Flag_COMT_moxGFP_LPS:4869:C:G	0.404491	F3	Missense	-0.0709074	-0.123011	-0.0521039
pDEST_HC_Rec_Bxb_v2_UTR5_Flag_COMT_moxGFP_LPS:4869:C:T	-0.915752	F3	Nonsense	-0.0709074	NA	NA
pDEST_HC_Rec_Bxb_v2_UTR5_Flag_COMT_moxGFP_LPS:4869:CA:AC	-0.799816	F3	Missense	-0.0709074	0.017344	0.0882513
pDEST_HC_Rec_Bxb_v2_UTR5_Flag_COMT_moxGFP_LPS:4869:CA:AG	1.19442	F3	Missense	-0.0709074	-0.118262	-0.0473543
pDEST_HC_Rec_Bxb_v2_UTR5_Flag_COMT_moxGFP_LPS:4869:CA:AT	-0.289925	F3	Missense	-0.0709074	0.039168	0.110075
pDEST_HC_Rec_Bxb_v2_UTR5_Flag_COMT_moxGFP_LPS:4869:CA:GC	-1.39879	F3	Missense	-0.0709074	0.000779794	0.0716872
pDEST_HC_Rec_Bxb_v2_UTR5_Flag_COMT_moxGFP_LPS:4869:CA:GG	0.285424	F3	Missense	-0.0709074	0.0588085	0.129716
pDEST_HC_Rec_Bxb_v2_UTR5_Flag_COMT_moxGFP_LPS:4869:CA:GT	0.734454	F3	Missense	-0.0709074	0.108532	0.17944
pDEST_HC_Rec_Bxb_v2_UTR5_Flag_COMT_moxGFP_LPS:4869:CA:TC	-0.172414	F3	Missense	-0.0709074	-0.00612884	0.0647785
pDEST_HC_Rec_Bxb_v2_UTR5_Flag_COMT_moxGFP_LPS:4869:CA:TG	-1.12074	F3	Missense	-0.0709074	0.0964068	0.167314
pDEST_HC_Rec_Bxb_v2_UTR5_Flag_COMT_moxGFP_LPS:4869:CA:TT	-0.849105	F3	Missense	-0.0709074	-0.0809532	-0.0100458
pDEST_HC_Rec_Bxb_v2_UTR5_Flag_COMT_moxGFP_LPS:4869:CAG:AAA	1.60987	F3	Missense	-0.0709074	-0.178436	-0.107529
pDEST_HC_Rec_Bxb_v2_UTR5_Flag_COMT_moxGFP_LPS:4869:CAG:AAC	-1.68529	F3	Missense	-0.0709074	0.0662646	0.137172
pDEST_HC_Rec_Bxb_v2_UTR5_Flag_COMT_moxGFP_LPS:4869:CAG:AAT	0.3693	F3	Missense	-0.0709074	-0.0959877	-0.0250804
pDEST_HC_Rec_Bxb_v2_UTR5_Flag_COMT_moxGFP_LPS:4869:CAG:ACA	0.00341955	F3	Missense	-0.0709074	-0.0495674	0.0213399
pDEST_HC_Rec_Bxb_v2_UTR5_Flag_COMT_moxGFP_LPS:4869:CAG:ACC	-2.09032	F3	Missense	-0.0709074	0.125192	0.196099
pDEST_HC_Rec_Bxb_v2_UTR5_Flag_COMT_moxGFP_LPS:4869:CAG:ACT	3.05469	F3	Missense	-0.0709074	-0.018981	0.0519264
pDEST_HC_Rec_Bxb_v2_UTR5_Flag_COMT_moxGFP_LPS:4869:CAG:AGA	-0.928597	F3	Missense	-0.0709074	-0.121392	-0.0504844
pDEST_HC_Rec_Bxb_v2_UTR5_Flag_COMT_moxGFP_LPS:4869:CAG:AGT	-0.537737	F3	Missense	-0.0709074	-0.133917	-0.0630097
pDEST_HC_Rec_Bxb_v2_UTR5_Flag_COMT_moxGFP_LPS:4869:CAG:ATA	0.135135	F3	Missense	-0.0709074	-0.0988975	-0.0279901
pDEST_HC_Rec_Bxb_v2_UTR5_Flag_COMT_moxGFP_LPS:4869:CAG:ATC	-1.17471	F3	Missense	-0.0709074	0.102743	0.173651
pDEST_HC_Rec_Bxb_v2_UTR5_Flag_COMT_moxGFP_LPS:4869:CAG:ATT	0.402223	F3	Missense	-0.0709074	-0.0752829	-0.00437552
pDEST_HC_Rec_Bxb_v2_UTR5_Flag_COMT_moxGFP_LPS:4869:CAG:GAA	0.770064	F3	Missense	-0.0709074	-0.158249	-0.0873413
pDEST_HC_Rec_Bxb_v2_UTR5_Flag_COMT_moxGFP_LPS:4869:CAG:GAC	0.0801782	F3	Missense	-0.0709074	-0.0573389	0.0135685
pDEST_HC_Rec_Bxb_v2_UTR5_Flag_COMT_moxGFP_LPS:4869:CAG:GAT	-1.01155	F3	Missense	-0.0709074	-0.121838	-0.0509304
pDEST_HC_Rec_Bxb_v2_UTR5_Flag_COMT_moxGFP_LPS:4869:CAG:GCA	-1.10364	F3	Missense	-0.0709074	-0.0147251	0.0561823
pDEST_HC_Rec_Bxb_v2_UTR5_Flag_COMT_moxGFP_LPS:4869:CAG:GCC	-0.294143	F3	Missense	-0.0709074	0.0878739	0.158781
pDEST_HC_Rec_Bxb_v2_UTR5_Flag_COMT_moxGFP_LPS:4869:CAG:GCT	0.453142	F3	Missense	-0.0709074	0.0127865	0.0836938
pDEST_HC_Rec_Bxb_v2_UTR5_Flag_COMT_moxGFP_LPS:4869:CAG:GGA	-0.126203	F3	Missense	-0.0709074	0.0135515	0.0844589
pDEST_HC_Rec_Bxb_v2_UTR5_Flag_COMT_moxGFP_LPS:4869:CAG:GGC	0.487828	F3	Missense	-0.0709074	0.145936	0.216843
pDEST_HC_Rec_Bxb_v2_UTR5_Flag_COMT_moxGFP_LPS:4869:CAG:GGT	-1.39334	F3	Missense	-0.0709074	0.04307	0.113977
pDEST_HC_Rec_Bxb_v2_UTR5_Flag_COMT_moxGFP_LPS:4869:CAG:GTA	-0.0628625	F3	Missense	-0.0709074	-0.0207168	0.0501906
pDEST_HC_Rec_Bxb_v2_UTR5_Flag_COMT_moxGFP_LPS:4869:CAG:GTC	0.537971	F3	Missense	-0.0709074	0.164123	0.23503
pDEST_HC_Rec_Bxb_v2_UTR5_Flag_COMT_moxGFP_LPS:4869:CAG:GTT	-0.667066	F3	Missense	-0.0709074	-0.0253781	0.0455292
pDEST_HC_Rec_Bxb_v2_UTR5_Flag_COMT_moxGFP_LPS:4869:CAG:TAC	0.300075	F3	Missense	-0.0709074	0.116295	0.187202
pDEST_HC_Rec_Bxb_v2_UTR5_Flag_COMT_moxGFP_LPS:4869:CAG:TAT	-0.0268837	F3	Missense	-0.0709074	-0.099362	-0.0284546
pDEST_HC_Rec_Bxb_v2_UTR5_Flag_COMT_moxGFP_LPS:4869:CAG:TCA	0.061491	F3	Missense	-0.0709074	-0.0801349	-0.00922754
pDEST_HC_Rec_Bxb_v2_UTR5_Flag_COMT_moxGFP_LPS:4869:CAG:TCC	-1.82176	F3	Missense	-0.0709074	0.0927359	0.163643
pDEST_HC_Rec_Bxb_v2_UTR5_Flag_COMT_moxGFP_LPS:4869:CAG:TCT	0.0937502	F3	Missense	-0.0709074	-0.0868482	-0.0159408
pDEST_HC_Rec_Bxb_v2_UTR5_Flag_COMT_moxGFP_LPS:4869:CAG:TGC	0.0639776	F3	Missense	-0.0709074	0.0890696	0.159977
pDEST_HC_Rec_Bxb_v2_UTR5_Flag_COMT_moxGFP_LPS:4869:CAG:TGT	-0.0666626	F3	Missense	-0.0709074	-0.0184899	0.0524175
pDEST_HC_Rec_Bxb_v2_UTR5_Flag_COMT_moxGFP_LPS:4869:CAG:TTA	0.108643	F3	Missense	-0.0709074	-0.140313	-0.0694059
pDEST_HC_Rec_Bxb_v2_UTR5_Flag_COMT_moxGFP_LPS:4869:CAG:TTC	-0.919953	F3	Missense	-0.0709074	0.149458	0.220366
pDEST_HC_Rec_Bxb_v2_UTR5_Flag_COMT_moxGFP_LPS:4869:CAG:TTT	0.635866	F3	Missense	-0.0709074	-0.0628993	0.00800803
pDEST_HC_Rec_Bxb_v2_UTR5_Flag_COMT_moxGFP_LPS:4870:A:C	-0.533261	F3	Missense	-0.0709074	-0.0308306	0.0400767
pDEST_HC_Rec_Bxb_v2_UTR5_Flag_COMT_moxGFP_LPS:4870:A:G	-0.215906	F3	Missense	-0.0709074	-0.0371063	0.0338011
pDEST_HC_Rec_Bxb_v2_UTR5_Flag_COMT_moxGFP_LPS:4870:A:T	0.385027	F3	Missense	-0.0709074	0.170588	0.241495
pDEST_HC_Rec_Bxb_v2_UTR5_Flag_COMT_moxGFP_LPS:4870:AG:CA	0.135807	F3	Missense	-0.0709074	-0.0521377	0.0187697
pDEST_HC_Rec_Bxb_v2_UTR5_Flag_COMT_moxGFP_LPS:4870:AG:CC	-0.0228845	F3	Missense	-0.0709074	0.015159	0.0860664
pDEST_HC_Rec_Bxb_v2_UTR5_Flag_COMT_moxGFP_LPS:4870:AG:CT	0.572264	F3	Missense	-0.0709074	-0.0258735	0.0450338
pDEST_HC_Rec_Bxb_v2_UTR5_Flag_COMT_moxGFP_LPS:4870:AG:GA	-2.45193	F3	Missense	-0.0709074	-0.103107	-0.0321991
pDEST_HC_Rec_Bxb_v2_UTR5_Flag_COMT_moxGFP_LPS:4870:AG:GC	-0.45709	F3	Missense	-0.0709074	0.0272987	0.0982061
pDEST_HC_Rec_Bxb_v2_UTR5_Flag_COMT_moxGFP_LPS:4870:AG:GT	-1.87848	F3	Missense	-0.0709074	0.000355611	0.071263
pDEST_HC_Rec_Bxb_v2_UTR5_Flag_COMT_moxGFP_LPS:4870:AG:TA	0.00720934	F3	Missense	-0.0709074	-0.0774472	-0.00653983
pDEST_HC_Rec_Bxb_v2_UTR5_Flag_COMT_moxGFP_LPS:4870:AG:TC	-0.0622805	F3	Missense	-0.0709074	0.178302	0.24921
pDEST_HC_Rec_Bxb_v2_UTR5_Flag_COMT_moxGFP_LPS:4870:AG:TT	0.027233	F3	Missense	-0.0709074	-0.0224526	0.0484548
pDEST_HC_Rec_Bxb_v2_UTR5_Flag_COMT_moxGFP_LPS:4871:G:A	0.413234	F3	Silent	-0.0709074	-0.0938369	-0.0229295
pDEST_HC_Rec_Bxb_v2_UTR5_Flag_COMT_moxGFP_LPS:4871:G:C	0.750973	F3	Missense	-0.0709074	-0.00822876	0.0626786
pDEST_HC_Rec_Bxb_v2_UTR5_Flag_COMT_moxGFP_LPS:4871:G:T	0.497816	F3	Missense	-0.0709074	-0.114988	-0.0440805
pDEST_HC_Rec_Bxb_v2_UTR5_Flag_COMT_moxGFP_LPS:4872:C:A	0.862802	F3	Missense	-0.114988	-0.0959877	0.0190002
pDEST_HC_Rec_Bxb_v2_UTR5_Flag_COMT_moxGFP_LPS:4872:C:G	3.39307	F3	Missense	-0.114988	-0.121838	-0.0068499
pDEST_HC_Rec_Bxb_v2_UTR5_Flag_COMT_moxGFP_LPS:4872:C:T	1.95438	F3	Missense	-0.114988	-0.099362	0.0156259
pDEST_HC_Rec_Bxb_v2_UTR5_Flag_COMT_moxGFP_LPS:4872:CA:AC	0.557603	F3	Missense	-0.114988	-0.018981	0.096007
pDEST_HC_Rec_Bxb_v2_UTR5_Flag_COMT_moxGFP_LPS:4872:CA:AG	0.348999	F3	Missense	-0.114988	-0.133917	-0.0189292
pDEST_HC_Rec_Bxb_v2_UTR5_Flag_COMT_moxGFP_LPS:4872:CA:AT	-1.00067	F3	Missense	-0.114988	-0.0752829	0.039705
pDEST_HC_Rec_Bxb_v2_UTR5_Flag_COMT_moxGFP_LPS:4872:CA:GC	0.907994	F3	Missense	-0.114988	0.0127865	0.127774
pDEST_HC_Rec_Bxb_v2_UTR5_Flag_COMT_moxGFP_LPS:4872:CA:GG	1.31433	F3	Missense	-0.114988	0.04307	0.158058
pDEST_HC_Rec_Bxb_v2_UTR5_Flag_COMT_moxGFP_LPS:4872:CA:GT	2.46382	F3	Missense	-0.114988	-0.0253781	0.0896098
pDEST_HC_Rec_Bxb_v2_UTR5_Flag_COMT_moxGFP_LPS:4872:CA:TC	1.76997	F3	Missense	-0.114988	-0.0868482	0.0281397
pDEST_HC_Rec_Bxb_v2_UTR5_Flag_COMT_moxGFP_LPS:4872:CA:TG	0.544447	F3	Missense	-0.114988	-0.0184899	0.0964981
pDEST_HC_Rec_Bxb_v2_UTR5_Flag_COMT_moxGFP_LPS:4872:CA:TT	0.743552	F3	Missense	-0.114988	-0.0628993	0.0520886
pDEST_HC_Rec_Bxb_v2_UTR5_Flag_COMT_moxGFP_LPS:4872:CAT:AAA	0.779965	F3	Missense	-0.114988	-0.178436	-0.0634482
pDEST_HC_Rec_Bxb_v2_UTR5_Flag_COMT_moxGFP_LPS:4872:CAT:AAC	2.01813	F3	Missense	-0.114988	0.0662646	0.181253
pDEST_HC_Rec_Bxb_v2_UTR5_Flag_COMT_moxGFP_LPS:4872:CAT:AAG	1.04056	F3	Missense	-0.114988	-0.10611	0.00887815
pDEST_HC_Rec_Bxb_v2_UTR5_Flag_COMT_moxGFP_LPS:4872:CAT:ACA	-1.33589	F3	Missense	-0.114988	-0.0495674	0.0654205
pDEST_HC_Rec_Bxb_v2_UTR5_Flag_COMT_moxGFP_LPS:4872:CAT:ACC	-0.722133	F3	Missense	-0.114988	0.125192	0.24018
pDEST_HC_Rec_Bxb_v2_UTR5_Flag_COMT_moxGFP_LPS:4872:CAT:ACG	0.0949896	F3	Missense	-0.114988	0.017344	0.132332
pDEST_HC_Rec_Bxb_v2_UTR5_Flag_COMT_moxGFP_LPS:4872:CAT:AGA	1.51717	F3	Missense	-0.114988	-0.121392	-0.00640386
pDEST_HC_Rec_Bxb_v2_UTR5_Flag_COMT_moxGFP_LPS:4872:CAT:AGC	-1.62247	F3	Missense	-0.114988	0.0230869	0.138075
pDEST_HC_Rec_Bxb_v2_UTR5_Flag_COMT_moxGFP_LPS:4872:CAT:AGG	0.611238	F3	Missense	-0.114988	-0.118262	-0.00327379
pDEST_HC_Rec_Bxb_v2_UTR5_Flag_COMT_moxGFP_LPS:4872:CAT:ATA	-1.11735	F3	Missense	-0.114988	-0.0988975	0.0160904
pDEST_HC_Rec_Bxb_v2_UTR5_Flag_COMT_moxGFP_LPS:4872:CAT:ATC	1.02163	F3	Missense	-0.114988	0.102743	0.217731
pDEST_HC_Rec_Bxb_v2_UTR5_Flag_COMT_moxGFP_LPS:4872:CAT:ATG	-0.014613	F3	Missense	-0.114988	0.039168	0.154156
pDEST_HC_Rec_Bxb_v2_UTR5_Flag_COMT_moxGFP_LPS:4872:CAT:GAA	0.900534	F3	Missense	-0.114988	-0.158249	-0.0432607
pDEST_HC_Rec_Bxb_v2_UTR5_Flag_COMT_moxGFP_LPS:4872:CAT:GAC	1.29323	F3	Missense	-0.114988	-0.0573389	0.057649
pDEST_HC_Rec_Bxb_v2_UTR5_Flag_COMT_moxGFP_LPS:4872:CAT:GAG	0.852754	F3	Missense	-0.114988	-0.123011	-0.00802332
pDEST_HC_Rec_Bxb_v2_UTR5_Flag_COMT_moxGFP_LPS:4872:CAT:GCA	1.94672	F3	Missense	-0.114988	-0.0147251	0.100263
pDEST_HC_Rec_Bxb_v2_UTR5_Flag_COMT_moxGFP_LPS:4872:CAT:GCC	-0.11292	F3	Missense	-0.114988	0.0878739	0.202862
pDEST_HC_Rec_Bxb_v2_UTR5_Flag_COMT_moxGFP_LPS:4872:CAT:GCG	2.53591	F3	Missense	-0.114988	0.000779794	0.115768
pDEST_HC_Rec_Bxb_v2_UTR5_Flag_COMT_moxGFP_LPS:4872:CAT:GGA	0.169015	F3	Missense	-0.114988	0.0135515	0.128539
pDEST_HC_Rec_Bxb_v2_UTR5_Flag_COMT_moxGFP_LPS:4872:CAT:GGC	0.443361	F3	Missense	-0.114988	0.145936	0.260924
pDEST_HC_Rec_Bxb_v2_UTR5_Flag_COMT_moxGFP_LPS:4872:CAT:GGG	0.948183	F3	Missense	-0.114988	0.0588085	0.173796
pDEST_HC_Rec_Bxb_v2_UTR5_Flag_COMT_moxGFP_LPS:4872:CAT:GTA	0.00987269	F3	Missense	-0.114988	-0.0207168	0.0942711
pDEST_HC_Rec_Bxb_v2_UTR5_Flag_COMT_moxGFP_LPS:4872:CAT:GTC	0.546948	F3	Missense	-0.114988	0.164123	0.279111
pDEST_HC_Rec_Bxb_v2_UTR5_Flag_COMT_moxGFP_LPS:4872:CAT:GTG	-0.374208	F3	Missense	-0.114988	0.108532	0.22352
pDEST_HC_Rec_Bxb_v2_UTR5_Flag_COMT_moxGFP_LPS:4872:CAT:TAC	3.00692	F3	Missense	-0.114988	0.116295	0.231282
pDEST_HC_Rec_Bxb_v2_UTR5_Flag_COMT_moxGFP_LPS:4872:CAT:TAG	1.07857	F3	Nonsense	-0.114988	NA	NA
pDEST_HC_Rec_Bxb_v2_UTR5_Flag_COMT_moxGFP_LPS:4872:CAT:TCA	0.815482	F3	Missense	-0.114988	-0.0801349	0.034853
pDEST_HC_Rec_Bxb_v2_UTR5_Flag_COMT_moxGFP_LPS:4872:CAT:TCC	0.390511	F3	Missense	-0.114988	0.0927359	0.207724
pDEST_HC_Rec_Bxb_v2_UTR5_Flag_COMT_moxGFP_LPS:4872:CAT:TCG	0.285734	F3	Missense	-0.114988	-0.00612884	0.108859
pDEST_HC_Rec_Bxb_v2_UTR5_Flag_COMT_moxGFP_LPS:4872:CAT:TGC	-0.218327	F3	Missense	-0.114988	0.0890696	0.204058
pDEST_HC_Rec_Bxb_v2_UTR5_Flag_COMT_moxGFP_LPS:4872:CAT:TGG	-0.507766	F3	Missense	-0.114988	0.0964068	0.211395
pDEST_HC_Rec_Bxb_v2_UTR5_Flag_COMT_moxGFP_LPS:4872:CAT:TTA	-0.0430833	F3	Missense	-0.114988	-0.140313	-0.0253253
pDEST_HC_Rec_Bxb_v2_UTR5_Flag_COMT_moxGFP_LPS:4872:CAT:TTC	1.6097	F3	Missense	-0.114988	0.149458	0.264446
pDEST_HC_Rec_Bxb_v2_UTR5_Flag_COMT_moxGFP_LPS:4872:CAT:TTG	1.88252	F3	Missense	-0.114988	-0.0809532	0.0340347
pDEST_HC_Rec_Bxb_v2_UTR5_Flag_COMT_moxGFP_LPS:4873:A:C	2.84254	F3	Missense	-0.114988	-0.0258735	0.0891144
pDEST_HC_Rec_Bxb_v2_UTR5_Flag_COMT_moxGFP_LPS:4873:A:G	2.8343	F3	Missense	-0.114988	0.000355611	0.115344
pDEST_HC_Rec_Bxb_v2_UTR5_Flag_COMT_moxGFP_LPS:4873:A:T	2.60963	F3	Missense	-0.114988	-0.0224526	0.0925353
pDEST_HC_Rec_Bxb_v2_UTR5_Flag_COMT_moxGFP_LPS:4873:AT:CA	1.77557	F3	Missense	-0.114988	-0.0521377	0.0628502
pDEST_HC_Rec_Bxb_v2_UTR5_Flag_COMT_moxGFP_LPS:4873:AT:CC	0.823212	F3	Missense	-0.114988	0.015159	0.130147
pDEST_HC_Rec_Bxb_v2_UTR5_Flag_COMT_moxGFP_LPS:4873:AT:CG	1.00413	F3	Missense	-0.114988	-0.0308306	0.0841573
pDEST_HC_Rec_Bxb_v2_UTR5_Flag_COMT_moxGFP_LPS:4873:AT:GA	1.98941	F3	Missense	-0.114988	-0.103107	0.0118814
pDEST_HC_Rec_Bxb_v2_UTR5_Flag_COMT_moxGFP_LPS:4873:AT:GC	-0.992143	F3	Missense	-0.114988	0.0272987	0.142287
pDEST_HC_Rec_Bxb_v2_UTR5_Flag_COMT_moxGFP_LPS:4873:AT:GG	2.37954	F3	Missense	-0.114988	-0.0371063	0.0778817
pDEST_HC_Rec_Bxb_v2_UTR5_Flag_COMT_moxGFP_LPS:4873:AT:TA	0.05129	F3	Missense	-0.114988	-0.0774472	0.0375407
pDEST_HC_Rec_Bxb_v2_UTR5_Flag_COMT_moxGFP_LPS:4873:AT:TC	0.552856	F3	Missense	-0.114988	0.178302	0.29329
pDEST_HC_Rec_Bxb_v2_UTR5_Flag_COMT_moxGFP_LPS:4873:AT:TG	0.929489	F3	Missense	-0.114988	0.170588	0.285576
pDEST_HC_Rec_Bxb_v2_UTR5_Flag_COMT_moxGFP_LPS:4874:T:A	1.27062	F3	Missense	-0.114988	-0.0938369	0.0211511
pDEST_HC_Rec_Bxb_v2_UTR5_Flag_COMT_moxGFP_LPS:4874:T:C	1.47421	F3	Silent	-0.114988	-0.00822876	0.106759
pDEST_HC_Rec_Bxb_v2_UTR5_Flag_COMT_moxGFP_LPS:4874:T:G	1.63791	F3	Missense	-0.114988	-0.0709074	0.0440805
pDEST_HC_Rec_Bxb_v2_UTR5_Flag_COMT_moxGFP_LPS:4875:G:A	0.257755	F3	Missense	0.000779794	0.017344	0.0165642
pDEST_HC_Rec_Bxb_v2_UTR5_Flag_COMT_moxGFP_LPS:4875:G:C	1.61838	F3	Missense	0.000779794	-0.0308306	-0.0316104
pDEST_HC_Rec_Bxb_v2_UTR5_Flag_COMT_moxGFP_LPS:4875:G:T	0.321574	F3	Missense	0.000779794	-0.00612884	-0.00690863
pDEST_HC_Rec_Bxb_v2_UTR5_Flag_COMT_moxGFP_LPS:4875:GC:AA	0.197522	F3	Missense	0.000779794	-0.10611	-0.10689
pDEST_HC_Rec_Bxb_v2_UTR5_Flag_COMT_moxGFP_LPS:4875:GC:AG	0.737376	F3	Missense	0.000779794	-0.118262	-0.119042
pDEST_HC_Rec_Bxb_v2_UTR5_Flag_COMT_moxGFP_LPS:4875:GC:AT	-1.32284	F3	Missense	0.000779794	0.039168	0.0383882
pDEST_HC_Rec_Bxb_v2_UTR5_Flag_COMT_moxGFP_LPS:4875:GC:CA	0.183283	F3	Missense	0.000779794	-0.0709074	-0.0716872
pDEST_HC_Rec_Bxb_v2_UTR5_Flag_COMT_moxGFP_LPS:4875:GC:CG	-0.0840238	F3	Missense	0.000779794	-0.0371063	-0.0378861
pDEST_HC_Rec_Bxb_v2_UTR5_Flag_COMT_moxGFP_LPS:4875:GC:CT	0.187286	F3	Missense	0.000779794	0.170588	0.169808
pDEST_HC_Rec_Bxb_v2_UTR5_Flag_COMT_moxGFP_LPS:4875:GC:TA	-1.09432	F3	Nonsense	0.000779794	NA	NA
pDEST_HC_Rec_Bxb_v2_UTR5_Flag_COMT_moxGFP_LPS:4875:GC:TG	0.406611	F3	Missense	0.000779794	0.0964068	0.095627
pDEST_HC_Rec_Bxb_v2_UTR5_Flag_COMT_moxGFP_LPS:4875:GC:TT	0.113696	F3	Missense	0.000779794	-0.0809532	-0.081733
pDEST_HC_Rec_Bxb_v2_UTR5_Flag_COMT_moxGFP_LPS:4875:GCG:AAA	-0.279027	F3	Missense	0.000779794	-0.178436	-0.179216
pDEST_HC_Rec_Bxb_v2_UTR5_Flag_COMT_moxGFP_LPS:4875:GCG:AAC	1.26744	F3	Missense	0.000779794	0.0662646	0.0654848
pDEST_HC_Rec_Bxb_v2_UTR5_Flag_COMT_moxGFP_LPS:4875:GCG:AAT	-1.73805	F3	Missense	0.000779794	-0.0959877	-0.0967675
pDEST_HC_Rec_Bxb_v2_UTR5_Flag_COMT_moxGFP_LPS:4875:GCG:ACA	0.984859	F3	Missense	0.000779794	-0.0495674	-0.0503472
pDEST_HC_Rec_Bxb_v2_UTR5_Flag_COMT_moxGFP_LPS:4875:GCG:ACC	0.140777	F3	Missense	0.000779794	0.125192	0.124412
pDEST_HC_Rec_Bxb_v2_UTR5_Flag_COMT_moxGFP_LPS:4875:GCG:ACT	1.63881	F3	Missense	0.000779794	-0.018981	-0.0197607
pDEST_HC_Rec_Bxb_v2_UTR5_Flag_COMT_moxGFP_LPS:4875:GCG:AGA	-0.166694	F3	Missense	0.000779794	-0.121392	-0.122172
pDEST_HC_Rec_Bxb_v2_UTR5_Flag_COMT_moxGFP_LPS:4875:GCG:AGC	-0.484406	F3	Missense	0.000779794	0.0230869	0.0223071
pDEST_HC_Rec_Bxb_v2_UTR5_Flag_COMT_moxGFP_LPS:4875:GCG:AGT	-3.44851	F3	Missense	0.000779794	-0.133917	-0.134697
pDEST_HC_Rec_Bxb_v2_UTR5_Flag_COMT_moxGFP_LPS:4875:GCG:ATC	-1.35144	F3	Missense	0.000779794	0.102743	0.101963
pDEST_HC_Rec_Bxb_v2_UTR5_Flag_COMT_moxGFP_LPS:4875:GCG:ATT	-2.56821	F3	Missense	0.000779794	-0.0752829	-0.0760627
pDEST_HC_Rec_Bxb_v2_UTR5_Flag_COMT_moxGFP_LPS:4875:GCG:CAA	-0.0737089	F3	Missense	0.000779794	-0.0938369	-0.0946167
pDEST_HC_Rec_Bxb_v2_UTR5_Flag_COMT_moxGFP_LPS:4875:GCG:CAC	0.177963	F3	Missense	0.000779794	-0.00822876	-0.00900855
pDEST_HC_Rec_Bxb_v2_UTR5_Flag_COMT_moxGFP_LPS:4875:GCG:CAT	-0.347539	F3	Missense	0.000779794	-0.114988	-0.115768
pDEST_HC_Rec_Bxb_v2_UTR5_Flag_COMT_moxGFP_LPS:4875:GCG:CCA	1.6874	F3	Missense	0.000779794	-0.0521377	-0.0529175
pDEST_HC_Rec_Bxb_v2_UTR5_Flag_COMT_moxGFP_LPS:4875:GCG:CCC	1.693	F3	Missense	0.000779794	0.015159	0.0143792
pDEST_HC_Rec_Bxb_v2_UTR5_Flag_COMT_moxGFP_LPS:4875:GCG:CCT	1.78816	F3	Missense	0.000779794	-0.0258735	-0.0266533
pDEST_HC_Rec_Bxb_v2_UTR5_Flag_COMT_moxGFP_LPS:4875:GCG:CGA	0.230183	F3	Missense	0.000779794	-0.103107	-0.103886
pDEST_HC_Rec_Bxb_v2_UTR5_Flag_COMT_moxGFP_LPS:4875:GCG:CGC	-2.75549	F3	Missense	0.000779794	0.0272987	0.0265189
pDEST_HC_Rec_Bxb_v2_UTR5_Flag_COMT_moxGFP_LPS:4875:GCG:CGT	-0.545151	F3	Missense	0.000779794	0.000355611	-0.000424183
pDEST_HC_Rec_Bxb_v2_UTR5_Flag_COMT_moxGFP_LPS:4875:GCG:CTA	-1.79982	F3	Missense	0.000779794	-0.0774472	-0.078227
pDEST_HC_Rec_Bxb_v2_UTR5_Flag_COMT_moxGFP_LPS:4875:GCG:CTC	-0.177454	F3	Missense	0.000779794	0.178302	0.177522
pDEST_HC_Rec_Bxb_v2_UTR5_Flag_COMT_moxGFP_LPS:4875:GCG:CTT	-3.50076	F3	Missense	0.000779794	-0.0224526	-0.0232324
pDEST_HC_Rec_Bxb_v2_UTR5_Flag_COMT_moxGFP_LPS:4875:GCG:TAC	0.163788	F3	Missense	0.000779794	0.116295	0.115515
pDEST_HC_Rec_Bxb_v2_UTR5_Flag_COMT_moxGFP_LPS:4875:GCG:TAT	-0.663317	F3	Missense	0.000779794	-0.099362	-0.100142
pDEST_HC_Rec_Bxb_v2_UTR5_Flag_COMT_moxGFP_LPS:4875:GCG:TCA	1.25037	F3	Missense	0.000779794	-0.0801349	-0.0809147
pDEST_HC_Rec_Bxb_v2_UTR5_Flag_COMT_moxGFP_LPS:4875:GCG:TCC	-1.73278	F3	Missense	0.000779794	0.0927359	0.0919561
pDEST_HC_Rec_Bxb_v2_UTR5_Flag_COMT_moxGFP_LPS:4875:GCG:TCT	0.9777	F3	Missense	0.000779794	-0.0868482	-0.087628
pDEST_HC_Rec_Bxb_v2_UTR5_Flag_COMT_moxGFP_LPS:4875:GCG:TGC	-0.556664	F3	Missense	0.000779794	0.0890696	0.0882898
pDEST_HC_Rec_Bxb_v2_UTR5_Flag_COMT_moxGFP_LPS:4875:GCG:TGT	-1.95798	F3	Missense	0.000779794	-0.0184899	-0.0192696
pDEST_HC_Rec_Bxb_v2_UTR5_Flag_COMT_moxGFP_LPS:4875:GCG:TTA	-0.0403135	F3	Missense	0.000779794	-0.140313	-0.141093
pDEST_HC_Rec_Bxb_v2_UTR5_Flag_COMT_moxGFP_LPS:4875:GCG:TTC	-0.736237	F3	Missense	0.000779794	0.149458	0.148679
pDEST_HC_Rec_Bxb_v2_UTR5_Flag_COMT_moxGFP_LPS:4875:GCG:TTT	-0.682052	F3	Missense	0.000779794	-0.0628993	-0.0636791
pDEST_HC_Rec_Bxb_v2_UTR5_Flag_COMT_moxGFP_LPS:4876:C:A	1.1125	F3	Missense	0.000779794	-0.123011	-0.123791
pDEST_HC_Rec_Bxb_v2_UTR5_Flag_COMT_moxGFP_LPS:4876:C:G	0.957702	F3	Missense	0.000779794	0.0588085	0.0580287
pDEST_HC_Rec_Bxb_v2_UTR5_Flag_COMT_moxGFP_LPS:4876:C:T	1.16409	F3	Missense	0.000779794	0.108532	0.107753
pDEST_HC_Rec_Bxb_v2_UTR5_Flag_COMT_moxGFP_LPS:4876:CG:AA	-1.00722	F3	Missense	0.000779794	-0.158249	-0.159028
pDEST_HC_Rec_Bxb_v2_UTR5_Flag_COMT_moxGFP_LPS:4876:CG:AC	3.65851	F3	Missense	0.000779794	-0.0573389	-0.0581187
pDEST_HC_Rec_Bxb_v2_UTR5_Flag_COMT_moxGFP_LPS:4876:CG:AT	-1.64847	F3	Missense	0.000779794	-0.121838	-0.122618
pDEST_HC_Rec_Bxb_v2_UTR5_Flag_COMT_moxGFP_LPS:4876:CG:GA	-0.173546	F3	Missense	0.000779794	0.0135515	0.0127718
pDEST_HC_Rec_Bxb_v2_UTR5_Flag_COMT_moxGFP_LPS:4876:CG:GC	0.363485	F3	Missense	0.000779794	0.145936	0.145156
pDEST_HC_Rec_Bxb_v2_UTR5_Flag_COMT_moxGFP_LPS:4876:CG:GT	-0.713667	F3	Missense	0.000779794	0.04307	0.0422902
pDEST_HC_Rec_Bxb_v2_UTR5_Flag_COMT_moxGFP_LPS:4876:CG:TA	0.466793	F3	Missense	0.000779794	-0.0207168	-0.0214966
pDEST_HC_Rec_Bxb_v2_UTR5_Flag_COMT_moxGFP_LPS:4876:CG:TC	-0.0743327	F3	Missense	0.000779794	0.164123	0.163343
pDEST_HC_Rec_Bxb_v2_UTR5_Flag_COMT_moxGFP_LPS:4876:CG:TT	0.0355904	F3	Missense	0.000779794	-0.0253781	-0.0261579
pDEST_HC_Rec_Bxb_v2_UTR5_Flag_COMT_moxGFP_LPS:4877:G:A	-0.393835	F3	Silent	0.000779794	-0.0147251	-0.0155049
pDEST_HC_Rec_Bxb_v2_UTR5_Flag_COMT_moxGFP_LPS:4877:G:C	0.768274	F3	Silent	0.000779794	0.0878739	0.0870941
pDEST_HC_Rec_Bxb_v2_UTR5_Flag_COMT_moxGFP_LPS:4877:G:T	1.90988	F3	Silent	0.000779794	0.0127865	0.0120067
pDEST_HC_Rec_Bxb_v2_UTR5_Flag_COMT_moxGFP_LPS:4878:G:A	1.76542	F3	Missense	-0.123011	-0.10611	0.0169015
pDEST_HC_Rec_Bxb_v2_UTR5_Flag_COMT_moxGFP_LPS:4878:G:C	3.18744	F3	Missense	-0.123011	-0.0709074	0.0521039
pDEST_HC_Rec_Bxb_v2_UTR5_Flag_COMT_moxGFP_LPS:4878:G:T	1.1233	F3	Nonsense	-0.123011	NA	NA
pDEST_HC_Rec_Bxb_v2_UTR5_Flag_COMT_moxGFP_LPS:4878:GA:AC	-0.351868	F3	Missense	-0.123011	0.017344	0.140355
pDEST_HC_Rec_Bxb_v2_UTR5_Flag_COMT_moxGFP_LPS:4878:GA:AG	-0.978699	F3	Missense	-0.123011	-0.118262	0.00474954
pDEST_HC_Rec_Bxb_v2_UTR5_Flag_COMT_moxGFP_LPS:4878:GA:AT	-0.922388	F3	Missense	-0.123011	0.039168	0.162179
pDEST_HC_Rec_Bxb_v2_UTR5_Flag_COMT_moxGFP_LPS:4878:GA:CC	-0.219344	F3	Missense	-0.123011	-0.0308306	0.0921806
pDEST_HC_Rec_Bxb_v2_UTR5_Flag_COMT_moxGFP_LPS:4878:GA:CG	0.574718	F3	Missense	-0.123011	-0.0371063	0.085905
pDEST_HC_Rec_Bxb_v2_UTR5_Flag_COMT_moxGFP_LPS:4878:GA:CT	0.837398	F3	Missense	-0.123011	0.170588	0.293599
pDEST_HC_Rec_Bxb_v2_UTR5_Flag_COMT_moxGFP_LPS:4878:GA:TC	-1.25997	F3	Missense	-0.123011	-0.00612884	0.116882
pDEST_HC_Rec_Bxb_v2_UTR5_Flag_COMT_moxGFP_LPS:4878:GA:TG	-1.62729	F3	Missense	-0.123011	0.0964068	0.219418
pDEST_HC_Rec_Bxb_v2_UTR5_Flag_COMT_moxGFP_LPS:4878:GA:TT	-0.0493192	F3	Missense	-0.123011	-0.0809532	0.0420581
pDEST_HC_Rec_Bxb_v2_UTR5_Flag_COMT_moxGFP_LPS:4878:GAG:AAA	2.00187	F3	Missense	-0.123011	-0.178436	-0.0554248
pDEST_HC_Rec_Bxb_v2_UTR5_Flag_COMT_moxGFP_LPS:4878:GAG:AAC	1.77904	F3	Missense	-0.123011	0.0662646	0.189276
pDEST_HC_Rec_Bxb_v2_UTR5_Flag_COMT_moxGFP_LPS:4878:GAG:AAT	1.38738	F3	Missense	-0.123011	-0.0959877	0.0270235
pDEST_HC_Rec_Bxb_v2_UTR5_Flag_COMT_moxGFP_LPS:4878:GAG:ACA	-0.0123191	F3	Missense	-0.123011	-0.0495674	0.0734438
pDEST_HC_Rec_Bxb_v2_UTR5_Flag_COMT_moxGFP_LPS:4878:GAG:ACC	0.848877	F3	Missense	-0.123011	0.125192	0.248203
pDEST_HC_Rec_Bxb_v2_UTR5_Flag_COMT_moxGFP_LPS:4878:GAG:ACT	1.95147	F3	Missense	-0.123011	-0.018981	0.10403
pDEST_HC_Rec_Bxb_v2_UTR5_Flag_COMT_moxGFP_LPS:4878:GAG:AGA	0.576305	F3	Missense	-0.123011	-0.121392	0.00161947
pDEST_HC_Rec_Bxb_v2_UTR5_Flag_COMT_moxGFP_LPS:4878:GAG:AGC	-1.99992	F3	Missense	-0.123011	0.0230869	0.146098
pDEST_HC_Rec_Bxb_v2_UTR5_Flag_COMT_moxGFP_LPS:4878:GAG:AGT	0.359618	F3	Missense	-0.123011	-0.133917	-0.0109058
pDEST_HC_Rec_Bxb_v2_UTR5_Flag_COMT_moxGFP_LPS:4878:GAG:ATC	-0.692112	F3	Missense	-0.123011	0.102743	0.225754
pDEST_HC_Rec_Bxb_v2_UTR5_Flag_COMT_moxGFP_LPS:4878:GAG:CAA	-2.15432	F3	Missense	-0.123011	-0.0938369	0.0291744
pDEST_HC_Rec_Bxb_v2_UTR5_Flag_COMT_moxGFP_LPS:4878:GAG:CAC	0.352196	F3	Missense	-0.123011	-0.00822876	0.114782
pDEST_HC_Rec_Bxb_v2_UTR5_Flag_COMT_moxGFP_LPS:4878:GAG:CAT	1.15013	F3	Missense	-0.123011	-0.114988	0.00802332
pDEST_HC_Rec_Bxb_v2_UTR5_Flag_COMT_moxGFP_LPS:4878:GAG:CCA	-0.071042	F3	Missense	-0.123011	-0.0521377	0.0708736
pDEST_HC_Rec_Bxb_v2_UTR5_Flag_COMT_moxGFP_LPS:4878:GAG:CCC	-0.0644015	F3	Missense	-0.123011	0.015159	0.13817
pDEST_HC_Rec_Bxb_v2_UTR5_Flag_COMT_moxGFP_LPS:4878:GAG:CCT	1.05434	F3	Missense	-0.123011	-0.0258735	0.0971377
pDEST_HC_Rec_Bxb_v2_UTR5_Flag_COMT_moxGFP_LPS:4878:GAG:CGA	-1.31935	F3	Missense	-0.123011	-0.103107	0.0199047
pDEST_HC_Rec_Bxb_v2_UTR5_Flag_COMT_moxGFP_LPS:4878:GAG:CGC	-1.1423	F3	Missense	-0.123011	0.0272987	0.15031
pDEST_HC_Rec_Bxb_v2_UTR5_Flag_COMT_moxGFP_LPS:4878:GAG:CGT	-0.0443672	F3	Missense	-0.123011	0.000355611	0.123367
pDEST_HC_Rec_Bxb_v2_UTR5_Flag_COMT_moxGFP_LPS:4878:GAG:CTC	1.14482	F3	Missense	-0.123011	0.178302	0.301314
pDEST_HC_Rec_Bxb_v2_UTR5_Flag_COMT_moxGFP_LPS:4878:GAG:CTT	-1.54659	F3	Missense	-0.123011	-0.0224526	0.100559
pDEST_HC_Rec_Bxb_v2_UTR5_Flag_COMT_moxGFP_LPS:4878:GAG:TAC	0.547387	F3	Missense	-0.123011	0.116295	0.239306
pDEST_HC_Rec_Bxb_v2_UTR5_Flag_COMT_moxGFP_LPS:4878:GAG:TAT	0.535983	F3	Missense	-0.123011	-0.099362	0.0236493
pDEST_HC_Rec_Bxb_v2_UTR5_Flag_COMT_moxGFP_LPS:4878:GAG:TCA	0.0365345	F3	Missense	-0.123011	-0.0801349	0.0428763
pDEST_HC_Rec_Bxb_v2_UTR5_Flag_COMT_moxGFP_LPS:4878:GAG:TCC	0.624977	F3	Missense	-0.123011	0.0927359	0.215747
pDEST_HC_Rec_Bxb_v2_UTR5_Flag_COMT_moxGFP_LPS:4878:GAG:TCT	-2.4203	F3	Missense	-0.123011	-0.0868482	0.0361631
pDEST_HC_Rec_Bxb_v2_UTR5_Flag_COMT_moxGFP_LPS:4878:GAG:TGC	-2.62775	F3	Missense	-0.123011	0.0890696	0.212081
pDEST_HC_Rec_Bxb_v2_UTR5_Flag_COMT_moxGFP_LPS:4878:GAG:TGT	-0.173855	F3	Missense	-0.123011	-0.0184899	0.104521
pDEST_HC_Rec_Bxb_v2_UTR5_Flag_COMT_moxGFP_LPS:4878:GAG:TTT	-0.0841671	F3	Missense	-0.123011	-0.0628993	0.0601119
pDEST_HC_Rec_Bxb_v2_UTR5_Flag_COMT_moxGFP_LPS:4879:A:C	-0.273472	F3	Missense	-0.123011	0.000779794	0.123791
pDEST_HC_Rec_Bxb_v2_UTR5_Flag_COMT_moxGFP_LPS:4879:A:G	0.657119	F3	Missense	-0.123011	0.0588085	0.18182
pDEST_HC_Rec_Bxb_v2_UTR5_Flag_COMT_moxGFP_LPS:4879:A:T	1.79123	F3	Missense	-0.123011	0.108532	0.231544
pDEST_HC_Rec_Bxb_v2_UTR5_Flag_COMT_moxGFP_LPS:4879:AG:CA	0.449016	F3	Missense	-0.123011	-0.0147251	0.108286
pDEST_HC_Rec_Bxb_v2_UTR5_Flag_COMT_moxGFP_LPS:4879:AG:CC	0.149662	F3	Missense	-0.123011	0.0878739	0.210885
pDEST_HC_Rec_Bxb_v2_UTR5_Flag_COMT_moxGFP_LPS:4879:AG:CT	0.573383	F3	Missense	-0.123011	0.0127865	0.135798
pDEST_HC_Rec_Bxb_v2_UTR5_Flag_COMT_moxGFP_LPS:4879:AG:GA	0.301449	F3	Missense	-0.123011	0.0135515	0.136563
pDEST_HC_Rec_Bxb_v2_UTR5_Flag_COMT_moxGFP_LPS:4879:AG:GC	-0.331634	F3	Missense	-0.123011	0.145936	0.268947
pDEST_HC_Rec_Bxb_v2_UTR5_Flag_COMT_moxGFP_LPS:4879:AG:GT	0.323722	F3	Missense	-0.123011	0.04307	0.166081
pDEST_HC_Rec_Bxb_v2_UTR5_Flag_COMT_moxGFP_LPS:4879:AG:TA	-1.93903	F3	Missense	-0.123011	-0.0207168	0.102294
pDEST_HC_Rec_Bxb_v2_UTR5_Flag_COMT_moxGFP_LPS:4879:AG:TC	-0.0230207	F3	Missense	-0.123011	0.164123	0.287134
pDEST_HC_Rec_Bxb_v2_UTR5_Flag_COMT_moxGFP_LPS:4879:AG:TT	-0.245514	F3	Missense	-0.123011	-0.0253781	0.0976331
pDEST_HC_Rec_Bxb_v2_UTR5_Flag_COMT_moxGFP_LPS:4880:G:C	2.0191	F3	Missense	-0.123011	-0.0573389	0.0656724
pDEST_HC_Rec_Bxb_v2_UTR5_Flag_COMT_moxGFP_LPS:4880:G:T	3.0869	F3	Missense	-0.123011	-0.121838	0.00117342
pDEST_HC_Rec_Bxb_v2_UTR5_Flag_COMT_moxGFP_LPS:4881:C:A	3.76742	F3	Missense	0.015159	0.125192	0.110033
pDEST_HC_Rec_Bxb_v2_UTR5_Flag_COMT_moxGFP_LPS:4881:C:G	0.694984	F3	Missense	0.015159	0.0878739	0.0727149
pDEST_HC_Rec_Bxb_v2_UTR5_Flag_COMT_moxGFP_LPS:4881:C:T	1.7571	F3	Missense	0.015159	0.0927359	0.0775769
pDEST_HC_Rec_Bxb_v2_UTR5_Flag_COMT_moxGFP_LPS:4881:CC:AA	0.572088	F3	Missense	0.015159	0.0662646	0.0511056
pDEST_HC_Rec_Bxb_v2_UTR5_Flag_COMT_moxGFP_LPS:4881:CC:AG	-0.326081	F3	Missense	0.015159	0.0230869	0.00792792
pDEST_HC_Rec_Bxb_v2_UTR5_Flag_COMT_moxGFP_LPS:4881:CC:AT	-1.32438	F3	Missense	0.015159	0.102743	0.0875842
pDEST_HC_Rec_Bxb_v2_UTR5_Flag_COMT_moxGFP_LPS:4881:CC:GA	2.76167	F3	Missense	0.015159	-0.0573389	-0.0724979
pDEST_HC_Rec_Bxb_v2_UTR5_Flag_COMT_moxGFP_LPS:4881:CC:GG	-0.814339	F3	Missense	0.015159	0.145936	0.130777
pDEST_HC_Rec_Bxb_v2_UTR5_Flag_COMT_moxGFP_LPS:4881:CC:GT	0.682204	F3	Missense	0.015159	0.164123	0.148964
pDEST_HC_Rec_Bxb_v2_UTR5_Flag_COMT_moxGFP_LPS:4881:CC:TA	-0.299172	F3	Missense	0.015159	0.116295	0.101136
pDEST_HC_Rec_Bxb_v2_UTR5_Flag_COMT_moxGFP_LPS:4881:CC:TG	-0.804707	F3	Missense	0.015159	0.0890696	0.0739106
pDEST_HC_Rec_Bxb_v2_UTR5_Flag_COMT_moxGFP_LPS:4881:CC:TT	0.401672	F3	Missense	0.015159	0.149458	0.134299
pDEST_HC_Rec_Bxb_v2_UTR5_Flag_COMT_moxGFP_LPS:4881:CCC:AAA	0.174322	F3	Missense	0.015159	-0.178436	-0.193595
pDEST_HC_Rec_Bxb_v2_UTR5_Flag_COMT_moxGFP_LPS:4881:CCC:AAG	-0.112807	F3	Missense	0.015159	-0.10611	-0.121269
pDEST_HC_Rec_Bxb_v2_UTR5_Flag_COMT_moxGFP_LPS:4881:CCC:AAT	-1.34705	F3	Missense	0.015159	-0.0959877	-0.111147
pDEST_HC_Rec_Bxb_v2_UTR5_Flag_COMT_moxGFP_LPS:4881:CCC:ACA	1.19533	F3	Missense	0.015159	-0.0495674	-0.0647265
pDEST_HC_Rec_Bxb_v2_UTR5_Flag_COMT_moxGFP_LPS:4881:CCC:ACG	2.36613	F3	Missense	0.015159	0.017344	0.00218495
pDEST_HC_Rec_Bxb_v2_UTR5_Flag_COMT_moxGFP_LPS:4881:CCC:ACT	0.55622	F3	Missense	0.015159	-0.018981	-0.03414
pDEST_HC_Rec_Bxb_v2_UTR5_Flag_COMT_moxGFP_LPS:4881:CCC:AGA	-0.121573	F3	Missense	0.015159	-0.121392	-0.136551
pDEST_HC_Rec_Bxb_v2_UTR5_Flag_COMT_moxGFP_LPS:4881:CCC:AGG	1.98433	F3	Missense	0.015159	-0.118262	-0.133421
pDEST_HC_Rec_Bxb_v2_UTR5_Flag_COMT_moxGFP_LPS:4881:CCC:AGT	0.273076	F3	Missense	0.015159	-0.133917	-0.149076
pDEST_HC_Rec_Bxb_v2_UTR5_Flag_COMT_moxGFP_LPS:4881:CCC:ATG	-2.02582	F3	Missense	0.015159	0.039168	0.024009
pDEST_HC_Rec_Bxb_v2_UTR5_Flag_COMT_moxGFP_LPS:4881:CCC:GAA	-0.388855	F3	Missense	0.015159	-0.158249	-0.173408
pDEST_HC_Rec_Bxb_v2_UTR5_Flag_COMT_moxGFP_LPS:4881:CCC:GAG	0.845206	F3	Missense	0.015159	-0.123011	-0.13817
pDEST_HC_Rec_Bxb_v2_UTR5_Flag_COMT_moxGFP_LPS:4881:CCC:GAT	-3.55177	F3	Missense	0.015159	-0.121838	-0.136997
pDEST_HC_Rec_Bxb_v2_UTR5_Flag_COMT_moxGFP_LPS:4881:CCC:GCA	-0.431552	F3	Missense	0.015159	-0.0147251	-0.0298841
pDEST_HC_Rec_Bxb_v2_UTR5_Flag_COMT_moxGFP_LPS:4881:CCC:GCG	0.282704	F3	Missense	0.015159	0.000779794	-0.0143792
pDEST_HC_Rec_Bxb_v2_UTR5_Flag_COMT_moxGFP_LPS:4881:CCC:GCT	-2.07811	F3	Missense	0.015159	0.0127865	-0.00237256
pDEST_HC_Rec_Bxb_v2_UTR5_Flag_COMT_moxGFP_LPS:4881:CCC:GGA	-0.2671	F3	Missense	0.015159	0.0135515	-0.00160747
pDEST_HC_Rec_Bxb_v2_UTR5_Flag_COMT_moxGFP_LPS:4881:CCC:GGG	0.355049	F3	Missense	0.015159	0.0588085	0.0436494
pDEST_HC_Rec_Bxb_v2_UTR5_Flag_COMT_moxGFP_LPS:4881:CCC:GGT	1.29721	F3	Missense	0.015159	0.04307	0.0279109
pDEST_HC_Rec_Bxb_v2_UTR5_Flag_COMT_moxGFP_LPS:4881:CCC:GTA	-2.51714	F3	Missense	0.015159	-0.0207168	-0.0358758
pDEST_HC_Rec_Bxb_v2_UTR5_Flag_COMT_moxGFP_LPS:4881:CCC:GTT	0.147691	F3	Missense	0.015159	-0.0253781	-0.0405372
pDEST_HC_Rec_Bxb_v2_UTR5_Flag_COMT_moxGFP_LPS:4881:CCC:TCA	-0.158172	F3	Missense	0.015159	-0.0801349	-0.0952939
pDEST_HC_Rec_Bxb_v2_UTR5_Flag_COMT_moxGFP_LPS:4881:CCC:TCG	-0.780222	F3	Missense	0.015159	-0.00612884	-0.0212879
pDEST_HC_Rec_Bxb_v2_UTR5_Flag_COMT_moxGFP_LPS:4881:CCC:TCT	0.0894122	F3	Missense	0.015159	-0.0868482	-0.102007
pDEST_HC_Rec_Bxb_v2_UTR5_Flag_COMT_moxGFP_LPS:4881:CCC:TGG	0.725043	F3	Missense	0.015159	0.0964068	0.0812478
pDEST_HC_Rec_Bxb_v2_UTR5_Flag_COMT_moxGFP_LPS:4881:CCC:TGT	-0.679173	F3	Missense	0.015159	-0.0184899	-0.0336489
pDEST_HC_Rec_Bxb_v2_UTR5_Flag_COMT_moxGFP_LPS:4881:CCC:TTA	-0.948858	F3	Missense	0.015159	-0.140313	-0.155472
pDEST_HC_Rec_Bxb_v2_UTR5_Flag_COMT_moxGFP_LPS:4881:CCC:TTG	0.451942	F3	Missense	0.015159	-0.0809532	-0.0961122
pDEST_HC_Rec_Bxb_v2_UTR5_Flag_COMT_moxGFP_LPS:4881:CCC:TTT	0.152635	F3	Missense	0.015159	-0.0628993	-0.0780584
pDEST_HC_Rec_Bxb_v2_UTR5_Flag_COMT_moxGFP_LPS:4882:C:A	0.990673	F3	Missense	0.015159	-0.00822876	-0.0233878
pDEST_HC_Rec_Bxb_v2_UTR5_Flag_COMT_moxGFP_LPS:4882:C:G	-0.084291	F3	Missense	0.015159	0.0272987	0.0121397
pDEST_HC_Rec_Bxb_v2_UTR5_Flag_COMT_moxGFP_LPS:4882:C:T	-0.233218	F3	Missense	0.015159	0.178302	0.163143
pDEST_HC_Rec_Bxb_v2_UTR5_Flag_COMT_moxGFP_LPS:4882:CC:AG	1.00189	F3	Missense	0.015159	-0.0709074	-0.0860664
pDEST_HC_Rec_Bxb_v2_UTR5_Flag_COMT_moxGFP_LPS:4882:CC:AT	-1.37966	F3	Missense	0.015159	-0.114988	-0.130147
pDEST_HC_Rec_Bxb_v2_UTR5_Flag_COMT_moxGFP_LPS:4882:CC:GA	-1.12383	F3	Missense	0.015159	-0.103107	-0.118266
pDEST_HC_Rec_Bxb_v2_UTR5_Flag_COMT_moxGFP_LPS:4882:CC:GG	-0.953262	F3	Missense	0.015159	-0.0371063	-0.0522653
pDEST_HC_Rec_Bxb_v2_UTR5_Flag_COMT_moxGFP_LPS:4882:CC:GT	-1.02188	F3	Missense	0.015159	0.000355611	-0.0148034
pDEST_HC_Rec_Bxb_v2_UTR5_Flag_COMT_moxGFP_LPS:4882:CC:TA	-3.81905	F3	Missense	0.015159	-0.0774472	-0.0926062
pDEST_HC_Rec_Bxb_v2_UTR5_Flag_COMT_moxGFP_LPS:4882:CC:TG	-1.68272	F3	Missense	0.015159	0.170588	0.155429
pDEST_HC_Rec_Bxb_v2_UTR5_Flag_COMT_moxGFP_LPS:4882:CC:TT	-1.95103	F3	Missense	0.015159	-0.0224526	-0.0376116
pDEST_HC_Rec_Bxb_v2_UTR5_Flag_COMT_moxGFP_LPS:4883:C:A	-1.19653	F3	Silent	0.015159	-0.0521377	-0.0672967
pDEST_HC_Rec_Bxb_v2_UTR5_Flag_COMT_moxGFP_LPS:4883:C:G	-0.846827	F3	Silent	0.015159	-0.0308306	-0.0459897
pDEST_HC_Rec_Bxb_v2_UTR5_Flag_COMT_moxGFP_LPS:4883:C:T	0.690213	F3	Silent	0.015159	-0.0258735	-0.0410325
pDEST_HC_Rec_Bxb_v2_UTR5_Flag_COMT_moxGFP_LPS:4884:G:A	3.98952	F3	Missense	0.0588085	-0.118262	-0.17707
pDEST_HC_Rec_Bxb_v2_UTR5_Flag_COMT_moxGFP_LPS:4884:G:C	1.45876	F3	Missense	0.0588085	-0.0371063	-0.0959147
pDEST_HC_Rec_Bxb_v2_UTR5_Flag_COMT_moxGFP_LPS:4884:G:T	1.92128	F3	Missense	0.0588085	0.0964068	0.0375984
pDEST_HC_Rec_Bxb_v2_UTR5_Flag_COMT_moxGFP_LPS:4884:GG:AA	0.307853	F3	Missense	0.0588085	-0.10611	-0.164918
pDEST_HC_Rec_Bxb_v2_UTR5_Flag_COMT_moxGFP_LPS:4884:GG:AC	0.691597	F3	Missense	0.0588085	0.017344	-0.0414645
pDEST_HC_Rec_Bxb_v2_UTR5_Flag_COMT_moxGFP_LPS:4884:GG:AT	2.65863	F3	Missense	0.0588085	0.039168	-0.0196404
pDEST_HC_Rec_Bxb_v2_UTR5_Flag_COMT_moxGFP_LPS:4884:GG:CA	0.505151	F3	Missense	0.0588085	-0.0709074	-0.129716
pDEST_HC_Rec_Bxb_v2_UTR5_Flag_COMT_moxGFP_LPS:4884:GG:CC	0.875661	F3	Missense	0.0588085	-0.0308306	-0.0896391
pDEST_HC_Rec_Bxb_v2_UTR5_Flag_COMT_moxGFP_LPS:4884:GG:CT	1.63555	F3	Missense	0.0588085	0.170588	0.111779
pDEST_HC_Rec_Bxb_v2_UTR5_Flag_COMT_moxGFP_LPS:4884:GG:TC	0.990444	F3	Missense	0.0588085	-0.00612884	-0.0649373
pDEST_HC_Rec_Bxb_v2_UTR5_Flag_COMT_moxGFP_LPS:4884:GG:TT	0.155775	F3	Missense	0.0588085	-0.0809532	-0.139762
pDEST_HC_Rec_Bxb_v2_UTR5_Flag_COMT_moxGFP_LPS:4884:GGG:AAA	0.304249	F3	Missense	0.0588085	-0.178436	-0.237245
pDEST_HC_Rec_Bxb_v2_UTR5_Flag_COMT_moxGFP_LPS:4884:GGG:AAC	0.0945453	F3	Missense	0.0588085	0.0662646	0.00745613
pDEST_HC_Rec_Bxb_v2_UTR5_Flag_COMT_moxGFP_LPS:4884:GGG:AAT	0.0859849	F3	Missense	0.0588085	-0.0959877	-0.154796
pDEST_HC_Rec_Bxb_v2_UTR5_Flag_COMT_moxGFP_LPS:4884:GGG:ACA	0.768084	F3	Missense	0.0588085	-0.0495674	-0.108376
pDEST_HC_Rec_Bxb_v2_UTR5_Flag_COMT_moxGFP_LPS:4884:GGG:ACC	0.060114	F3	Missense	0.0588085	0.125192	0.0663837
pDEST_HC_Rec_Bxb_v2_UTR5_Flag_COMT_moxGFP_LPS:4884:GGG:ACT	-0.210417	F3	Missense	0.0588085	-0.018981	-0.0777894
pDEST_HC_Rec_Bxb_v2_UTR5_Flag_COMT_moxGFP_LPS:4884:GGG:AGA	0.657374	F3	Missense	0.0588085	-0.121392	-0.1802
pDEST_HC_Rec_Bxb_v2_UTR5_Flag_COMT_moxGFP_LPS:4884:GGG:AGC	0.827634	F3	Missense	0.0588085	0.0230869	-0.0357215
pDEST_HC_Rec_Bxb_v2_UTR5_Flag_COMT_moxGFP_LPS:4884:GGG:AGT	-0.0686294	F3	Missense	0.0588085	-0.133917	-0.192726
pDEST_HC_Rec_Bxb_v2_UTR5_Flag_COMT_moxGFP_LPS:4884:GGG:ATA	0.745698	F3	Missense	0.0588085	-0.0988975	-0.157706
pDEST_HC_Rec_Bxb_v2_UTR5_Flag_COMT_moxGFP_LPS:4884:GGG:ATC	0.495559	F3	Missense	0.0588085	0.102743	0.0439348
pDEST_HC_Rec_Bxb_v2_UTR5_Flag_COMT_moxGFP_LPS:4884:GGG:ATT	-0.43447	F3	Missense	0.0588085	-0.0752829	-0.134091
pDEST_HC_Rec_Bxb_v2_UTR5_Flag_COMT_moxGFP_LPS:4884:GGG:CAA	-0.37526	F3	Missense	0.0588085	-0.0938369	-0.152645
pDEST_HC_Rec_Bxb_v2_UTR5_Flag_COMT_moxGFP_LPS:4884:GGG:CAC	0.596635	F3	Missense	0.0588085	-0.00822876	-0.0670372
pDEST_HC_Rec_Bxb_v2_UTR5_Flag_COMT_moxGFP_LPS:4884:GGG:CAT	-0.813615	F3	Missense	0.0588085	-0.114988	-0.173796
pDEST_HC_Rec_Bxb_v2_UTR5_Flag_COMT_moxGFP_LPS:4884:GGG:CCA	0.253461	F3	Missense	0.0588085	-0.0521377	-0.110946
pDEST_HC_Rec_Bxb_v2_UTR5_Flag_COMT_moxGFP_LPS:4884:GGG:CCC	1.08485	F3	Missense	0.0588085	0.015159	-0.0436494
pDEST_HC_Rec_Bxb_v2_UTR5_Flag_COMT_moxGFP_LPS:4884:GGG:CCT	0.784512	F3	Missense	0.0588085	-0.0258735	-0.084682
pDEST_HC_Rec_Bxb_v2_UTR5_Flag_COMT_moxGFP_LPS:4884:GGG:CGA	-0.264022	F3	Missense	0.0588085	-0.103107	-0.161915
pDEST_HC_Rec_Bxb_v2_UTR5_Flag_COMT_moxGFP_LPS:4884:GGG:CGC	-0.00333128	F3	Missense	0.0588085	0.0272987	-0.0315097
pDEST_HC_Rec_Bxb_v2_UTR5_Flag_COMT_moxGFP_LPS:4884:GGG:CGT	1.33333	F3	Missense	0.0588085	0.000355611	-0.0584528
pDEST_HC_Rec_Bxb_v2_UTR5_Flag_COMT_moxGFP_LPS:4884:GGG:CTA	-0.3793	F3	Missense	0.0588085	-0.0774472	-0.136256
pDEST_HC_Rec_Bxb_v2_UTR5_Flag_COMT_moxGFP_LPS:4884:GGG:CTC	0.215076	F3	Missense	0.0588085	0.178302	0.119494
pDEST_HC_Rec_Bxb_v2_UTR5_Flag_COMT_moxGFP_LPS:4884:GGG:CTT	1.18272	F3	Missense	0.0588085	-0.0224526	-0.081261
pDEST_HC_Rec_Bxb_v2_UTR5_Flag_COMT_moxGFP_LPS:4884:GGG:TAC	0.367426	F3	Missense	0.0588085	0.116295	0.0574861
pDEST_HC_Rec_Bxb_v2_UTR5_Flag_COMT_moxGFP_LPS:4884:GGG:TAT	-2.81642	F3	Missense	0.0588085	-0.099362	-0.15817
pDEST_HC_Rec_Bxb_v2_UTR5_Flag_COMT_moxGFP_LPS:4884:GGG:TCA	0.367772	F3	Missense	0.0588085	-0.0801349	-0.138943
pDEST_HC_Rec_Bxb_v2_UTR5_Flag_COMT_moxGFP_LPS:4884:GGG:TCC	0.409093	F3	Missense	0.0588085	0.0927359	0.0339275
pDEST_HC_Rec_Bxb_v2_UTR5_Flag_COMT_moxGFP_LPS:4884:GGG:TCT	1.20319	F3	Missense	0.0588085	-0.0868482	-0.145657
pDEST_HC_Rec_Bxb_v2_UTR5_Flag_COMT_moxGFP_LPS:4884:GGG:TGC	0.745208	F3	Missense	0.0588085	0.0890696	0.0302611
pDEST_HC_Rec_Bxb_v2_UTR5_Flag_COMT_moxGFP_LPS:4884:GGG:TGT	1.06691	F3	Missense	0.0588085	-0.0184899	-0.0772983
pDEST_HC_Rec_Bxb_v2_UTR5_Flag_COMT_moxGFP_LPS:4884:GGG:TTA	0.727698	F3	Missense	0.0588085	-0.140313	-0.199122
pDEST_HC_Rec_Bxb_v2_UTR5_Flag_COMT_moxGFP_LPS:4884:GGG:TTC	0.291524	F3	Missense	0.0588085	0.149458	0.0906499
pDEST_HC_Rec_Bxb_v2_UTR5_Flag_COMT_moxGFP_LPS:4884:GGG:TTT	-0.150577	F3	Missense	0.0588085	-0.0628993	-0.121708
pDEST_HC_Rec_Bxb_v2_UTR5_Flag_COMT_moxGFP_LPS:4885:G:A	1.54096	F3	Missense	0.0588085	-0.123011	-0.18182
pDEST_HC_Rec_Bxb_v2_UTR5_Flag_COMT_moxGFP_LPS:4885:G:C	-0.0707474	F3	Missense	0.0588085	0.000779794	-0.0580287
pDEST_HC_Rec_Bxb_v2_UTR5_Flag_COMT_moxGFP_LPS:4885:G:T	1.07471	F3	Missense	0.0588085	0.108532	0.049724
pDEST_HC_Rec_Bxb_v2_UTR5_Flag_COMT_moxGFP_LPS:4885:GG:AA	0.903662	F3	Missense	0.0588085	-0.158249	-0.217057
pDEST_HC_Rec_Bxb_v2_UTR5_Flag_COMT_moxGFP_LPS:4885:GG:AC	2.10614	F3	Missense	0.0588085	-0.0573389	-0.116147
pDEST_HC_Rec_Bxb_v2_UTR5_Flag_COMT_moxGFP_LPS:4885:GG:AT	-0.716001	F3	Missense	0.0588085	-0.121838	-0.180646
pDEST_HC_Rec_Bxb_v2_UTR5_Flag_COMT_moxGFP_LPS:4885:GG:CA	0.167626	F3	Missense	0.0588085	-0.0147251	-0.0735336
pDEST_HC_Rec_Bxb_v2_UTR5_Flag_COMT_moxGFP_LPS:4885:GG:CC	0.561702	F3	Missense	0.0588085	0.0878739	0.0290655
pDEST_HC_Rec_Bxb_v2_UTR5_Flag_COMT_moxGFP_LPS:4885:GG:CT	0.279836	F3	Missense	0.0588085	0.0127865	-0.046022
pDEST_HC_Rec_Bxb_v2_UTR5_Flag_COMT_moxGFP_LPS:4885:GG:TA	-0.16988	F3	Missense	0.0588085	-0.0207168	-0.0795252
pDEST_HC_Rec_Bxb_v2_UTR5_Flag_COMT_moxGFP_LPS:4885:GG:TC	3.10465	F3	Missense	0.0588085	0.164123	0.105314
pDEST_HC_Rec_Bxb_v2_UTR5_Flag_COMT_moxGFP_LPS:4885:GG:TT	0.183986	F3	Missense	0.0588085	-0.0253781	-0.0841866
pDEST_HC_Rec_Bxb_v2_UTR5_Flag_COMT_moxGFP_LPS:4886:G:A	-0.176244	F3	Silent	0.0588085	0.0135515	-0.0452569
pDEST_HC_Rec_Bxb_v2_UTR5_Flag_COMT_moxGFP_LPS:4886:G:C	0.027967	F3	Silent	0.0588085	0.145936	0.0871275
pDEST_HC_Rec_Bxb_v2_UTR5_Flag_COMT_moxGFP_LPS:4886:G:T	1.00722	F3	Silent	0.0588085	0.04307	-0.0157385
pDEST_HC_Rec_Bxb_v2_UTR5_Flag_COMT_moxGFP_LPS:4887:A:C	4.62318	F3	Missense	0.0662646	-0.00822876	-0.0744933
pDEST_HC_Rec_Bxb_v2_UTR5_Flag_COMT_moxGFP_LPS:4887:A:G	1.42461	F3	Missense	0.0662646	-0.0573389	-0.123603
pDEST_HC_Rec_Bxb_v2_UTR5_Flag_COMT_moxGFP_LPS:4887:A:T	1.58816	F3	Missense	0.0662646	0.116295	0.05003
pDEST_HC_Rec_Bxb_v2_UTR5_Flag_COMT_moxGFP_LPS:4887:AA:CC	0.610101	F3	Missense	0.0662646	0.015159	-0.0511056
pDEST_HC_Rec_Bxb_v2_UTR5_Flag_COMT_moxGFP_LPS:4887:AA:CG	0.776513	F3	Missense	0.0662646	0.0272987	-0.0389659
pDEST_HC_Rec_Bxb_v2_UTR5_Flag_COMT_moxGFP_LPS:4887:AA:CT	0.575548	F3	Missense	0.0662646	0.178302	0.112038
pDEST_HC_Rec_Bxb_v2_UTR5_Flag_COMT_moxGFP_LPS:4887:AA:GC	0.80316	F3	Missense	0.0662646	0.0878739	0.0216094
pDEST_HC_Rec_Bxb_v2_UTR5_Flag_COMT_moxGFP_LPS:4887:AA:GG	0.644381	F3	Missense	0.0662646	0.145936	0.0796714
pDEST_HC_Rec_Bxb_v2_UTR5_Flag_COMT_moxGFP_LPS:4887:AA:GT	0.912966	F3	Missense	0.0662646	0.164123	0.0978584
pDEST_HC_Rec_Bxb_v2_UTR5_Flag_COMT_moxGFP_LPS:4887:AA:TC	3.21483	F3	Missense	0.0662646	0.0927359	0.0264713
pDEST_HC_Rec_Bxb_v2_UTR5_Flag_COMT_moxGFP_LPS:4887:AA:TG	0.203004	F3	Missense	0.0662646	0.0890696	0.022805
pDEST_HC_Rec_Bxb_v2_UTR5_Flag_COMT_moxGFP_LPS:4887:AA:TT	3.51967	F3	Missense	0.0662646	0.149458	0.0831938
pDEST_HC_Rec_Bxb_v2_UTR5_Flag_COMT_moxGFP_LPS:4887:AAC:CAA	0.429879	F3	Missense	0.0662646	-0.0938369	-0.160101
pDEST_HC_Rec_Bxb_v2_UTR5_Flag_COMT_moxGFP_LPS:4887:AAC:CAG	0.747257	F3	Missense	0.0662646	-0.0709074	-0.137172
pDEST_HC_Rec_Bxb_v2_UTR5_Flag_COMT_moxGFP_LPS:4887:AAC:CAT	0.250366	F3	Missense	0.0662646	-0.114988	-0.181253
pDEST_HC_Rec_Bxb_v2_UTR5_Flag_COMT_moxGFP_LPS:4887:AAC:CCG	0.268252	F3	Missense	0.0662646	-0.0308306	-0.0970952
pDEST_HC_Rec_Bxb_v2_UTR5_Flag_COMT_moxGFP_LPS:4887:AAC:CCT	-0.427839	F3	Missense	0.0662646	-0.0258735	-0.0921381
pDEST_HC_Rec_Bxb_v2_UTR5_Flag_COMT_moxGFP_LPS:4887:AAC:CGA	-0.198997	F3	Missense	0.0662646	-0.103107	-0.169371
pDEST_HC_Rec_Bxb_v2_UTR5_Flag_COMT_moxGFP_LPS:4887:AAC:CGG	-0.964082	F3	Missense	0.0662646	-0.0371063	-0.103371
pDEST_HC_Rec_Bxb_v2_UTR5_Flag_COMT_moxGFP_LPS:4887:AAC:CGT	-0.0689516	F3	Missense	0.0662646	0.000355611	-0.065909
pDEST_HC_Rec_Bxb_v2_UTR5_Flag_COMT_moxGFP_LPS:4887:AAC:CTA	-3.90248	F3	Missense	0.0662646	-0.0774472	-0.143712
pDEST_HC_Rec_Bxb_v2_UTR5_Flag_COMT_moxGFP_LPS:4887:AAC:CTG	-0.0207089	F3	Missense	0.0662646	0.170588	0.104323
pDEST_HC_Rec_Bxb_v2_UTR5_Flag_COMT_moxGFP_LPS:4887:AAC:CTT	-0.872697	F3	Missense	0.0662646	-0.0224526	-0.0887172
pDEST_HC_Rec_Bxb_v2_UTR5_Flag_COMT_moxGFP_LPS:4887:AAC:GAA	-2.88245	F3	Missense	0.0662646	-0.158249	-0.224513
pDEST_HC_Rec_Bxb_v2_UTR5_Flag_COMT_moxGFP_LPS:4887:AAC:GAG	1.47063	F3	Missense	0.0662646	-0.123011	-0.189276
pDEST_HC_Rec_Bxb_v2_UTR5_Flag_COMT_moxGFP_LPS:4887:AAC:GAT	-0.195622	F3	Missense	0.0662646	-0.121838	-0.188102
pDEST_HC_Rec_Bxb_v2_UTR5_Flag_COMT_moxGFP_LPS:4887:AAC:GCA	0.13734	F3	Missense	0.0662646	-0.0147251	-0.0809897
pDEST_HC_Rec_Bxb_v2_UTR5_Flag_COMT_moxGFP_LPS:4887:AAC:GCG	0.439646	F3	Missense	0.0662646	0.000779794	-0.0654848
pDEST_HC_Rec_Bxb_v2_UTR5_Flag_COMT_moxGFP_LPS:4887:AAC:GCT	-0.00215568	F3	Missense	0.0662646	0.0127865	-0.0534781
pDEST_HC_Rec_Bxb_v2_UTR5_Flag_COMT_moxGFP_LPS:4887:AAC:GGA	0.662397	F3	Missense	0.0662646	0.0135515	-0.052713
pDEST_HC_Rec_Bxb_v2_UTR5_Flag_COMT_moxGFP_LPS:4887:AAC:GGG	0.962721	F3	Missense	0.0662646	0.0588085	-0.00745613
pDEST_HC_Rec_Bxb_v2_UTR5_Flag_COMT_moxGFP_LPS:4887:AAC:GGT	0.431657	F3	Missense	0.0662646	0.04307	-0.0231946
pDEST_HC_Rec_Bxb_v2_UTR5_Flag_COMT_moxGFP_LPS:4887:AAC:GTA	-2.6899	F3	Missense	0.0662646	-0.0207168	-0.0869814
pDEST_HC_Rec_Bxb_v2_UTR5_Flag_COMT_moxGFP_LPS:4887:AAC:GTG	-0.289083	F3	Missense	0.0662646	0.108532	0.0422679
pDEST_HC_Rec_Bxb_v2_UTR5_Flag_COMT_moxGFP_LPS:4887:AAC:GTT	-0.665943	F3	Missense	0.0662646	-0.0253781	-0.0916427
pDEST_HC_Rec_Bxb_v2_UTR5_Flag_COMT_moxGFP_LPS:4887:AAC:TAT	0.550084	F3	Missense	0.0662646	-0.099362	-0.165627
pDEST_HC_Rec_Bxb_v2_UTR5_Flag_COMT_moxGFP_LPS:4887:AAC:TCA	-1.13082	F3	Missense	0.0662646	-0.0801349	-0.146399
pDEST_HC_Rec_Bxb_v2_UTR5_Flag_COMT_moxGFP_LPS:4887:AAC:TCG	-2.05995	F3	Missense	0.0662646	-0.00612884	-0.0723934
pDEST_HC_Rec_Bxb_v2_UTR5_Flag_COMT_moxGFP_LPS:4887:AAC:TCT	1.00933	F3	Missense	0.0662646	-0.0868482	-0.153113
pDEST_HC_Rec_Bxb_v2_UTR5_Flag_COMT_moxGFP_LPS:4887:AAC:TGG	-2.90543	F3	Missense	0.0662646	0.0964068	0.0301422
pDEST_HC_Rec_Bxb_v2_UTR5_Flag_COMT_moxGFP_LPS:4887:AAC:TGT	0.0493045	F3	Missense	0.0662646	-0.0184899	-0.0847544
pDEST_HC_Rec_Bxb_v2_UTR5_Flag_COMT_moxGFP_LPS:4887:AAC:TTA	0.275806	F3	Missense	0.0662646	-0.140313	-0.206578
pDEST_HC_Rec_Bxb_v2_UTR5_Flag_COMT_moxGFP_LPS:4887:AAC:TTG	1.24844	F3	Missense	0.0662646	-0.0809532	-0.147218
pDEST_HC_Rec_Bxb_v2_UTR5_Flag_COMT_moxGFP_LPS:4887:AAC:TTT	-0.442704	F3	Missense	0.0662646	-0.0628993	-0.129164
pDEST_HC_Rec_Bxb_v2_UTR5_Flag_COMT_moxGFP_LPS:4888:A:C	0.792551	F3	Missense	0.0662646	0.125192	0.0589275
pDEST_HC_Rec_Bxb_v2_UTR5_Flag_COMT_moxGFP_LPS:4888:A:G	-0.710078	F3	Missense	0.0662646	0.0230869	-0.0431776
pDEST_HC_Rec_Bxb_v2_UTR5_Flag_COMT_moxGFP_LPS:4888:A:T	1.33451	F3	Missense	0.0662646	0.102743	0.0364786
pDEST_HC_Rec_Bxb_v2_UTR5_Flag_COMT_moxGFP_LPS:4888:AC:CA	-0.606988	F3	Missense	0.0662646	-0.0495674	-0.115832
pDEST_HC_Rec_Bxb_v2_UTR5_Flag_COMT_moxGFP_LPS:4888:AC:CG	0.197748	F3	Missense	0.0662646	0.017344	-0.0489206
pDEST_HC_Rec_Bxb_v2_UTR5_Flag_COMT_moxGFP_LPS:4888:AC:CT	-0.311448	F3	Missense	0.0662646	-0.018981	-0.0852455
pDEST_HC_Rec_Bxb_v2_UTR5_Flag_COMT_moxGFP_LPS:4888:AC:GA	-0.327555	F3	Missense	0.0662646	-0.121392	-0.187656
pDEST_HC_Rec_Bxb_v2_UTR5_Flag_COMT_moxGFP_LPS:4888:AC:GG	0.196201	F3	Missense	0.0662646	-0.118262	-0.184526
pDEST_HC_Rec_Bxb_v2_UTR5_Flag_COMT_moxGFP_LPS:4888:AC:GT	-0.285643	F3	Missense	0.0662646	-0.133917	-0.200182
pDEST_HC_Rec_Bxb_v2_UTR5_Flag_COMT_moxGFP_LPS:4888:AC:TA	-1.95557	F3	Missense	0.0662646	-0.0988975	-0.165162
pDEST_HC_Rec_Bxb_v2_UTR5_Flag_COMT_moxGFP_LPS:4888:AC:TG	-1.44417	F3	Missense	0.0662646	0.039168	-0.0270966
pDEST_HC_Rec_Bxb_v2_UTR5_Flag_COMT_moxGFP_LPS:4888:AC:TT	-0.185045	F3	Missense	0.0662646	-0.0752829	-0.141547
pDEST_HC_Rec_Bxb_v2_UTR5_Flag_COMT_moxGFP_LPS:4889:C:A	1.04642	F3	Missense	0.0662646	-0.178436	-0.244701
pDEST_HC_Rec_Bxb_v2_UTR5_Flag_COMT_moxGFP_LPS:4889:C:G	0.48785	F3	Missense	0.0662646	-0.10611	-0.172374
pDEST_HC_Rec_Bxb_v2_UTR5_Flag_COMT_moxGFP_LPS:4889:C:T	0.526698	F3	Silent	0.0662646	-0.0959877	-0.162252
pDEST_HC_Rec_Bxb_v2_UTR5_Flag_COMT_moxGFP_LPS:4890:G:A	0.064562	F3	Missense	-0.0147251	-0.0495674	-0.0348423
pDEST_HC_Rec_Bxb_v2_UTR5_Flag_COMT_moxGFP_LPS:4890:G:C	2.27984	F3	Missense	-0.0147251	-0.0521377	-0.0374126
pDEST_HC_Rec_Bxb_v2_UTR5_Flag_COMT_moxGFP_LPS:4890:G:T	0.404874	F3	Missense	-0.0147251	-0.0801349	-0.0654098
pDEST_HC_Rec_Bxb_v2_UTR5_Flag_COMT_moxGFP_LPS:4890:GC:AA	-0.530436	F3	Missense	-0.0147251	-0.178436	-0.163711
pDEST_HC_Rec_Bxb_v2_UTR5_Flag_COMT_moxGFP_LPS:4890:GC:AG	0.406538	F3	Missense	-0.0147251	-0.121392	-0.106667
pDEST_HC_Rec_Bxb_v2_UTR5_Flag_COMT_moxGFP_LPS:4890:GC:AT	1.51475	F3	Missense	-0.0147251	-0.0988975	-0.0841724
pDEST_HC_Rec_Bxb_v2_UTR5_Flag_COMT_moxGFP_LPS:4890:GC:CA	0.252773	F3	Missense	-0.0147251	-0.0938369	-0.0791117
pDEST_HC_Rec_Bxb_v2_UTR5_Flag_COMT_moxGFP_LPS:4890:GC:CG	1.01652	F3	Missense	-0.0147251	-0.103107	-0.0883814
pDEST_HC_Rec_Bxb_v2_UTR5_Flag_COMT_moxGFP_LPS:4890:GC:CT	1.78618	F3	Missense	-0.0147251	-0.0774472	-0.0627221
pDEST_HC_Rec_Bxb_v2_UTR5_Flag_COMT_moxGFP_LPS:4890:GC:TT	0.903003	F3	Missense	-0.0147251	-0.140313	-0.125588
pDEST_HC_Rec_Bxb_v2_UTR5_Flag_COMT_moxGFP_LPS:4890:GCA:AAC	-2.77613	F3	Missense	-0.0147251	0.0662646	0.0809897
pDEST_HC_Rec_Bxb_v2_UTR5_Flag_COMT_moxGFP_LPS:4890:GCA:AAG	0.626406	F3	Missense	-0.0147251	-0.10611	-0.0913847
pDEST_HC_Rec_Bxb_v2_UTR5_Flag_COMT_moxGFP_LPS:4890:GCA:AAT	-0.485263	F3	Missense	-0.0147251	-0.0959877	-0.0812626
pDEST_HC_Rec_Bxb_v2_UTR5_Flag_COMT_moxGFP_LPS:4890:GCA:ACC	-0.735864	F3	Missense	-0.0147251	0.125192	0.139917
pDEST_HC_Rec_Bxb_v2_UTR5_Flag_COMT_moxGFP_LPS:4890:GCA:ACG	0.467859	F3	Missense	-0.0147251	0.017344	0.0320691
pDEST_HC_Rec_Bxb_v2_UTR5_Flag_COMT_moxGFP_LPS:4890:GCA:ACT	0.196415	F3	Missense	-0.0147251	-0.018981	-0.00425583
pDEST_HC_Rec_Bxb_v2_UTR5_Flag_COMT_moxGFP_LPS:4890:GCA:AGC	-1.00199	F3	Missense	-0.0147251	0.0230869	0.0378121
pDEST_HC_Rec_Bxb_v2_UTR5_Flag_COMT_moxGFP_LPS:4890:GCA:AGG	0.14009	F3	Missense	-0.0147251	-0.118262	-0.103537
pDEST_HC_Rec_Bxb_v2_UTR5_Flag_COMT_moxGFP_LPS:4890:GCA:AGT	-2.33712	F3	Missense	-0.0147251	-0.133917	-0.119192
pDEST_HC_Rec_Bxb_v2_UTR5_Flag_COMT_moxGFP_LPS:4890:GCA:ATC	0.289799	F3	Missense	-0.0147251	0.102743	0.117468
pDEST_HC_Rec_Bxb_v2_UTR5_Flag_COMT_moxGFP_LPS:4890:GCA:ATG	0.11563	F3	Missense	-0.0147251	0.039168	0.0538931
pDEST_HC_Rec_Bxb_v2_UTR5_Flag_COMT_moxGFP_LPS:4890:GCA:ATT	-0.702087	F3	Missense	-0.0147251	-0.0752829	-0.0605578
pDEST_HC_Rec_Bxb_v2_UTR5_Flag_COMT_moxGFP_LPS:4890:GCA:CAC	-0.0388916	F3	Missense	-0.0147251	-0.00822876	0.00649636
pDEST_HC_Rec_Bxb_v2_UTR5_Flag_COMT_moxGFP_LPS:4890:GCA:CAG	-1.35698	F3	Missense	-0.0147251	-0.0709074	-0.0561823
pDEST_HC_Rec_Bxb_v2_UTR5_Flag_COMT_moxGFP_LPS:4890:GCA:CAT	-1.08216	F3	Missense	-0.0147251	-0.114988	-0.100263
pDEST_HC_Rec_Bxb_v2_UTR5_Flag_COMT_moxGFP_LPS:4890:GCA:CCC	1.02453	F3	Missense	-0.0147251	0.015159	0.0298841
pDEST_HC_Rec_Bxb_v2_UTR5_Flag_COMT_moxGFP_LPS:4890:GCA:CCG	-1.89805	F3	Missense	-0.0147251	-0.0308306	-0.0161055
pDEST_HC_Rec_Bxb_v2_UTR5_Flag_COMT_moxGFP_LPS:4890:GCA:CCT	0.582515	F3	Missense	-0.0147251	-0.0258735	-0.0111484
pDEST_HC_Rec_Bxb_v2_UTR5_Flag_COMT_moxGFP_LPS:4890:GCA:CGC	-0.482759	F3	Missense	-0.0147251	0.0272987	0.0420238
pDEST_HC_Rec_Bxb_v2_UTR5_Flag_COMT_moxGFP_LPS:4890:GCA:CGG	0.0743723	F3	Missense	-0.0147251	-0.0371063	-0.0223811
pDEST_HC_Rec_Bxb_v2_UTR5_Flag_COMT_moxGFP_LPS:4890:GCA:CGT	0.0488987	F3	Missense	-0.0147251	0.000355611	0.0150807
pDEST_HC_Rec_Bxb_v2_UTR5_Flag_COMT_moxGFP_LPS:4890:GCA:CTC	0.251521	F3	Missense	-0.0147251	0.178302	0.193027
pDEST_HC_Rec_Bxb_v2_UTR5_Flag_COMT_moxGFP_LPS:4890:GCA:CTG	-0.868728	F3	Missense	-0.0147251	0.170588	0.185313
pDEST_HC_Rec_Bxb_v2_UTR5_Flag_COMT_moxGFP_LPS:4890:GCA:CTT	-0.694481	F3	Missense	-0.0147251	-0.0224526	-0.00772746
pDEST_HC_Rec_Bxb_v2_UTR5_Flag_COMT_moxGFP_LPS:4890:GCA:TAC	-3.62487	F3	Missense	-0.0147251	0.116295	0.13102
pDEST_HC_Rec_Bxb_v2_UTR5_Flag_COMT_moxGFP_LPS:4890:GCA:TAT	-3.75336	F3	Missense	-0.0147251	-0.099362	-0.0846369
pDEST_HC_Rec_Bxb_v2_UTR5_Flag_COMT_moxGFP_LPS:4890:GCA:TCC	1.72669	F3	Missense	-0.0147251	0.0927359	0.107461
pDEST_HC_Rec_Bxb_v2_UTR5_Flag_COMT_moxGFP_LPS:4890:GCA:TCG	0.706745	F3	Missense	-0.0147251	-0.00612884	0.00859628
pDEST_HC_Rec_Bxb_v2_UTR5_Flag_COMT_moxGFP_LPS:4890:GCA:TCT	0.804454	F3	Missense	-0.0147251	-0.0868482	-0.0721231
pDEST_HC_Rec_Bxb_v2_UTR5_Flag_COMT_moxGFP_LPS:4890:GCA:TGC	-2.49723	F3	Missense	-0.0147251	0.0890696	0.103795
pDEST_HC_Rec_Bxb_v2_UTR5_Flag_COMT_moxGFP_LPS:4890:GCA:TGG	-0.912904	F3	Missense	-0.0147251	0.0964068	0.111132
pDEST_HC_Rec_Bxb_v2_UTR5_Flag_COMT_moxGFP_LPS:4890:GCA:TGT	-1.41328	F3	Missense	-0.0147251	-0.0184899	-0.00376473
pDEST_HC_Rec_Bxb_v2_UTR5_Flag_COMT_moxGFP_LPS:4890:GCA:TTC	0.151741	F3	Missense	-0.0147251	0.149458	0.164183
pDEST_HC_Rec_Bxb_v2_UTR5_Flag_COMT_moxGFP_LPS:4890:GCA:TTG	0.0444273	F3	Missense	-0.0147251	-0.0809532	-0.0662281
pDEST_HC_Rec_Bxb_v2_UTR5_Flag_COMT_moxGFP_LPS:4890:GCA:TTT	-1.61304	F3	Missense	-0.0147251	-0.0628993	-0.0481742
pDEST_HC_Rec_Bxb_v2_UTR5_Flag_COMT_moxGFP_LPS:4891:C:A	-0.277263	F3	Missense	-0.0147251	-0.158249	-0.143524
pDEST_HC_Rec_Bxb_v2_UTR5_Flag_COMT_moxGFP_LPS:4891:C:G	-0.0297829	F3	Missense	-0.0147251	0.0135515	0.0282767
pDEST_HC_Rec_Bxb_v2_UTR5_Flag_COMT_moxGFP_LPS:4891:C:T	1.22113	F3	Missense	-0.0147251	-0.0207168	-0.00599166
pDEST_HC_Rec_Bxb_v2_UTR5_Flag_COMT_moxGFP_LPS:4891:CA:AC	-0.782775	F3	Missense	-0.0147251	-0.0573389	-0.0426138
pDEST_HC_Rec_Bxb_v2_UTR5_Flag_COMT_moxGFP_LPS:4891:CA:AG	1.07299	F3	Missense	-0.0147251	-0.123011	-0.108286
pDEST_HC_Rec_Bxb_v2_UTR5_Flag_COMT_moxGFP_LPS:4891:CA:AT	-0.304963	F3	Missense	-0.0147251	-0.121838	-0.107113
pDEST_HC_Rec_Bxb_v2_UTR5_Flag_COMT_moxGFP_LPS:4891:CA:GC	0.649956	F3	Missense	-0.0147251	0.145936	0.160661
pDEST_HC_Rec_Bxb_v2_UTR5_Flag_COMT_moxGFP_LPS:4891:CA:GG	0.748216	F3	Missense	-0.0147251	0.0588085	0.0735336
pDEST_HC_Rec_Bxb_v2_UTR5_Flag_COMT_moxGFP_LPS:4891:CA:GT	0.466565	F3	Missense	-0.0147251	0.04307	0.0577951
pDEST_HC_Rec_Bxb_v2_UTR5_Flag_COMT_moxGFP_LPS:4891:CA:TC	0.721454	F3	Missense	-0.0147251	0.164123	0.178848
pDEST_HC_Rec_Bxb_v2_UTR5_Flag_COMT_moxGFP_LPS:4891:CA:TG	-0.787507	F3	Missense	-0.0147251	0.108532	0.123258
pDEST_HC_Rec_Bxb_v2_UTR5_Flag_COMT_moxGFP_LPS:4891:CA:TT	-0.338031	F3	Missense	-0.0147251	-0.0253781	-0.010653
pDEST_HC_Rec_Bxb_v2_UTR5_Flag_COMT_moxGFP_LPS:4892:A:C	0.499735	F3	Silent	-0.0147251	0.0878739	0.102599
pDEST_HC_Rec_Bxb_v2_UTR5_Flag_COMT_moxGFP_LPS:4892:A:G	1.99183	F3	Silent	-0.0147251	0.000779794	0.0155049
pDEST_HC_Rec_Bxb_v2_UTR5_Flag_COMT_moxGFP_LPS:4892:A:T	0.446548	F3	Silent	-0.0147251	0.0127865	0.0275116
pDEST_HC_Rec_Bxb_v2_UTR5_Flag_COMT_moxGFP_LPS:4893:C:A	-0.0833347	F3	Missense	-0.0709074	-0.10611	-0.0352024
pDEST_HC_Rec_Bxb_v2_UTR5_Flag_COMT_moxGFP_LPS:4893:C:G	1.07537	F3	Missense	-0.0709074	-0.123011	-0.0521039
pDEST_HC_Rec_Bxb_v2_UTR5_Flag_COMT_moxGFP_LPS:4893:C:T	0.57032	F3	Nonsense	-0.0709074	NA	NA
pDEST_HC_Rec_Bxb_v2_UTR5_Flag_COMT_moxGFP_LPS:4893:CA:AC	-2.28208	F3	Missense	-0.0709074	0.017344	0.0882513
pDEST_HC_Rec_Bxb_v2_UTR5_Flag_COMT_moxGFP_LPS:4893:CA:AG	-0.0013639	F3	Missense	-0.0709074	-0.118262	-0.0473543
pDEST_HC_Rec_Bxb_v2_UTR5_Flag_COMT_moxGFP_LPS:4893:CA:AT	-0.570952	F3	Missense	-0.0709074	0.039168	0.110075
pDEST_HC_Rec_Bxb_v2_UTR5_Flag_COMT_moxGFP_LPS:4893:CA:GC	-0.173289	F3	Missense	-0.0709074	0.000779794	0.0716872
pDEST_HC_Rec_Bxb_v2_UTR5_Flag_COMT_moxGFP_LPS:4893:CA:GG	0.290009	F3	Missense	-0.0709074	0.0588085	0.129716
pDEST_HC_Rec_Bxb_v2_UTR5_Flag_COMT_moxGFP_LPS:4893:CA:GT	-0.14727	F3	Missense	-0.0709074	0.108532	0.17944
pDEST_HC_Rec_Bxb_v2_UTR5_Flag_COMT_moxGFP_LPS:4893:CA:TC	3.06735	F3	Missense	-0.0709074	-0.00612884	0.0647785
pDEST_HC_Rec_Bxb_v2_UTR5_Flag_COMT_moxGFP_LPS:4893:CA:TG	0.102931	F3	Missense	-0.0709074	0.0964068	0.167314
pDEST_HC_Rec_Bxb_v2_UTR5_Flag_COMT_moxGFP_LPS:4893:CA:TT	-1.6498	F3	Missense	-0.0709074	-0.0809532	-0.0100458
pDEST_HC_Rec_Bxb_v2_UTR5_Flag_COMT_moxGFP_LPS:4893:CAG:AAC	-2.03755	F3	Missense	-0.0709074	0.0662646	0.137172
pDEST_HC_Rec_Bxb_v2_UTR5_Flag_COMT_moxGFP_LPS:4893:CAG:AAT	-1.60453	F3	Missense	-0.0709074	-0.0959877	-0.0250804
pDEST_HC_Rec_Bxb_v2_UTR5_Flag_COMT_moxGFP_LPS:4893:CAG:GAA	0.348773	F3	Missense	-0.0709074	-0.158249	-0.0873413
pDEST_HC_Rec_Bxb_v2_UTR5_Flag_COMT_moxGFP_LPS:4893:CAG:GAC	-0.558768	F3	Missense	-0.0709074	-0.0573389	0.0135685
pDEST_HC_Rec_Bxb_v2_UTR5_Flag_COMT_moxGFP_LPS:4893:CAG:GAT	-1.9164	F3	Missense	-0.0709074	-0.121838	-0.0509304
pDEST_HC_Rec_Bxb_v2_UTR5_Flag_COMT_moxGFP_LPS:4893:CAG:GCA	-1.01872	F3	Missense	-0.0709074	-0.0147251	0.0561823
pDEST_HC_Rec_Bxb_v2_UTR5_Flag_COMT_moxGFP_LPS:4893:CAG:GCC	-1.38124	F3	Missense	-0.0709074	0.0878739	0.158781
pDEST_HC_Rec_Bxb_v2_UTR5_Flag_COMT_moxGFP_LPS:4893:CAG:GCT	-1.06041	F3	Missense	-0.0709074	0.0127865	0.0836938
pDEST_HC_Rec_Bxb_v2_UTR5_Flag_COMT_moxGFP_LPS:4893:CAG:GGA	-0.213971	F3	Missense	-0.0709074	0.0135515	0.0844589
pDEST_HC_Rec_Bxb_v2_UTR5_Flag_COMT_moxGFP_LPS:4893:CAG:GGC	-0.76261	F3	Missense	-0.0709074	0.145936	0.216843
pDEST_HC_Rec_Bxb_v2_UTR5_Flag_COMT_moxGFP_LPS:4893:CAG:GGT	0.174849	F3	Missense	-0.0709074	0.04307	0.113977
pDEST_HC_Rec_Bxb_v2_UTR5_Flag_COMT_moxGFP_LPS:4893:CAG:GTC	-2.47811	F3	Missense	-0.0709074	0.164123	0.23503
pDEST_HC_Rec_Bxb_v2_UTR5_Flag_COMT_moxGFP_LPS:4893:CAG:GTT	-1.23749	F3	Missense	-0.0709074	-0.0253781	0.0455292
pDEST_HC_Rec_Bxb_v2_UTR5_Flag_COMT_moxGFP_LPS:4893:CAG:TAC	0.491726	F3	Missense	-0.0709074	0.116295	0.187202
pDEST_HC_Rec_Bxb_v2_UTR5_Flag_COMT_moxGFP_LPS:4893:CAG:TAT	-1.47742	F3	Missense	-0.0709074	-0.099362	-0.0284546
pDEST_HC_Rec_Bxb_v2_UTR5_Flag_COMT_moxGFP_LPS:4893:CAG:TCA	-0.486716	F3	Missense	-0.0709074	-0.0801349	-0.00922754
pDEST_HC_Rec_Bxb_v2_UTR5_Flag_COMT_moxGFP_LPS:4893:CAG:TCC	-1.40779	F3	Missense	-0.0709074	0.0927359	0.163643
pDEST_HC_Rec_Bxb_v2_UTR5_Flag_COMT_moxGFP_LPS:4893:CAG:TCT	0.853466	F3	Missense	-0.0709074	-0.0868482	-0.0159408
pDEST_HC_Rec_Bxb_v2_UTR5_Flag_COMT_moxGFP_LPS:4893:CAG:TGT	-1.63983	F3	Missense	-0.0709074	-0.0184899	0.0524175
pDEST_HC_Rec_Bxb_v2_UTR5_Flag_COMT_moxGFP_LPS:4893:CAG:TTA	-1.21889	F3	Missense	-0.0709074	-0.140313	-0.0694059
pDEST_HC_Rec_Bxb_v2_UTR5_Flag_COMT_moxGFP_LPS:4893:CAG:TTC	-0.682437	F3	Missense	-0.0709074	0.149458	0.220366
pDEST_HC_Rec_Bxb_v2_UTR5_Flag_COMT_moxGFP_LPS:4893:CAG:TTT	-1.95683	F3	Missense	-0.0709074	-0.0628993	0.00800803
pDEST_HC_Rec_Bxb_v2_UTR5_Flag_COMT_moxGFP_LPS:4894:A:C	3.34652	F3	Missense	-0.0709074	-0.0308306	0.0400767
pDEST_HC_Rec_Bxb_v2_UTR5_Flag_COMT_moxGFP_LPS:4894:A:G	6.79439	F3	Missense	-0.0709074	-0.0371063	0.0338011
pDEST_HC_Rec_Bxb_v2_UTR5_Flag_COMT_moxGFP_LPS:4894:A:T	2.55934	F3	Missense	-0.0709074	0.170588	0.241495
pDEST_HC_Rec_Bxb_v2_UTR5_Flag_COMT_moxGFP_LPS:4894:AG:CA	2.01153	F3	Missense	-0.0709074	-0.0521377	0.0187697
pDEST_HC_Rec_Bxb_v2_UTR5_Flag_COMT_moxGFP_LPS:4894:AG:CC	2.54784	F3	Missense	-0.0709074	0.015159	0.0860664
pDEST_HC_Rec_Bxb_v2_UTR5_Flag_COMT_moxGFP_LPS:4894:AG:CT	0.256832	F3	Missense	-0.0709074	-0.0258735	0.0450338
pDEST_HC_Rec_Bxb_v2_UTR5_Flag_COMT_moxGFP_LPS:4894:AG:GA	1.04747	F3	Missense	-0.0709074	-0.103107	-0.0321991
pDEST_HC_Rec_Bxb_v2_UTR5_Flag_COMT_moxGFP_LPS:4894:AG:GC	0.530384	F3	Missense	-0.0709074	0.0272987	0.0982061
pDEST_HC_Rec_Bxb_v2_UTR5_Flag_COMT_moxGFP_LPS:4894:AG:GT	0.54554	F3	Missense	-0.0709074	0.000355611	0.071263
pDEST_HC_Rec_Bxb_v2_UTR5_Flag_COMT_moxGFP_LPS:4894:AG:TA	-0.461575	F3	Missense	-0.0709074	-0.0774472	-0.00653983
pDEST_HC_Rec_Bxb_v2_UTR5_Flag_COMT_moxGFP_LPS:4894:AG:TC	1.58519	F3	Missense	-0.0709074	0.178302	0.24921
pDEST_HC_Rec_Bxb_v2_UTR5_Flag_COMT_moxGFP_LPS:4894:AG:TT	3.7915	F3	Missense	-0.0709074	-0.0224526	0.0484548
pDEST_HC_Rec_Bxb_v2_UTR5_Flag_COMT_moxGFP_LPS:4895:G:A	0.738736	F3	Silent	-0.0709074	-0.0938369	-0.0229295
pDEST_HC_Rec_Bxb_v2_UTR5_Flag_COMT_moxGFP_LPS:4895:G:C	1.77816	F3	Missense	-0.0709074	-0.00822876	0.0626786
pDEST_HC_Rec_Bxb_v2_UTR5_Flag_COMT_moxGFP_LPS:4895:G:T	0.913713	F3	Missense	-0.0709074	-0.114988	-0.0440805
pDEST_HC_Rec_Bxb_v2_UTR5_Flag_COMT_moxGFP_LPS:4896:A:C	3.84291	F3	Missense	0.0230869	0.0272987	0.00421177
pDEST_HC_Rec_Bxb_v2_UTR5_Flag_COMT_moxGFP_LPS:4896:A:G	1.48058	F3	Missense	0.0230869	0.145936	0.122849
pDEST_HC_Rec_Bxb_v2_UTR5_Flag_COMT_moxGFP_LPS:4896:A:T	1.21787	F3	Missense	0.0230869	0.0890696	0.0659827
pDEST_HC_Rec_Bxb_v2_UTR5_Flag_COMT_moxGFP_LPS:4896:AG:CA	1.75951	F3	Missense	0.0230869	-0.00822876	-0.0313157
pDEST_HC_Rec_Bxb_v2_UTR5_Flag_COMT_moxGFP_LPS:4896:AG:CC	1.28754	F3	Missense	0.0230869	0.015159	-0.00792792
pDEST_HC_Rec_Bxb_v2_UTR5_Flag_COMT_moxGFP_LPS:4896:AG:CT	1.38796	F3	Missense	0.0230869	0.178302	0.155215
pDEST_HC_Rec_Bxb_v2_UTR5_Flag_COMT_moxGFP_LPS:4896:AG:GA	-0.582617	F3	Missense	0.0230869	-0.0573389	-0.0804258
pDEST_HC_Rec_Bxb_v2_UTR5_Flag_COMT_moxGFP_LPS:4896:AG:GC	3.8375	F3	Missense	0.0230869	0.0878739	0.064787
pDEST_HC_Rec_Bxb_v2_UTR5_Flag_COMT_moxGFP_LPS:4896:AG:GT	0.90788	F3	Missense	0.0230869	0.164123	0.141036
pDEST_HC_Rec_Bxb_v2_UTR5_Flag_COMT_moxGFP_LPS:4896:AG:TA	-0.685838	F3	Missense	0.0230869	0.116295	0.0932076
pDEST_HC_Rec_Bxb_v2_UTR5_Flag_COMT_moxGFP_LPS:4896:AG:TC	1.50024	F3	Silent	0.0230869	0.0927359	0.069649
pDEST_HC_Rec_Bxb_v2_UTR5_Flag_COMT_moxGFP_LPS:4896:AG:TT	1.96826	F3	Missense	0.0230869	0.149458	0.126371
pDEST_HC_Rec_Bxb_v2_UTR5_Flag_COMT_moxGFP_LPS:4896:AGC:CAG	-0.428669	F3	Missense	0.0230869	-0.0709074	-0.0939943
pDEST_HC_Rec_Bxb_v2_UTR5_Flag_COMT_moxGFP_LPS:4896:AGC:CAT	-1.86338	F3	Missense	0.0230869	-0.114988	-0.138075
pDEST_HC_Rec_Bxb_v2_UTR5_Flag_COMT_moxGFP_LPS:4896:AGC:CCG	1.83792	F3	Missense	0.0230869	-0.0308306	-0.0539176
pDEST_HC_Rec_Bxb_v2_UTR5_Flag_COMT_moxGFP_LPS:4896:AGC:CCT	0.385592	F3	Missense	0.0230869	-0.0258735	-0.0489605
pDEST_HC_Rec_Bxb_v2_UTR5_Flag_COMT_moxGFP_LPS:4896:AGC:CGA	-1.08774	F3	Missense	0.0230869	-0.103107	-0.126193
pDEST_HC_Rec_Bxb_v2_UTR5_Flag_COMT_moxGFP_LPS:4896:AGC:CGG	0.726401	F3	Missense	0.0230869	-0.0371063	-0.0601932
pDEST_HC_Rec_Bxb_v2_UTR5_Flag_COMT_moxGFP_LPS:4896:AGC:CGT	0.512246	F3	Missense	0.0230869	0.000355611	-0.0227313
pDEST_HC_Rec_Bxb_v2_UTR5_Flag_COMT_moxGFP_LPS:4896:AGC:CTG	0.59866	F3	Missense	0.0230869	0.170588	0.147501
pDEST_HC_Rec_Bxb_v2_UTR5_Flag_COMT_moxGFP_LPS:4896:AGC:CTT	0.830114	F3	Missense	0.0230869	-0.0224526	-0.0455395
pDEST_HC_Rec_Bxb_v2_UTR5_Flag_COMT_moxGFP_LPS:4896:AGC:GAG	-0.129179	F3	Missense	0.0230869	-0.123011	-0.146098
pDEST_HC_Rec_Bxb_v2_UTR5_Flag_COMT_moxGFP_LPS:4896:AGC:GAT	-0.106607	F3	Missense	0.0230869	-0.121838	-0.144925
pDEST_HC_Rec_Bxb_v2_UTR5_Flag_COMT_moxGFP_LPS:4896:AGC:GCA	0.39543	F3	Missense	0.0230869	-0.0147251	-0.0378121
pDEST_HC_Rec_Bxb_v2_UTR5_Flag_COMT_moxGFP_LPS:4896:AGC:GCG	-0.875343	F3	Missense	0.0230869	0.000779794	-0.0223071
pDEST_HC_Rec_Bxb_v2_UTR5_Flag_COMT_moxGFP_LPS:4896:AGC:GCT	0.337426	F3	Missense	0.0230869	0.0127865	-0.0103005
pDEST_HC_Rec_Bxb_v2_UTR5_Flag_COMT_moxGFP_LPS:4896:AGC:GGA	-4.55427	F3	Missense	0.0230869	0.0135515	-0.00953539
pDEST_HC_Rec_Bxb_v2_UTR5_Flag_COMT_moxGFP_LPS:4896:AGC:GGG	0.89422	F3	Missense	0.0230869	0.0588085	0.0357215
pDEST_HC_Rec_Bxb_v2_UTR5_Flag_COMT_moxGFP_LPS:4896:AGC:GGT	1.19523	F3	Missense	0.0230869	0.04307	0.019983
pDEST_HC_Rec_Bxb_v2_UTR5_Flag_COMT_moxGFP_LPS:4896:AGC:GTG	-8.14666e-05	F3	Missense	0.0230869	0.108532	0.0854455
pDEST_HC_Rec_Bxb_v2_UTR5_Flag_COMT_moxGFP_LPS:4896:AGC:GTT	-0.465835	F3	Missense	0.0230869	-0.0253781	-0.0484651
pDEST_HC_Rec_Bxb_v2_UTR5_Flag_COMT_moxGFP_LPS:4896:AGC:TAT	-1.41672	F3	Missense	0.0230869	-0.099362	-0.122449
pDEST_HC_Rec_Bxb_v2_UTR5_Flag_COMT_moxGFP_LPS:4896:AGC:TCA	-1.317	F3	Silent	0.0230869	-0.0801349	-0.103222
pDEST_HC_Rec_Bxb_v2_UTR5_Flag_COMT_moxGFP_LPS:4896:AGC:TCG	-0.651544	F3	Silent	0.0230869	-0.00612884	-0.0292158
pDEST_HC_Rec_Bxb_v2_UTR5_Flag_COMT_moxGFP_LPS:4896:AGC:TCT	1.74886	F3	Silent	0.0230869	-0.0868482	-0.109935
pDEST_HC_Rec_Bxb_v2_UTR5_Flag_COMT_moxGFP_LPS:4896:AGC:TGG	0.29996	F3	Missense	0.0230869	0.0964068	0.0733199
pDEST_HC_Rec_Bxb_v2_UTR5_Flag_COMT_moxGFP_LPS:4896:AGC:TGT	4.06124	F3	Missense	0.0230869	-0.0184899	-0.0415768
pDEST_HC_Rec_Bxb_v2_UTR5_Flag_COMT_moxGFP_LPS:4896:AGC:TTG	-1.60515	F3	Missense	0.0230869	-0.0809532	-0.10404
pDEST_HC_Rec_Bxb_v2_UTR5_Flag_COMT_moxGFP_LPS:4896:AGC:TTT	0.396391	F3	Missense	0.0230869	-0.0628993	-0.0859863
pDEST_HC_Rec_Bxb_v2_UTR5_Flag_COMT_moxGFP_LPS:4897:G:A	-0.744769	F3	Missense	0.0230869	0.0662646	0.0431776
pDEST_HC_Rec_Bxb_v2_UTR5_Flag_COMT_moxGFP_LPS:4897:G:C	4.80639	F3	Missense	0.0230869	0.125192	0.102105
pDEST_HC_Rec_Bxb_v2_UTR5_Flag_COMT_moxGFP_LPS:4897:G:T	1.2473	F3	Missense	0.0230869	0.102743	0.0796563
pDEST_HC_Rec_Bxb_v2_UTR5_Flag_COMT_moxGFP_LPS:4897:GC:AG	-1.29897	F3	Missense	0.0230869	-0.10611	-0.129197
pDEST_HC_Rec_Bxb_v2_UTR5_Flag_COMT_moxGFP_LPS:4897:GC:AT	-0.710998	F3	Missense	0.0230869	-0.0959877	-0.119075
pDEST_HC_Rec_Bxb_v2_UTR5_Flag_COMT_moxGFP_LPS:4897:GC:CA	-1.77307	F3	Missense	0.0230869	-0.0495674	-0.0726544
pDEST_HC_Rec_Bxb_v2_UTR5_Flag_COMT_moxGFP_LPS:4897:GC:CG	1.20844	F3	Missense	0.0230869	0.017344	-0.00574297
pDEST_HC_Rec_Bxb_v2_UTR5_Flag_COMT_moxGFP_LPS:4897:GC:CT	1.3216	F3	Missense	0.0230869	-0.018981	-0.0420679
pDEST_HC_Rec_Bxb_v2_UTR5_Flag_COMT_moxGFP_LPS:4897:GC:TA	-1.05523	F3	Missense	0.0230869	-0.0988975	-0.121984
pDEST_HC_Rec_Bxb_v2_UTR5_Flag_COMT_moxGFP_LPS:4897:GC:TG	2.86857	F3	Missense	0.0230869	0.039168	0.0160811
pDEST_HC_Rec_Bxb_v2_UTR5_Flag_COMT_moxGFP_LPS:4897:GC:TT	-0.923372	F3	Missense	0.0230869	-0.0752829	-0.0983698
pDEST_HC_Rec_Bxb_v2_UTR5_Flag_COMT_moxGFP_LPS:4898:C:G	1.71743	F3	Missense	0.0230869	-0.118262	-0.141349
pDEST_HC_Rec_Bxb_v2_UTR5_Flag_COMT_moxGFP_LPS:4898:C:T	1.95756	F3	Silent	0.0230869	-0.133917	-0.157004
pDEST_HC_Rec_Bxb_v2_UTR5_Flag_COMT_moxGFP_LPS:5082:C:A	2.94368	F3	Missense	0.170588	0.039168	-0.13142
pDEST_HC_Rec_Bxb_v2_UTR5_Flag_COMT_moxGFP_LPS:5082:C:G	3.3851	F3	Missense	0.170588	0.108532	-0.0620553
pDEST_HC_Rec_Bxb_v2_UTR5_Flag_COMT_moxGFP_LPS:5082:C:T	2.20185	F3	Silent	0.170588	-0.0809532	-0.251541
pDEST_HC_Rec_Bxb_v2_UTR5_Flag_COMT_moxGFP_LPS:5082:CT:AA	-0.679099	F3	Missense	0.170588	-0.10611	-0.276698
pDEST_HC_Rec_Bxb_v2_UTR5_Flag_COMT_moxGFP_LPS:5082:CT:AC	-1.79194	F3	Missense	0.170588	0.017344	-0.153244
pDEST_HC_Rec_Bxb_v2_UTR5_Flag_COMT_moxGFP_LPS:5082:CT:AG	1.32831	F3	Missense	0.170588	-0.118262	-0.28885
pDEST_HC_Rec_Bxb_v2_UTR5_Flag_COMT_moxGFP_LPS:5082:CT:GA	0.787268	F3	Missense	0.170588	-0.123011	-0.293599
pDEST_HC_Rec_Bxb_v2_UTR5_Flag_COMT_moxGFP_LPS:5082:CT:GC	-1.68114	F3	Missense	0.170588	0.000779794	-0.169808
pDEST_HC_Rec_Bxb_v2_UTR5_Flag_COMT_moxGFP_LPS:5082:CT:GG	0.188282	F3	Missense	0.170588	0.0588085	-0.111779
pDEST_HC_Rec_Bxb_v2_UTR5_Flag_COMT_moxGFP_LPS:5082:CT:TA	-0.865937	F3	Nonsense	0.170588	NA	NA
pDEST_HC_Rec_Bxb_v2_UTR5_Flag_COMT_moxGFP_LPS:5082:CT:TC	-3.79262	F3	Missense	0.170588	-0.00612884	-0.176717
pDEST_HC_Rec_Bxb_v2_UTR5_Flag_COMT_moxGFP_LPS:5082:CT:TG	1.91814	F3	Missense	0.170588	0.0964068	-0.074181
pDEST_HC_Rec_Bxb_v2_UTR5_Flag_COMT_moxGFP_LPS:5082:CTG:AAA	-0.242728	F3	Missense	0.170588	-0.178436	-0.349024
pDEST_HC_Rec_Bxb_v2_UTR5_Flag_COMT_moxGFP_LPS:5082:CTG:AAC	-4.02404	F3	Missense	0.170588	0.0662646	-0.104323
pDEST_HC_Rec_Bxb_v2_UTR5_Flag_COMT_moxGFP_LPS:5082:CTG:AAT	-3.32875	F3	Missense	0.170588	-0.0959877	-0.266576
pDEST_HC_Rec_Bxb_v2_UTR5_Flag_COMT_moxGFP_LPS:5082:CTG:ACA	0.0150084	F3	Missense	0.170588	-0.0495674	-0.220155
pDEST_HC_Rec_Bxb_v2_UTR5_Flag_COMT_moxGFP_LPS:5082:CTG:ACC	0.207219	F3	Missense	0.170588	0.125192	-0.0453957
pDEST_HC_Rec_Bxb_v2_UTR5_Flag_COMT_moxGFP_LPS:5082:CTG:ACT	-1.23638	F3	Missense	0.170588	-0.018981	-0.189569
pDEST_HC_Rec_Bxb_v2_UTR5_Flag_COMT_moxGFP_LPS:5082:CTG:AGA	-0.213376	F3	Missense	0.170588	-0.121392	-0.29198
pDEST_HC_Rec_Bxb_v2_UTR5_Flag_COMT_moxGFP_LPS:5082:CTG:AGC	1.49055	F3	Missense	0.170588	0.0230869	-0.147501
pDEST_HC_Rec_Bxb_v2_UTR5_Flag_COMT_moxGFP_LPS:5082:CTG:AGT	0.363521	F3	Missense	0.170588	-0.133917	-0.304505
pDEST_HC_Rec_Bxb_v2_UTR5_Flag_COMT_moxGFP_LPS:5082:CTG:ATA	1.40174	F3	Missense	0.170588	-0.0988975	-0.269485
pDEST_HC_Rec_Bxb_v2_UTR5_Flag_COMT_moxGFP_LPS:5082:CTG:ATC	0.526198	F3	Missense	0.170588	0.102743	-0.0678446
pDEST_HC_Rec_Bxb_v2_UTR5_Flag_COMT_moxGFP_LPS:5082:CTG:ATT	0.575377	F3	Missense	0.170588	-0.0752829	-0.245871
pDEST_HC_Rec_Bxb_v2_UTR5_Flag_COMT_moxGFP_LPS:5082:CTG:GAA	0.00767893	F3	Missense	0.170588	-0.158249	-0.328836
pDEST_HC_Rec_Bxb_v2_UTR5_Flag_COMT_moxGFP_LPS:5082:CTG:GAC	-0.655676	F3	Missense	0.170588	-0.0573389	-0.227927
pDEST_HC_Rec_Bxb_v2_UTR5_Flag_COMT_moxGFP_LPS:5082:CTG:GAT	-0.477346	F3	Missense	0.170588	-0.121838	-0.292426
pDEST_HC_Rec_Bxb_v2_UTR5_Flag_COMT_moxGFP_LPS:5082:CTG:GCA	0.310084	F3	Missense	0.170588	-0.0147251	-0.185313
pDEST_HC_Rec_Bxb_v2_UTR5_Flag_COMT_moxGFP_LPS:5082:CTG:GCC	-0.586052	F3	Missense	0.170588	0.0878739	-0.0827139
pDEST_HC_Rec_Bxb_v2_UTR5_Flag_COMT_moxGFP_LPS:5082:CTG:GCT	-1.3404	F3	Missense	0.170588	0.0127865	-0.157801
pDEST_HC_Rec_Bxb_v2_UTR5_Flag_COMT_moxGFP_LPS:5082:CTG:GGA	0.475392	F3	Missense	0.170588	0.0135515	-0.157036
pDEST_HC_Rec_Bxb_v2_UTR5_Flag_COMT_moxGFP_LPS:5082:CTG:GGC	0.416428	F3	Missense	0.170588	0.145936	-0.0246518
pDEST_HC_Rec_Bxb_v2_UTR5_Flag_COMT_moxGFP_LPS:5082:CTG:GGT	0.363313	F3	Missense	0.170588	0.04307	-0.127518
pDEST_HC_Rec_Bxb_v2_UTR5_Flag_COMT_moxGFP_LPS:5082:CTG:GTA	-0.169993	F3	Missense	0.170588	-0.0207168	-0.191305
pDEST_HC_Rec_Bxb_v2_UTR5_Flag_COMT_moxGFP_LPS:5082:CTG:GTC	-0.123914	F3	Missense	0.170588	0.164123	-0.00646488
pDEST_HC_Rec_Bxb_v2_UTR5_Flag_COMT_moxGFP_LPS:5082:CTG:GTT	0.967236	F3	Missense	0.170588	-0.0253781	-0.195966
pDEST_HC_Rec_Bxb_v2_UTR5_Flag_COMT_moxGFP_LPS:5082:CTG:TAC	-0.293272	F3	Missense	0.170588	0.116295	-0.0542933
pDEST_HC_Rec_Bxb_v2_UTR5_Flag_COMT_moxGFP_LPS:5082:CTG:TAT	-0.755649	F3	Missense	0.170588	-0.099362	-0.26995
pDEST_HC_Rec_Bxb_v2_UTR5_Flag_COMT_moxGFP_LPS:5082:CTG:TCA	-1.03707	F3	Missense	0.170588	-0.0801349	-0.250723
pDEST_HC_Rec_Bxb_v2_UTR5_Flag_COMT_moxGFP_LPS:5082:CTG:TCC	-0.0288614	F3	Missense	0.170588	0.0927359	-0.0778519
pDEST_HC_Rec_Bxb_v2_UTR5_Flag_COMT_moxGFP_LPS:5082:CTG:TCT	-1.11599	F3	Missense	0.170588	-0.0868482	-0.257436
pDEST_HC_Rec_Bxb_v2_UTR5_Flag_COMT_moxGFP_LPS:5082:CTG:TGC	0.421924	F3	Missense	0.170588	0.0890696	-0.0815182
pDEST_HC_Rec_Bxb_v2_UTR5_Flag_COMT_moxGFP_LPS:5082:CTG:TGT	0.77922	F3	Missense	0.170588	-0.0184899	-0.189078
pDEST_HC_Rec_Bxb_v2_UTR5_Flag_COMT_moxGFP_LPS:5082:CTG:TTA	-1.09638	F3	Silent	0.170588	-0.140313	-0.310901
pDEST_HC_Rec_Bxb_v2_UTR5_Flag_COMT_moxGFP_LPS:5082:CTG:TTC	3.95796	F3	Missense	0.170588	0.149458	-0.0211294
pDEST_HC_Rec_Bxb_v2_UTR5_Flag_COMT_moxGFP_LPS:5082:CTG:TTT	0.625683	F3	Missense	0.170588	-0.0628993	-0.233487
pDEST_HC_Rec_Bxb_v2_UTR5_Flag_COMT_moxGFP_LPS:5083:T:A	0.120724	F3	Missense	0.170588	-0.0709074	-0.241495
pDEST_HC_Rec_Bxb_v2_UTR5_Flag_COMT_moxGFP_LPS:5083:T:C	-0.426554	F3	Missense	0.170588	-0.0308306	-0.201418
pDEST_HC_Rec_Bxb_v2_UTR5_Flag_COMT_moxGFP_LPS:5083:T:G	0.767014	F3	Missense	0.170588	-0.0371063	-0.207694
pDEST_HC_Rec_Bxb_v2_UTR5_Flag_COMT_moxGFP_LPS:5083:TG:AA	-0.317592	F3	Missense	0.170588	-0.0938369	-0.264425
pDEST_HC_Rec_Bxb_v2_UTR5_Flag_COMT_moxGFP_LPS:5083:TG:AC	0.192168	F3	Missense	0.170588	-0.00822876	-0.178817
pDEST_HC_Rec_Bxb_v2_UTR5_Flag_COMT_moxGFP_LPS:5083:TG:AT	-0.0375671	F3	Missense	0.170588	-0.114988	-0.285576
pDEST_HC_Rec_Bxb_v2_UTR5_Flag_COMT_moxGFP_LPS:5083:TG:CA	-0.188615	F3	Missense	0.170588	-0.0521377	-0.222726
[truncated: 1,323 more rows]
