# Supplementary material for: Integrated multiplexed assays of variant effect reveal determinants of catechol-O-methyltransferase gene expression
Source: Mol Syst Biol. 2024 Feb 14;20(5):2. doi: 10.1038/s44320-024-00018-9 (PMC11066095; doi:10.1038/s44320-024-00018-9)
Supplement: Supplementary file 8 — Source Data Fig. 4 [file 44320_2024_18_MOESM8_ESM.zip › MSB-2023-12096_SourceDataForFigure4/MSB-2023-12096_SourceDataForFigure4A/Fig4A_source_data.xlsx]

## Sheet: res
VAR_ID	Polysome_effect	Fraction	VAR_TYPE
pDEST_HC_Rec_Bxb_v2_UTR5_Flag_COMT_moxGFP_LPS:4794:G:T	-1.01959	F3	Nonsense
pDEST_HC_Rec_Bxb_v2_UTR5_Flag_COMT_moxGFP_LPS:4794:G:T	-0.593289	F4	Nonsense
pDEST_HC_Rec_Bxb_v2_UTR5_Flag_COMT_moxGFP_LPS:4796:G:A	0.203845	F3	Silent
pDEST_HC_Rec_Bxb_v2_UTR5_Flag_COMT_moxGFP_LPS:4796:G:A	0.424517	F4	Silent
pDEST_HC_Rec_Bxb_v2_UTR5_Flag_COMT_moxGFP_LPS:4798:TC:AG	-1.7698	F3	Nonsense
pDEST_HC_Rec_Bxb_v2_UTR5_Flag_COMT_moxGFP_LPS:4798:TC:AG	-1.03471	F4	Nonsense
pDEST_HC_Rec_Bxb_v2_UTR5_Flag_COMT_moxGFP_LPS:4799:C:T	-2.84862	F3	Silent
pDEST_HC_Rec_Bxb_v2_UTR5_Flag_COMT_moxGFP_LPS:4799:C:T	-0.695722	F4	Silent
pDEST_HC_Rec_Bxb_v2_UTR5_Flag_COMT_moxGFP_LPS:4802:C:A	0.474969	F3	Silent
pDEST_HC_Rec_Bxb_v2_UTR5_Flag_COMT_moxGFP_LPS:4802:C:A	0.552398	F4	Silent
pDEST_HC_Rec_Bxb_v2_UTR5_Flag_COMT_moxGFP_LPS:4802:C:T	1.45892	F3	Silent
pDEST_HC_Rec_Bxb_v2_UTR5_Flag_COMT_moxGFP_LPS:4802:C:T	1.02847	F4	Silent
pDEST_HC_Rec_Bxb_v2_UTR5_Flag_COMT_moxGFP_LPS:4803:C:T	0.968411	F3	Silent
pDEST_HC_Rec_Bxb_v2_UTR5_Flag_COMT_moxGFP_LPS:4803:C:T	0.893871	F4	Silent
pDEST_HC_Rec_Bxb_v2_UTR5_Flag_COMT_moxGFP_LPS:4803:CTG:TTA	-0.121207	F3	Silent
pDEST_HC_Rec_Bxb_v2_UTR5_Flag_COMT_moxGFP_LPS:4803:CTG:TTA	0.417945	F4	Silent
pDEST_HC_Rec_Bxb_v2_UTR5_Flag_COMT_moxGFP_LPS:4805:G:A	-0.190907	F3	Silent
pDEST_HC_Rec_Bxb_v2_UTR5_Flag_COMT_moxGFP_LPS:4805:G:A	0.575329	F4	Silent
pDEST_HC_Rec_Bxb_v2_UTR5_Flag_COMT_moxGFP_LPS:4805:G:C	0.194111	F3	Silent
pDEST_HC_Rec_Bxb_v2_UTR5_Flag_COMT_moxGFP_LPS:4805:G:C	0.755435	F4	Silent
pDEST_HC_Rec_Bxb_v2_UTR5_Flag_COMT_moxGFP_LPS:4805:G:T	1.82811	F3	Silent
pDEST_HC_Rec_Bxb_v2_UTR5_Flag_COMT_moxGFP_LPS:4805:G:T	2.52607	F4	Silent
pDEST_HC_Rec_Bxb_v2_UTR5_Flag_COMT_moxGFP_LPS:4806:C:T	1.23735	F3	Nonsense
pDEST_HC_Rec_Bxb_v2_UTR5_Flag_COMT_moxGFP_LPS:4806:C:T	0.84111	F4	Nonsense
pDEST_HC_Rec_Bxb_v2_UTR5_Flag_COMT_moxGFP_LPS:4808:G:A	0.600302	F3	Silent
pDEST_HC_Rec_Bxb_v2_UTR5_Flag_COMT_moxGFP_LPS:4808:G:A	0.521012	F4	Silent
pDEST_HC_Rec_Bxb_v2_UTR5_Flag_COMT_moxGFP_LPS:4811:C:A	1.72034	F3	Silent
pDEST_HC_Rec_Bxb_v2_UTR5_Flag_COMT_moxGFP_LPS:4811:C:A	1.09103	F4	Silent
pDEST_HC_Rec_Bxb_v2_UTR5_Flag_COMT_moxGFP_LPS:4811:C:G	1.08449	F3	Silent
pDEST_HC_Rec_Bxb_v2_UTR5_Flag_COMT_moxGFP_LPS:4811:C:G	-0.189667	F4	Silent
pDEST_HC_Rec_Bxb_v2_UTR5_Flag_COMT_moxGFP_LPS:4811:C:T	-0.697606	F3	Silent
pDEST_HC_Rec_Bxb_v2_UTR5_Flag_COMT_moxGFP_LPS:4811:C:T	-1.5279	F4	Silent
pDEST_HC_Rec_Bxb_v2_UTR5_Flag_COMT_moxGFP_LPS:4814:C:A	-0.38297	F3	Silent
pDEST_HC_Rec_Bxb_v2_UTR5_Flag_COMT_moxGFP_LPS:4814:C:A	0.43886	F4	Silent
pDEST_HC_Rec_Bxb_v2_UTR5_Flag_COMT_moxGFP_LPS:4814:C:T	1.47458	F3	Silent
pDEST_HC_Rec_Bxb_v2_UTR5_Flag_COMT_moxGFP_LPS:4814:C:T	0.73058	F4	Silent
pDEST_HC_Rec_Bxb_v2_UTR5_Flag_COMT_moxGFP_LPS:4815:CAC:TAG	1.68187	F3	Nonsense
pDEST_HC_Rec_Bxb_v2_UTR5_Flag_COMT_moxGFP_LPS:4815:CAC:TAG	1.07039	F4	Nonsense
pDEST_HC_Rec_Bxb_v2_UTR5_Flag_COMT_moxGFP_LPS:4817:C:T	-1.80338	F3	Silent
pDEST_HC_Rec_Bxb_v2_UTR5_Flag_COMT_moxGFP_LPS:4817:C:T	0.47901	F4	Silent
pDEST_HC_Rec_Bxb_v2_UTR5_Flag_COMT_moxGFP_LPS:4820:C:T	2.44478	F3	Silent
pDEST_HC_Rec_Bxb_v2_UTR5_Flag_COMT_moxGFP_LPS:4820:C:T	3.26374	F4	Silent
pDEST_HC_Rec_Bxb_v2_UTR5_Flag_COMT_moxGFP_LPS:4821:C:T	-0.104485	F3	Silent
pDEST_HC_Rec_Bxb_v2_UTR5_Flag_COMT_moxGFP_LPS:4821:C:T	0.0552395	F4	Silent
pDEST_HC_Rec_Bxb_v2_UTR5_Flag_COMT_moxGFP_LPS:4821:CTG:TTA	-0.108733	F3	Silent
pDEST_HC_Rec_Bxb_v2_UTR5_Flag_COMT_moxGFP_LPS:4821:CTG:TTA	0.84561	F4	Silent
pDEST_HC_Rec_Bxb_v2_UTR5_Flag_COMT_moxGFP_LPS:4823:G:A	-0.449847	F3	Silent
pDEST_HC_Rec_Bxb_v2_UTR5_Flag_COMT_moxGFP_LPS:4823:G:A	0.112559	F4	Silent
pDEST_HC_Rec_Bxb_v2_UTR5_Flag_COMT_moxGFP_LPS:4823:G:C	-0.499847	F3	Silent
pDEST_HC_Rec_Bxb_v2_UTR5_Flag_COMT_moxGFP_LPS:4823:G:C	0.00759101	F4	Silent
pDEST_HC_Rec_Bxb_v2_UTR5_Flag_COMT_moxGFP_LPS:4823:G:T	1.62581	F3	Silent
pDEST_HC_Rec_Bxb_v2_UTR5_Flag_COMT_moxGFP_LPS:4823:G:T	0.713323	F4	Silent
pDEST_HC_Rec_Bxb_v2_UTR5_Flag_COMT_moxGFP_LPS:4824:CTC:TTA	-1.35125	F3	Silent
pDEST_HC_Rec_Bxb_v2_UTR5_Flag_COMT_moxGFP_LPS:4824:CTC:TTA	-1.35117	F4	Silent
pDEST_HC_Rec_Bxb_v2_UTR5_Flag_COMT_moxGFP_LPS:4824:CTC:TTG	0.119437	F3	Silent
pDEST_HC_Rec_Bxb_v2_UTR5_Flag_COMT_moxGFP_LPS:4824:CTC:TTG	0.186683	F4	Silent
pDEST_HC_Rec_Bxb_v2_UTR5_Flag_COMT_moxGFP_LPS:4826:C:A	-1.30802	F3	Silent
pDEST_HC_Rec_Bxb_v2_UTR5_Flag_COMT_moxGFP_LPS:4826:C:A	-1.30676	F4	Silent
pDEST_HC_Rec_Bxb_v2_UTR5_Flag_COMT_moxGFP_LPS:4826:C:G	0.816593	F3	Silent
pDEST_HC_Rec_Bxb_v2_UTR5_Flag_COMT_moxGFP_LPS:4826:C:G	0.383631	F4	Silent
pDEST_HC_Rec_Bxb_v2_UTR5_Flag_COMT_moxGFP_LPS:4826:C:T	0.100248	F3	Silent
pDEST_HC_Rec_Bxb_v2_UTR5_Flag_COMT_moxGFP_LPS:4826:C:T	-0.120202	F4	Silent
pDEST_HC_Rec_Bxb_v2_UTR5_Flag_COMT_moxGFP_LPS:4827:AT:TA	-1.89823	F3	Nonsense
pDEST_HC_Rec_Bxb_v2_UTR5_Flag_COMT_moxGFP_LPS:4832:T:A	-0.438396	F3	Silent
pDEST_HC_Rec_Bxb_v2_UTR5_Flag_COMT_moxGFP_LPS:4832:T:A	0.107049	F4	Silent
pDEST_HC_Rec_Bxb_v2_UTR5_Flag_COMT_moxGFP_LPS:4832:T:C	-1.90604	F3	Silent
pDEST_HC_Rec_Bxb_v2_UTR5_Flag_COMT_moxGFP_LPS:4832:T:C	-3.40239	F4	Silent
pDEST_HC_Rec_Bxb_v2_UTR5_Flag_COMT_moxGFP_LPS:4832:T:G	0.710302	F3	Silent
pDEST_HC_Rec_Bxb_v2_UTR5_Flag_COMT_moxGFP_LPS:4832:T:G	0.116482	F4	Silent
pDEST_HC_Rec_Bxb_v2_UTR5_Flag_COMT_moxGFP_LPS:4833:GAC:TAG	0.458177	F3	Nonsense
pDEST_HC_Rec_Bxb_v2_UTR5_Flag_COMT_moxGFP_LPS:4833:GAC:TAG	-0.418174	F4	Nonsense
pDEST_HC_Rec_Bxb_v2_UTR5_Flag_COMT_moxGFP_LPS:4835:C:T	-0.130537	F3	Silent
pDEST_HC_Rec_Bxb_v2_UTR5_Flag_COMT_moxGFP_LPS:4835:C:T	-0.209289	F4	Silent
pDEST_HC_Rec_Bxb_v2_UTR5_Flag_COMT_moxGFP_LPS:4838:C:A	0.974268	F3	Silent
pDEST_HC_Rec_Bxb_v2_UTR5_Flag_COMT_moxGFP_LPS:4838:C:A	0.734598	F4	Silent
pDEST_HC_Rec_Bxb_v2_UTR5_Flag_COMT_moxGFP_LPS:4838:C:G	2.38218	F3	Silent
pDEST_HC_Rec_Bxb_v2_UTR5_Flag_COMT_moxGFP_LPS:4838:C:G	2.86507	F4	Silent
pDEST_HC_Rec_Bxb_v2_UTR5_Flag_COMT_moxGFP_LPS:4838:C:T	2.00222	F3	Silent
pDEST_HC_Rec_Bxb_v2_UTR5_Flag_COMT_moxGFP_LPS:4838:C:T	0.954495	F4	Silent
pDEST_HC_Rec_Bxb_v2_UTR5_Flag_COMT_moxGFP_LPS:4839:A:T	0.425923	F3	Nonsense
pDEST_HC_Rec_Bxb_v2_UTR5_Flag_COMT_moxGFP_LPS:4839:A:T	-0.0442522	F4	Nonsense
pDEST_HC_Rec_Bxb_v2_UTR5_Flag_COMT_moxGFP_LPS:4841:G:A	0.360555	F3	Silent
pDEST_HC_Rec_Bxb_v2_UTR5_Flag_COMT_moxGFP_LPS:4841:G:A	0.902646	F4	Silent
pDEST_HC_Rec_Bxb_v2_UTR5_Flag_COMT_moxGFP_LPS:4842:G:T	-0.297428	F3	Nonsense
pDEST_HC_Rec_Bxb_v2_UTR5_Flag_COMT_moxGFP_LPS:4842:G:T	-0.821918	F4	Nonsense
pDEST_HC_Rec_Bxb_v2_UTR5_Flag_COMT_moxGFP_LPS:4844:G:A	-0.301725	F3	Silent
pDEST_HC_Rec_Bxb_v2_UTR5_Flag_COMT_moxGFP_LPS:4844:G:A	-0.0879182	F4	Silent
pDEST_HC_Rec_Bxb_v2_UTR5_Flag_COMT_moxGFP_LPS:4845:C:T	0.062676	F3	Nonsense
pDEST_HC_Rec_Bxb_v2_UTR5_Flag_COMT_moxGFP_LPS:4845:C:T	-0.0594123	F4	Nonsense
pDEST_HC_Rec_Bxb_v2_UTR5_Flag_COMT_moxGFP_LPS:4847:G:A	-0.924743	F3	Silent
pDEST_HC_Rec_Bxb_v2_UTR5_Flag_COMT_moxGFP_LPS:4847:G:A	-1.97655	F4	Silent
pDEST_HC_Rec_Bxb_v2_UTR5_Flag_COMT_moxGFP_LPS:4848:CGC:AGA	-0.163701	F3	Silent
pDEST_HC_Rec_Bxb_v2_UTR5_Flag_COMT_moxGFP_LPS:4848:CGC:AGA	1.64524	F4	Silent
pDEST_HC_Rec_Bxb_v2_UTR5_Flag_COMT_moxGFP_LPS:4848:CGC:AGG	0.837844	F3	Silent
pDEST_HC_Rec_Bxb_v2_UTR5_Flag_COMT_moxGFP_LPS:4848:CGC:AGG	0.380524	F4	Silent
pDEST_HC_Rec_Bxb_v2_UTR5_Flag_COMT_moxGFP_LPS:4850:C:A	-0.947278	F3	Silent
pDEST_HC_Rec_Bxb_v2_UTR5_Flag_COMT_moxGFP_LPS:4850:C:A	-0.402026	F4	Silent
pDEST_HC_Rec_Bxb_v2_UTR5_Flag_COMT_moxGFP_LPS:4850:C:G	1.26259	F3	Silent
pDEST_HC_Rec_Bxb_v2_UTR5_Flag_COMT_moxGFP_LPS:4850:C:G	3.3673	F4	Silent
pDEST_HC_Rec_Bxb_v2_UTR5_Flag_COMT_moxGFP_LPS:4850:C:T	0.217024	F3	Silent
pDEST_HC_Rec_Bxb_v2_UTR5_Flag_COMT_moxGFP_LPS:4850:C:T	-0.0792331	F4	Silent
pDEST_HC_Rec_Bxb_v2_UTR5_Flag_COMT_moxGFP_LPS:4853:C:A	0.140008	F3	Silent
pDEST_HC_Rec_Bxb_v2_UTR5_Flag_COMT_moxGFP_LPS:4853:C:A	0.457743	F4	Silent
pDEST_HC_Rec_Bxb_v2_UTR5_Flag_COMT_moxGFP_LPS:4853:C:T	1.28658	F3	Silent
pDEST_HC_Rec_Bxb_v2_UTR5_Flag_COMT_moxGFP_LPS:4853:C:T	1.21556	F4	Silent
pDEST_HC_Rec_Bxb_v2_UTR5_Flag_COMT_moxGFP_LPS:4854:C:T	1.71319	F3	Silent
pDEST_HC_Rec_Bxb_v2_UTR5_Flag_COMT_moxGFP_LPS:4854:C:T	4.51615	F4	Silent
pDEST_HC_Rec_Bxb_v2_UTR5_Flag_COMT_moxGFP_LPS:4854:CTG:TTA	-0.697242	F3	Silent
pDEST_HC_Rec_Bxb_v2_UTR5_Flag_COMT_moxGFP_LPS:4854:CTG:TTA	-0.272391	F4	Silent
pDEST_HC_Rec_Bxb_v2_UTR5_Flag_COMT_moxGFP_LPS:4856:G:A	-0.921326	F3	Silent
pDEST_HC_Rec_Bxb_v2_UTR5_Flag_COMT_moxGFP_LPS:4856:G:A	0.16756	F4	Silent
pDEST_HC_Rec_Bxb_v2_UTR5_Flag_COMT_moxGFP_LPS:4856:G:C	-0.539529	F3	Silent
pDEST_HC_Rec_Bxb_v2_UTR5_Flag_COMT_moxGFP_LPS:4856:G:C	-1.31847	F4	Silent
pDEST_HC_Rec_Bxb_v2_UTR5_Flag_COMT_moxGFP_LPS:4856:G:T	-1.01395	F3	Silent
pDEST_HC_Rec_Bxb_v2_UTR5_Flag_COMT_moxGFP_LPS:4856:G:T	-1.12996	F4	Silent
pDEST_HC_Rec_Bxb_v2_UTR5_Flag_COMT_moxGFP_LPS:4859:C:T	1.83689	F3	Silent
pDEST_HC_Rec_Bxb_v2_UTR5_Flag_COMT_moxGFP_LPS:4859:C:T	1.85849	F4	Silent
pDEST_HC_Rec_Bxb_v2_UTR5_Flag_COMT_moxGFP_LPS:4860:CAC:TAG	0.381999	F3	Nonsense
pDEST_HC_Rec_Bxb_v2_UTR5_Flag_COMT_moxGFP_LPS:4860:CAC:TAG	0.162553	F4	Nonsense
pDEST_HC_Rec_Bxb_v2_UTR5_Flag_COMT_moxGFP_LPS:4862:C:T	0.0470566	F3	Silent
pDEST_HC_Rec_Bxb_v2_UTR5_Flag_COMT_moxGFP_LPS:4862:C:T	0.141271	F4	Silent
pDEST_HC_Rec_Bxb_v2_UTR5_Flag_COMT_moxGFP_LPS:4865:G:A	0.626392	F3	Silent
pDEST_HC_Rec_Bxb_v2_UTR5_Flag_COMT_moxGFP_LPS:4865:G:A	0.178778	F4	Silent
pDEST_HC_Rec_Bxb_v2_UTR5_Flag_COMT_moxGFP_LPS:4865:G:C	1.67844	F3	Silent
pDEST_HC_Rec_Bxb_v2_UTR5_Flag_COMT_moxGFP_LPS:4865:G:C	5.96473	F4	Silent
pDEST_HC_Rec_Bxb_v2_UTR5_Flag_COMT_moxGFP_LPS:4865:G:T	0.304309	F3	Silent
pDEST_HC_Rec_Bxb_v2_UTR5_Flag_COMT_moxGFP_LPS:4865:G:T	0.981586	F4	Silent
pDEST_HC_Rec_Bxb_v2_UTR5_Flag_COMT_moxGFP_LPS:4866:C:T	-1.00843	F3	Silent
pDEST_HC_Rec_Bxb_v2_UTR5_Flag_COMT_moxGFP_LPS:4866:C:T	-0.936926	F4	Silent
pDEST_HC_Rec_Bxb_v2_UTR5_Flag_COMT_moxGFP_LPS:4866:CT:TA	-0.359565	F3	Nonsense
pDEST_HC_Rec_Bxb_v2_UTR5_Flag_COMT_moxGFP_LPS:4866:CT:TA	-1.59112	F4	Nonsense
pDEST_HC_Rec_Bxb_v2_UTR5_Flag_COMT_moxGFP_LPS:4866:CTG:TTA	-0.392281	F3	Silent
pDEST_HC_Rec_Bxb_v2_UTR5_Flag_COMT_moxGFP_LPS:4866:CTG:TTA	0.195223	F4	Silent
pDEST_HC_Rec_Bxb_v2_UTR5_Flag_COMT_moxGFP_LPS:4868:G:A	-0.918591	F3	Silent
pDEST_HC_Rec_Bxb_v2_UTR5_Flag_COMT_moxGFP_LPS:4868:G:A	-0.543932	F4	Silent
pDEST_HC_Rec_Bxb_v2_UTR5_Flag_COMT_moxGFP_LPS:4868:G:C	-0.820222	F3	Silent
pDEST_HC_Rec_Bxb_v2_UTR5_Flag_COMT_moxGFP_LPS:4868:G:C	0.00463808	F4	Silent
pDEST_HC_Rec_Bxb_v2_UTR5_Flag_COMT_moxGFP_LPS:4868:G:T	0.602558	F3	Silent
pDEST_HC_Rec_Bxb_v2_UTR5_Flag_COMT_moxGFP_LPS:4868:G:T	0.675155	F4	Silent
pDEST_HC_Rec_Bxb_v2_UTR5_Flag_COMT_moxGFP_LPS:4869:C:T	-0.915752	F3	Nonsense
pDEST_HC_Rec_Bxb_v2_UTR5_Flag_COMT_moxGFP_LPS:4869:C:T	-0.549765	F4	Nonsense
pDEST_HC_Rec_Bxb_v2_UTR5_Flag_COMT_moxGFP_LPS:4871:G:A	0.413234	F3	Silent
pDEST_HC_Rec_Bxb_v2_UTR5_Flag_COMT_moxGFP_LPS:4871:G:A	0.192416	F4	Silent
pDEST_HC_Rec_Bxb_v2_UTR5_Flag_COMT_moxGFP_LPS:4872:CAT:TAG	1.07857	F3	Nonsense
pDEST_HC_Rec_Bxb_v2_UTR5_Flag_COMT_moxGFP_LPS:4872:CAT:TAG	0.215061	F4	Nonsense
pDEST_HC_Rec_Bxb_v2_UTR5_Flag_COMT_moxGFP_LPS:4874:T:C	1.47421	F3	Silent
pDEST_HC_Rec_Bxb_v2_UTR5_Flag_COMT_moxGFP_LPS:4874:T:C	-0.00405368	F4	Silent
pDEST_HC_Rec_Bxb_v2_UTR5_Flag_COMT_moxGFP_LPS:4875:GC:TA	-1.09432	F3	Nonsense
pDEST_HC_Rec_Bxb_v2_UTR5_Flag_COMT_moxGFP_LPS:4875:GC:TA	-1.6013	F4	Nonsense
pDEST_HC_Rec_Bxb_v2_UTR5_Flag_COMT_moxGFP_LPS:4877:G:A	-0.393835	F3	Silent
pDEST_HC_Rec_Bxb_v2_UTR5_Flag_COMT_moxGFP_LPS:4877:G:A	-0.692966	F4	Silent
pDEST_HC_Rec_Bxb_v2_UTR5_Flag_COMT_moxGFP_LPS:4877:G:C	0.768274	F3	Silent
pDEST_HC_Rec_Bxb_v2_UTR5_Flag_COMT_moxGFP_LPS:4877:G:C	-0.232493	F4	Silent
pDEST_HC_Rec_Bxb_v2_UTR5_Flag_COMT_moxGFP_LPS:4877:G:T	1.90988	F3	Silent
pDEST_HC_Rec_Bxb_v2_UTR5_Flag_COMT_moxGFP_LPS:4877:G:T	0.74615	F4	Silent
pDEST_HC_Rec_Bxb_v2_UTR5_Flag_COMT_moxGFP_LPS:4878:G:T	1.1233	F3	Nonsense
pDEST_HC_Rec_Bxb_v2_UTR5_Flag_COMT_moxGFP_LPS:4878:G:T	0.398149	F4	Nonsense
pDEST_HC_Rec_Bxb_v2_UTR5_Flag_COMT_moxGFP_LPS:4883:C:A	-1.19653	F3	Silent
pDEST_HC_Rec_Bxb_v2_UTR5_Flag_COMT_moxGFP_LPS:4883:C:A	0.453829	F4	Silent
pDEST_HC_Rec_Bxb_v2_UTR5_Flag_COMT_moxGFP_LPS:4883:C:G	-0.846827	F3	Silent
pDEST_HC_Rec_Bxb_v2_UTR5_Flag_COMT_moxGFP_LPS:4883:C:G	-0.522954	F4	Silent
pDEST_HC_Rec_Bxb_v2_UTR5_Flag_COMT_moxGFP_LPS:4883:C:T	0.690213	F3	Silent
pDEST_HC_Rec_Bxb_v2_UTR5_Flag_COMT_moxGFP_LPS:4883:C:T	0.527052	F4	Silent
pDEST_HC_Rec_Bxb_v2_UTR5_Flag_COMT_moxGFP_LPS:4886:G:A	-0.176244	F3	Silent
pDEST_HC_Rec_Bxb_v2_UTR5_Flag_COMT_moxGFP_LPS:4886:G:A	-1.13308	F4	Silent
pDEST_HC_Rec_Bxb_v2_UTR5_Flag_COMT_moxGFP_LPS:4886:G:C	0.027967	F3	Silent
pDEST_HC_Rec_Bxb_v2_UTR5_Flag_COMT_moxGFP_LPS:4886:G:C	-0.320539	F4	Silent
pDEST_HC_Rec_Bxb_v2_UTR5_Flag_COMT_moxGFP_LPS:4886:G:T	1.00722	F3	Silent
pDEST_HC_Rec_Bxb_v2_UTR5_Flag_COMT_moxGFP_LPS:4886:G:T	0.1394	F4	Silent
pDEST_HC_Rec_Bxb_v2_UTR5_Flag_COMT_moxGFP_LPS:4887:AAC:TAG	1.12805	F4	Nonsense
pDEST_HC_Rec_Bxb_v2_UTR5_Flag_COMT_moxGFP_LPS:4889:C:T	0.526698	F3	Silent
pDEST_HC_Rec_Bxb_v2_UTR5_Flag_COMT_moxGFP_LPS:4889:C:T	-0.389605	F4	Silent
pDEST_HC_Rec_Bxb_v2_UTR5_Flag_COMT_moxGFP_LPS:4892:A:C	0.499735	F3	Silent
pDEST_HC_Rec_Bxb_v2_UTR5_Flag_COMT_moxGFP_LPS:4892:A:C	0.10748	F4	Silent
pDEST_HC_Rec_Bxb_v2_UTR5_Flag_COMT_moxGFP_LPS:4892:A:G	1.99183	F3	Silent
pDEST_HC_Rec_Bxb_v2_UTR5_Flag_COMT_moxGFP_LPS:4892:A:G	0.201143	F4	Silent
pDEST_HC_Rec_Bxb_v2_UTR5_Flag_COMT_moxGFP_LPS:4892:A:T	0.446548	F3	Silent
pDEST_HC_Rec_Bxb_v2_UTR5_Flag_COMT_moxGFP_LPS:4892:A:T	0.231388	F4	Silent
pDEST_HC_Rec_Bxb_v2_UTR5_Flag_COMT_moxGFP_LPS:4893:C:T	0.57032	F3	Nonsense
pDEST_HC_Rec_Bxb_v2_UTR5_Flag_COMT_moxGFP_LPS:4893:C:T	-0.629703	F4	Nonsense
pDEST_HC_Rec_Bxb_v2_UTR5_Flag_COMT_moxGFP_LPS:4895:G:A	0.738736	F3	Silent
pDEST_HC_Rec_Bxb_v2_UTR5_Flag_COMT_moxGFP_LPS:4895:G:A	0.553863	F4	Silent
pDEST_HC_Rec_Bxb_v2_UTR5_Flag_COMT_moxGFP_LPS:4896:AG:TC	1.50024	F3	Silent
pDEST_HC_Rec_Bxb_v2_UTR5_Flag_COMT_moxGFP_LPS:4896:AG:TC	0.628629	F4	Silent
pDEST_HC_Rec_Bxb_v2_UTR5_Flag_COMT_moxGFP_LPS:4896:AGC:TCA	-1.317	F3	Silent
pDEST_HC_Rec_Bxb_v2_UTR5_Flag_COMT_moxGFP_LPS:4896:AGC:TCA	-1.31802	F4	Silent
pDEST_HC_Rec_Bxb_v2_UTR5_Flag_COMT_moxGFP_LPS:4896:AGC:TCG	-0.651544	F3	Silent
pDEST_HC_Rec_Bxb_v2_UTR5_Flag_COMT_moxGFP_LPS:4896:AGC:TCT	1.74886	F3	Silent
pDEST_HC_Rec_Bxb_v2_UTR5_Flag_COMT_moxGFP_LPS:4896:AGC:TCT	1.33261	F4	Silent
pDEST_HC_Rec_Bxb_v2_UTR5_Flag_COMT_moxGFP_LPS:4898:C:T	1.95756	F3	Silent
pDEST_HC_Rec_Bxb_v2_UTR5_Flag_COMT_moxGFP_LPS:4898:C:T	4.26774	F4	Silent
pDEST_HC_Rec_Bxb_v2_UTR5_Flag_COMT_moxGFP_LPS:5082:C:T	2.20185	F3	Silent
pDEST_HC_Rec_Bxb_v2_UTR5_Flag_COMT_moxGFP_LPS:5082:C:T	3.70855	F4	Silent
pDEST_HC_Rec_Bxb_v2_UTR5_Flag_COMT_moxGFP_LPS:5082:CT:TA	-0.865937	F3	Nonsense
pDEST_HC_Rec_Bxb_v2_UTR5_Flag_COMT_moxGFP_LPS:5082:CT:TA	-2.24278	F4	Nonsense
pDEST_HC_Rec_Bxb_v2_UTR5_Flag_COMT_moxGFP_LPS:5082:CTG:TTA	-1.09638	F3	Silent
pDEST_HC_Rec_Bxb_v2_UTR5_Flag_COMT_moxGFP_LPS:5082:CTG:TTA	1.02141	F4	Silent
pDEST_HC_Rec_Bxb_v2_UTR5_Flag_COMT_moxGFP_LPS:5084:G:A	0.136622	F3	Silent
pDEST_HC_Rec_Bxb_v2_UTR5_Flag_COMT_moxGFP_LPS:5084:G:A	2.94744	F4	Silent
pDEST_HC_Rec_Bxb_v2_UTR5_Flag_COMT_moxGFP_LPS:5084:G:C	0.0944729	F3	Silent
pDEST_HC_Rec_Bxb_v2_UTR5_Flag_COMT_moxGFP_LPS:5084:G:C	1.7492	F4	Silent
pDEST_HC_Rec_Bxb_v2_UTR5_Flag_COMT_moxGFP_LPS:5084:G:T	1.90987	F3	Silent
pDEST_HC_Rec_Bxb_v2_UTR5_Flag_COMT_moxGFP_LPS:5084:G:T	1.04229	F4	Silent
pDEST_HC_Rec_Bxb_v2_UTR5_Flag_COMT_moxGFP_LPS:5085:ATC:TAG	-2.54178	F3	Nonsense
pDEST_HC_Rec_Bxb_v2_UTR5_Flag_COMT_moxGFP_LPS:5085:ATC:TAG	-2.79688	F4	Nonsense
pDEST_HC_Rec_Bxb_v2_UTR5_Flag_COMT_moxGFP_LPS:5087:C:A	-0.245006	F3	Silent
pDEST_HC_Rec_Bxb_v2_UTR5_Flag_COMT_moxGFP_LPS:5087:C:A	3.42673	F4	Silent
pDEST_HC_Rec_Bxb_v2_UTR5_Flag_COMT_moxGFP_LPS:5087:C:T	0.890136	F3	Silent
pDEST_HC_Rec_Bxb_v2_UTR5_Flag_COMT_moxGFP_LPS:5087:C:T	0.608021	F4	Silent
pDEST_HC_Rec_Bxb_v2_UTR5_Flag_COMT_moxGFP_LPS:5088:ACC:TAG	0.0688035	F3	Nonsense
pDEST_HC_Rec_Bxb_v2_UTR5_Flag_COMT_moxGFP_LPS:5088:ACC:TAG	-0.774464	F4	Nonsense
pDEST_HC_Rec_Bxb_v2_UTR5_Flag_COMT_moxGFP_LPS:5090:C:A	0.60292	F3	Silent
pDEST_HC_Rec_Bxb_v2_UTR5_Flag_COMT_moxGFP_LPS:5090:C:A	0.318855	F4	Silent
pDEST_HC_Rec_Bxb_v2_UTR5_Flag_COMT_moxGFP_LPS:5090:C:G	0.825681	F3	Silent
pDEST_HC_Rec_Bxb_v2_UTR5_Flag_COMT_moxGFP_LPS:5090:C:G	1.46298	F4	Silent
pDEST_HC_Rec_Bxb_v2_UTR5_Flag_COMT_moxGFP_LPS:5090:C:T	1.4224	F3	Silent
pDEST_HC_Rec_Bxb_v2_UTR5_Flag_COMT_moxGFP_LPS:5090:C:T	0.698341	F4	Silent
pDEST_HC_Rec_Bxb_v2_UTR5_Flag_COMT_moxGFP_LPS:5091:ATC:TAG	-0.850618	F3	Nonsense
pDEST_HC_Rec_Bxb_v2_UTR5_Flag_COMT_moxGFP_LPS:5091:ATC:TAG	-0.923269	F4	Nonsense
pDEST_HC_Rec_Bxb_v2_UTR5_Flag_COMT_moxGFP_LPS:5093:C:A	1.00329	F3	Silent
pDEST_HC_Rec_Bxb_v2_UTR5_Flag_COMT_moxGFP_LPS:5093:C:A	1.71177	F4	Silent
pDEST_HC_Rec_Bxb_v2_UTR5_Flag_COMT_moxGFP_LPS:5093:C:T	0.266724	F3	Silent
pDEST_HC_Rec_Bxb_v2_UTR5_Flag_COMT_moxGFP_LPS:5093:C:T	1.25601	F4	Silent
pDEST_HC_Rec_Bxb_v2_UTR5_Flag_COMT_moxGFP_LPS:5094:G:T	1.46499	F3	Nonsense
pDEST_HC_Rec_Bxb_v2_UTR5_Flag_COMT_moxGFP_LPS:5094:G:T	-0.138679	F4	Nonsense
pDEST_HC_Rec_Bxb_v2_UTR5_Flag_COMT_moxGFP_LPS:5096:G:A	-0.0364226	F3	Silent
pDEST_HC_Rec_Bxb_v2_UTR5_Flag_COMT_moxGFP_LPS:5096:G:A	0.385694	F4	Silent
pDEST_HC_Rec_Bxb_v2_UTR5_Flag_COMT_moxGFP_LPS:5097:ATC:TAG	-1.07696	F3	Nonsense
pDEST_HC_Rec_Bxb_v2_UTR5_Flag_COMT_moxGFP_LPS:5097:ATC:TAG	-2.59674	F4	Nonsense
pDEST_HC_Rec_Bxb_v2_UTR5_Flag_COMT_moxGFP_LPS:5099:C:A	0.217793	F3	Silent
pDEST_HC_Rec_Bxb_v2_UTR5_Flag_COMT_moxGFP_LPS:5099:C:A	-0.11845	F4	Silent
pDEST_HC_Rec_Bxb_v2_UTR5_Flag_COMT_moxGFP_LPS:5099:C:T	0.167695	F3	Silent
pDEST_HC_Rec_Bxb_v2_UTR5_Flag_COMT_moxGFP_LPS:5099:C:T	1.40162	F4	Silent
pDEST_HC_Rec_Bxb_v2_UTR5_Flag_COMT_moxGFP_LPS:5100:AAC:TAG	0.200525	F3	Nonsense
pDEST_HC_Rec_Bxb_v2_UTR5_Flag_COMT_moxGFP_LPS:5100:AAC:TAG	-1.37272	F4	Nonsense
pDEST_HC_Rec_Bxb_v2_UTR5_Flag_COMT_moxGFP_LPS:5102:C:T	1.20839	F3	Silent
pDEST_HC_Rec_Bxb_v2_UTR5_Flag_COMT_moxGFP_LPS:5102:C:T	2.14052	F4	Silent
pDEST_HC_Rec_Bxb_v2_UTR5_Flag_COMT_moxGFP_LPS:5103:CCC:TAG	-0.227594	F3	Nonsense
pDEST_HC_Rec_Bxb_v2_UTR5_Flag_COMT_moxGFP_LPS:5103:CCC:TAG	-2.51912	F4	Nonsense
pDEST_HC_Rec_Bxb_v2_UTR5_Flag_COMT_moxGFP_LPS:5105:C:A	4.29754	F3	Silent
pDEST_HC_Rec_Bxb_v2_UTR5_Flag_COMT_moxGFP_LPS:5105:C:A	2.1464	F4	Silent
pDEST_HC_Rec_Bxb_v2_UTR5_Flag_COMT_moxGFP_LPS:5105:C:G	0.379316	F3	Silent
pDEST_HC_Rec_Bxb_v2_UTR5_Flag_COMT_moxGFP_LPS:5105:C:G	0.487497	F4	Silent
pDEST_HC_Rec_Bxb_v2_UTR5_Flag_COMT_moxGFP_LPS:5105:C:T	0.749563	F3	Silent
pDEST_HC_Rec_Bxb_v2_UTR5_Flag_COMT_moxGFP_LPS:5105:C:T	2.78523	F4	Silent
pDEST_HC_Rec_Bxb_v2_UTR5_Flag_COMT_moxGFP_LPS:5106:GAC:TAG	-0.330994	F3	Nonsense
pDEST_HC_Rec_Bxb_v2_UTR5_Flag_COMT_moxGFP_LPS:5106:GAC:TAG	-0.501913	F4	Nonsense
pDEST_HC_Rec_Bxb_v2_UTR5_Flag_COMT_moxGFP_LPS:5108:C:T	0.203006	F3	Silent
pDEST_HC_Rec_Bxb_v2_UTR5_Flag_COMT_moxGFP_LPS:5108:C:T	1.49133	F4	Silent
pDEST_HC_Rec_Bxb_v2_UTR5_Flag_COMT_moxGFP_LPS:5110:GT:AG	1.55082	F3	Nonsense
pDEST_HC_Rec_Bxb_v2_UTR5_Flag_COMT_moxGFP_LPS:5110:GT:AG	0.244522	F4	Nonsense
pDEST_HC_Rec_Bxb_v2_UTR5_Flag_COMT_moxGFP_LPS:5111:T:C	0.343356	F3	Silent
pDEST_HC_Rec_Bxb_v2_UTR5_Flag_COMT_moxGFP_LPS:5111:T:C	-0.690339	F4	Silent
pDEST_HC_Rec_Bxb_v2_UTR5_Flag_COMT_moxGFP_LPS:5112:GCC:TAG	0.435695	F3	Nonsense
pDEST_HC_Rec_Bxb_v2_UTR5_Flag_COMT_moxGFP_LPS:5112:GCC:TAG	-2.25346	F4	Nonsense
pDEST_HC_Rec_Bxb_v2_UTR5_Flag_COMT_moxGFP_LPS:5114:C:A	1.67476	F3	Silent
pDEST_HC_Rec_Bxb_v2_UTR5_Flag_COMT_moxGFP_LPS:5114:C:A	1.0407	F4	Silent
pDEST_HC_Rec_Bxb_v2_UTR5_Flag_COMT_moxGFP_LPS:5114:C:G	0.212119	F3	Silent
pDEST_HC_Rec_Bxb_v2_UTR5_Flag_COMT_moxGFP_LPS:5114:C:G	1.71523	F4	Silent
pDEST_HC_Rec_Bxb_v2_UTR5_Flag_COMT_moxGFP_LPS:5114:C:T	0.7636	F3	Silent
pDEST_HC_Rec_Bxb_v2_UTR5_Flag_COMT_moxGFP_LPS:5114:C:T	1.84832	F4	Silent
pDEST_HC_Rec_Bxb_v2_UTR5_Flag_COMT_moxGFP_LPS:5115:GCC:TAG	-0.489203	F3	Nonsense
pDEST_HC_Rec_Bxb_v2_UTR5_Flag_COMT_moxGFP_LPS:5115:GCC:TAG	-2.41165	F4	Nonsense
pDEST_HC_Rec_Bxb_v2_UTR5_Flag_COMT_moxGFP_LPS:5117:C:A	-0.388522	F3	Silent
pDEST_HC_Rec_Bxb_v2_UTR5_Flag_COMT_moxGFP_LPS:5117:C:A	0.318358	F4	Silent
pDEST_HC_Rec_Bxb_v2_UTR5_Flag_COMT_moxGFP_LPS:5117:C:G	0.679373	F3	Silent
pDEST_HC_Rec_Bxb_v2_UTR5_Flag_COMT_moxGFP_LPS:5117:C:G	0.876858	F4	Silent
pDEST_HC_Rec_Bxb_v2_UTR5_Flag_COMT_moxGFP_LPS:5117:C:T	0.117117	F3	Silent
pDEST_HC_Rec_Bxb_v2_UTR5_Flag_COMT_moxGFP_LPS:5117:C:T	0.487188	F4	Silent
pDEST_HC_Rec_Bxb_v2_UTR5_Flag_COMT_moxGFP_LPS:5118:ATC:TAG	-0.314018	F3	Nonsense
pDEST_HC_Rec_Bxb_v2_UTR5_Flag_COMT_moxGFP_LPS:5118:ATC:TAG	-0.810937	F4	Nonsense
pDEST_HC_Rec_Bxb_v2_UTR5_Flag_COMT_moxGFP_LPS:5120:C:A	0.770643	F3	Silent
pDEST_HC_Rec_Bxb_v2_UTR5_Flag_COMT_moxGFP_LPS:5120:C:A	0.490446	F4	Silent
pDEST_HC_Rec_Bxb_v2_UTR5_Flag_COMT_moxGFP_LPS:5120:C:T	-0.9064	F3	Silent
pDEST_HC_Rec_Bxb_v2_UTR5_Flag_COMT_moxGFP_LPS:5120:C:T	-0.20804	F4	Silent
pDEST_HC_Rec_Bxb_v2_UTR5_Flag_COMT_moxGFP_LPS:5121:ACC:TAG	-4.18433	F3	Nonsense
pDEST_HC_Rec_Bxb_v2_UTR5_Flag_COMT_moxGFP_LPS:5121:ACC:TAG	-1.14712	F4	Nonsense
pDEST_HC_Rec_Bxb_v2_UTR5_Flag_COMT_moxGFP_LPS:5123:C:A	1.62525	F3	Silent
pDEST_HC_Rec_Bxb_v2_UTR5_Flag_COMT_moxGFP_LPS:5123:C:A	2.40201	F4	Silent
pDEST_HC_Rec_Bxb_v2_UTR5_Flag_COMT_moxGFP_LPS:5123:C:G	0.64654	F3	Silent
pDEST_HC_Rec_Bxb_v2_UTR5_Flag_COMT_moxGFP_LPS:5123:C:G	0.801138	F4	Silent
pDEST_HC_Rec_Bxb_v2_UTR5_Flag_COMT_moxGFP_LPS:5123:C:T	1.74846	F3	Silent
pDEST_HC_Rec_Bxb_v2_UTR5_Flag_COMT_moxGFP_LPS:5123:C:T	2.37197	F4	Silent
pDEST_HC_Rec_Bxb_v2_UTR5_Flag_COMT_moxGFP_LPS:5124:C:T	1.13575	F3	Nonsense
pDEST_HC_Rec_Bxb_v2_UTR5_Flag_COMT_moxGFP_LPS:5124:C:T	0.343525	F4	Nonsense
pDEST_HC_Rec_Bxb_v2_UTR5_Flag_COMT_moxGFP_LPS:5126:G:A	0.564017	F3	Silent
pDEST_HC_Rec_Bxb_v2_UTR5_Flag_COMT_moxGFP_LPS:5126:G:A	1.85703	F4	Silent
pDEST_HC_Rec_Bxb_v2_UTR5_Flag_COMT_moxGFP_LPS:5127:C:A	1.20329	F3	Silent
pDEST_HC_Rec_Bxb_v2_UTR5_Flag_COMT_moxGFP_LPS:5127:C:A	1.61268	F4	Silent
pDEST_HC_Rec_Bxb_v2_UTR5_Flag_COMT_moxGFP_LPS:5127:CG:TA	2.03095	F3	Nonsense
pDEST_HC_Rec_Bxb_v2_UTR5_Flag_COMT_moxGFP_LPS:5127:CG:TA	1.04146	F4	Nonsense
pDEST_HC_Rec_Bxb_v2_UTR5_Flag_COMT_moxGFP_LPS:5127:CGG:AGA	0.64638	F3	Silent
pDEST_HC_Rec_Bxb_v2_UTR5_Flag_COMT_moxGFP_LPS:5127:CGG:AGA	1.00761	F4	Silent
pDEST_HC_Rec_Bxb_v2_UTR5_Flag_COMT_moxGFP_LPS:5129:G:A	1.18615	F3	Silent
pDEST_HC_Rec_Bxb_v2_UTR5_Flag_COMT_moxGFP_LPS:5129:G:A	1.40045	F4	Silent
pDEST_HC_Rec_Bxb_v2_UTR5_Flag_COMT_moxGFP_LPS:5129:G:C	0.865934	F3	Silent
pDEST_HC_Rec_Bxb_v2_UTR5_Flag_COMT_moxGFP_LPS:5129:G:C	1.01595	F4	Silent
pDEST_HC_Rec_Bxb_v2_UTR5_Flag_COMT_moxGFP_LPS:5129:G:T	0.223647	F3	Silent
pDEST_HC_Rec_Bxb_v2_UTR5_Flag_COMT_moxGFP_LPS:5129:G:T	0.919659	F4	Silent
pDEST_HC_Rec_Bxb_v2_UTR5_Flag_COMT_moxGFP_LPS:5130:AT:TA	0.788763	F3	Nonsense
pDEST_HC_Rec_Bxb_v2_UTR5_Flag_COMT_moxGFP_LPS:5130:AT:TA	-0.138249	F4	Nonsense
pDEST_HC_Rec_Bxb_v2_UTR5_Flag_COMT_moxGFP_LPS:5133:GT:TA	1.04896	F3	Nonsense
pDEST_HC_Rec_Bxb_v2_UTR5_Flag_COMT_moxGFP_LPS:5133:GT:TA	-2.18156	F4	Nonsense
pDEST_HC_Rec_Bxb_v2_UTR5_Flag_COMT_moxGFP_LPS:5135:G:A	-0.28435	F3	Silent
pDEST_HC_Rec_Bxb_v2_UTR5_Flag_COMT_moxGFP_LPS:5135:G:A	0.719216	F4	Silent
pDEST_HC_Rec_Bxb_v2_UTR5_Flag_COMT_moxGFP_LPS:5135:G:C	0.588661	F3	Silent
pDEST_HC_Rec_Bxb_v2_UTR5_Flag_COMT_moxGFP_LPS:5135:G:C	-0.414003	F4	Silent
pDEST_HC_Rec_Bxb_v2_UTR5_Flag_COMT_moxGFP_LPS:5135:G:T	0.555661	F3	Silent
pDEST_HC_Rec_Bxb_v2_UTR5_Flag_COMT_moxGFP_LPS:5135:G:T	2.11432	F4	Silent
pDEST_HC_Rec_Bxb_v2_UTR5_Flag_COMT_moxGFP_LPS:5136:GAT:TAG	0.719343	F3	Nonsense
pDEST_HC_Rec_Bxb_v2_UTR5_Flag_COMT_moxGFP_LPS:5136:GAT:TAG	-0.564588	F4	Nonsense
pDEST_HC_Rec_Bxb_v2_UTR5_Flag_COMT_moxGFP_LPS:5138:T:C	0.0757641	F3	Silent
pDEST_HC_Rec_Bxb_v2_UTR5_Flag_COMT_moxGFP_LPS:5138:T:C	-0.245075	F4	Silent
pDEST_HC_Rec_Bxb_v2_UTR5_Flag_COMT_moxGFP_LPS:5140:TC:AG	2.54787	F3	Nonsense
pDEST_HC_Rec_Bxb_v2_UTR5_Flag_COMT_moxGFP_LPS:5140:TC:AG	0.588875	F4	Nonsense
pDEST_HC_Rec_Bxb_v2_UTR5_Flag_COMT_moxGFP_LPS:5141:C:T	1.55945	F3	Silent
pDEST_HC_Rec_Bxb_v2_UTR5_Flag_COMT_moxGFP_LPS:5141:C:T	1.69576	F4	Silent
pDEST_HC_Rec_Bxb_v2_UTR5_Flag_COMT_moxGFP_LPS:5142:GCT:TAG	0.032086	F3	Nonsense
pDEST_HC_Rec_Bxb_v2_UTR5_Flag_COMT_moxGFP_LPS:5142:GCT:TAG	-1.12256	F4	Nonsense
pDEST_HC_Rec_Bxb_v2_UTR5_Flag_COMT_moxGFP_LPS:5144:T:A	0.841588	F3	Silent
pDEST_HC_Rec_Bxb_v2_UTR5_Flag_COMT_moxGFP_LPS:5144:T:A	-0.0911531	F4	Silent
pDEST_HC_Rec_Bxb_v2_UTR5_Flag_COMT_moxGFP_LPS:5144:T:C	1.13593	F3	Silent
pDEST_HC_Rec_Bxb_v2_UTR5_Flag_COMT_moxGFP_LPS:5144:T:C	0.795659	F4	Silent
pDEST_HC_Rec_Bxb_v2_UTR5_Flag_COMT_moxGFP_LPS:5144:T:G	2.0977	F3	Silent
pDEST_HC_Rec_Bxb_v2_UTR5_Flag_COMT_moxGFP_LPS:5144:T:G	1.04993	F4	Silent
pDEST_HC_Rec_Bxb_v2_UTR5_Flag_COMT_moxGFP_LPS:5145:GGC:TAG	0.133131	F3	Nonsense
pDEST_HC_Rec_Bxb_v2_UTR5_Flag_COMT_moxGFP_LPS:5145:GGC:TAG	-0.789802	F4	Nonsense
pDEST_HC_Rec_Bxb_v2_UTR5_Flag_COMT_moxGFP_LPS:5147:C:A	0.906544	F3	Silent
pDEST_HC_Rec_Bxb_v2_UTR5_Flag_COMT_moxGFP_LPS:5147:C:A	1.69487	F4	Silent
pDEST_HC_Rec_Bxb_v2_UTR5_Flag_COMT_moxGFP_LPS:5147:C:G	2.12037	F3	Silent
pDEST_HC_Rec_Bxb_v2_UTR5_Flag_COMT_moxGFP_LPS:5147:C:G	1.78306	F4	Silent
pDEST_HC_Rec_Bxb_v2_UTR5_Flag_COMT_moxGFP_LPS:5147:C:T	1.1512	F3	Silent
pDEST_HC_Rec_Bxb_v2_UTR5_Flag_COMT_moxGFP_LPS:5147:C:T	2.77999	F4	Silent
pDEST_HC_Rec_Bxb_v2_UTR5_Flag_COMT_moxGFP_LPS:5150:G:A	-0.0777815	F3	Silent
pDEST_HC_Rec_Bxb_v2_UTR5_Flag_COMT_moxGFP_LPS:5150:G:A	1.18728	F4	Silent
pDEST_HC_Rec_Bxb_v2_UTR5_Flag_COMT_moxGFP_LPS:5150:G:C	0.11401	F3	Silent
pDEST_HC_Rec_Bxb_v2_UTR5_Flag_COMT_moxGFP_LPS:5150:G:C	0.721125	F4	Silent
pDEST_HC_Rec_Bxb_v2_UTR5_Flag_COMT_moxGFP_LPS:5150:G:T	1.73364	F3	Silent
pDEST_HC_Rec_Bxb_v2_UTR5_Flag_COMT_moxGFP_LPS:5150:G:T	4.09952	F4	Silent
